# Supplementary material for: Enriched conditioning expands the regenerative ability of sensory neurons after spinal cord injury via neuronal intrinsic redox signaling
Source: Nat Commun. 2020 Dec 21;11:6425. doi: 10.1038/s41467-020-20179-z (PMC7752916; doi:10.1038/s41467-020-20179-z)
Supplement: Supplementary file 4 — Supplementary Data 1 [file 41467_2020_20179_MOESM4_ESM.xlsx]

## Sheet: ee sham vs sh sham
	geneID	geneName	logFC	logCPM	LR	PValue
	ENSMUSG00000095130	Ighv1-39	4.8029	-3.1562	7.2499	0.0070904
	ENSMUSG00000055368	Slc6a2	4.5953	-1.1454	11.1688	0.00083183
	ENSMUSG00000000889	Dbh	4.5201	-1.1998	13.5089	0.00023743
	ENSMUSG00000066180	Gm10155	4.4846	-3.3	9.2498	0.0023552
	ENSMUSG00000082860	Gm13204	4.4597	-3.302	11.3333	0.00076128
	ENSMUSG00000043549	4932442L08Rik	4.2481	-3.3814	9.7154	0.0018273
	uc007xyr.1	AK163292	4.2481	-3.3821	8.7273	0.0031348
	ENSMUSG00000098127	RP23-197K11.4	4.2479	-3.3833	9.7144	0.0018283
	ENSMUSG00000092526	Gm17907	4.2274	-3.3846	8.0861	0.0044606
	ENSMUSG00000082160	Gm11578	4.0079	-3.465	7.1297	0.0075819
	ENSMUSG00000022243	Slc45a2	4.0002	-3.4657	8.0972	0.0044334
	ENSMUSG00000061540	Orm2	4.0001	-3.4664	8.0968	0.0044343
	ENSMUSG00000086170	Gm12144	4.0001	-3.4664	8.0968	0.0044343
	ENSMUSG00000058728	Cd300c	4	-3.467	8.0965	0.004435
	ENSMUSG00000065304	Gm23245	3.9918	-3.4672	7.3086	0.0068624
	ENSMUSG00000082023	Gm14407	3.7156	-3.5525	5.999	0.014314
	ENSMUSG00000085911	Gm14061	3.7104	-3.5533	5.9839	0.014437
	ENSMUSG00000087684	1200007C13Rik	3.7104	-3.5533	5.9839	0.014437
	ENSMUSG00000097261	AC129195.1	3.7104	-3.5533	5.9839	0.014437
	ENSMUSG00000000216	Scnn1g	3.7063	-3.5539	5.9721	0.014534
	ENSMUSG00000067919	Rex2	3.7063	-3.5539	5.9721	0.014534
	ENSMUSG00000056270	Prr9	3.7051	-3.554	5.9689	0.014561
	ENSMUSG00000082271	Gm12217	3.7022	-3.5544	5.9603	0.014631
	ENSMUSG00000021940	Ptpn20	3.701	-3.5546	5.9571	0.014658
	uc008hjl.1	AK085625	3.701	-3.5546	5.9571	0.014658
	ENSMUSG00000037335	Hand1	3.6999	-3.5548	5.9539	0.014685
	ENSMUSG00000064647	Gm23301	3.6999	-3.5548	5.9539	0.014685
	ENSMUSG00000001155	Ftcd	3.6969	-3.5552	5.9454	0.014756
	ENSMUSG00000025573	6030468B19Rik	3.6969	-3.5552	5.9454	0.014756
	ENSMUSG00000074758	Gm5535	3.6969	-3.5552	5.9454	0.014756
	ENSMUSG00000097922	AC102862.1	3.6969	-3.5552	5.9454	0.014756
	ENSMUSG00000026387	Sctr	3.6958	-3.5553	5.9422	0.014783
	ENSMUSG00000040471	Ggt6	3.6958	-3.5553	5.9422	0.014783
	ENSMUSG00000090260	2810442N19Rik	3.6929	-3.5558	5.9337	0.014854
	ENSMUSG00000022496	Tnfrsf17	3.6836	-3.5571	5.9072	0.015079
	ENSMUSG00000027801	Tm4sf4	3.5614	-2.8461	11.7934	0.0005944
	ENSMUSG00000038193	Hand2	3.3541	-2.9636	4.7644	0.029055
	uc007ycu.1	BC100524	3.3394	-3.6469	4.568	0.032574
	ENSMUSG00000069305	Hist1h4n	3.3334	-3.6477	4.555	0.032823
	ENSMUSG00000079162	Trim43b	3.3334	-3.6477	4.555	0.032823
	ENSMUSG00000082192	Gm14719	3.3334	-3.6477	4.555	0.032823
	ENSMUSG00000089978	Gm16245	3.3334	-3.6477	4.555	0.032823
	uc008wmu.2	4930519H02Rik	3.3334	-3.6477	4.555	0.032823
	uc008wmv.2	4930519H02Rik	3.3334	-3.6477	4.555	0.032823
	ENSMUSG00000060198	Gm11353	3.3287	-3.6483	4.5448	0.03302
	ENSMUSG00000082640	Gm11402	3.3287	-3.6483	4.5448	0.03302
	ENSMUSG00000086144	Gm11379	3.3287	-3.6483	4.5448	0.03302
	ENSMUSG00000087629	Gm12246	3.3287	-3.6483	4.5448	0.03302
	ENSMUSG00000089698	Gm2541	3.3287	-3.6483	4.5448	0.03302
	ENSMUSG00000089712	Gm15889	3.3287	-3.6483	4.5448	0.03302
	ENSMUSG00000093327	Mir5107	3.3287	-3.6483	4.5448	0.03302
	ENSMUSG00000024868	Dkk1	3.3274	-3.6484	4.542	0.033073
	ENSMUSG00000028009	1700061I17Rik	3.3274	-3.6484	4.542	0.033073
	ENSMUSG00000038840	Birc7	3.3274	-3.6484	4.542	0.033073
	ENSMUSG00000087020	Gm16283	3.3274	-3.6484	4.542	0.033073
	ENSMUSG00000091794	Vmn2r18	3.3274	-3.6484	4.542	0.033073
	uc009duh.1	4930417O13Rik	3.3274	-3.6484	4.542	0.033073
	ENSMUSG00000005202	Shbg	3.3228	-3.649	4.5318	0.033271
	ENSMUSG00000021751	Acox2	3.3228	-3.649	4.5318	0.033271
	ENSMUSG00000058017	Serpinb3d	3.3228	-3.649	4.5318	0.033271
	ENSMUSG00000061809	Tbpl2	3.3228	-3.649	4.5318	0.033271
	ENSMUSG00000061863	Gm6822	3.3228	-3.649	4.5318	0.033271
	ENSMUSG00000067224	Gm3695	3.3228	-3.649	4.5318	0.033271
	ENSMUSG00000070574	2310016G11Rik	3.3228	-3.649	4.5318	0.033271
	ENSMUSG00000071561	BC100530	3.3228	-3.649	4.5318	0.033271
	ENSMUSG00000085711	Gm15163	3.3228	-3.649	4.5318	0.033271
	ENSMUSG00000087324	Gm14818	3.3228	-3.649	4.5318	0.033271
	ENSMUSG00000091487	Gm6586	3.3228	-3.649	4.5318	0.033271
	ENSMUSG00000092276	1700116B05Rik	3.3228	-3.649	4.5318	0.033271
	ENSMUSG00000092602	4931413I07Rik	3.3228	-3.649	4.5318	0.033271
	ENSMUSG00000092604	Gm20508	3.3228	-3.649	4.5318	0.033271
	ENSMUSG00000094065	Gm21541	3.3228	-3.649	4.5318	0.033271
	uc008aet.2	1700102H20Rik	3.3228	-3.649	4.5318	0.033271
	uc008aeu.2	1700102H20Rik	3.3228	-3.649	4.5318	0.033271
	uc009kud.1	AK042353	3.3228	-3.649	4.5318	0.033271
	ENSMUSG00000031965	Tbx20	3.3215	-3.6492	4.529	0.033324
	ENSMUSG00000076618	Ighj4	3.3215	-3.6492	4.529	0.033324
	ENSMUSG00000021927	Gm5803	3.3181	-3.6496	4.5216	0.033469
	ENSMUSG00000054745	Gm9955	3.3181	-3.6496	4.5216	0.033469
	ENSMUSG00000076556	Igkv4-57	3.3181	-3.6496	4.5216	0.033469
	ENSMUSG00000086585	Gm16126	3.3181	-3.6496	4.5216	0.033469
	ENSMUSG00000086904	Gm13404	3.3181	-3.6496	4.5216	0.033469
	ENSMUSG00000088985	Mir1946a	3.3181	-3.6496	4.5216	0.033469
	ENSMUSG00000089894	Gm15524	3.3181	-3.6496	4.5216	0.033469
	ENSMUSG00000097281	AC158943.1	3.3181	-3.6496	4.5216	0.033469
	uc007nsk.2	5830428M24Rik	3.3181	-3.6496	4.5216	0.033469
	uc009bch.1	LOC626904	3.3181	-3.6496	4.5216	0.033469
	uc009bci.1	LOC626904	3.3181	-3.6496	4.5216	0.033469
	uc029rtf.1	5830428M24Rik	3.3181	-3.6496	4.5216	0.033469
	ENSMUSG00000017950	Hnf4a	3.3168	-3.6498	4.5189	0.033523
	ENSMUSG00000056031	9330154J02Rik	3.3168	-3.6498	4.5189	0.033523
	ENSMUSG00000065429	Mir345	3.3168	-3.6498	4.5189	0.033523
	ENSMUSG00000077545	Gm22018	3.3168	-3.6498	4.5189	0.033523
	ENSMUSG00000087648	E130018N17Rik	3.3168	-3.6498	4.5189	0.033523
	ENSMUSG00000021600	8030423J24Rik	3.3122	-3.6503	4.5088	0.033722
	ENSMUSG00000022126	Irg1	3.3122	-3.6503	4.5088	0.033722
	ENSMUSG00000022215	Fitm1	3.3122	-3.6503	4.5088	0.033722
	ENSMUSG00000023987	Pgc	3.3122	-3.6503	4.5088	0.033722
	ENSMUSG00000085016	Gm11335	3.3122	-3.6503	4.5088	0.033722
	ENSMUSG00000096438	Gm20899	3.3122	-3.6503	4.5088	0.033722
	ENSMUSG00000023043	Krt18	3.3075	-3.6509	4.4987	0.033921
	ENSMUSG00000053863	Mepe	3.3075	-3.6509	4.4987	0.033921
	ENSMUSG00000084033	Gm7645	3.3075	-3.6509	4.4987	0.033921
	ENSMUSG00000086103	Gm11832	3.3075	-3.6509	4.4987	0.033921
	ENSMUSG00000093164	Gm22993	3.3075	-3.6509	4.4987	0.033921
	ENSMUSG00000096638	Ighv2-9	3.3075	-3.6509	4.4987	0.033921
	uc009edu.1	DQ689702	3.3075	-3.6509	4.4987	0.033921
	ENSMUSG00000064540	Snord42a	3.0421	-3.091	9.25	0.002355
	ENSMUSG00000052736	Klrc2	3.0277	-3.089	6.394	0.01145
	ENSMUSG00000070572	Trmt112-ps2	2.8786	-3.1564	7.8543	0.00507
	ENSMUSG00000060715	1700019A02Rik	2.8785	-3.1569	7.8533	0.0050728
	ENSMUSG00000021509	Slc25a48	2.8663	-3.1588	6.7792	0.0092226
	ENSMUSG00000087044	1700042G15Rik	2.6905	-3.2296	5.0877	0.024097
	ENSMUSG00000026567	Adcy10	2.6737	-2.8476	10.3054	0.0013264
	ENSMUSG00000028972	Car6	2.6703	-2.8492	8.0844	0.0044647
	ENSMUSG00000019772	Vip	2.6695	-2.2488	6.0759	0.013704
	ENSMUSG00000050215	Olfr70	2.4827	-3.3026	5.1544	0.023187
	ENSMUSG00000053420	Gm4792	2.4827	-3.307	5.1545	0.023187
	ENSMUSG00000088990	Gm22767	2.4827	-3.307	5.1545	0.023187
	ENSMUSG00000065593	Mir339	2.4826	-3.3047	5.1541	0.023191
	ENSMUSG00000021208	Ifi27l2b	2.4825	-3.3054	5.1538	0.023195
	ENSMUSG00000062417	Hist1h3g	2.4825	-3.3039	5.1538	0.023195
	ENSMUSG00000082052	Gm13819	2.4825	-3.3045	5.1536	0.023198
	ENSMUSG00000093862	Gm5117	2.4825	-3.3045	5.1536	0.023198
	ENSMUSG00000025480	Syce1	2.4824	-3.3046	5.1535	0.023199
	uc007gup.2	Gm17745	2.4708	-3.3059	4.0169	0.045048
	ENSMUSG00000050578	Mmp13	2.4103	-0.34784	7.4934	0.0061924
	uc029rfv.1	4933411E08Rik	2.3905	-2.9656	5.5458	0.018525
	ENSMUSG00000078783	Gm9733	2.2717	-3.0269	6.5018	0.010777
	ENSMUSG00000092130	D030025P21Rik	2.2693	-3.0256	4.5582	0.032762
	ENSMUSG00000090936	Gm17705	2.265	-3.0263	5.826	0.015791
	ENSMUSG00000067231	Cyp2c65	2.2463	-3.0305	4.3019	0.038071
	ENSMUSG00000018595	Glra4	2.2349	-3.3851	3.8711	0.049123
	ENSMUSG00000094025	Gm8879	2.2349	-3.3851	3.8711	0.049123
	ENSMUSG00000032937	Fshr	2.2348	-3.3857	3.8709	0.049129
	ENSMUSG00000087355	Gm13187	2.2348	-3.3857	3.8709	0.049129
	ENSMUSG00000027870	Hao2	2.2347	-3.387	3.8704	0.049144
	ENSMUSG00000089769	Gm16574	2.2347	-3.384	3.8704	0.049145
	ENSMUSG00000097045	AC087229.1	2.2347	-3.3834	3.8706	0.049138
	ENSMUSG00000097543	AC159318.2	2.2346	-3.3847	3.8701	0.049153
	ENSMUSG00000044854	1700056E22Rik	2.1742	-2.7936	7.9582	0.0047869
	ENSMUSG00000035020	Epgn	2.108	-3.0929	5.3051	0.021264
	ENSMUSG00000097095	AC182748.1	2.108	-3.0943	5.3051	0.021263
	ENSMUSG00000026582	Sele	2.0717	-1.9519	15.893	6.7026e-05
	ENSMUSG00000029372	Ppbp	2.0521	0.098485	19.5878	9.6079e-06
	ENSMUSG00000023993	Treml1	2.0423	-2.8505	5.3419	0.020819
	ENSMUSG00000090863	A530084C06Rik	1.9899	-2.4595	8.0604	0.0045243
	ENSMUSG00000086501	4930597A21Rik	1.9258	-3.1609	4.0055	0.045351
	uc012bjj.1	C730002L08Rik	1.9237	-3.1615	4.16	0.04139
	ENSMUSG00000043807	Ly6g5b	1.9236	-3.1612	4.1595	0.041401
	ENSMUSG00000047021	Ccdc108	1.9236	-3.1628	4.1595	0.041402
	ENSMUSG00000085057	Gm13415	1.9236	-3.1628	4.1595	0.041402
	ENSMUSG00000097254	AC155636.1	1.9189	-2.9084	5.6861	0.0171
	ENSMUSG00000046991	Wdr27	1.8037	-2.7394	6.1548	0.013106
	uc008anf.1	Wdr27	1.8037	-2.7394	6.1548	0.013106
	ENSMUSG00000030048	Gkn3	1.7956	-2.553	4.3417	0.03719
	ENSMUSG00000053797	Krt16	1.7241	-2.1528	8.6014	0.0033591
	ENSMUSG00000024678	Ms4a4d	1.7043	-2.2996	8.7021	0.0031784
	ENSMUSG00000042306	S100a14	1.6828	-2.7998	5.0176	0.025091
	ENSMUSG00000024503	Spink3	1.6819	-2.7978	5.1339	0.023463
	ENSMUSG00000080645	Mir1198	1.6818	-2.7955	5.1332	0.023472
	ENSMUSG00000087182	Gm13334	1.6298	-2.6483	3.9713	0.046282
	ENSMUSG00000024134	Six2	1.6263	-2.3351	6.4032	0.011391
	ENSMUSG00000045518	Onecut3	1.6241	-2.6442	5.4923	0.019101
	ENSMUSG00000020787	P2rx1	1.5789	-2.5045	6.2394	0.012494
	ENSMUSG00000012889	Podnl1	1.574	-1.6335	12.4952	0.00040799
	ENSMUSG00000051378	Kif18b	1.557	-2.5005	3.9429	0.047069
	ENSMUSG00000035355	Kcnh4	1.5485	-2.8531	4.1594	0.041404
	ENSMUSG00000097193	AC145556.1	1.5484	-2.8529	4.159	0.041414
	ENSMUSG00000092775	Gm26196	1.5444	-2.3764	6.4916	0.010838
	ENSMUSG00000026579	F5	1.5417	-1.3136	6.7567	0.0093398
	ENSMUSG00000096980	AC113955.1	1.5265	-1.4299	11.5016	0.00069535
	ENSMUSG00000069873	4930438A08Rik	1.4799	-2.0507	7.2386	0.0071351
	ENSMUSG00000039865	Slc44a3	1.4454	-2.2999	6.4883	0.010859
	ENSMUSG00000077625	Snord4a	1.4454	-2.2992	6.4881	0.01086
	ENSMUSG00000023995	Tspo2	1.4265	-2.1887	5.175	0.022914
	ENSMUSG00000066687	Zbtb16	1.4195	1.9094	42.7086	6.3531e-11
	ENSMUSG00000073902	Gm1966	1.3934	-1.7313	9.3426	0.0022388
	ENSMUSG00000022659	Gcsam	1.3775	-2.593	4.3761	0.036446
	ENSMUSG00000039798	2600006K01Rik	1.3774	-2.5987	4.4289	0.035336
	uc008hcz.2	Gm9895	1.3748	-2.5955	4.2319	0.039671
	ENSMUSG00000040314	Ctsg	1.3729	-1.5886	6.9995	0.0081533
	ENSMUSG00000024575	Pde6a	1.3643	-2.339	5.6202	0.017754
	ENSMUSG00000074674	Gm10742	1.3586	-2.1175	5.4708	0.019336
	ENSMUSG00000030159	Clec1b	1.357	-2.1214	6.5107	0.010723
	ENSMUSG00000042784	Muc1	1.3548	-1.7604	7.3289	0.0067855
	ENSMUSG00000074991	Gabrr3	1.2933	-1.9625	6.3342	0.011843
	ENSMUSG00000078190	Dnm3os	1.2909	-2.055	6.4479	0.011109
	ENSMUSG00000035951	Ascl3	1.2847	-2.3782	4.308	0.037934
	ENSMUSG00000024485	Slc4a9	1.2828	-2.2614	5.0062	0.025256
	ENSMUSG00000078771	Evi2a	1.2823	-1.1153	10.9088	0.00095709
	ENSMUSG00000026357	Rgs18	1.2457	-1.0657	6.2261	0.012588
	ENSMUSG00000030228	Pik3c2g	1.2253	-2.0852	5.4834	0.019198
	ENSMUSG00000096062	Pik3c2g	1.2253	-2.0852	5.4834	0.019198
	ENSMUSG00000020734	Grin2c	1.2218	-2.0923	4.4931	0.034033
	ENSMUSG00000029866	Kel	1.2169	-1.4708	7.0109	0.0081013
	ENSMUSG00000031162	Gata1	1.2141	-2.1914	5.0207	0.025046
	ENSMUSG00000086006	Gm13293	1.213	-2.1907	4.7504	0.029291
	ENSMUSG00000001348	Acp5	1.2091	-0.3031	7.3635	0.0066562
	ENSMUSG00000009350	Mpo	1.2086	0.26245	9.3864	0.0021861
	ENSMUSG00000027219	Slc28a2	1.1994	-1.7589	5.6314	0.017642
	ENSMUSG00000028125	Abca4	1.1968	-1.3094	8.1198	0.0043784
	ENSMUSG00000056399	Prss34	1.1725	-1.6307	5.5546	0.018432
	ENSMUSG00000085106	Gm16000	1.1638	-2.0231	4.7291	0.029656
	ENSMUSG00000085386	Gm13630	1.1607	-2.0246	4.5995	0.031982
	ENSMUSG00000028392	Bspry	1.1536	-2.123	4.8434	0.027753
	ENSMUSG00000027556	Car1	1.1475	-1.4595	6.6134	0.010121
	ENSMUSG00000022132	Cldn10	1.1379	-2.2242	4.3442	0.037135
	ENSMUSG00000052241	A930035D04Rik	1.1354	-1.8739	5.946	0.01475
	ENSMUSG00000097934	AC156980.1	1.135	-1.875	5.7973	0.016051
	ENSMUSG00000024675	Ms4a4c	1.13	-1.3461	6.6178	0.010097
	ENSMUSG00000002831	Plin4	1.1179	2.9057	7.6842	0.0055706
	uc029swq.1	A730098P11Rik	1.1097	-1.4108	6.2305	0.012557
	ENSMUSG00000054641	Mmrn1	1.1082	-0.47692	6.8892	0.0086719
	ENSMUSG00000065546	Mir196a-1	1.0958	-1.5462	5.439	0.019692
	uc029wnq.1	Gm18853	1.0925	-1.8177	5.5453	0.01853
	ENSMUSG00000060131	Atp8b4	1.0915	-1.0758	8.6416	0.0032857
	ENSMUSG00000040592	Cd79b	1.0851	-0.81916	5.5959	0.018002
	ENSMUSG00000021139	Gm20498	1.0837	-2.1557	4.0222	0.044905
	ENSMUSG00000041498	Kif14	1.082	-2.1561	4.2913	0.038307
	ENSMUSG00000037621	Atoh8	1.0813	-0.61131	9.2395	0.0023685
	ENSMUSG00000049154	Fam183b	1.0789	-1.9014	4.9415	0.026219
	ENSMUSG00000038064	Cldn22	1.0526	-1.5704	5.4547	0.019515
	ENSMUSG00000024210	Ip6k3	1.0515	-1.099	7.4539	0.00633
	ENSMUSG00000026532	Spta1	1.0446	-0.73845	4.9073	0.026743
	ENSMUSG00000078451	Ppil6	1.0426	-1.6399	5.8562	0.015522
	ENSMUSG00000034224	Slc38a8	1.0415	-1.8468	4.9074	0.026742
	ENSMUSG00000071068	Treml2	1.0414	-1.1267	4.9128	0.026659
	ENSMUSG00000098120	RP24-242N1.1	1.0321	-1.8444	4.3302	0.037442
	ENSMUSG00000015452	Ager	1.0304	-1.8404	4.0912	0.043107
	ENSMUSG00000042638	Gucy2c	1.0175	-1.7112	4.8567	0.027539
	ENSMUSG00000086761	Gm11666	1.0121	-1.5862	5.3681	0.020509
	ENSMUSG00000097493	AC164597.1	0.99921	-1.0701	6.6899	0.0096958
	ENSMUSG00000000320	Alox12	0.96921	-0.47637	9.6878	0.001855
	ENSMUSG00000022468	Endou	0.96619	-0.37644	5.0051	0.025272
	ENSMUSG00000022483	Col2a1	0.96605	-1.6144	5.1714	0.022962
	ENSMUSG00000073400	Trim10	0.96463	-0.85203	5.3038	0.021278
	ENSMUSG00000006574	Slc4a1	0.95961	1.4652	7.5642	0.0059539
	ENSMUSG00000040740	Slc25a34	0.9518	-0.56864	8.1099	0.0044024
	ENSMUSG00000040204	2810417H13Rik	0.94593	-0.95688	6.1926	0.012828
	ENSMUSG00000051212	Gpr183	0.93682	-1.6873	3.8955	0.048415
	ENSMUSG00000051617	Krt9	0.91187	-1.3168	5.4796	0.01924
	ENSMUSG00000087560	Gm15396	0.90458	-1.5178	4.2412	0.039454
	ENSMUSG00000057729	Prtn3	0.90153	-0.66939	8.7593	0.0030803
	ENSMUSG00000097162	AC130210.1	0.89438	-1.3821	3.98	0.046045
	ENSMUSG00000040809	Chi3l3	0.88059	2.812	6.7356	0.0094506
	ENSMUSG00000046470	Sox18	0.86822	0.53177	6.0065	0.014253
	ENSMUSG00000095687	Rnaset2a	0.86011	-0.91219	4.4374	0.03516
	ENSMUSG00000041372	B4galnt3	0.81719	-1.3126	4.4628	0.034642
	ENSMUSG00000089672	Gp49a	0.80352	-0.25078	7.6338	0.0057286
	ENSMUSG00000072844	G530011O06Rik	0.79515	-0.23348	7.1478	0.0075058
	uc009pby.1	DQ695529	0.79397	-0.47005	7.9433	0.0048267
	ENSMUSG00000016239	Lonrf3	0.76663	-1.0506	4.606	0.03186
	ENSMUSG00000019278	Dpep1	0.75583	2.0179	4.7474	0.029343
	ENSMUSG00000048402	Gli2	0.75514	-0.8702	4.1617	0.041348
	ENSMUSG00000021367	Edn1	0.75006	-0.16626	5.1421	0.023353
	ENSMUSG00000024696	Lpxn	0.74963	-1.1378	4.2419	0.039439
	ENSMUSG00000079227	Ccr5	0.74889	-0.089247	8.8359	0.0029536
	ENSMUSG00000031004	Mki67	0.74479	1.4054	5.5849	0.018116
	ENSMUSG00000031831	Dnaaf1	0.74122	-0.52736	6.4315	0.011212
	ENSMUSG00000015053	Gata2	0.73116	-0.049008	8.2498	0.0040757
	ENSMUSG00000086770	Gm15351	0.71533	-0.81298	3.8714	0.049114
	ENSMUSG00000043008	Klhl6	0.70478	0.036177	5.454	0.019524
	ENSMUSG00000026077	Npas2	0.69845	-0.15279	6.0175	0.014164
	ENSMUSG00000074354	9230115E21Rik	0.69176	-0.94081	4.0368	0.044517
	ENSMUSG00000040552	C3ar1	0.69072	-0.63404	4.9844	0.025576
	ENSMUSG00000028195	Cyr61	0.6888	1.4318	6.919	0.0085283
	ENSMUSG00000019232	Agxt2l1	0.68791	1.9596	5.4318	0.019773
	ENSMUSG00000014361	Mertk	0.68693	3.2921	18.2997	1.8874e-05
	ENSMUSG00000051220	Ercc6l	0.68144	-0.61893	4.3306	0.037434
	ENSMUSG00000018566	Slc2a4	0.67993	-0.54679	3.9449	0.047013
	ENSMUSG00000006445	Epha2	0.67247	0.55108	6.0909	0.013588
	ENSMUSG00000021281	Tnfaip2	0.67245	-0.13909	6.6109	0.010136
	ENSMUSG00000027514	Zbp1	0.65981	-0.6272	4.3763	0.036441
	ENSMUSG00000021702	Thbs4	0.65115	2.136	8.081	0.0044733
	ENSMUSG00000066361	Serpina3c	0.64725	1.3975	9.6036	0.001942
	ENSMUSG00000069919	Hba-a1	0.64596	5.4655	5.3333	0.020922
	ENSMUSG00000006522	Itih3	0.6436	-0.45494	5.0257	0.024974
	ENSMUSG00000025804	Ccr1	0.63777	-0.1211	4.6963	0.030228
	ENSMUSG00000085112	A530072M11Rik	0.63603	-0.48695	4.4507	0.034886
	ENSMUSG00000022357	Klhl38	0.62796	-0.37336	4.5649	0.032634
	ENSMUSG00000090698	Apold1	0.60949	0.83339	7.8283	0.0051434
	ENSMUSG00000020839	Tmigd1	0.60524	-0.29483	5.0678	0.024374
	ENSMUSG00000022537	Tmem44	0.59745	0.72954	7.504	0.0061564
	ENSMUSG00000042745	Id1	0.57892	2.5156	14.4709	0.00014234
	ENSMUSG00000090958	Lrrc32	0.57494	0.90656	4.6392	0.031249
	ENSMUSG00000006154	Eps8l1	0.56786	1.2685	4.2962	0.038197
	ENSMUSG00000074004	B3gnt6	0.56619	-0.41093	3.9129	0.047916
	ENSMUSG00000029049	Morn1	0.56529	-0.19222	4.3455	0.037108
	ENSMUSG00000052336	Cx3cr1	0.5316	0.53701	5.5299	0.018695
	ENSMUSG00000050240	Hic2	0.52304	0.17374	5.1797	0.022852
	ENSMUSG00000054717	Hmgb2	0.51229	2.2237	6.2022	0.012759
	ENSMUSG00000016624	Phf21b	0.50113	0.0035823	4.2002	0.040419
	ENSMUSG00000062296	Trank1	0.49059	-0.051034	4.0584	0.043952
	ENSMUSG00000018927	Ccl6	0.48016	1.3573	4.6772	0.030566
	ENSMUSG00000036661	Dennd3	0.4793	0.40172	4.022	0.044909
	ENSMUSG00000079254	Itprip	0.46905	0.42766	4.0818	0.043349
	ENSMUSG00000078302	Foxd1	0.46774	0.28012	4.3009	0.038092
	ENSMUSG00000043091	Tuba1c	0.46527	2.9673	6.7875	0.00918
	ENSMUSG00000003032	Klf4	0.46505	2.0216	5.5114	0.018892
	ENSMUSG00000078898	Gm4723	0.46213	0.83155	4.9507	0.026081
	ENSMUSG00000027520	Zdbf2	0.45003	0.6374	4.1412	0.041852
	ENSMUSG00000053930	Shisa6	0.43609	1.4556	6.7354	0.009452
	ENSMUSG00000002870	Mcm2	0.43357	1.0703	4.2584	0.039056
	ENSMUSG00000021130	Galnt16	0.40432	4.002	5.7607	0.016388
	uc007enc.2	Gm20139	0.40301	0.86327	3.9687	0.046355
	uc007end.2	Gm20139	0.40301	0.86327	3.9687	0.046355
	ENSMUSG00000049103	Ccr2	0.40273	1.5143	5.0599	0.024486
	ENSMUSG00000097392	AC123687.1	0.40068	2.042	7.3728	0.0066219
	ENSMUSG00000073680	Tmem88b	0.3813	1.9439	4.2826	0.038505
	ENSMUSG00000004665	Cnn2	0.37492	2.4408	5.1175	0.023686
	ENSMUSG00000097204	AC092094.1	0.37172	1.5853	4.5929	0.032105
	ENSMUSG00000041075	Fzd7	0.36212	2.4047	6.9251	0.0084993
	ENSMUSG00000004035	Gstm7	0.36087	1.6396	4.5548	0.032827
	ENSMUSG00000030310	Slc6a1	0.36007	2.2829	5.2283	0.022222
	ENSMUSG00000024378	Stard4	0.35298	6.0423	14.352	0.00015162
	ENSMUSG00000071350	Setdb2	0.34252	1.6473	4.0717	0.043608
	ENSMUSG00000050666	Vstm4	0.33956	2.5967	3.9701	0.046315
	ENSMUSG00000024222	Fkbp5	0.33434	5.0976	5.6994	0.016971
	ENSMUSG00000006014	Prg4	0.33023	2.9611	4.249	0.039273
	ENSMUSG00000044716	Dok7	0.32847	1.69	3.8745	0.049025
	ENSMUSG00000094114	Gm21967	0.32647	2.5986	3.9761	0.04615
	ENSMUSG00000089832	Shkbp1	0.31705	1.9077	4.3903	0.036145
	ENSMUSG00000001918	Slc1a5	0.30865	4.0237	9.5325	0.0020187
	ENSMUSG00000023284	Zfp605	0.3026	2.3669	4.9435	0.026188
	ENSMUSG00000027800	Tm4sf1	0.2916	3.4213	5.5894	0.01807
	ENSMUSG00000026628	Atf3	0.28905	5.8629	6.6658	0.0098281
	ENSMUSG00000034248	Slc25a37	0.28707	3.0895	6.1661	0.013022
	ENSMUSG00000051379	Flrt3	0.28702	4.3018	7.5855	0.005884
	ENSMUSG00000079021	Flrt3	0.28702	4.3018	7.5855	0.005884
	ENSMUSG00000033257	Ttll4	0.28633	2.4706	4.2497	0.039258
	ENSMUSG00000024691	Fam111a	0.28527	2.4857	4.845	0.027727
	ENSMUSG00000032508	Myd88	0.28103	2.695	4.7218	0.029782
	ENSMUSG00000023087	Ccrn4l	0.27708	7.3177	5.8213	0.015834
	ENSMUSG00000006517	Mvd	0.27631	4.5182	10.9466	0.00093774
	ENSMUSG00000004270	Lpcat3	0.27342	4.0214	9.5113	0.0020421
	ENSMUSG00000031465	Angpt2	0.27341	3.7224	4.1975	0.040483
	ENSMUSG00000032420	Nt5e	0.26832	5.7193	11.5499	0.00067752
	ENSMUSG00000042816	Gpr151	0.26648	2.5513	4.3248	0.037561
	ENSMUSG00000039954	Stk32a	0.26536	3.1034	4.9335	0.026341
	ENSMUSG00000040435	Ppp1r15a	0.26141	4.3859	5.8667	0.01543
	ENSMUSG00000038059	Smim3	0.25258	3.5251	5.8546	0.015536
	ENSMUSG00000045294	Insig1	0.25024	6.0255	7.6512	0.0056734
	ENSMUSG00000022235	Cmbl	0.25009	3.0729	4.2276	0.039771
	ENSMUSG00000038871	Bpgm	0.24493	3.5043	6.6699	0.0098053
	ENSMUSG00000064372	mt-Tp	0.24484	4.5717	7.0419	0.0079624
	ENSMUSG00000030064	Frmd4b	0.24386	3.588	7.1724	0.0074032
	ENSMUSG00000028560	Usp1	0.24209	2.9487	4.5147	0.033604
	ENSMUSG00000020120	Plek	0.24109	3.2728	5.3766	0.020409
	uc029wow.1	BC031451	0.24042	4.121	6.5629	0.010412
	uc029wox.1	BC031451	0.24042	4.121	6.5629	0.010412
	ENSMUSG00000033105	Lss	0.24024	4.5213	5.9912	0.014377
	ENSMUSG00000021385	Ippk	0.23991	2.7271	4.1944	0.040557
	ENSMUSG00000036977	Anapc10	0.23967	2.9722	4.2803	0.038556
	ENSMUSG00000052557	Gan	0.23732	3.31	4.7537	0.029236
	ENSMUSG00000087231	E230016M11Rik	0.23574	3.5126	5.1399	0.023382
	ENSMUSG00000021670	Hmgcr	0.23039	6.2307	7.6517	0.0056719
	ENSMUSG00000035778	Ggta1	0.2246	3.9593	5.9738	0.01452
	ENSMUSG00000025889	Snca	0.22438	3.3551	4.3382	0.037267
	ENSMUSG00000001260	Gabrg1	0.22045	4.3529	4.486	0.034173
	ENSMUSG00000072969	Armcx5	0.21953	3.1328	3.9325	0.04736
	ENSMUSG00000066441	Rdh11	0.21923	5.1182	7.0638	0.0078657
	ENSMUSG00000061353	Cxcl12	0.21513	4.4	5.601	0.01795
	ENSMUSG00000028434	Epb4.1l4b	0.2116	4.3956	5.3088	0.021218
	ENSMUSG00000037361	0610009D07Rik	0.20785	4.2002	5.3395	0.020847
	ENSMUSG00000006641	Slc5a6	0.20768	3.3198	5.0377	0.024801
	ENSMUSG00000001366	Fbxo9	0.20612	5.6071	4.1464	0.041722
	ENSMUSG00000026035	Ppil3	0.20545	3.3514	4.4851	0.034191
	ENSMUSG00000030103	Bhlhe40	0.2031	3.6834	5.393	0.020218
	ENSMUSG00000029313	Aff1	0.20204	4.3958	5.0968	0.02397
	ENSMUSG00000040918	Slc19a2	0.19946	3.5087	4.7303	0.029635
	ENSMUSG00000053536	Cstf2t	0.19802	3.3501	4.2748	0.038681
	ENSMUSG00000041684	Bivm	0.19531	3.4622	4.0359	0.044543
	ENSMUSG00000020155	Kcnmb1	0.19048	4.4866	5.6387	0.017568
	ENSMUSG00000058258	Idi1	0.19026	7.1659	4.1849	0.040785
	uc009phk.1	2900052N01Rik	0.18958	3.7641	4.1151	0.042502
	uc009phl.1	2900052N01Rik	0.18958	3.7641	4.1151	0.042502
	ENSMUSG00000001280	Sp1	0.18866	3.8718	4.6266	0.031479
	ENSMUSG00000069072	Slc7a14	0.18735	6.2619	4.9771	0.025685
	ENSMUSG00000019726	Lyst	0.18427	4.7179	4.7443	0.029395
	ENSMUSG00000042688	Mapk6	0.18343	4.107	4.2767	0.038639
	ENSMUSG00000025153	Fasn	0.18287	6.8668	4.9579	0.025972
	ENSMUSG00000021091	Serpina3n	0.18268	7.573	4.7322	0.029603
	ENSMUSG00000001627	Ifrd1	0.18079	3.8969	4.2596	0.039028
	ENSMUSG00000090733	Rps27	0.17947	4.4455	4.1512	0.041605
	ENSMUSG00000026491	Ahctf1	0.17573	3.7201	3.924	0.0476
	ENSMUSG00000064341	mt-Nd1	0.17555	10.7968	4.4442	0.035019
	ENSMUSG00000052560	Cpne8	0.17463	4.564	5.0846	0.024139
	ENSMUSG00000021171	Esyt2	0.17272	5.0275	4.6837	0.03045
	ENSMUSG00000046688	Tifa	0.17217	5.2241	3.9724	0.046252
	ENSMUSG00000024533	Spire1	0.15785	5.2977	3.9464	0.046971
	ENSMUSG00000062380	Tubb3	-0.11849	10.0443	5.2664	0.021741
	ENSMUSG00000059208	Hnrnpm	-0.14821	4.9563	4.0041	0.04539
	ENSMUSG00000020396	Nefh	-0.14959	10.0268	7.6447	0.005694
	ENSMUSG00000022054	Nefm	-0.15244	11.2355	11.4936	0.00069837
	ENSMUSG00000005397	Nid1	-0.15344	5.1219	3.8812	0.048829
	ENSMUSG00000025576	Rbfox3	-0.15374	6.1392	3.8615	0.049407
	ENSMUSG00000052105	Soga2	-0.15477	5.2657	4.1215	0.042341
	ENSMUSG00000030706	Mrpl48	-0.15704	5.5861	4.5337	0.033233
	ENSMUSG00000022055	Nefl	-0.16057	11.0326	16.4768	4.925e-05
	ENSMUSG00000015092	Edf1	-0.16092	5.1791	4.3236	0.037588
	ENSMUSG00000033350	Chst2	-0.16397	4.9053	4.4613	0.034672
	ENSMUSG00000090071	Cdk5r2	-0.16645	5.8484	4.1393	0.041898
	ENSMUSG00000026969	Fam166a	-0.16785	4.9832	4.2015	0.040387
	ENSMUSG00000002985	Apoe	-0.16888	9.3417	4.7065	0.030049
	ENSMUSG00000027466	Rbck1	-0.17194	4.4874	4.9142	0.026636
	ENSMUSG00000085590	Gm13789	-0.17415	4.1184	4.3432	0.037156
	ENSMUSG00000035109	Shc4	-0.1746	4.8474	3.9727	0.046243
	ENSMUSG00000041263	Rusc1	-0.17525	6.0687	4.2758	0.038659
	ENSMUSG00000037907	Ankrd13b	-0.17904	4.8583	5.4495	0.019574
	ENSMUSG00000000552	Zfp385a	-0.18021	3.7692	4.3519	0.036967
	ENSMUSG00000020836	Coro6	-0.18236	3.4344	3.9047	0.048151
	ENSMUSG00000049100	Pcdh10	-0.18324	4.3155	4.7877	0.028664
	ENSMUSG00000038602	Slc35f1	-0.18327	4.3793	4.2684	0.038828
	ENSMUSG00000033763	Mtss1l	-0.18663	4.2727	4.7631	0.029077
	ENSMUSG00000049556	Lingo1	-0.18929	4.458	4.7949	0.028545
	ENSMUSG00000030314	Atg7	-0.18939	3.8618	4.6239	0.03153
	ENSMUSG00000024366	Gfra3	-0.19038	4.165	4.209	0.040211
	ENSMUSG00000053128	Rnf26	-0.19589	3.4728	4.0128	0.045155
	ENSMUSG00000056999	Ide	-0.19653	5.2538	4.4647	0.034603
	ENSMUSG00000053080	2700081O15Rik	-0.19673	4.1626	5.9357	0.014837
	ENSMUSG00000034685	Fam171a2	-0.19699	3.5399	4.0071	0.04531
	ENSMUSG00000050953	Gja1	-0.19744	3.6646	4.0577	0.043971
	ENSMUSG00000029095	Ablim2	-0.19777	3.9132	5.0787	0.024222
	ENSMUSG00000026923	Notch1	-0.20235	3.5679	3.983	0.045961
	ENSMUSG00000029817	Tra2a	-0.20375	4.4366	6.5864	0.010276
	ENSMUSG00000041530	Ago1	-0.2038	3.6392	4.6785	0.030543
	ENSMUSG00000028785	Hpca	-0.20396	3.4315	4.5574	0.032778
	ENSMUSG00000025969	Nrp2	-0.20406	4.0571	4.8728	0.027284
	ENSMUSG00000058441	Panx2	-0.20406	4.8555	6.7461	0.0093952
	ENSMUSG00000045045	Lrfn4	-0.20527	3.2291	4.1928	0.040596
	ENSMUSG00000004462	Tbccd1	-0.2066	3.1818	4.2165	0.040034
	ENSMUSG00000007029	Vars	-0.20796	3.9438	5.4268	0.019831
	ENSMUSG00000086718	Gm16069	-0.20852	3.318	4.1949	0.040545
	ENSMUSG00000025823	Pdia4	-0.20865	4.0404	6.5424	0.010533
	ENSMUSG00000029060	Mib2	-0.20916	3.6025	5.1827	0.022812
	ENSMUSG00000028163	Nfkb1	-0.20933	3.4504	4.7662	0.029024
	ENSMUSG00000020150	Gamt	-0.21148	3.5337	4.3647	0.036691
	ENSMUSG00000068327	Tlx2	-0.21173	4.2746	5.913	0.015029
	ENSMUSG00000007944	Ttc9b	-0.21252	3.9656	4.1765	0.040988
	ENSMUSG00000004952	Rasa4	-0.21346	3.096	4.2426	0.039422
	ENSMUSG00000029838	Ptn	-0.2148	5.8932	4.6257	0.031497
	uc009biz.1	Ptn	-0.2148	5.8932	4.6257	0.031497
	ENSMUSG00000019916	P4ha1	-0.21501	4.1433	4.5054	0.033787
	ENSMUSG00000059552	Trp53	-0.21867	2.982	4.038	0.044487
	ENSMUSG00000020893	Per1	-0.21873	3.7643	4.3066	0.037965
	ENSMUSG00000052798	Nup107	-0.219	3.2981	5.4868	0.019161
	ENSMUSG00000048895	Cdk5r1	-0.2194	4.155	7.7922	0.0052473
	ENSMUSG00000005986	Ankrd13d	-0.2235	4.4469	6.0645	0.013793
	ENSMUSG00000045414	1190002N15Rik	-0.22426	4.1869	6.4285	0.011231
	ENSMUSG00000097070	ENSMUSG00000055283	-0.22483	4.866	6.9226	0.0085115
	ENSMUSG00000003072	Atp5d	-0.22502	5.9749	5.171	0.022967
	ENSMUSG00000030527	Crtc3	-0.22804	3.1635	5.1679	0.023009
	ENSMUSG00000078348	Sf3b5	-0.22823	3.1301	4.3626	0.036736
	ENSMUSG00000034949	Zfr2	-0.22837	3.0577	4.5342	0.033224
	ENSMUSG00000003575	Crtc1	-0.22992	4.1223	6.3791	0.011547
	ENSMUSG00000006288	Ttc5	-0.23119	3.1436	4.7578	0.029165
	ENSMUSG00000039278	Pcsk1n	-0.23264	5.9367	8.4874	0.0035762
	ENSMUSG00000040610	Tlx3	-0.24159	3.9905	8.3816	0.0037903
	ENSMUSG00000006442	Srm	-0.24253	3.8685	6.5826	0.010298
	ENSMUSG00000025409	Mbd6	-0.24484	2.8652	4.1432	0.041802
	ENSMUSG00000037266	D4Wsu53e	-0.25012	5.7864	3.9914	0.045732
	ENSMUSG00000097767	Miat	-0.25291	4.7933	5.5731	0.018238
	ENSMUSG00000031827	Cotl1	-0.25478	3.8908	6.8526	0.0088514
	ENSMUSG00000028636	Ppcs	-0.25665	2.9197	5.2744	0.021641
	ENSMUSG00000023009	Nckap5l	-0.2613	3.1038	4.9616	0.025916
	ENSMUSG00000079478	Sssca1	-0.26284	2.7343	5.0218	0.02503
	ENSMUSG00000026043	Col3a1	-0.26448	4.7413	4.5352	0.033205
	ENSMUSG00000020385	Clk4	-0.26482	3.3064	4.2975	0.038169
	ENSMUSG00000031851	Ntpcr	-0.26488	2.8757	4.3948	0.036049
	ENSMUSG00000046618	Olfml2a	-0.26493	3.4923	6.7326	0.0094669
	ENSMUSG00000032103	Pus3	-0.26726	2.572	4.7819	0.02876
	ENSMUSG00000023266	Frs3	-0.26784	2.4628	4.0099	0.045233
	ENSMUSG00000027955	Fam198b	-0.27251	3.9689	7.4697	0.0062747
	ENSMUSG00000035545	Leng8	-0.27586	3.8897	4.0483	0.044215
	ENSMUSG00000078202	Nrarp	-0.2784	3.3006	7.9888	0.0047069
	ENSMUSG00000036968	Cnpy4	-0.2791	2.6317	4.1442	0.041778
	ENSMUSG00000021215	Net1	-0.28001	3.6884	7.1187	0.0076284
	ENSMUSG00000022122	Ednrb	-0.28091	5.1802	6.2516	0.012408
	ENSMUSG00000037762	Slc16a9	-0.28606	2.6051	5.2009	0.022575
	ENSMUSG00000074796	Slc4a11	-0.28654	2.6269	5.2459	0.021998
	ENSMUSG00000034570	Inpp5j	-0.2874	3.8087	7.1157	0.0076412
	ENSMUSG00000028958	Tmub1	-0.28763	2.6098	4.8766	0.027223
	ENSMUSG00000029507	Pus1	-0.28782	2.4228	3.8521	0.049682
	ENSMUSG00000022763	Aifm3	-0.29049	2.8742	5.1476	0.023279
	ENSMUSG00000097397	AC167018.1	-0.29204	2.2887	4.4246	0.035425
	ENSMUSG00000039860	Srrm3	-0.29281	3.0234	5.8216	0.01583
	ENSMUSG00000035578	Iqcg	-0.29511	2.5415	5.0491	0.024639
	ENSMUSG00000022025	Lect1	-0.29592	2.6357	5.5926	0.018037
	ENSMUSG00000020234	4930404N11Rik	-0.29727	2.3354	4.9383	0.026267
	ENSMUSG00000097518	AC159277.1	-0.2999	3.1694	7.7321	0.0054247
	ENSMUSG00000038058	Nod1	-0.30073	2.6954	5.6434	0.017521
	ENSMUSG00000033491	Prss35	-0.30807	4.1696	10.7165	0.0010619
	ENSMUSG00000001911	Nfix	-0.31138	2.3965	4.8553	0.027561
	ENSMUSG00000087595	1810012K08Rik	-0.31192	2.3235	4.0572	0.043984
	ENSMUSG00000032356	Rasgrf1	-0.31999	2.0523	4.1521	0.041583
	ENSMUSG00000002274	Metrn	-0.32027	3.0274	6.5774	0.010328
	ENSMUSG00000035513	Ntng2	-0.32088	2.5291	6.0679	0.013766
	ENSMUSG00000038563	Eftud1	-0.32282	2.0472	4.7309	0.029626
	ENSMUSG00000097325	AC162692.1	-0.32732	1.8379	4.0919	0.04309
	ENSMUSG00000022371	Col14a1	-0.33172	2.6228	6.4572	0.01105
	ENSMUSG00000039410	Prdm16	-0.33192	2.432	5.2631	0.021783
	ENSMUSG00000036278	Macrod1	-0.33232	2.7811	7.4493	0.006346
	ENSMUSG00000005089	Slc1a2	-0.33728	1.5119	4.1377	0.041937
	ENSMUSG00000021185	9030617O03Rik	-0.33918	2.3494	4.9067	0.026753
	ENSMUSG00000067377	Tspan6	-0.3393	1.6265	3.9683	0.046364
	ENSMUSG00000032014	Oaf	-0.34158	1.9631	4.7441	0.029398
	ENSMUSG00000070802	Pnmal2	-0.34271	2.9734	8.7809	0.003044
	ENSMUSG00000016995	Matn4	-0.34699	2.3595	5.5643	0.01833
	ENSMUSG00000021806	Nid2	-0.34726	2.3851	6.6759	0.0097727
	ENSMUSG00000027424	Mgme1	-0.34884	1.8199	4.0788	0.043423
	ENSMUSG00000053263	Gm12592	-0.3513	1.4152	4.106	0.042731
	ENSMUSG00000051022	Hs3st1	-0.35441	1.9605	5.5614	0.018361
	ENSMUSG00000086998	Gm16033	-0.35482	1.4158	4.2087	0.040218
	ENSMUSG00000039257	Vstm2b	-0.35598	2.2152	5.2759	0.021623
	ENSMUSG00000080907	4930455H04Rik	-0.35853	1.5726	4.0097	0.04524
	ENSMUSG00000030752	Kdm8	-0.36028	1.8453	5.1481	0.023272
	ENSMUSG00000022053	Ebf2	-0.36183	1.4681	3.9014	0.048246
	ENSMUSG00000027408	Cpxm1	-0.36271	2.2355	5.5199	0.018801
	ENSMUSG00000042500	Ago4	-0.36727	1.5175	4.7445	0.029392
	ENSMUSG00000014786	Slc9a5	-0.36802	1.7883	4.4104	0.035721
	ENSMUSG00000025504	Eps8l2	-0.37177	1.8748	3.9744	0.046197
	ENSMUSG00000087601	Gm16832	-0.3803	6.6617	12.9157	0.00032584
	ENSMUSG00000055639	Dach1	-0.38132	1.6913	5.2184	0.022349
	ENSMUSG00000040490	Lrfn2	-0.38296	1.7785	4.3999	0.035942
	ENSMUSG00000030905	Crym	-0.3884	2.0501	4.0984	0.042923
	ENSMUSG00000031139	Mcf2	-0.39238	1.1777	4.6441	0.031161
	ENSMUSG00000020108	Ddit4	-0.39265	4.9675	6.2465	0.012444
	ENSMUSG00000021773	Comtd1	-0.39302	1.7942	5.5006	0.01901
	ENSMUSG00000079277	Hoxd3	-0.39491	1.3345	4.9733	0.025742
	ENSMUSG00000094143	B930078G14Rik	-0.40241	1.3367	4.1001	0.042881
	ENSMUSG00000025350	Rdh5	-0.41565	0.95172	4.4988	0.033918
	ENSMUSG00000026575	Nme7	-0.42507	1.6287	6.1573	0.013087
	ENSMUSG00000030443	Zfp583	-0.42509	1.4541	6.098	0.013533
	ENSMUSG00000038085	Cnbd2	-0.42851	1.4041	4.0046	0.045377
	ENSMUSG00000021902	Phf7	-0.42881	0.70974	3.9705	0.046304
	ENSMUSG00000067925	Cxx1a	-0.43108	4.1532	26.2969	2.9275e-07
	ENSMUSG00000062563	Cys1	-0.43181	1.0476	4.0278	0.044757
	ENSMUSG00000033033	Calhm2	-0.43193	0.84222	4.2185	0.039984
	ENSMUSG00000020272	Stk10	-0.43837	2.2089	8.0677	0.004506
	ENSMUSG00000039620	6430573F11Rik	-0.44251	1.4466	6.3799	0.011542
	ENSMUSG00000037016	Frem2	-0.44524	0.59235	3.8961	0.048399
	ENSMUSG00000021319	Sfrp4	-0.4549	3.0673	7.4465	0.006356
	ENSMUSG00000091306	Gm17606	-0.4572	0.91124	4.6543	0.030976
	ENSMUSG00000045659	Plekha7	-0.46335	2.9281	9.9684	0.0015925
	ENSMUSG00000032523	Hhatl	-0.46371	2.4972	11.0048	0.00090879
	ENSMUSG00000032268	Tmprss5	-0.46979	0.90716	4.1206	0.042363
	ENSMUSG00000035637	Grhpr	-0.47032	1.2008	5.9717	0.014537
	ENSMUSG00000026034	Clk1	-0.47087	4.2115	11.9297	0.00055245
	ENSMUSG00000023243	Kcnk5	-0.47148	1.4174	4.7752	0.028872
	ENSMUSG00000030946	Lhpp	-0.47514	0.91344	5.6957	0.017007
	ENSMUSG00000091272	Gm17641	-0.48164	1.5184	5.5518	0.018462
	ENSMUSG00000028331	5830415F09Rik	-0.48191	0.55062	4.0332	0.044614
	ENSMUSG00000040703	Cyp2s1	-0.48548	0.48598	4.3966	0.036012
	ENSMUSG00000057842	Zfp595	-0.49163	0.55088	5.0263	0.024966
	ENSMUSG00000040950	Mgl2	-0.49829	1.2644	4.3695	0.036587
	ENSMUSG00000074652	Myh7b	-0.4993	0.16425	4.1552	0.041506
	ENSMUSG00000031727	Pmfbp1	-0.49939	0.57504	3.9621	0.046537
	ENSMUSG00000002384	Bmp8b	-0.49992	0.14272	4.044	0.04433
	ENSMUSG00000032968	Inha	-0.50113	0.3546	4.8814	0.027148
	ENSMUSG00000086728	2410133F24Rik	-0.50392	1.225	6.36	0.011672
	ENSMUSG00000097247	AC127355.1	-0.50447	1.0339	5.5421	0.018564
	ENSMUSG00000029725	Ppp1r35	-0.50866	1.7418	8.282	0.0040041
	uc008rku.1	AK050464	-0.50876	0.34644	4.1406	0.041867
	ENSMUSG00000066042	Med18	-0.51188	0.52001	5.2866	0.02149
	ENSMUSG00000086717	Gm15655	-0.51278	1.4906	8.2893	0.0039879
	ENSMUSG00000052468	Pmp2	-0.52137	3.9806	9.8822	0.0016688
	ENSMUSG00000092381	Gm20512	-0.52321	1.3583	7.2314	0.0071637
	ENSMUSG00000015702	Anxa9	-0.52543	-0.19567	4.0502	0.044166
	ENSMUSG00000073455	9030025P20Rik	-0.52661	-0.062561	4.544	0.033034
	ENSMUSG00000041378	Cldn5	-0.53371	2.2004	7.3536	0.0066928
	ENSMUSG00000038930	Rccd1	-0.53922	0.27947	5.5508	0.018472
	ENSMUSG00000029832	Nfe2l3	-0.53947	0.31241	5.1312	0.023499
	ENSMUSG00000073741	4732440D04Rik	-0.54548	-0.18609	3.9256	0.047558
	ENSMUSG00000090031	4732440D04Rik	-0.54548	-0.18609	3.9256	0.047558
	ENSMUSG00000074170	Plekhf1	-0.54691	0.90727	5.5234	0.018763
	ENSMUSG00000016552	Foxred2	-0.55826	0.94251	5.5726	0.018244
	ENSMUSG00000061371	Zfp873	-0.56479	0.22293	5.8356	0.015705
	ENSMUSG00000048489	8430408G22Rik	-0.56551	-0.20693	3.9436	0.04705
	ENSMUSG00000097971	RP23-81C12.1	-0.56792	1.7248	8.8204	0.0029787
	ENSMUSG00000030324	Rho	-0.57962	-0.32323	4.2793	0.038578
	ENSMUSG00000001076	C1ql4	-0.58436	0.45126	6.577	0.010331
	ENSMUSG00000024292	Cyp4f14	-0.58671	1.12	7.9918	0.004699
	ENSMUSG00000039316	Rftn1	-0.592	-0.24078	4.4792	0.034309
	ENSMUSG00000063687	Pcdhb5	-0.59318	0.17912	5.3743	0.020435
	ENSMUSG00000081058	Hist2h3c2	-0.60956	-0.021614	4.7879	0.028661
	ENSMUSG00000078486	2310042D19Rik	-0.61612	0.14319	4.723	0.029762
	ENSMUSG00000033882	Rbm46	-0.63024	-0.066474	5.572	0.01825
	uc007wha.1	AK171817	-0.6353	-0.39804	4.608	0.031824
	ENSMUSG00000038007	Acer2	-0.65108	2.0044	10.636	0.0011091
	ENSMUSG00000091609	Acer2	-0.65108	2.0044	10.636	0.0011091
	ENSMUSG00000090247	Bloc1s1	-0.6622	-0.33607	3.9913	0.045735
	ENSMUSG00000096995	AC163357.1	-0.66327	-0.35091	5.2091	0.022469
	ENSMUSG00000062961	Ccdc177	-0.67112	-0.90426	3.9231	0.047628
	ENSMUSG00000020904	Wdr16	-0.67768	-0.70759	4.0929	0.043063
	ENSMUSG00000022209	Dhrs2	-0.69031	0.26564	6.2918	0.01213
	ENSMUSG00000029032	Arhgef16	-0.69603	-0.7624	4.4783	0.034328
	ENSMUSG00000028558	Calr4	-0.69606	-0.52051	5.2664	0.021741
	ENSMUSG00000086561	Gm15540	-0.69957	-0.93298	3.9259	0.047547
	ENSMUSG00000034173	2410018M08Rik	-0.7201	0.55061	8.1998	0.0041896
	ENSMUSG00000085615	A330035P11Rik	-0.73772	-0.77803	4.9909	0.025482
	ENSMUSG00000074497	A430078G23Rik	-0.74469	-0.94766	4.7564	0.029189
	ENSMUSG00000006310	Zbtb32	-0.75827	-0.77398	5.2963	0.02137
	ENSMUSG00000034706	Dnaic2	-0.76679	-0.028151	8.218	0.0041477
	ENSMUSG00000048572	Tmem252	-0.76833	0.41563	4.9686	0.025812
	ENSMUSG00000031520	Vegfc	-0.77749	-0.67739	5.8717	0.015386
	ENSMUSG00000044338	Aplnr	-0.78243	-0.83255	4.6126	0.031739
	ENSMUSG00000038756	Ttll6	-0.7941	-0.92323	4.9906	0.025485
	ENSMUSG00000097804	AC125373.1	-0.81793	-1.4458	3.9645	0.04647
	ENSMUSG00000052135	Foxo6	-0.82229	-0.25823	8.0207	0.0046245
	ENSMUSG00000068062	Gm14164	-0.83215	-1.0379	5.1619	0.023088
	ENSMUSG00000073008	Gpr174	-0.86836	-1.3555	3.8668	0.04925
	ENSMUSG00000092483	Gm20421	-0.87097	-0.87798	5.9166	0.014999
	ENSMUSG00000064023	Klk8	-0.87182	-0.74581	5.7636	0.016361
	ENSMUSG00000072647	Adam1a	-0.87748	-0.44215	9.2582	0.0023444
	ENSMUSG00000024922	Ovol1	-0.87839	-1.3538	4.0219	0.044914
	ENSMUSG00000026100	Mstn	-0.88143	-1.1631	5.0518	0.024601
	ENSMUSG00000037086	1110059M19Rik	-0.90482	-1.1011	3.9347	0.047301
	ENSMUSG00000028950	Tas1r1	-0.90524	-0.80273	5.3682	0.020507
	ENSMUSG00000035104	Eva1a	-0.91079	-1.2655	4.6683	0.030725
	ENSMUSG00000044145	1810024B03Rik	-0.9136	-1.5268	4.1638	0.041296
	uc009msd.1	AK077163	-0.91399	-0.15754	9.6909	0.0018518
	ENSMUSG00000089854	Gm16133	-0.91775	-0.89176	6.6722	0.009793
	ENSMUSG00000081137	BC022960	-0.91875	-0.93951	6.4036	0.011389
	ENSMUSG00000048602	Morc2b	-0.93018	-1.5957	4.2048	0.04031
	ENSMUSG00000040280	Ndufa4l2	-0.9545	-0.73248	8.5042	0.0035432
	ENSMUSG00000027859	Ngf	-0.95977	-0.7391	5.9067	0.015084
	ENSMUSG00000085541	Gm16010	-0.96367	-1.1187	6.2002	0.012774
	ENSMUSG00000010538	Tsacc	-0.9672	-1.735	3.9484	0.046917
	ENSMUSG00000021886	Gpr65	-0.97218	-0.91566	6.5157	0.010693
	ENSMUSG00000053038	Gm6180	-0.97978	-1.0633	5.3423	0.020813
	ENSMUSG00000044199	S1pr4	-0.98242	-1.6438	4.9494	0.0261
	ENSMUSG00000032750	Gab3	-1.0233	-0.82967	9.3149	0.002273
	ENSMUSG00000043036	Ccdc63	-1.0551	-1.8701	4.7163	0.029879
	ENSMUSG00000084274	Gm12504	-1.0596	-0.96316	6.5838	0.010291
	ENSMUSG00000006235	Epor	-1.0643	-2.0827	3.9659	0.046432
	ENSMUSG00000073866	B430319F04Rik	-1.0648	-1.1746	7.0169	0.0080742
	ENSMUSG00000050919	Zfp366	-1.0663	-1.053	7.8331	0.0051297
	uc007qnl.2	Gm2762	-1.084	-1.8488	4.0336	0.044603
	uc007qnm.2	Gm2762	-1.084	-1.8488	4.0336	0.044603
	uc007qnn.2	Gm2762	-1.084	-1.8488	4.0336	0.044603
	ENSMUSG00000075569	Rsph10b2	-1.0907	-1.9536	4.2801	0.038561
	ENSMUSG00000043889	Gm8399	-1.0921	-1.6652	4.3163	0.037748
	ENSMUSG00000027398	Il1b	-1.0995	-1.8491	4.6526	0.031007
	ENSMUSG00000044276	4933427E11Rik	-1.1054	-2.1798	3.9247	0.047582
	ENSMUSG00000020928	Higd1b	-1.1219	-1.4164	5.5632	0.018342
	ENSMUSG00000043289	Mei4	-1.1533	-1.4634	5.2125	0.022425
	ENSMUSG00000033730	Egr3	-1.1547	-0.8935	9.281	0.0023155
	ENSMUSG00000056849	Gm16415	-1.155	-2.2893	3.9498	0.046876
	ENSMUSG00000083355	Gm11581	-1.1688	-2.1422	4.5691	0.032554
	ENSMUSG00000035042	Ccl5	-1.1839	-1.9042	5.3245	0.021028
	ENSMUSG00000031289	Il13ra2	-1.1888	-2.0141	4.5798	0.032352
	ENSMUSG00000000365	Rnf17	-1.2136	-1.14	8.444	0.0036624
	ENSMUSG00000048485	Zbtb8b	-1.2238	-1.6789	5.6824	0.017136
	ENSMUSG00000030699	Tbx6	-1.2239	-2.1163	3.997	0.045582
	uc009djr.1	AK020619	-1.2269	-2.2445	4.29	0.038336
	ENSMUSG00000031220	Awat2	-1.2329	-1.9854	5.2091	0.022469
	ENSMUSG00000029830	Svopl	-1.2432	-1.8718	5.5381	0.018607
	uc007qfj.1	Gm10790	-1.2721	-1.3193	9.0652	0.0026053
	ENSMUSG00000069270	Hist1h2ac	-1.287	-2.216	4.1712	0.041116
	ENSMUSG00000059027	9630013D21Rik	-1.292	-2.3598	4.3144	0.037792
	ENSMUSG00000068706	Gm10250	-1.3423	-2.0506	6.4225	0.011269
	uc011xhd.1	Gm17769	-1.3529	-2.1818	5.7797	0.016212
	ENSMUSG00000048001	Hes5	-1.3659	-0.060413	26.4237	2.7416e-07
	ENSMUSG00000086032	Gm15929	-1.3719	-1.9091	6.5019	0.010776
	ENSMUSG00000031779	Ccl22	-1.3784	-2.3187	4.0863	0.043232
	ENSMUSG00000040154	Wfdc5	-1.4119	-2.6625	3.864	0.049333
	ENSMUSG00000042607	Asb4	-1.4121	-2.6587	3.865	0.049304
	ENSMUSG00000065336	Snora34	-1.4121	-2.6627	3.8649	0.049307
	ENSMUSG00000087524	Gm14285	-1.423	-1.7599	6.5848	0.010286
	ENSMUSG00000085162	Gm12295	-1.4658	-2.4399	5.1707	0.02297
	ENSMUSG00000019865	Nmbr	-1.4709	-2.4374	4.7495	0.029306
	ENSMUSG00000003271	Sult2b1	-1.4756	-1.6274	9.2252	0.0023871
	ENSMUSG00000022286	Grhl2	-1.4964	-1.964	7.7507	0.0053692
	ENSMUSG00000007805	Twist2	-1.5013	-2.2521	6.4798	0.010911
	ENSMUSG00000071551	Akr1c19	-1.5087	-2.6136	4.5507	0.032905
	uc029wdq.1	DQ696960	-1.5158	-2.6134	4.0072	0.045307
	uc009pan.1	AK132154	-1.5749	-2.8133	3.948	0.046928
	ENSMUSG00000044083	Efcab8	-1.5751	-2.8122	3.949	0.0469
	ENSMUSG00000004814	Ccl24	-1.5752	-2.8114	3.9492	0.046894
	ENSMUSG00000074240	Cib3	-1.5752	-2.8112	3.9496	0.046883
	ENSMUSG00000078129	Actl10	-1.6009	-2.5673	5.1156	0.023711
	uc008zeh.2	1110006O24Rik	-1.6144	-2.3653	6.5825	0.010298
	ENSMUSG00000044285	Gm1821	-1.6659	-1.0709	6.4503	0.011093
	ENSMUSG00000025727	A930017K11Rik	-1.6867	-2.7647	4.6913	0.030316
	ENSMUSG00000079550	Mpp4	-1.7658	-1.935	9.1492	0.0024883
	ENSMUSG00000021908	Gm6768	-1.7906	-2.7081	5.4648	0.019403
	uc007das.1	AK154552	-1.8362	-2.9802	4.174	0.041048
	ENSMUSG00000024386	Proc	-1.8363	-2.9829	4.1744	0.041039
	ENSMUSG00000091269	Gm6682	-1.8363	-2.9822	4.1742	0.041045
	ENSMUSG00000086777	B230104C08Rik	-1.8365	-2.9819	4.1751	0.041023
	ENSMUSG00000097332	AC114990.1	-1.873	-2.2192	8.943	0.0027854
	ENSMUSG00000060461	Dppa5a	-1.8949	-2.0189	11.0525	0.00088567
	ENSMUSG00000097476	AC160929.1	-1.9019	-2.6594	5.5933	0.018029
	uc029vjv.1	2310034O05Rik	-1.905	-2.6617	4.9847	0.025572
	ENSMUSG00000090121	Abhd12b	-1.9281	-2.4288	3.9325	0.047363
	ENSMUSG00000041596	Nlrp5-ps	-1.9313	-2.1758	7.4731	0.0062626
	ENSMUSG00000085389	1700003M07Rik	-1.9585	-2.9265	4.2534	0.039171
	ENSMUSG00000075591	Gm10874	-1.9686	-2.9231	4.999	0.025362
	uc007wre.1	DQ549194	-2.0896	-2.8717	5.8505	0.015572
	ENSMUSG00000029015	Slc26a5	-2.0916	-2.87	5.5559	0.018418
	ENSMUSG00000085220	Gm12521	-2.1858	-2.8225	5.6101	0.017857
	ENSMUSG00000065265	Gm23455	-2.2045	-2.8148	6.2719	0.012267
	ENSMUSG00000082884	Gm13339	-2.3254	-3.1784	4.2496	0.039259
	ENSMUSG00000038917	3930402G23Rik	-2.3359	-3.1767	4.7347	0.02956
	ENSMUSG00000052825	Gm9892	-2.3361	-3.1756	4.7355	0.029546
	ENSMUSG00000093141	Gm23373	-2.3362	-3.1749	4.7358	0.029542
	ENSMUSG00000078838	Gm17382	-2.342	-3.1748	4.082	0.043343
	ENSMUSG00000077737	Snord72	-2.4602	-3.1119	3.8696	0.049169
	ENSMUSG00000092021	Gbp11	-2.498	-3.11	5.6857	0.017104
	uc007rbx.1	AK139698	-2.4981	-3.1063	5.6861	0.0171
	ENSMUSG00000086931	Gm14532	-2.5191	-3.1022	4.7879	0.028661
	ENSMUSG00000071343	Gm10327	-2.6322	-3.0492	6.0884	0.013607
	uc012bko.1	B430203M17Rik	-2.6339	-3.0496	5.6696	0.017262
	ENSMUSG00000074595	Wfdc6a	-2.6397	-3.0496	6.3196	0.011941
	ENSMUSG00000084800	Gm12205	-2.6435	-3.0488	6.6576	0.0098736
	ENSMUSG00000031891	Hsd11b2	-2.6465	-3.0427	6.4466	0.011117
	ENSMUSG00000025064	Col17a1	-2.6547	-3.044	5.7034	0.016932
	ENSMUSG00000041782	Lad1	-2.6666	-3.0425	5.3723	0.020459
	ENSMUSG00000035187	Nkx6-1	-2.7758	-2.9872	7.649	0.0056805
	ENSMUSG00000046196	Ttc39d	-2.7801	-2.9804	7.2854	0.0069519
	ENSMUSG00000053469	Tg	-2.7801	-2.9804	7.2852	0.0069527
	ENSMUSG00000097348	Rmst	-2.8091	-2.9809	5.7302	0.016676
	ENSMUSG00000031620	1700007B14Rik	-3.1001	-2.8243	9.3415	0.0022403
	ENSMUSG00000064585	Gm25129	-3.3743	-3.5696	4.2856	0.038436
	ENSMUSG00000080932	Gm10224	-3.3743	-3.5696	4.2856	0.038436
	ENSMUSG00000085129	5031425F14Rik	-3.3743	-3.5696	4.2856	0.038436
	ENSMUSG00000087540	Gm11412	-3.3743	-3.5696	4.2856	0.038436
	ENSMUSG00000097716	AC154013.1	-3.3743	-3.5696	4.2856	0.038436
	uc009idi.1	AK076849	-3.3743	-3.5696	4.2856	0.038436
	ENSMUSG00000088545	Gm25982	-3.3845	-3.5679	4.3089	0.037914
	ENSMUSG00000088625	Gm23318	-3.3845	-3.5679	4.3089	0.037914
	uc008sat.1	AK002417	-3.3845	-3.5679	4.3089	0.037914
	ENSMUSG00000061877	BC048679	-3.3895	-3.5671	4.3202	0.037662
	ENSMUSG00000071640	Stxbp3b	-3.3895	-3.5671	4.3202	0.037662
	ENSMUSG00000089694	Gm4477	-3.3895	-3.5671	4.3202	0.037662
	ENSMUSG00000089945	Gm20459	-3.3895	-3.5671	4.3202	0.037662
	ENSMUSG00000020872	Tac4	-3.3947	-3.5662	4.3322	0.037397
	ENSMUSG00000029280	Smr3a	-3.3947	-3.5662	4.3322	0.037397
	ENSMUSG00000034689	4921530L21Rik	-3.3947	-3.5662	4.3322	0.037397
	ENSMUSG00000051793	Olfr284	-3.3947	-3.5662	4.3322	0.037397
	ENSMUSG00000090352	Gm3972	-3.3947	-3.5662	4.3322	0.037397
	uc007dtm.1	AK136128	-3.3947	-3.5662	4.3322	0.037397
	ENSMUSG00000022938	Fam3b	-3.3998	-3.5654	4.3437	0.037147
	ENSMUSG00000075027	4631405J19Rik	-3.3998	-3.5654	4.3437	0.037147
	ENSMUSG00000084921	Gm13838	-3.3998	-3.5654	4.3437	0.037147
	ENSMUSG00000085531	Gm12233	-3.3998	-3.5654	4.3437	0.037147
	ENSMUSG00000055958	Gm9987	-3.4049	-3.5645	4.3558	0.036883
	ENSMUSG00000056370	Sftpb	-3.4049	-3.5645	4.3558	0.036883
	ENSMUSG00000019429	Ffar3	-3.41	-3.5637	4.3673	0.036636
	ENSMUSG00000024979	Tectb	-3.41	-3.5637	4.3673	0.036636
	ENSMUSG00000028362	Tnfsf8	-3.41	-3.5637	4.3673	0.036636
	ENSMUSG00000051940	5031410I06Rik	-3.41	-3.5637	4.3673	0.036636
	ENSMUSG00000062093	Gm10110	-3.41	-3.5637	4.3673	0.036636
	ENSMUSG00000080845	Gm9115	-3.41	-3.5637	4.3673	0.036636
	ENSMUSG00000082769	Gm15793	-3.41	-3.5637	4.3673	0.036636
	ENSMUSG00000082936	Gm16166	-3.41	-3.5637	4.3673	0.036636
	ENSMUSG00000087602	Gm12753	-3.41	-3.5637	4.3673	0.036636
	ENSMUSG00000093188	Gm25695	-3.41	-3.5637	4.3673	0.036636
	ENSMUSG00000036557	1700011E24Rik	-3.415	-3.5629	4.3788	0.036389
	ENSMUSG00000064437	Snord49b	-3.415	-3.5629	4.3788	0.036389
	ENSMUSG00000069376	Gm5507	-3.415	-3.5629	4.3788	0.036389
	ENSMUSG00000070530	Wfdc16	-3.415	-3.5629	4.3788	0.036389
	ENSMUSG00000073399	Trim40	-3.415	-3.5629	4.3788	0.036389
	ENSMUSG00000078889	Gm14288	-3.415	-3.5629	4.3788	0.036389
	ENSMUSG00000086932	Gm22000	-3.415	-3.5629	4.3788	0.036389
	ENSMUSG00000093182	Gm25688	-3.415	-3.5629	4.3788	0.036389
	ENSMUSG00000022821	Hgd	-3.42	-3.562	4.3904	0.036143
	ENSMUSG00000038598	AI481877	-3.42	-3.562	4.3904	0.036143
	ENSMUSG00000009487	Otog	-3.4252	-3.5611	4.4026	0.035884
	ENSMUSG00000033794	Lpcat2b	-3.4252	-3.5611	4.4026	0.035884
	ENSMUSG00000090186	Gm7592	-3.4252	-3.5611	4.4026	0.035884
	ENSMUSG00000092528	Nlrp1c-ps	-3.4303	-3.5603	4.4143	0.03564
	ENSMUSG00000029368	Alb	-3.6626	-3.482	4.8153	0.028209
	ENSMUSG00000090023	Gm16302	-3.6626	-3.482	4.8156	0.028203
	ENSMUSG00000073079	Srp54a	-3.6627	-3.482	4.8172	0.028177
	ENSMUSG00000056912	1700017N19Rik	-3.6874	-3.4811	5.4846	0.019185
	ENSMUSG00000059908	Mug1	-3.6874	-3.4811	5.4834	0.019198
	ENSMUSG00000050490	Gm8394	-3.6875	-3.4811	5.4855	0.019175
	ENSMUSG00000064612	Gm26457	-3.7001	-3.4803	5.8677	0.015421
	ENSMUSG00000051262	Cml3	-3.7004	-3.4777	5.8686	0.015413
	ENSMUSG00000096949	AC122005.1	-3.7004	-3.4777	5.8686	0.015413
	ENSMUSG00000008461	Fut1	-3.7012	-3.4769	5.8145	0.015894
	ENSMUSG00000085244	B930086A06Rik	-3.7012	-3.4769	5.8136	0.015903
	ENSMUSG00000053044	Cd8b1	-3.7061	-3.4752	5.7202	0.016771
	ENSMUSG00000060680	Gm8894	-3.7072	-3.4769	5.2817	0.021551
	ENSMUSG00000085682	Gm14267	-3.7072	-3.4769	5.2818	0.02155
	ENSMUSG00000083097	Gm14494	-3.7276	-3.4743	5.215	0.022393
	ENSMUSG00000038259	Gdf5	-3.7298	-3.4752	4.7576	0.02917
	uc029qsp.1	LOC626049	-3.7355	-3.4735	5.1978	0.022615
	uc007uxw.1	AK145081	-3.7607	-3.4727	4.7603	0.029123
	ENSMUSG00000052769	Gm9889	-3.8839	-3.4026	5.3141	0.021154
	ENSMUSG00000065259	Snora30	-3.9446	-3.3984	7.0405	0.0079687
	ENSMUSG00000059201	Lep	-3.9447	-3.3967	7.0412	0.0079657
	ENSMUSG00000078498	Gm13151	-3.9448	-3.3959	7.0415	0.0079644
	ENSMUSG00000096010	Hist4h4	-3.9448	-3.3959	7.0415	0.0079644
	ENSMUSG00000035557	Krt17	-3.9989	-3.3918	5.3044	0.021272
	ENSMUSG00000066755	Tnfsf18	-4.1382	-3.3218	6.9277	0.0084872
	ENSMUSG00000019312	Grb7	-4.1536	-3.3202	8.2136	0.0041578
	ENSMUSG00000086047	9530046B11Rik	-4.1618	-3.3169	7.7349	0.0054163
	ENSMUSG00000085015	Gm14424	-4.162	-3.3169	7.7318	0.0054257
	ENSMUSG00000093809	Bcl2a1a	-4.3361	-3.2476	9.386	0.0021865
	ENSMUSG00000053153	Spag16	-4.6394	-3.1129	11.0036	0.00090933
	ENSMUSG00000097652	D830015G02Rik	-5.1415	-2.8687	10.753	0.0010411

## Sheet: sna vs sh sham
	geneID	geneName	logFC	logCPM	LR	PValue
	ENSMUSG00000022215	Fitm1	6.331	-2.2973	16.1182	5.951e-05
	ENSMUSG00000056270	Prr9	5.6819	-2.7034	21.204	4.1291e-06
	ENSMUSG00000078815	Cacng6	5.5406	-2.8043	13.0999	0.00029532
	ENSMUSG00000035923	Myf6	5.435	-2.8607	13.8221	0.00020096
	ENSMUSG00000058017	Serpinb3d	5.4015	-2.8648	22.1643	2.5028e-06
	ENSMUSG00000076613	Ighg2b	4.578	-3.2531	6.8137	0.0090461
	ENSMUSG00000057609	Lce1a1	4.4393	-3.3235	10.5181	0.0011821
	ENSMUSG00000053863	Mepe	4.4254	-3.3264	9.3284	0.0022563
	ENSMUSG00000087044	1700042G15Rik	4.3211	-2.3899	26.1563	3.1487e-07
	ENSMUSG00000006587	Snai3	4.2536	-3.4017	7.0532	0.0079123
	ENSMUSG00000092131	BC050972	4.224	-3.4031	9.5051	0.002049
	ENSMUSG00000087373	Gm15892	4.2239	-3.4045	9.5044	0.0020498
	ENSMUSG00000097832	AC101875.2	4.2239	-3.404	9.5047	0.0020495
	ENSMUSG00000033196	Myh2	4.222	1.5086	12.4511	0.00041775
	ENSMUSG00000048329	Mfsd6l	4.2189	-3.4052	8.7835	0.0030396
	ENSMUSG00000068079	Tcf15	4.2189	-3.4047	7.9989	0.0046806
	ENSMUSG00000068889	Lce1e	4.1868	-3.4065	5.7896	0.016122
	ENSMUSG00000020061	Mybpc1	4.019	1.5342	10.1526	0.001441
	ENSMUSG00000068466	Gm5518	3.9863	-3.4863	7.0883	0.0077589
	ENSMUSG00000087020	Gm16283	3.9821	-3.4868	7.1153	0.0076431
	ENSMUSG00000086585	Gm16126	3.9809	-3.487	7.1229	0.0076108
	ENSMUSG00000094526	Gm21451	3.9795	-3.4873	6.3907	0.011472
	ENSMUSG00000026065	Slc9a4	3.9776	-3.4866	7.7993	0.0052265
	ENSMUSG00000086749	Gm12037	3.9763	-3.4871	7.922	0.0048836
	ENSMUSG00000092625	Gm20404	3.9763	-3.4871	7.922	0.0048836
	ENSMUSG00000046203	Sprr2g	3.9761	-3.4884	7.9215	0.0048851
	ENSMUSG00000097295	RP24-547D11.4	3.9761	-3.4884	7.9215	0.0048851
	ENSMUSG00000074603	Gm10729	3.9748	-3.4878	7.1787	0.0073772
	ENSMUSG00000044819	Oxgr1	3.9707	-3.4886	7.2433	0.0071166
	ENSMUSG00000052099	Prss51	3.9691	-3.4889	7.2799	0.0069732
	ENSMUSG00000067201	H2-M9	3.9581	-3.4893	6.4362	0.011182
	ENSMUSG00000030470	Csrp3	3.8824	0.51114	9.7984	0.0017466
	ENSMUSG00000042895	Abra	3.8534	-1.1898	40.8776	1.6207e-10
	ENSMUSG00000035451	Foxa1	3.7139	-2.235	19.42	1.049e-05
	ENSMUSG00000086354	Gm13938	3.6896	-3.5742	5.916	0.015004
	ENSMUSG00000093164	Gm22993	3.6896	-3.5742	5.916	0.015004
	ENSMUSG00000082860	Gm13204	3.6861	-3.5748	5.9062	0.015088
	ENSMUSG00000093405	Gm20684	3.6861	-3.5748	5.9062	0.015088
	ENSMUSG00000063821	Dupd1	3.6839	-3.5751	5.8998	0.015143
	ENSMUSG00000064263	Gm1631	3.6839	-3.5751	5.8998	0.015143
	ENSMUSG00000040113	Mettl11b	3.6827	-3.5753	5.8964	0.015172
	ENSMUSG00000082640	Gm11402	3.6827	-3.5753	5.8964	0.015172
	uc029rza.1	4933412O06Rik	3.6827	-3.5753	5.8964	0.015172
	ENSMUSG00000005320	Fgfr4	3.6804	-3.5757	5.89	0.015227
	ENSMUSG00000047661	1600012P17Rik	3.6804	-3.5757	5.89	0.015227
	ENSMUSG00000021346	Prl8a8	3.6782	-3.576	5.8836	0.015282
	ENSMUSG00000032292	Nr2e3	3.6782	-3.576	5.8836	0.015282
	ENSMUSG00000039714	Cplx3	3.6782	-3.576	5.8836	0.015282
	ENSMUSG00000042938	Gm14117	3.6782	-3.576	5.8836	0.015282
	ENSMUSG00000092526	Gm17907	3.6782	-3.576	5.8836	0.015282
	ENSMUSG00000096280	Gm23287	3.6782	-3.576	5.8836	0.015282
	ENSMUSG00000092602	4931413I07Rik	3.677	-3.5762	5.8802	0.015312
	ENSMUSG00000024868	Dkk1	3.6747	-3.5766	5.8739	0.015367
	ENSMUSG00000029384	2010109A12Rik	3.6747	-3.5766	5.8739	0.015367
	ENSMUSG00000071141	Rpl36a-ps3	3.6747	-3.5766	5.8739	0.015367
	ENSMUSG00000082183	Gm15994	3.6747	-3.5766	5.8739	0.015367
	ENSMUSG00000093345	Gm26112	3.6747	-3.5766	5.8739	0.015367
	ENSMUSG00000054745	Gm9955	3.6735	-3.5767	5.8705	0.015397
	ENSMUSG00000073877	Gm13306	3.6735	-3.5767	5.8705	0.015397
	ENSMUSG00000093765	Gm20658	3.6735	-3.5767	5.8705	0.015397
	uc007coq.1	AK155877	3.6735	-3.5767	5.8705	0.015397
	uc029vde.1	Gm13306	3.6735	-3.5767	5.8705	0.015397
	ENSMUSG00000058124	H2-M10.3	3.6725	-3.5769	5.8675	0.015423
	uc029qzx.1	AB352304	3.6725	-3.5769	5.8675	0.015423
	uc029syj.1	AB352304	3.6725	-3.5769	5.8675	0.015423
	uc029wqe.1	AB352304	3.6725	-3.5769	5.8675	0.015423
	ENSMUSG00000022243	Slc45a2	3.6713	-3.5771	5.8641	0.015453
	ENSMUSG00000079162	Trim43b	3.6713	-3.5771	5.8641	0.015453
	ENSMUSG00000092276	1700116B05Rik	3.6691	-3.5775	5.8578	0.015508
	ENSMUSG00000098006	RP23-174B18.1	3.6691	-3.5775	5.8578	0.015508
	ENSMUSG00000047343	Mettl21c	3.5172	-2.8679	14.5895	0.00013366
	ENSMUSG00000072188	Gm10354	3.517	-2.8675	14.588	0.00013377
	ENSMUSG00000056328	Myh1	3.4464	3.5042	18.074	2.1248e-05
	ENSMUSG00000025129	Ppp1r27	3.4219	-2.919	5.9894	0.014392
	ENSMUSG00000025172	Ankrd2	3.4059	-0.09027	15.6129	7.7722e-05
	ENSMUSG00000031312	Itgb1bp2	3.3921	-2.4659	6.5915	0.010247
	ENSMUSG00000021622	Ckmt2	3.3231	0.756	7.9826	0.004723
	ENSMUSG00000072672	Duxbl3	3.3096	-3.6689	4.4933	0.034029
	ENSMUSG00000082575	Gm13050	3.3096	-3.6689	4.4933	0.034029
	ENSMUSG00000089718	2310075C17Rik	3.3096	-3.6689	4.4933	0.034029
	ENSMUSG00000089978	Gm16245	3.3096	-3.6689	4.4933	0.034029
	ENSMUSG00000097261	AC129195.1	3.3096	-3.6689	4.4933	0.034029
	ENSMUSG00000026420	Il24	3.3058	-3.6695	4.4849	0.034196
	ENSMUSG00000028185	Dnase2b	3.3058	-3.6695	4.4849	0.034196
	ENSMUSG00000049160	4930469G21Rik	3.3058	-3.6695	4.4849	0.034196
	ENSMUSG00000059654	Reg1	3.3058	-3.6695	4.4849	0.034196
	ENSMUSG00000081274	Gm15727	3.3058	-3.6695	4.4849	0.034196
	ENSMUSG00000083443	Gm15519	3.3058	-3.6695	4.4849	0.034196
	ENSMUSG00000083915	Gm13932	3.3058	-3.6695	4.4849	0.034196
	ENSMUSG00000091686	4930471C04Rik	3.3058	-3.6695	4.4849	0.034196
	ENSMUSG00000092500	Gm20400	3.3058	-3.6695	4.4849	0.034196
	ENSMUSG00000056359	D830013O20Rik	3.3033	-3.6698	4.4795	0.034305
	ENSMUSG00000064356	mt-Atp8	3.3033	-3.6698	4.4795	0.034305
	ENSMUSG00000078126	Rpl23a-ps3	3.3033	-3.6698	4.4795	0.034305
	ENSMUSG00000079299	Klrb1	3.3033	-3.6698	4.4795	0.034305
	ENSMUSG00000085620	G630018N14Rik	3.3033	-3.6698	4.4795	0.034305
	uc008ykf.1	AK030263	3.3033	-3.6698	4.4795	0.034305
	ENSMUSG00000026166	Ccl20	3.3019	-3.67	4.4766	0.034363
	ENSMUSG00000043549	4932442L08Rik	3.3019	-3.67	4.4766	0.034363
	ENSMUSG00000053184	Spaca3	3.3019	-3.67	4.4766	0.034363
	ENSMUSG00000083376	Gm11882	3.3019	-3.67	4.4766	0.034363
	ENSMUSG00000086159	Gm13025	3.3019	-3.67	4.4766	0.034363
	ENSMUSG00000022129	Dct	3.2994	-3.6704	4.4711	0.034472
	ENSMUSG00000063929	Cyp4a32	3.2994	-3.6704	4.4711	0.034472
	ENSMUSG00000076460	Mir744	3.2994	-3.6704	4.4711	0.034472
	ENSMUSG00000080938	Gm6062	3.2994	-3.6704	4.4711	0.034472
	ENSMUSG00000081189	Gm12725	3.2994	-3.6704	4.4711	0.034472
	ENSMUSG00000082116	Gm12188	3.2994	-3.6704	4.4711	0.034472
	ENSMUSG00000086971	4930527B05Rik	3.2994	-3.6704	4.4711	0.034472
	ENSMUSG00000088373	Mir1956	3.2994	-3.6704	4.4711	0.034472
	ENSMUSG00000097213	AC158114.1	3.2994	-3.6704	4.4711	0.034472
	ENSMUSG00000097282	AC079441.1	3.2994	-3.6704	4.4711	0.034472
	uc009kud.1	AK042353	3.2994	-3.6704	4.4711	0.034472
	ENSMUSG00000007457	2310003L06Rik	3.2981	-3.6706	4.4682	0.034531
	ENSMUSG00000030976	Tex36	3.2981	-3.6706	4.4682	0.034531
	ENSMUSG00000072950	Gm10444	3.2981	-3.6706	4.4682	0.034531
	ENSMUSG00000084854	Gm12678	3.2981	-3.6706	4.4682	0.034531
	ENSMUSG00000086251	Gm12694	3.2981	-3.6706	4.4682	0.034531
	ENSMUSG00000086713	4930407G08Rik	3.2981	-3.6706	4.4682	0.034531
	ENSMUSG00000015443	Gzmn	3.2969	-3.6707	4.4657	0.034582
	ENSMUSG00000017950	Hnf4a	3.2969	-3.6707	4.4657	0.034582
	ENSMUSG00000022041	Chrna2	3.2969	-3.6707	4.4657	0.034582
	ENSMUSG00000058932	Gm2174	3.2969	-3.6707	4.4657	0.034582
	ENSMUSG00000066071	Cyp4a12a	3.2969	-3.6707	4.4657	0.034582
	ENSMUSG00000078144	Capns2	3.2969	-3.6707	4.4657	0.034582
	ENSMUSG00000084020	Gm12282	3.2969	-3.6707	4.4657	0.034582
	ENSMUSG00000097922	AC102862.1	3.2969	-3.6707	4.4657	0.034582
	uc007frp.2	DQ695905	3.2969	-3.6707	4.4657	0.034582
	uc007gxl.1	AK083606	3.2969	-3.6707	4.4657	0.034582
	uc008aet.2	1700102H20Rik	3.2969	-3.6707	4.4657	0.034582
	uc008aeu.2	1700102H20Rik	3.2969	-3.6707	4.4657	0.034582
	uc029wsi.1	5430403N17	3.2969	-3.6707	4.4657	0.034582
	ENSMUSG00000001155	Ftcd	3.2956	-3.6709	4.4628	0.03464
	ENSMUSG00000073117	Gm7347	3.2956	-3.6709	4.4628	0.03464
	ENSMUSG00000074999	Gm10797	3.2956	-3.6709	4.4628	0.03464
	ENSMUSG00000085340	Gm16335	3.2956	-3.6709	4.4628	0.03464
	ENSMUSG00000086273	4930564K09Rik	3.2956	-3.6709	4.4628	0.03464
	ENSMUSG00000097281	AC158943.1	3.2956	-3.6709	4.4628	0.03464
	uc007qia.1	G630093K05Rik	3.2956	-3.6709	4.4628	0.03464
	ENSMUSG00000021751	Acox2	3.2931	-3.6713	4.4574	0.03475
	ENSMUSG00000050424	Pnma5	3.2931	-3.6713	4.4574	0.03475
	ENSMUSG00000057534	Gm15698	3.2931	-3.6713	4.4574	0.03475
	ENSMUSG00000062713	Sim2	3.2931	-3.6713	4.4574	0.03475
	ENSMUSG00000079138	Gm8818	3.2931	-3.6713	4.4574	0.03475
	ENSMUSG00000081574	Gm14429	3.2931	-3.6713	4.4574	0.03475
	ENSMUSG00000081967	Gm14017	3.2931	-3.6713	4.4574	0.03475
	ENSMUSG00000082778	Gm15191	3.2931	-3.6713	4.4574	0.03475
	ENSMUSG00000086864	A630077J23Rik	3.2931	-3.6713	4.4574	0.03475
	ENSMUSG00000091962	Vmn2r78	3.2931	-3.6713	4.4574	0.03475
	ENSMUSG00000094234	Gm8910	3.2931	-3.6713	4.4574	0.03475
	uc008gdt.2	1700020D05Rik	3.2931	-3.6713	4.4574	0.03475
	uc012cbg.1	2810405F15Rik	3.2931	-3.6713	4.4574	0.03475
	ENSMUSG00000000617	Grm6	3.2906	-3.6716	4.452	0.03486
	uc008oxx.1	DQ687106	3.2906	-3.6716	4.452	0.03486
	ENSMUSG00000068697	Myoz1	3.2284	0.57929	8.1735	0.0042506
	ENSMUSG00000028396	2310002L09Rik	3.1973	-1.5043	6.1705	0.01299
	ENSMUSG00000087090	Nctc1	3.1849	-3.0426	5.2255	0.022259
	ENSMUSG00000059832	Kprp	3.1685	-2.2342	22.515	2.0851e-06
	ENSMUSG00000018893	Mb	3.1	2.0315	7.2975	0.006905
	ENSMUSG00000028116	Myoz2	3.0851	-0.99179	11.0258	0.00089854
	ENSMUSG00000097079	AC164564.1	3.075	-2.6515	5.4129	0.019989
	ENSMUSG00000051985	Igfn1	3.0734	-0.052377	31.8482	1.6671e-08
	ENSMUSG00000027022	Xirp2	3.0467	1.5149	10.2873	0.0013395
	ENSMUSG00000029819	Npy	3.0297	1.6338	123.977	8.5228e-29
	ENSMUSG00000027919	Lce1g	3.0208	-0.78617	51.2525	8.1218e-13
	ENSMUSG00000087467	Gm13601	3.0145	-3.1078	4.7198	0.029817
	ENSMUSG00000022818	Cyp2ab1	3.0124	-3.1103	5.9471	0.014742
	ENSMUSG00000031635	Anxa10	3.0084	-2.0658	22.8664	1.7366e-06
	ENSMUSG00000053467	A530088E08Rik	3.0027	-3.1124	8.9606	0.0027587
	ENSMUSG00000029275	Gfi1	3.0026	-3.112	8.9601	0.0027594
	ENSMUSG00000085479	9430073C21Rik	2.9959	-0.91329	10.7352	0.0010512
	ENSMUSG00000031972	Acta1	2.9773	4.503	18.1257	2.0679e-05
	ENSMUSG00000052374	Actn2	2.9715	0.93045	14.5209	0.00013862
	ENSMUSG00000085348	Gm12300	2.9578	0.96688	7.2097	0.0072509
	ENSMUSG00000051747	Ttn	2.9527	2.2532	9.0739	0.0025929
	ENSMUSG00000041255	Tmco5b	2.9487	-2.0953	17.373	3.0716e-05
	ENSMUSG00000028972	Car6	2.9457	-2.7086	13.856	0.00019736
	ENSMUSG00000057465	Saa2	2.9097	-0.77794	23.9887	9.69e-07
	ENSMUSG00000030730	Atp2a1	2.908	3.9947	16.1489	5.8552e-05
	ENSMUSG00000007877	Tcap	2.8521	0.99372	5.9842	0.014434
	ENSMUSG00000085057	Gm13415	2.8484	-2.7612	12.531	0.00040025
	ENSMUSG00000004939	Nmrk2	2.8395	-3.1818	7.6013	0.0058327
	ENSMUSG00000095296	Gm8906	2.8387	-3.1803	7.3491	0.0067095
	ENSMUSG00000001508	Sgca	2.8332	-2.4699	6.3836	0.011518
	ENSMUSG00000035429	Ptprh	2.8121	-3.1813	5.4964	0.019056
	ENSMUSG00000024770	Lipn	2.7983	-2.201	20.3677	6.3898e-06
	ENSMUSG00000031382	Asb11	2.7899	-1.6557	7.9045	0.0049313
	ENSMUSG00000023153	Tmem52	2.7762	-2.808	4.4447	0.035009
	ENSMUSG00000024471	Myot	2.7695	0.4519	8.5926	0.0033752
	ENSMUSG00000061816	Myl1	2.7672	2.9692	8.8658	0.0029056
	ENSMUSG00000026834	Acvr1c	2.7639	-0.62644	48.8498	2.7634e-12
	ENSMUSG00000061723	Tnnt3	2.7448	3.8466	14.0021	0.00018261
	ENSMUSG00000029683	Lmod2	2.7256	-0.58665	9.3494	0.0022306
	ENSMUSG00000031097	Tnni2	2.7232	2.9857	8.7257	0.0031376
	ENSMUSG00000075307	Klhl41	2.6955	-0.14407	9.1169	0.0025326
	ENSMUSG00000019787	Trdn	2.6865	0.38182	6.7247	0.0095087
	ENSMUSG00000072720	Myo18b	2.6853	-0.75401	9.1538	0.002482
	ENSMUSG00000052736	Klrc2	2.6549	-3.2516	6.2676	0.012296
	ENSMUSG00000033122	Hsd17b3	2.6534	-3.2504	5.9175	0.014992
	ENSMUSG00000030672	Mylpf	2.6495	2.6377	6.9239	0.0085053
	ENSMUSG00000066867	Oas1e	2.6422	-1.5684	26.7293	2.3404e-07
	ENSMUSG00000038403	Hfe2	2.6384	-1.3159	4.3159	0.037758
	ENSMUSG00000027470	Mylk2	2.6371	0.041758	4.6929	0.030288
	ENSMUSG00000030785	Cox6a2	2.6367	-0.57412	7.5491	0.0060039
	ENSMUSG00000017300	Tnnc2	2.6328	2.6235	6.1581	0.013081
	ENSMUSG00000025480	Syce1	2.6319	-3.2518	4.4701	0.034494
	ENSMUSG00000091897	Gm17019	2.6218	-2.5663	13.6388	0.00022156
	ENSMUSG00000030399	Ckm	2.6106	3.7879	12.5658	0.00039288
	ENSMUSG00000048764	Tmprss11f	2.602	-1.3409	28.9425	7.4559e-08
	ENSMUSG00000027077	Smtnl1	2.5879	-1.7881	7.2206	0.0072071
	ENSMUSG00000040705	A930016O22Rik	2.5642	2.7695	6.6189	0.01009
	ENSMUSG00000006221	Hspb7	2.5482	1.598	10.7137	0.0010634
	ENSMUSG00000030592	Ryr1	2.5459	1.1035	8.1912	0.0042094
	ENSMUSG00000090066	1110002E22Rik	2.5445	-0.6055	17.2066	3.3528e-05
	ENSMUSG00000023993	Treml1	2.5361	-2.6114	12.39	0.00043164
	ENSMUSG00000026787	Gad2	2.5285	-2.6156	8.8668	0.002904
	ENSMUSG00000038567	Cyp24a1	2.5096	-2.9252	8.6754	0.0032254
	ENSMUSG00000049134	Nrap	2.5028	1.0687	15.838	6.9004e-05
	ENSMUSG00000035355	Kcnh4	2.4798	-2.3982	11.5571	0.0006749
	ENSMUSG00000001403	Ube2c	2.4794	3.1579	8.3377	0.003883
	ENSMUSG00000044938	Klhl31	2.4772	-2.193	4.1537	0.041544
	ENSMUSG00000085189	Gm11963	2.4507	-3.3289	4.0211	0.044933
	ENSMUSG00000008932	Slc1a7	2.445	-2.6615	11.1605	0.00083557
	ENSMUSG00000017195	Zpbp2	2.444	-3.3277	4.9726	0.025752
	ENSMUSG00000064540	Snord42a	2.4439	-3.3286	4.9723	0.025757
	ENSMUSG00000017868	Sgk2	2.4438	-3.3291	4.972	0.02576
	ENSMUSG00000086920	Gm12207	2.4438	-3.3262	4.972	0.025761
	ENSMUSG00000087703	Gm15650	2.4438	-3.3262	4.972	0.025761
	ENSMUSG00000025461	Cd163l1	2.4437	-3.3254	4.9717	0.025765
	uc007wwj.1	BC038155	2.4436	-3.3263	4.9714	0.02577
	ENSMUSG00000093862	Gm5117	2.4414	-3.3247	3.8718	0.049104
	ENSMUSG00000091572	Vmn2r3	2.4373	-3.3278	4.4618	0.034661
	ENSMUSG00000030713	Klk7	2.4081	-2.4356	13.4923	0.00023955
	ENSMUSG00000031461	Myom2	2.4015	0.24599	8.3657	0.0038236
	uc007bvx.1	AK077157	2.3977	-1.4882	24.6217	6.9761e-07
	ENSMUSG00000006457	Actn3	2.3869	2.2672	7.1246	0.0076033
	ENSMUSG00000020722	Cacng1	2.3832	-2.707	5.356	0.020651
	ENSMUSG00000035020	Epgn	2.3764	-2.988	7.4412	0.0063746
	ENSMUSG00000038676	Ucn	2.375	-1.7422	13.9255	0.0001902
	ENSMUSG00000044854	1700056E22Rik	2.3643	-2.7105	6.896	0.0086388
	ENSMUSG00000047428	Dlk2	2.3562	-2.7162	7.8716	0.0050217
	ENSMUSG00000037411	Serpine1	2.3455	2.7933	155.686	9.9152e-36
	ENSMUSG00000040026	Saa3	2.3339	-1.5048	11.7193	0.00061854
	ENSMUSG00000074115	Saa1	2.3174	0.43259	40.8977	1.6041e-10
	ENSMUSG00000030433	Sbk2	2.2711	-2.3065	4.8166	0.028187
	ENSMUSG00000034783	Cd207	2.2662	-0.78117	37.4265	9.4924e-10
	ENSMUSG00000062345	Serpinb2	2.2537	-2.7654	5.6941	0.017022
	ENSMUSG00000044285	Gm1821	2.248	0.87444	5.0162	0.025111
	ENSMUSG00000072621	Slfn10-ps	2.2431	-1.2846	28.3857	9.9396e-08
	ENSMUSG00000026621	2001-03-01	2.239	-2.7662	5.9307	0.014879
	ENSMUSG00000065434	Mir7-1	2.2298	-3.0496	6.2415	0.012479
	ENSMUSG00000038239	Hrc	2.2187	-0.77749	5.2323	0.022171
	ENSMUSG00000096999	AC161763.1	2.2056	-3.0495	4.484	0.034214
	ENSMUSG00000029378	Areg	2.1949	0.80969	79.545	4.7137e-19
	ENSMUSG00000057003	Myh4	2.1772	3.3463	7.395	0.0065406
	ENSMUSG00000027887	Sypl2	2.1573	-1.4252	5.62	0.017757
	ENSMUSG00000026950	Neb	2.1349	2.475	10.1311	0.0014579
	ENSMUSG00000026931	1700019N19Rik	2.1311	-2.8169	7.6194	0.0057744
	ENSMUSG00000026628	Atf3	2.0951	7.1082	481.464	1.026e-106
	ENSMUSG00000070385	Ampd1	2.0946	-1.5853	3.9926	0.045701
	ENSMUSG00000038201	Kcna7	2.071	-1.2105	7.8041	0.0052128
	ENSMUSG00000097095	AC182748.1	2.0676	-3.1158	4.4698	0.034499
	ENSMUSG00000028539	Artn	2.0664	-3.1143	5.0807	0.024193
	ENSMUSG00000081665	Gm15922	2.0663	-3.1165	5.0804	0.024197
	ENSMUSG00000026147	Col9a1	2.0662	-3.1132	5.08	0.024204
	ENSMUSG00000024910	Ctsw	2.0376	-2.4388	10.3212	0.0013151
	ENSMUSG00000030898	Cckbr	2.0338	1.3855	83.7667	5.5675e-20
	ENSMUSG00000031073	Fgf15	2.0304	-2.2781	8.0153	0.0046385
	ENSMUSG00000090863	A530084C06Rik	2.0239	-2.439	7.2525	0.0070801
	ENSMUSG00000039891	Txlnb	2.0161	-0.14891	7.9311	0.0048591
	ENSMUSG00000042124	Lce1f	2.0099	-2.8752	6.4478	0.011109
	ENSMUSG00000026208	Des	2.0067	2.0127	7.5033	0.0061585
	ENSMUSG00000055368	Slc6a2	2.0029	-2.871	5.5167	0.018836
	ENSMUSG00000024803	Ankrd1	2.0028	-1.7542	14.259	0.0001593
	ENSMUSG00000044086	Lmod3	2.0017	-2.127	4.5133	0.033632
	ENSMUSG00000050359	Sprr1a	1.9812	3.4476	80.8616	2.421e-19
	ENSMUSG00000084821	Gm15880	1.977	-2.666	7.0367	0.0079857
	ENSMUSG00000030523	Trpm1	1.9769	-2.6636	7.9377	0.0048416
	ENSMUSG00000027611	Procr	1.957	3.0163	218.428	1.9922e-49
	ENSMUSG00000038331	Satb2	1.9562	-0.03706	34.0939	5.2515e-09
	ENSMUSG00000002500	Rpl3l	1.9516	-0.94449	4.0841	0.043288
	ENSMUSG00000051379	Flrt3	1.9222	5.4073	491.632	6.2921e-109
	ENSMUSG00000079021	Flrt3	1.9222	5.4073	491.632	6.2921e-109
	ENSMUSG00000071005	Ccl19	1.9221	-2.0395	13.0099	0.00030985
	uc029vdf.1	Ccl19	1.9221	-2.0395	13.0099	0.00030985
	uc029vfg.1	Ccl19	1.9221	-2.0395	13.0099	0.00030985
	ENSMUSG00000079243	Xirp1	1.9188	-1.3862	5.5365	0.018624
	ENSMUSG00000037860	Aim2	1.9156	0.52681	48.2614	3.7303e-12
	ENSMUSG00000044393	Dsg2	1.9051	-1.8009	14.0947	0.00017383
	ENSMUSG00000028841	Cnksr1	1.8856	-2.0673	7.3718	0.0066254
	ENSMUSG00000023073	Slc10a2	1.8822	-3.1834	3.9707	0.046298
	ENSMUSG00000053541	Gm4759	1.8821	-3.1826	3.9705	0.046304
	ENSMUSG00000078370	Gm6316	1.8821	-3.1813	3.9704	0.046306
	ENSMUSG00000092947	Gm23396	1.882	-3.1805	3.9702	0.046312
	ENSMUSG00000050241	Klre1	1.8817	-3.1831	3.8673	0.049235
	ENSMUSG00000084848	4933408N05Rik	1.8815	-3.1838	3.9158	0.047834
	ENSMUSG00000026407	Cacna1s	1.8805	-0.11914	7.4633	0.006297
	ENSMUSG00000097352	RP24-547D11.3	1.878	-2.9322	4.8025	0.028418
	ENSMUSG00000050150	Slc9b1	1.8759	-2.9288	5.4185	0.019924
	ENSMUSG00000033219	Gm9758	1.8757	-2.927	5.4176	0.019935
	ENSMUSG00000042717	Ppp1r3a	1.8748	-0.93162	7.026	0.0080333
	ENSMUSG00000051758	4930544M13Rik	1.8712	-2.3568	8.2063	0.0041745
	ENSMUSG00000081473	Gm4853	1.8705	-2.7094	6.0873	0.013616
	ENSMUSG00000027927	Lelp1	1.8704	-2.5253	8.3299	0.0038998
	ENSMUSG00000051940	5031410I06Rik	1.8694	-2.7134	6.2868	0.012164
	ENSMUSG00000054892	Txk	1.8681	-1.1435	22.3422	2.2814e-06
	ENSMUSG00000026582	Sele	1.8671	-2.0679	11.0505	0.00088663
	ENSMUSG00000086480	Gm15287	1.8632	-2.5227	7.0681	0.0078467
	ENSMUSG00000035594	Chrna5	1.8437	-0.45575	29.7417	4.9361e-08
	ENSMUSG00000061462	Obscn	1.8365	0.92718	7.6604	0.0056446
	ENSMUSG00000028834	Trim63	1.8133	-0.17184	4.1084	0.04267
	ENSMUSG00000023078	Cxcl13	1.8115	-2.1085	9.2929	0.0023004
	ENSMUSG00000028464	Tpm2	1.8086	3.7581	8.6425	0.0032841
	ENSMUSG00000095620	2010005H15Rik	1.8031	-2.2453	9.4273	0.0021378
	ENSMUSG00000025488	Cox8b	1.7993	-1.3276	4.0134	0.04514
	ENSMUSG00000032495	Lrrc2	1.798	-0.47168	15.5063	8.2229e-05
	ENSMUSG00000041324	Inhba	1.7961	-1.1065	16.4628	4.9613e-05
	ENSMUSG00000032648	Pygm	1.7913	2.1401	5.5338	0.018652
	ENSMUSG00000067653	Ankrd23	1.7828	0.69969	10.3258	0.0013119
	ENSMUSG00000026228	Htr2b	1.7827	-1.7787	12.8298	0.00034114
	ENSMUSG00000048703	Speer4b	1.7787	-1.7779	13.1368	0.00028956
	ENSMUSG00000012889	Podnl1	1.7612	-1.5162	12.9732	0.00031599
	ENSMUSG00000019647	Sema6a	1.7537	5.3159	498.671	1.8493e-110
	ENSMUSG00000031074	Fgf3	1.7459	1.997	90.3333	2.0124e-21
	ENSMUSG00000086848	Lce6a	1.7337	-1.6991	11.6699	0.0006352
	ENSMUSG00000024134	Six2	1.7312	-2.281	8.3769	0.0038003
	ENSMUSG00000020299	4930524B15Rik	1.7292	-2.9882	4.2351	0.039597
	ENSMUSG00000025014	Dntt	1.7291	-2.9879	4.384	0.036278
	ENSMUSG00000097613	AC158970.1	1.7291	-2.9887	4.3842	0.036273
	ENSMUSG00000056300	Gm13247	1.7289	-2.9886	4.2819	0.038519
	ENSMUSG00000086487	Gm11638	1.7288	-2.9896	4.355	0.0369
	ENSMUSG00000024678	Ms4a4d	1.7265	-2.2847	6.6396	0.0099737
	ENSMUSG00000036390	Gadd45a	1.7206	6.1722	254.164	3.2111e-57
	ENSMUSG00000073680	Tmem88b	1.7199	2.8291	120.026	6.2426e-28
	ENSMUSG00000055926	Gm14137	1.7185	-2.4414	6.4747	0.010942
	ENSMUSG00000044201	Cdc25c	1.7153	-2.2795	6.6846	0.0097252
	ENSMUSG00000092884	Gm22124	1.7137	-2.4414	6.8478	0.0088752
	ENSMUSG00000024987	Cyp26a1	1.7112	-2.4373	7.3213	0.0068144
	ENSMUSG00000042816	Gpr151	1.698	3.488	184.599	4.8022e-42
	ENSMUSG00000027219	Slc28a2	1.6952	-1.4683	12.2824	0.00045725
	ENSMUSG00000031636	Pdlim3	1.6936	-0.64512	4.1637	0.041298
	ENSMUSG00000015316	Slamf1	1.6873	-1.0155	19.4953	1.0085e-05
	ENSMUSG00000029158	Yipf7	1.6783	-2.6118	5.5239	0.018758
	ENSMUSG00000020216	Jsrp1	1.666	-0.94384	6.7956	0.0091385
	ENSMUSG00000087231	E230016M11Rik	1.6492	4.4341	245.525	2.4546e-55
	ENSMUSG00000036480	Prss56	1.6458	-2.817	4.2029	0.040355
	ENSMUSG00000069793	Slfn9	1.6414	-0.098575	29.4954	5.6051e-08
	ENSMUSG00000085186	Gm14377	1.6382	-2.8164	4.8585	0.02751
	ENSMUSG00000071532	Gm10335	1.6358	-2.8186	4.5946	0.032073
	ENSMUSG00000038132	Rbm24	1.6342	-1.4373	5.4349	0.019739
	uc029stg.1	DQ540812	1.6341	-2.8194	4.109	0.042654
	ENSMUSG00000027556	Car1	1.6304	-1.1665	14.4563	0.00014345
	ENSMUSG00000028255	Clca3	1.6279	-1.1111	16.013	6.291e-05
	ENSMUSG00000042638	Gucy2c	1.6205	-1.3634	14.3424	0.0001524
	ENSMUSG00000055976	Cldn23	1.6203	-1.7869	9.6415	0.0019023
	ENSMUSG00000053797	Krt16	1.6133	-2.2113	7.0531	0.0079129
	ENSMUSG00000041754	Trem3	1.6093	-1.9802	8.2729	0.004024
	ENSMUSG00000029685	Asb15	1.6055	-2.1053	6.1593	0.013073
	ENSMUSG00000069873	4930438A08Rik	1.6036	-1.9793	7.7896	0.0052547
	ENSMUSG00000058354	Krt6a	1.5984	-1.2557	15.0658	0.00010383
	ENSMUSG00000054136	Adm2	1.596	-0.54517	22.7937	1.8035e-06
	ENSMUSG00000068699	Flnc	1.5871	2.383	41.0213	1.5058e-10
	ENSMUSG00000081219	Bambi-ps1	1.5856	-0.12933	28.0665	1.1722e-07
	ENSMUSG00000043282	Gm5531	1.5671	-0.3231	21.0636	4.4428e-06
	ENSMUSG00000073420	Btnl5	1.561	-0.88098	17.4339	2.9748e-05
	ENSMUSG00000020490	Btnl10	1.5443	-2.2449	5.1914	0.0227
	ENSMUSG00000063851	Rnf183	1.5353	-2.5242	5.6479	0.017476
	ENSMUSG00000020787	P2rx1	1.5346	-2.5257	5.8802	0.015312
	ENSMUSG00000085763	2700081L22Rik	1.5346	-2.5257	5.8802	0.015312
	ENSMUSG00000031519	Asb5	1.5158	-1.1237	9.8209	0.0017254
	ENSMUSG00000050164	Mchr1	1.5095	2.0582	85.0125	2.9649e-20
	ENSMUSG00000097154	CT009715.1	1.505	-2.872	3.9205	0.0477
	ENSMUSG00000020007	Il20ra	1.5033	-2.4004	5.4991	0.019027
	ENSMUSG00000030159	Clec1b	1.5023	-2.0448	8.0041	0.0046673
	ENSMUSG00000097576	AC209577.1	1.5022	-2.4023	5.983	0.014444
	ENSMUSG00000054855	Rnd1	1.4958	0.78143	30.1758	3.946e-08
	ENSMUSG00000085119	Gm13644	1.4887	1.8709	78.2747	8.9662e-19
	ENSMUSG00000060600	Eno3	1.4778	2.7059	7.2593	0.0070535
	ENSMUSG00000024749	Tmc1	1.4765	-0.87331	16.1762	5.7714e-05
	ENSMUSG00000011008	Mcoln2	1.4752	0.097407	28.3246	1.0258e-07
	ENSMUSG00000047419	Cmya5	1.4722	1.4244	6.4663	0.010994
	ENSMUSG00000074817	Papolb	1.4626	-1.7065	7.1328	0.0075685
	ENSMUSG00000092666	Gm22408	1.4594	-2.1746	6.7879	0.0091779
	ENSMUSG00000034107	Ano7	1.4502	-0.99843	16.121	5.9422e-05
	ENSMUSG00000040694	Apobec2	1.4423	-0.10736	4.4557	0.034785
	ENSMUSG00000035930	Chst4	1.4393	-2.5691	4.5656	0.03262
	ENSMUSG00000081126	Gm15784	1.4373	-2.5736	4.9886	0.025515
	ENSMUSG00000063632	Sox11	1.4268	2.0369	46.487	9.2229e-12
	ENSMUSG00000069355	Gm5152	1.4251	0.38234	28.7038	8.4339e-08
	ENSMUSG00000022044	Stmn4	1.424	4.4042	203.375	3.8313e-46
	ENSMUSG00000089871	Speer7-ps1	1.4196	-1.9815	6.9529	0.0083683
	ENSMUSG00000097618	AC102317.1	1.4166	-2.4423	5.5	0.019016
	ENSMUSG00000096983	AL593853.1	1.4163	-2.4415	5.2968	0.021365
	ENSMUSG00000091898	Tnnc1	1.4078	-0.36164	10.5391	0.0011687
	ENSMUSG00000020892	Aloxe3	1.4047	-2.3256	5.205	0.022522
	ENSMUSG00000054626	Xlr	1.4017	-2.3243	5.842	0.015648
	ENSMUSG00000002831	Plin4	1.3995	3.1007	19.9723	7.8573e-06
	ENSMUSG00000023995	Tspo2	1.382	-2.2111	4.2016	0.040385
	ENSMUSG00000052760	A630001G21Rik	1.3793	-1.5166	7.19	0.0073311
	ENSMUSG00000063388	BC023105	1.3673	-1.9189	6.3304	0.011868
	ENSMUSG00000038670	Mybpc2	1.3646	1.5533	5.3136	0.02116
	ENSMUSG00000020303	Stc2	1.3619	-2.1024	5.2502	0.021944
	ENSMUSG00000022483	Col2a1	1.3616	-1.3933	7.8015	0.0052204
	ENSMUSG00000019890	Nts	1.357	3.2635	47.1727	6.5e-12
	ENSMUSG00000066687	Zbtb16	1.3522	1.8651	28.3936	9.899e-08
	ENSMUSG00000026308	Klhl30	1.3503	-1.5988	4.2739	0.038701
	ENSMUSG00000038059	Smim3	1.3494	4.2162	170.147	6.8717e-39
	ENSMUSG00000020838	Slc6a4	1.3489	0.8492	23.9743	9.763e-07
	ENSMUSG00000007122	Casq1	1.3452	2.0094	9.9199	0.001635
	ENSMUSG00000024521	Pmaip1	1.3416	1.8471	61.4384	4.5682e-15
	ENSMUSG00000026357	Rgs18	1.3404	-1.0144	12.6131	0.00038306
	ENSMUSG00000049699	Ucn2	1.3404	-1.8305	6.5885	0.010264
	ENSMUSG00000097345	AL732557.1	1.3331	-2.6206	4.1406	0.041866
	ENSMUSG00000097705	RP24-547D11.2	1.3331	-2.6183	4.1409	0.041859
	ENSMUSG00000023905	Tnfrsf12a	1.3259	3.0899	92.1523	8.0255e-22
	ENSMUSG00000038591	Colec10	1.3245	-0.61473	15.1962	9.6899e-05
	ENSMUSG00000020427	Igfbp3	1.3191	5.0612	141.564	1.211e-32
	ENSMUSG00000038663	Fsd2	1.3179	-1.1397	5.1193	0.023661
	ENSMUSG00000062284	Gm6030	1.3151	-2.2475	5.2047	0.022526
	ENSMUSG00000046223	Plaur	1.3129	3.4445	116.301	4.0837e-27
	ENSMUSG00000019122	Ccl9	1.3127	1.4742	35.9659	2.008e-09
	ENSMUSG00000010175	Prox1	1.3077	-2.1368	5.2644	0.021765
	ENSMUSG00000042784	Muc1	1.3068	-1.7873	5.3795	0.020375
	ENSMUSG00000071068	Treml2	1.2971	-0.97856	9.3232	0.0022627
	ENSMUSG00000035861	Tmprss11bnl	1.2943	-1.7797	6.5787	0.010321
	ENSMUSG00000051212	Gpr183	1.2928	-1.4944	9.0013	0.0026978
	ENSMUSG00000018924	Alox15	1.2911	-2.0402	5.0351	0.024838
	ENSMUSG00000068606	Gm4841	1.2898	-1.7052	6.985	0.0082195
	ENSMUSG00000017861	Mybl2	1.2863	-1.7846	5.1106	0.02378
	ENSMUSG00000056749	Nfil3	1.2833	2.8575	76.1496	2.6297e-18
	ENSMUSG00000048776	Pthlh	1.2552	1.2213	34.2839	4.7631e-09
	ENSMUSG00000028602	Tnfrsf8	1.2531	-1.5922	6.0649	0.013789
	uc009noy.2	DQ563521	1.2505	-0.4179	15.8722	6.7768e-05
	ENSMUSG00000024907	Gal	1.2504	3.9815	77.6517	1.2291e-18
	ENSMUSG00000073400	Trim10	1.2496	-0.6808	9.7601	0.0017834
	ENSMUSG00000050108	Bpifc	1.2465	-1.9844	5.7773	0.016235
	ENSMUSG00000027261	Hao1	1.2443	-1.354	6.4809	0.010904
	ENSMUSG00000086903	Hotair	1.2441	-2.1758	3.9484	0.046917
	ENSMUSG00000097187	RP23-399J8.10	1.2363	-2.4018	4.2314	0.039683
	ENSMUSG00000089942	Pira2	1.2353	-1.8035	5.5208	0.018792
	ENSMUSG00000044701	Il27	1.2283	-2.5288	3.8976	0.048356
	ENSMUSG00000014599	Csf1	1.2223	4.506	182.254	1.5606e-41
	ENSMUSG00000078817	Nlrp12	1.2204	-0.74814	12.6172	0.00038222
	ENSMUSG00000024256	Adcyap1	1.2119	6.9554	303.584	5.4567e-68
	ENSMUSG00000044364	Tmem74b	1.2046	0.62513	22.1914	2.4677e-06
	ENSMUSG00000087458	Gm13999	1.2029	0.15685	16.9066	3.9265e-05
	ENSMUSG00000040314	Ctsg	1.2001	-1.6844	4.866	0.027391
	ENSMUSG00000057729	Prtn3	1.1947	-0.49289	8.717	0.0031526
	ENSMUSG00000020798	Spns3	1.1935	-1.9243	4.2713	0.038761
	ENSMUSG00000028226	Mmp16	1.1895	3.046	80.8573	2.4261e-19
	ENSMUSG00000024675	Ms4a4c	1.1819	-1.3135	6.5245	0.01064
	ENSMUSG00000029372	Ppbp	1.1779	-0.51206	9.9555	0.0016037
	ENSMUSG00000033060	Lmo7	1.1684	3.2056	96.3893	9.4377e-23
	ENSMUSG00000024691	Fam111a	1.1678	3.0272	77.6143	1.2526e-18
	ENSMUSG00000056399	Prss34	1.1657	-1.6328	5.4274	0.019823
	ENSMUSG00000079049	Serpinb1c	1.1651	-0.66773	12.1603	0.00048818
	ENSMUSG00000033902	Mapkbp1	1.1645	3.6962	116.757	3.244e-27
	ENSMUSG00000037568	Vash2	1.1617	2.265	54.1091	1.8966e-13
	ENSMUSG00000044626	Liph	1.1592	-0.60312	8.9726	0.0027406
	ENSMUSG00000064147	Rab44	1.1584	-1.2196	7.3277	0.0067901
	ENSMUSG00000051748	1100001G20Rik	1.1563	-0.49344	8.6416	0.0032857
	ENSMUSG00000067848	4933402N22Rik	1.156	-1.6394	4.1159	0.042482
	ENSMUSG00000079298	Klrb1b	1.1521	-1.7879	5.6766	0.017192
	ENSMUSG00000024679	Ms4a6d	1.1503	0.57467	16.502	4.8599e-05
	ENSMUSG00000018927	Ccl6	1.1451	1.7701	26.1693	3.1276e-07
	ENSMUSG00000032717	Mdfi	1.1448	-1.8704	5.2508	0.021937
	ENSMUSG00000030102	Itpr1	1.1436	4.0663	123.088	1.3337e-28
	ENSMUSG00000039328	Rnf122	1.1436	3.8363	129.507	5.2522e-30
	ENSMUSG00000075405	9430097D07Rik	1.142	-1.4539	7.1951	0.0073102
	ENSMUSG00000001473	Tubb6	1.1409	4.0466	133.715	6.3056e-31
	ENSMUSG00000079012	Serpina3m	1.1406	-0.92896	5.6885	0.017076
	ENSMUSG00000024049	Myom1	1.1384	1.2402	5.8817	0.015299
	ENSMUSG00000027313	Chac1	1.1358	2.6493	56.8037	4.8157e-14
	ENSMUSG00000018566	Slc2a4	1.1351	-0.2768	4.7484	0.029325
	ENSMUSG00000025473	Adam8	1.134	3.5228	85.0788	2.8671e-20
	ENSMUSG00000072844	G530011O06Rik	1.1336	-0.026951	17.0195	3.6998e-05
	ENSMUSG00000062329	Cytl1	1.1304	-0.16918	10.8344	0.00099632
	ENSMUSG00000044734	Serpinb1a	1.1302	7.1648	215.086	1.0672e-48
	ENSMUSG00000029552	Tes	1.1262	3.3846	88.5687	4.9099e-21
	ENSMUSG00000003752	Itpkc	1.1258	3.1395	77.2423	1.5122e-18
	ENSMUSG00000098168	RP24-422C24.2	1.1253	-0.49778	12.7501	0.00035599
	ENSMUSG00000027832	Ptx3	1.1247	-1.4161	4.2422	0.03943
	ENSMUSG00000032068	1600029D21Rik	1.1238	-2.0442	4.6538	0.030986
	ENSMUSG00000040552	C3ar1	1.1227	-0.38054	13.2678	0.00027001
	ENSMUSG00000011148	Adssl1	1.1214	0.51808	7.1964	0.007305
	ENSMUSG00000020475	Pgam2	1.1213	1.0989	4.0781	0.043443
	ENSMUSG00000091694	Apol11b	1.1207	-1.3577	4.709	0.030006
	ENSMUSG00000061039	Olfr920	1.1173	2.1291	37.3334	9.9566e-10
	ENSMUSG00000054945	Gm9958	1.1168	-2.1484	3.9376	0.047219
	ENSMUSG00000092085	Gm17224	1.115	-0.054412	6.7576	0.0093348
	ENSMUSG00000058153	Sez6l	1.1119	3.7881	109.72	1.1285e-25
	ENSMUSG00000000567	Sox9	1.1105	0.032754	12.5901	0.00038779
	ENSMUSG00000035352	Ccl12	1.1104	-0.50989	11.1562	0.00083753
	ENSMUSG00000032807	Alox12b	1.1082	-1.259	7.8515	0.0050779
	ENSMUSG00000044934	Zfp367	1.098	4.8658	118.413	1.4077e-27
	ENSMUSG00000085843	A730085A09Rik	1.0958	-0.4263	12.01	0.00052915
	ENSMUSG00000047897	Ripply2	1.0929	-1.6177	5.6388	0.017567
	ENSMUSG00000052305	Hbb-b1	1.0894	6.8162	12.1277	0.00049678
	ENSMUSG00000072572	Slc39a2	1.0861	-1.9883	4.1105	0.042619
	uc029sca.1	A130040M12Rik	1.0829	4.5126	56.5577	5.4572e-14
	ENSMUSG00000086320	Gm12840	1.0819	1.7169	36.2406	1.744e-09
	ENSMUSG00000085084	4930570G19Rik	1.0793	-1.761	4.4298	0.035317
	uc007obl.2	Gm20337	1.0738	-1.7591	4.5488	0.032941
	ENSMUSG00000025804	Ccr1	1.0701	0.13727	12.8274	0.00034157
	ENSMUSG00000067006	Serpinb5	1.068	0.78925	14.1619	0.00016774
	ENSMUSG00000030109	Slc6a12	1.0643	-1.1391	7.5301	0.0060677
	ENSMUSG00000026100	Mstn	1.0622	-0.30928	10.3638	0.0012851
	ENSMUSG00000024399	Ltb	1.0579	-2.0793	4.0897	0.043146
	ENSMUSG00000067604	Nms	1.0576	-2.0796	4.1066	0.042716
	ENSMUSG00000073940	Hbb-b2	1.0572	4.5202	11.7334	0.00061387
	ENSMUSG00000032515	Csrnp1	1.0569	2.5537	50.4047	1.2509e-12
	ENSMUSG00000020067	Mypn	1.0533	-0.74626	5.2938	0.021401
	ENSMUSG00000025270	Alas2	1.0513	3.1919	16.1047	5.9936e-05
	uc029wwj.1	DQ550749	1.0513	-0.10119	13.9763	0.00018513
	ENSMUSG00000021765	Fst	1.0488	3.2032	58.771	1.7714e-14
	ENSMUSG00000047671	Tctex1d4	1.0486	-1.8427	4.4024	0.035889
	ENSMUSG00000069919	Hba-a1	1.0478	5.7233	13.1921	0.00028113
	ENSMUSG00000029380	Cxcl1	1.0322	-1.9276	4.4561	0.034777
	ENSMUSG00000032053	Pou2af1	1.0299	-1.529	4.5251	0.033401
	ENSMUSG00000098112	Bin2	1.0299	-0.52685	6.464	0.011008
	ENSMUSG00000093846	Gm4425	1.0263	-1.0231	6.8793	0.0087198
	ENSMUSG00000085009	Gm12977	1.025	-0.59445	10.506	0.0011898
	ENSMUSG00000084947	Gm15594	1.0224	-1.2063	7.2932	0.0069215
	uc008hmg.1	Gm19424	1.0214	-0.012584	12.9373	0.00032211
	ENSMUSG00000078771	Evi2a	1.0177	-1.2657	6.6863	0.0097159
	ENSMUSG00000031574	Star	1.0146	2.4543	45.9626	1.2053e-11
	ENSMUSG00000085297	Gm11651	1.0145	-1.0669	6.6987	0.0096483
	ENSMUSG00000097827	AC139571.1	1.0126	-2.0163	4.1618	0.041346
	ENSMUSG00000040809	Chi3l3	1.012	2.8983	7.6789	0.005587
	ENSMUSG00000060131	Atp8b4	1.0057	-1.1241	5.7646	0.016352
	uc007bld.2	6030407O03Rik	1.0029	-1.6625	4.2965	0.038191
	ENSMUSG00000050747	Trim15	1.002	0.243	12.7708	0.00035207
	ENSMUSG00000025746	Il6	1.0007	0.011294	12.7593	0.00035424
	ENSMUSG00000020205	Phlda1	0.99953	3.3998	67.3659	2.2552e-16
	ENSMUSG00000003644	Rps6ka1	0.99927	3.1578	57.4621	3.4455e-14
	ENSMUSG00000058183	Mmel1	0.9959	-1.6613	4.8059	0.028362
	ENSMUSG00000030272	Camk1	0.99292	5.5099	159.454	1.4892e-36
	ENSMUSG00000060470	Gpr97	0.99215	-1.3825	5.5772	0.018196
	ENSMUSG00000024883	Rin1	0.98768	0.93025	15.1141	0.0001012
	ENSMUSG00000087470	A630031M04Rik	0.98564	-1.3801	5.3212	0.021068
	ENSMUSG00000026107	Nabp1	0.98341	2.0281	29.6751	5.1086e-08
	ENSMUSG00000026981	Il1rn	0.98002	-0.98365	4.813	0.028245
	ENSMUSG00000005370	Msh6	0.97781	3.8664	91.8694	9.2588e-22
	ENSMUSG00000036123	Slc9a3	0.97652	0.44626	9.6864	0.0018564
	ENSMUSG00000023387	Kcnk16	0.97434	-1.4422	5.2206	0.022321
	ENSMUSG00000038943	Prc1	0.97379	1.8014	33.629	6.6693e-09
	ENSMUSG00000050335	Lgals3	0.97303	3.8731	70.9916	3.5876e-17
	ENSMUSG00000022651	Retnlg	0.97081	1.5338	8.5266	0.0034999
	ENSMUSG00000024517	Grp	0.96978	-1.5468	3.8495	0.04976
	ENSMUSG00000031383	Dusp9	0.96957	-1.7294	3.8544	0.049615
	ENSMUSG00000026117	Zap70	0.96915	-1.6111	4.7551	0.029211
	ENSMUSG00000029201	Ugdh	0.9607	4.3621	109.153	1.5019e-25
	ENSMUSG00000059645	Gm7361	0.9537	-1.2456	5.6141	0.017817
	ENSMUSG00000046585	Ccdc147	0.94935	-1.5027	3.8795	0.048879
	ENSMUSG00000029322	Plac8	0.94637	0.15799	4.2545	0.039146
	ENSMUSG00000004328	Hif3a	0.9463	1.7262	9.7992	0.0017459
	ENSMUSG00000039951	Wfdc3	0.94584	-0.60285	7.9189	0.0048921
	ENSMUSG00000076434	Wfdc3	0.94584	-0.60285	7.9189	0.0048921
	ENSMUSG00000024376	Epb4.1l4a	0.94463	3.1268	42.5899	6.7507e-11
	ENSMUSG00000018845	Unc45b	0.94273	-0.032187	7.6775	0.0055914
	ENSMUSG00000049988	Lrrc25	0.94222	-1.3965	4.9882	0.02552
	ENSMUSG00000023940	Sgol1	0.94146	-1.2964	5.7621	0.016375
	ENSMUSG00000052557	Gan	0.94048	3.7276	67.7047	1.8991e-16
	ENSMUSG00000050064	Zfp697	0.93623	1.4828	27.8058	1.3413e-07
	uc029rzf.1	BC057675	0.93595	6.4063	34.6334	3.9801e-09
	ENSMUSG00000097188	AC025794.1	0.93505	2.0244	33.6664	6.5422e-09
	ENSMUSG00000070867	Trabd2b	0.93439	0.901	14.1174	0.00017175
	ENSMUSG00000043895	S1pr2	0.92931	2.071	31.6547	1.8417e-08
	ENSMUSG00000035004	Igsf6	0.927	-0.25773	9.328	0.0022568
	ENSMUSG00000002297	Dbf4	0.92648	0.16792	11.4622	0.00071028
	ENSMUSG00000043003	Rasef	0.92639	2.1996	34.0078	5.4892e-09
	ENSMUSG00000087002	Gm16277	0.92587	4.101	89.5495	2.9907e-21
	ENSMUSG00000046854	Pip5kl1	0.91183	1.8341	26.6005	2.5018e-07
	ENSMUSG00000042821	Snai1	0.91125	-0.83921	4.7275	0.029684
	ENSMUSG00000021070	Bdkrb2	0.90996	1.0117	19.1282	1.2223e-05
	ENSMUSG00000025089	Gfra1	0.90961	6.9584	163.101	2.378e-37
	ENSMUSG00000074207	Adh1	0.90706	1.5484	17.664	2.6357e-05
	ENSMUSG00000030727	Rabep2	0.90628	3.5388	5.2759	0.021622
	ENSMUSG00000024891	Slc29a2	0.90582	2.6841	41.4044	1.2378e-10
	ENSMUSG00000030144	Clec4d	0.90168	-1.4125	4.2417	0.039443
	ENSMUSG00000023067	Cdkn1a	0.90082	6.21	107.694	3.137e-25
	ENSMUSG00000000078	Klf6	0.89537	5.9802	114.754	8.9076e-27
	ENSMUSG00000027364	Usp50	0.89303	-1.1345	4.9857	0.025558
	ENSMUSG00000030413	Pglyrp1	0.89213	-0.09028	7.4923	0.0061963
	ENSMUSG00000025348	Itga7	0.89088	7.0371	133.909	5.719e-31
	ENSMUSG00000074480	Mex3a	0.88809	-0.0099034	7.2245	0.0071915
	ENSMUSG00000000739	Sult5a1	0.88806	-0.60185	7.4222	0.0064423
	ENSMUSG00000071633	Gm4952	0.88783	-1.3773	4.6334	0.031355
	ENSMUSG00000071347	C1qtnf9	0.88771	-0.76446	6.5697	0.010373
	ENSMUSG00000069917	Hba-a2	0.88743	5.3413	10.7689	0.0010322
	ENSMUSG00000031762	Mt2	0.88195	6.1549	27.7258	1.3978e-07
	ENSMUSG00000030677	Kif22	0.88134	2.0621	24.0224	9.522e-07
	ENSMUSG00000037447	Arid5a	0.8802	3.6512	62.0813	3.2957e-15
	ENSMUSG00000045667	Smtnl2	0.87775	0.29301	4.4454	0.034995
	ENSMUSG00000051209	Gpr119	0.87418	0.21939	10.5132	0.0011852
	ENSMUSG00000028718	Stil	0.87201	-1.4399	4.3937	0.036071
	ENSMUSG00000028599	Tnfrsf1b	0.87184	2.0585	27.084	1.9481e-07
	ENSMUSG00000086657	4921530L18Rik	0.86855	-0.67193	6.737	0.0094434
	ENSMUSG00000052270	Fpr2	0.86741	-1.0778	4.2444	0.039381
	uc029wwk.1	DQ568341	0.86731	0.042455	6.8512	0.0088584
	ENSMUSG00000079442	St6galnac4	0.86312	3.3993	49.3762	2.1129e-12
	ENSMUSG00000052316	Lrrc15	0.86299	-0.89588	5.1674	0.023014
	ENSMUSG00000079227	Ccr5	0.8622	-0.021926	9.3433	0.0022381
	ENSMUSG00000059108	Ifitm6	0.86202	0.92088	4.2696	0.038799
	ENSMUSG00000035671	Zswim4	0.86096	3.7992	73.4737	1.0198e-17
	ENSMUSG00000019278	Dpep1	0.86053	2.0797	13.1583	0.00028625
	ENSMUSG00000026605	Cenpf	0.85675	-1.1523	4.1629	0.041319
	ENSMUSG00000032517	Mobp	0.85631	0.10601	4.4173	0.035576
	ENSMUSG00000031506	Ptpn7	0.85463	-0.96547	4.8896	0.027019
	ENSMUSG00000015243	Abca1	0.85225	5.5222	130.211	3.6853e-30
	ENSMUSG00000039529	Atp8b1	0.85215	0.57731	13.2295	0.00027558
	ENSMUSG00000097815	AC136215.1	0.84922	5.3375	49.0163	2.5384e-12
	ENSMUSG00000032942	Ucp3	0.84455	-0.79193	5.2972	0.02136
	ENSMUSG00000049580	Tsku	0.842	-0.1839	9.0901	0.0025699
	ENSMUSG00000028494	Plin2	0.8399	5.0477	79.6015	4.5807e-19
	ENSMUSG00000024143	Rhoq	0.83929	7.0392	120.882	4.0566e-28
	ENSMUSG00000032802	Srxn1	0.83871	8.3967	190.886	2.0372e-43
	ENSMUSG00000066838	Zfp772	0.83699	2.7388	30.1976	3.9019e-08
	ENSMUSG00000032641	Gpr19	0.83641	2.7683	38.0246	6.9857e-10
	ENSMUSG00000035208	Slfn8	0.83483	-0.58711	7.3136	0.0068433
	ENSMUSG00000042759	Apobr	0.83363	0.18282	6.6287	0.010035
	ENSMUSG00000046388	Gm9806	0.83282	-1.3547	3.8501	0.049742
	ENSMUSG00000026536	Mnda	0.83254	-0.70523	6.4842	0.010884
	ENSMUSG00000071113	Mboat4	0.83215	-1.2609	4.5779	0.032387
	ENSMUSG00000069792	Wfdc17	0.83113	-0.22918	7.1612	0.0074497
	ENSMUSG00000056054	S100a8	0.82954	4.4329	7.0152	0.008082
	ENSMUSG00000042812	Foxf1	0.8286	-1.2601	4.5999	0.031974
	ENSMUSG00000040372	Gpr63	0.82766	0.062431	9.965	0.0015954
	ENSMUSG00000026729	4930562F07Rik	0.82584	-0.98298	5.4341	0.019747
	ENSMUSG00000020686	Gas2l2	0.82437	-0.62195	6.7751	0.0092437
	ENSMUSG00000039109	F13a1	0.82035	3.0302	18.2339	1.9537e-05
	ENSMUSG00000098148	RP23-267D22.1	0.82035	5.3062	137.201	1.0898e-31
	ENSMUSG00000035349	Mia2	0.82029	-0.50419	5.3274	0.020992
	ENSMUSG00000017204	Gsdma	0.81836	-1.1382	5.0356	0.024831
	ENSMUSG00000038765	Lmx1b	0.81567	-1.2278	4.4649	0.034599
	ENSMUSG00000049130	C5ar1	0.81332	0.16498	9.9174	0.0016373
	ENSMUSG00000002668	Dennd1c	0.81278	-1.3201	4.433	0.03525
	ENSMUSG00000035274	Tpbg	0.81213	-0.80857	5.557	0.018407
	ENSMUSG00000001627	Ifrd1	0.81104	4.2638	63.8028	1.3752e-15
	ENSMUSG00000047977	Synb	0.80917	0.06693	7.8026	0.0052172
	uc007umg.1	Synb	0.80917	0.06693	7.8026	0.0052172
	ENSMUSG00000015647	Lama5	0.80838	2.2023	25.6112	4.1761e-07
	ENSMUSG00000059866	Tnip2	0.808	1.3976	17.4355	2.9723e-05
	ENSMUSG00000006522	Itih3	0.80723	-0.36247	6.8376	0.0089259
	uc029quu.1	Hmga2-ps1	0.80526	1.5017	19.8623	8.3224e-06
	ENSMUSG00000025701	Alox5	0.80471	-0.92356	4.8074	0.028338
	ENSMUSG00000002111	Sfpi1	0.80365	0.16384	4.9282	0.026422
	ENSMUSG00000026247	Ecel1	0.79806	1.7265	12.7712	0.000352
	ENSMUSG00000053475	Tnfaip6	0.79697	-0.41939	6.0082	0.01424
	ENSMUSG00000055489	Ano5	0.79634	-0.46769	4.0199	0.044966
	ENSMUSG00000042918	Mamstr	0.79596	0.67919	10.4886	0.0012011
	ENSMUSG00000031628	Casp3	0.79515	2.3052	25.6341	4.1269e-07
	ENSMUSG00000033983	Coil	0.79216	3.6574	52.7393	3.8089e-13
	ENSMUSG00000022519	Srl	0.79136	2.592	5.0805	0.024196
	ENSMUSG00000020848	Doc2b	0.78868	-0.025647	8.1777	0.0042408
	ENSMUSG00000034300	Fam53c	0.7883	5.8916	116.282	4.1229e-27
	ENSMUSG00000026581	Sell	0.78809	0.29854	4.3278	0.037495
	ENSMUSG00000058400	Qrfpr	0.78708	-0.19557	8.3292	0.0039012
	ENSMUSG00000025479	Cyp2e1	0.78307	0.92807	6.4945	0.010821
	ENSMUSG00000026558	Uck2	0.78192	5.05	88.1174	6.1683e-21
	ENSMUSG00000053664	Uck2	0.78192	5.05	88.1174	6.1683e-21
	ENSMUSG00000034275	Igsf9b	0.78184	1.7827	21.6352	3.2975e-06
	ENSMUSG00000055723	Rras2	0.77925	3.3741	38.9196	4.4162e-10
	ENSMUSG00000043091	Tuba1c	0.77502	3.1544	37.9915	7.1055e-10
	ENSMUSG00000067780	Pi15	0.77309	-0.15939	6.0126	0.014204
	ENSMUSG00000039910	Cited2	0.77071	2.6376	21.3815	3.7638e-06
	ENSMUSG00000081448	Gm13086	0.76796	-0.0097513	7.3326	0.0067715
	ENSMUSG00000031765	Mt1	0.76793	6.1024	30.9181	2.6915e-08
	ENSMUSG00000042688	Mapk6	0.76728	4.4442	62.4455	2.7393e-15
	ENSMUSG00000039236	Isg20	0.76641	0.91947	8.1708	0.004257
	ENSMUSG00000056071	S100a9	0.76615	5.001	5.8525	0.015555
	ENSMUSG00000046470	Sox18	0.76549	0.46953	5.1703	0.022977
	ENSMUSG00000033220	Rac2	0.76487	1.0507	10.3016	0.0013291
	ENSMUSG00000028645	Slc2a1	0.76377	5.3499	68.4847	1.2787e-16
	ENSMUSG00000011179	Odc1	0.76342	5.8018	105.77	8.2814e-25
	ENSMUSG00000021140	Pcnx	0.76274	6.0119	111.799	3.9548e-26
	ENSMUSG00000024053	Emilin2	0.76245	-0.071037	6.505	0.010757
	ENSMUSG00000040312	Cchcr1	0.76205	0.93612	9.759	0.0017845
	uc008flu.2	Chmp1b	0.76148	4.8963	65.5546	5.6525e-16
	ENSMUSG00000024164	C3	0.7589	2.8966	8.1803	0.0042347
	ENSMUSG00000027947	Il6ra	0.75801	1.5469	8.1271	0.0043608
	ENSMUSG00000097781	CT010433.2	0.75768	-0.81187	5.2518	0.021924
	ENSMUSG00000014361	Mertk	0.75704	3.3362	21.0556	4.4614e-06
	ENSMUSG00000026073	Il1r2	0.75452	-0.18844	4.488	0.034134
	uc009oqn.2	AB352175	0.75312	1.9888	21.4872	3.562e-06
	ENSMUSG00000091345	Col6a5	0.75235	-0.6579	5.58	0.018167
	ENSMUSG00000043263	Pyhin1	0.75224	-0.39388	4.1727	0.041081
	ENSMUSG00000028896	Rcc1	0.75118	2.736	28.4514	9.6078e-08
	ENSMUSG00000097769	AC121821.1	0.75024	0.24208	8.0894	0.0044524
	ENSMUSG00000030095	Tmem43	0.74771	4.7924	86.9446	1.116e-20
	ENSMUSG00000036036	Zfp57	0.74071	0.14661	6.0995	0.013522
	ENSMUSG00000039364	Sectm1b	0.73941	1.8742	22.924	1.6853e-06
	ENSMUSG00000001542	Ell2	0.73897	5.0408	58.0356	2.5742e-14
	ENSMUSG00000029762	Akr1b8	0.73703	1.6822	17.4245	2.9895e-05
	ENSMUSG00000086841	2410006H16Rik	0.73676	2.7393	32.9841	9.2918e-09
	ENSMUSG00000001054	Rmnd5b	0.73672	4.2337	57.1078	4.1257e-14
	ENSMUSG00000044667	D3Bwg0562e	0.73355	2.2808	22.0053	2.719e-06
	ENSMUSG00000052415	Tchh	0.73297	-1.0018	3.9441	0.047035
	ENSMUSG00000028545	Bend5	0.7325	1.4239	15.7432	7.2547e-05
	ENSMUSG00000026180	Cxcr2	0.7317	0.29216	5.6845	0.017115
	ENSMUSG00000002459	Rgs20	0.72971	2.1841	23.1708	1.4823e-06
	ENSMUSG00000093385	A330044P14Rik	0.72957	-0.82632	4.7818	0.028763
	ENSMUSG00000038894	Irs2	0.72946	3.7841	49.571	1.9132e-12
	ENSMUSG00000046731	Kctd11	0.72808	3.1878	33.9722	5.5906e-09
	ENSMUSG00000030641	4632434I11Rik	0.72681	1.0449	11.0144	0.00090407
	ENSMUSG00000056708	Ier5	0.72493	1.2697	11.9548	0.00054508
	ENSMUSG00000008845	Cd163	0.72464	1.7259	7.4043	0.0065069
	ENSMUSG00000010660	Plcd1	0.72462	2.3066	22.661	1.9325e-06
	ENSMUSG00000037458	Azin1	0.72368	7.4956	105.588	9.0771e-25
	ENSMUSG00000047109	Cldn14	0.7222	0.15815	6.9717	0.0082808
	ENSMUSG00000029084	Cd38	0.72163	1.8127	19.3682	1.0778e-05
	ENSMUSG00000063626	Unc5d	0.72154	0.81797	7.7335	0.0054206
	ENSMUSG00000026094	Stk17b	0.72107	2.1927	16.9846	3.7684e-05
	ENSMUSG00000004951	Hspb1	0.72004	6.8976	96.7587	7.8312e-23
	ENSMUSG00000058093	AA987161	0.71939	3.8326	35.0352	3.2379e-09
	ENSMUSG00000015568	Lpl	0.7192	2.7551	9.5003	0.0020543
	ENSMUSG00000085007	Gm11549	0.71779	2.5212	25.7549	3.8763e-07
	ENSMUSG00000000278	Scpep1	0.71762	4.4101	57.1878	3.9612e-14
	ENSMUSG00000000416	Cttnbp2	0.71698	2.8792	30.9608	2.633e-08
	ENSMUSG00000040435	Ppp1r15a	0.71447	4.6496	88.2998	5.625e-21
	ENSMUSG00000019577	Pdk4	0.71283	3.4764	21.4259	3.6777e-06
	ENSMUSG00000025612	Bach1	0.71273	3.9945	32.5489	1.1623e-08
	ENSMUSG00000019942	Cdk1	0.71158	-0.96518	3.9443	0.047032
	ENSMUSG00000036437	Npy1r	0.71069	4.776	53.4162	2.6986e-13
	ENSMUSG00000027583	Zbtb46	0.71043	3.1287	34.5256	4.2067e-09
	ENSMUSG00000028793	Rnf19b	0.7099	5.2616	104.896	1.287e-24
	ENSMUSG00000026069	Il1rl1	0.70971	-0.70873	4.2236	0.039865
	ENSMUSG00000051439	Cd14	0.7091	0.24323	6.3273	0.01189
	ENSMUSG00000019232	Agxt2l1	0.70901	1.9699	11.4952	0.00069777
	ENSMUSG00000073489	Ifi204	0.70893	0.58263	6.396	0.011438
	ENSMUSG00000071757	Zhx2	0.70873	2.5602	23.6245	1.1708e-06
	ENSMUSG00000007888	Crlf1	0.70702	-0.19295	6.6855	0.0097203
	ENSMUSG00000037731	Themis2	0.70233	-0.76849	4.1307	0.042111
	ENSMUSG00000097357	AC129082.1	0.70067	1.1645	13.5154	0.00023661
	ENSMUSG00000025648	Pfkfb4	0.69977	4.0509	51.8669	5.9394e-13
	ENSMUSG00000086720	Gm13851	0.6987	-0.034659	5.416	0.019954
	ENSMUSG00000035021	Baz1a	0.69674	2.0111	20.4324	6.1775e-06
	ENSMUSG00000036002	Fam214b	0.69618	4.9413	77.3822	1.4088e-18
	ENSMUSG00000038650	Rnh1	0.69616	5.7774	101.955	5.6792e-24
	ENSMUSG00000030650	Tmc5	0.6945	0.60112	8.5033	0.003545
	ENSMUSG00000050271	D8Ertd82e	0.69444	2.0543	18.8755	1.3953e-05
	ENSMUSG00000002944	Cd36	0.68967	1.6333	7.2948	0.0069153
	ENSMUSG00000085905	Gm14273	0.68956	-0.49125	4.3508	0.036991
	ENSMUSG00000021453	Gadd45g	0.689	3.9103	30.7887	2.877e-08
	ENSMUSG00000030854	Ptpn5	0.68577	1.9135	17.3398	3.1256e-05
	ENSMUSG00000015947	Fcgr1	0.6813	-0.26614	5.0578	0.024515
	ENSMUSG00000048490	Nrip1	0.68032	5.2825	77.2586	1.4998e-18
	ENSMUSG00000054556	Gm4876	0.67951	-0.49039	4.926	0.026456
	ENSMUSG00000022148	Fyb	0.67585	0.93954	7.0511	0.0079215
	ENSMUSG00000078122	F630028O10Rik	0.67523	0.016749	4.084	0.043291
	ENSMUSG00000022893	Adamts1	0.67161	3.4287	24.7182	6.6355e-07
	ENSMUSG00000052273	Dnahc3	0.66983	-0.21047	4.1272	0.042198
	ENSMUSG00000030681	Mvp	0.66613	4.2881	30.5521	3.2502e-08
	ENSMUSG00000092203	1110038B12Rik	0.66613	2.3341	18.1232	2.0707e-05
	ENSMUSG00000040740	Slc25a34	0.665	-0.7274	4.0381	0.044483
	ENSMUSG00000022272	Myo10	0.66477	4.5325	58.708	1.829e-14
	ENSMUSG00000057751	Megf6	0.66392	0.31756	5.3865	0.020293
	ENSMUSG00000028713	Cyp4b1	0.66379	1.261	9.3831	0.0021899
	ENSMUSG00000052684	Jun	0.66353	6.2623	78.1612	9.4966e-19
	ENSMUSG00000074218	Cox7a1	0.66264	0.15596	4.6023	0.031929
	ENSMUSG00000017002	Slpi	0.66176	0.27538	5.5212	0.018787
	ENSMUSG00000044017	Gpr133	0.66041	2.1089	13.5255	0.00023534
	ENSMUSG00000020423	Btg2	0.65773	2.5948	20.3322	6.5096e-06
	ENSMUSG00000026418	Tnni1	0.65759	0.30694	6.4994	0.010791
	ENSMUSG00000015745	Plekho1	0.65585	4.1265	39.8719	2.7118e-10
	ENSMUSG00000021750	Fam107a	0.65464	4.8619	17.314	3.1684e-05
	ENSMUSG00000085505	Gm12868	0.65339	1.8748	15.1618	9.868e-05
	ENSMUSG00000044583	Tlr7	0.6508	0.10526	6.5104	0.010724
	ENSMUSG00000074194	Zfp791	0.65044	-0.4775	4.127	0.042205
	ENSMUSG00000023032	Slc4a8	0.64967	3.9917	44.6523	2.3533e-11
	ENSMUSG00000031831	Dnaaf1	0.64919	-0.5786	3.9095	0.048014
	ENSMUSG00000038011	Dnahc10	0.64688	-0.66114	4.1934	0.040583
	uc007nda.1	EG245297	0.64559	2.6849	22.1228	2.5575e-06
	ENSMUSG00000039158	Akna	0.64449	0.91568	6.3583	0.011683
	ENSMUSG00000022346	Myc	0.64377	2.8176	24.7341	6.5808e-07
	ENSMUSG00000022096	Hr	0.6431	3.9533	34.7877	3.6769e-09
	ENSMUSG00000007946	Phox2a	0.64177	0.49995	5.709	0.016878
	ENSMUSG00000021994	Wnt5a	0.64115	2.8535	23.1838	1.4723e-06
	ENSMUSG00000087108	Gm16093	0.64076	0.14208	4.2513	0.039221
	ENSMUSG00000026712	Mrc1	0.63978	2.8493	11.4079	0.00073133
	ENSMUSG00000070637	Gm694	0.63844	-0.63331	4.2438	0.039394
	ENSMUSG00000079419	Ms4a6c	0.63838	1.6415	8.2425	0.0040921
	ENSMUSG00000027559	Car3	0.63832	2.6188	4.6509	0.031038
	ENSMUSG00000046378	Asphd1	0.63677	2.436	19.2301	1.1587e-05
	ENSMUSG00000083816	Gm13033	0.63643	-0.31543	4.0686	0.043688
	ENSMUSG00000024066	Xdh	0.63462	2.6264	12.9712	0.00031632
	ENSMUSG00000034832	Tet3	0.63399	4.0936	36.6547	1.4102e-09
	ENSMUSG00000035184	Fam124a	0.63383	3.5599	28.4249	9.7404e-08
	ENSMUSG00000001131	Timp1	0.63273	3.0488	21.5439	3.4582e-06
	ENSMUSG00000021876	Rnase4	0.63191	4.454	33.2457	8.1219e-09
	ENSMUSG00000024014	Pim1	0.63069	2.7003	19.7678	8.7442e-06
	ENSMUSG00000071713	Csf2rb	0.62911	1.5527	6.2502	0.012418
	ENSMUSG00000085307	Gm11525	0.62752	0.38138	5.0471	0.024667
	ENSMUSG00000024087	Cyp1b1	0.62431	4.602	46.2518	1.0399e-11
	ENSMUSG00000046688	Tifa	0.62428	5.4802	61.7857	3.8294e-15
	ENSMUSG00000022237	Ankrd33b	0.62341	3.0364	23.9526	9.8737e-07
	ENSMUSG00000029650	Slc46a3	0.62054	0.99783	7.5674	0.0059435
	ENSMUSG00000021702	Thbs4	0.62024	2.1178	8.9959	0.0027059
	ENSMUSG00000037060	Prkcdbp	0.62021	3.9206	36.5293	1.5039e-09
	ENSMUSG00000002910	Arrdc2	0.61941	3.195	15.7658	7.1687e-05
	ENSMUSG00000071656	Lrrn4cl	0.61876	0.7834	4.2317	0.039676
	ENSMUSG00000027692	Tnik	0.61768	5.0548	66.6202	3.2919e-16
	ENSMUSG00000038147	Cd84	0.61756	-0.14433	5.2917	0.021427
	ENSMUSG00000039384	Dusp10	0.61537	1.2309	8.7531	0.0030908
	ENSMUSG00000054520	Sh3bp2	0.61537	0.46025	6.118	0.013381
	ENSMUSG00000028893	Sesn2	0.61507	1.8501	11.2273	0.00080604
	ENSMUSG00000038495	Otud7b	0.61439	5.8755	37.6863	8.3087e-10
	ENSMUSG00000017716	Birc5	0.61351	0.37333	5.0926	0.024028
	ENSMUSG00000039879	Heca	0.61078	4.0536	33.2602	8.0617e-09
	ENSMUSG00000050105	Grrp1	0.61002	0.66805	5.5141	0.018863
	ENSMUSG00000042485	Mustn1	0.60915	1.4782	8.7562	0.0030855
	ENSMUSG00000057596	Trim30d	0.60877	-0.1021	4.7143	0.029913
	ENSMUSG00000002897	Il17ra	0.60868	1.5299	10.2084	0.001398
	ENSMUSG00000039985	Fam60a	0.60844	2.2932	15.6582	7.5885e-05
	ENSMUSG00000016624	Phf21b	0.60803	0.063047	4.0175	0.04503
	ENSMUSG00000000628	Hk2	0.60746	0.98382	5.8106	0.01593
	ENSMUSG00000029641	Rasl11a	0.60741	0.75785	6.1366	0.013242
	ENSMUSG00000097654	AC164300.1	0.60681	1.5365	5.9548	0.014677
	ENSMUSG00000038797	Zscan2	0.60634	1.0588	7.318	0.0068269
	ENSMUSG00000024659	Anxa1	0.60628	2.9231	8.9349	0.0027977
	ENSMUSG00000096934	AC161167.1	0.60623	5.8334	76.4201	2.2931e-18
	ENSMUSG00000063889	Crem	0.60614	2.9249	17.8254	2.4213e-05
	ENSMUSG00000042726	Trafd1	0.60578	4.3732	43.3795	4.5089e-11
	ENSMUSG00000027997	Casp6	0.60577	1.5003	10.8918	0.00096593
	ENSMUSG00000005124	Wisp1	0.60568	1.8996	13.1991	0.00028009
	ENSMUSG00000075225	Ccdc162	0.6039	1.1945	8.1616	0.0042787
	ENSMUSG00000028862	Map3k6	0.60299	2.2756	9.7605	0.0017831
	ENSMUSG00000040212	Emp3	0.60287	3.7897	33.5024	7.1178e-09
	ENSMUSG00000022768	Ccdc116	0.60266	0.076443	3.9042	0.048166
	ENSMUSG00000024145	Pigf	0.59989	4.3058	35.9736	2.0001e-09
	ENSMUSG00000002233	Rhoc	0.59972	5.2452	63.0588	2.0063e-15
	ENSMUSG00000072082	Ccnf	0.59967	0.14849	5.3204	0.021077
	ENSMUSG00000097195	Snhg5	0.59956	1.401	8.9384	0.0027923
	ENSMUSG00000031681	Smad1	0.59924	4.6044	50.9027	9.706e-13
	ENSMUSG00000052921	Arhgef15	0.59896	2.6611	19.2443	1.1501e-05
	ENSMUSG00000026064	Ptp4a1	0.59819	5.5911	60.0134	9.4213e-15
	ENSMUSG00000031253	Srpx2	0.59672	0.15473	4.5959	0.032048
	ENSMUSG00000026655	Fam107b	0.59667	5.2481	70.7721	4.0097e-17
	ENSMUSG00000058589	Anks1b	0.59421	4.8038	62.1851	3.1265e-15
	ENSMUSG00000031722	Hp	0.59347	1.5264	4.098	0.042933
	ENSMUSG00000027800	Tm4sf1	0.59199	3.5939	22.6486	1.945e-06
	ENSMUSG00000030917	Tmem159	0.59105	3.4139	26.342	2.8601e-07
	ENSMUSG00000024036	Slc37a1	0.59093	3.1199	21.8056	3.0172e-06
	ENSMUSG00000025491	Ifitm1	0.59061	1.4769	7.5573	0.0059768
	ENSMUSG00000029765	Plxna4	0.59011	5.8186	53.709	2.325e-13
	ENSMUSG00000026077	Npas2	0.58924	-0.21269	3.8751	0.049008
	ENSMUSG00000037242	Clic4	0.58897	6.0807	47.8407	4.623e-12
	uc008pkk.1	AK039238	0.58879	0.43913	4.8847	0.027096
	ENSMUSG00000021411	Pxdc1	0.58863	2.4271	11.7133	0.00062054
	ENSMUSG00000089699	Gm1992	0.58859	-0.362	3.9964	0.045597
	ENSMUSG00000018648	Dusp14	0.58793	1.6074	9.9705	0.0015907
	ENSMUSG00000050248	Evc2	0.58599	2.8785	10.1952	0.001408
	uc012gps.1	AI414108	0.58494	3.257	22.7004	1.8933e-06
	ENSMUSG00000034459	Ifit1	0.58452	4.7944	35.4936	2.5589e-09
	ENSMUSG00000026796	Fam129b	0.584	6.0197	50.8329	1.0057e-12
	ENSMUSG00000024042	Sik1	0.58395	2.1309	10.6807	0.0010826
	ENSMUSG00000019876	Pkib	0.58378	4.8615	37.185	1.0744e-09
	ENSMUSG00000030029	Lrig1	0.58318	3.693	25.5405	4.3319e-07
	ENSMUSG00000022895	Ets2	0.58299	3.7615	30.1395	4.0206e-08
	ENSMUSG00000021260	Hhipl1	0.58292	-0.074045	3.86	0.049451
	ENSMUSG00000063683	Glyat	0.58193	0.67028	4.8788	0.027189
	ENSMUSG00000032715	Trib3	0.58069	1.1063	8.807	0.0030008
	ENSMUSG00000026656	Fcgr2b	0.58068	2.2094	6.8956	0.0086407
	ENSMUSG00000037705	Tecta	0.58058	3.5826	25.2387	5.0656e-07
	uc009rct.1	AK089981	0.58041	0.43701	4.4946	0.034001
	ENSMUSG00000020737	Hn1	0.5801	6.183	66.2439	3.9843e-16
	ENSMUSG00000037722	Gnpnat1	0.57859	2.9673	11.2207	0.00080892
	ENSMUSG00000007812	Zfp655	0.5775	4.4731	47.498	5.5059e-12
	ENSMUSG00000045968	5830403L16Rik	0.57719	3.879	23.1735	1.4802e-06
	ENSMUSG00000042804	Gpr153	0.57695	5.2433	54.8944	1.2718e-13
	ENSMUSG00000038552	Fndc4	0.5769	4.6153	42.8263	5.9823e-11
	ENSMUSG00000087366	BC042782	0.5769	3.025	18.8821	1.3905e-05
	ENSMUSG00000090570	Gm17041	0.5769	1.3791	9.6314	0.0019128
	ENSMUSG00000035095	Fam167a	0.57627	3.0017	21.3405	3.8452e-06
	ENSMUSG00000025239	Limd1	0.57591	3.5894	29.0553	7.0341e-08
	ENSMUSG00000027035	Cers6	0.57523	3.9697	24.5861	7.1061e-07
	ENSMUSG00000050666	Vstm4	0.57494	2.731	15.0006	0.00010748
	ENSMUSG00000033029	1700088E04Rik	0.57484	3.1754	24.4962	7.4456e-07
	ENSMUSG00000091747	D17H6S56E-5	0.57237	1.1214	4.492	0.034053
	ENSMUSG00000029321	Slc10a6	0.57214	3.2221	13.7497	0.00020885
	ENSMUSG00000015766	Eps8	0.57088	1.8236	8.7811	0.0030437
	ENSMUSG00000035413	Tmem98	0.57029	1.523	8.392	0.0037688
	ENSMUSG00000024261	Syt4	0.56967	8.0737	59.1943	1.4285e-14
	ENSMUSG00000029209	Gnpda2	0.56775	5.5157	26.0492	3.3283e-07
	ENSMUSG00000024190	Dusp1	0.56754	3.8249	29.1956	6.5427e-08
	ENSMUSG00000026836	Acvr1	0.56723	3.4379	24.8851	6.0852e-07
	ENSMUSG00000025351	Cd63	0.56708	5.775	60.4647	7.4911e-15
	ENSMUSG00000002797	Ggct	0.56515	3.0113	18.4713	1.7249e-05
	ENSMUSG00000039232	Stx11	0.565	2.1828	13.1358	0.00028971
	ENSMUSG00000033088	Triobp	0.5649	2.9203	16.1557	5.8342e-05
	ENSMUSG00000003746	Man1a	0.56436	2.5429	11.0007	0.00091076
	ENSMUSG00000047649	Cd3eap	0.56323	1.6842	10.7662	0.0010337
	ENSMUSG00000022372	Sla	0.56317	1.0431	5.0434	0.024719
	ENSMUSG00000020932	Gfap	0.56219	1.8135	8.4743	0.0036021
	ENSMUSG00000030786	Itgam	0.56182	1.5906	7.4657	0.0062885
	ENSMUSG00000047407	Tgif1	0.56119	1.0404	4.3423	0.037177
	ENSMUSG00000040322	Slc25a24	0.55869	3.1288	18.4842	1.7132e-05
	ENSMUSG00000058056	Palld	0.55788	1.4922	8.2687	0.0040335
	ENSMUSG00000054717	Hmgb2	0.55762	2.2501	9.335	0.0022481
	ENSMUSG00000068566	Myadm	0.55674	6.4699	60.187	8.6259e-15
	ENSMUSG00000087579	1500017E21Rik	0.55668	0.55697	5.1466	0.023291
	ENSMUSG00000079254	Itprip	0.55544	0.47457	4.3636	0.036716
	ENSMUSG00000057531	Dtnbp1	0.55355	4.6091	36.366	1.6354e-09
	ENSMUSG00000071714	Csf2rb2	0.55348	1.0265	5.3057	0.021256
	ENSMUSG00000035236	Scai	0.55342	3.7172	18.5777	1.6312e-05
	ENSMUSG00000052512	Nav2	0.55283	2.6489	12.866	0.0003346
	ENSMUSG00000056313	1810011O10Rik	0.55256	3.1052	11.3471	0.00075567
	ENSMUSG00000059498	Fcgr3	0.55222	1.9085	8.3377	0.0038831
	ENSMUSG00000032502	Stac	0.55207	5.4951	52.152	5.1367e-13
	ENSMUSG00000028370	Pappa	0.55185	3.2409	16.5681	4.6933e-05
	ENSMUSG00000037638	Zbtb42	0.55113	2.1409	11.104	0.00086141
	ENSMUSG00000027907	S100a11	0.55042	5.6313	50.2069	1.3836e-12
	ENSMUSG00000024664	Fads3	0.5496	5.5328	56.9353	4.5038e-14
	ENSMUSG00000060128	Gm10075	0.5494	0.70229	5.3821	0.020345
	ENSMUSG00000000290	Itgb2	0.54819	1.0316	5.1721	0.022952
	ENSMUSG00000039473	Ubn1	0.5479	4.5928	49.0499	2.4953e-12
	ENSMUSG00000044646	Zbtb7c	0.54738	1.4279	5.9566	0.014662
	ENSMUSG00000020435	Osbp2	0.54724	3.6189	26.7411	2.3263e-07
	ENSMUSG00000022948	Setd4	0.5464	0.95887	5.9675	0.014572
	ENSMUSG00000018143	Mafk	0.54631	3.1202	18.5741	1.6343e-05
	ENSMUSG00000024912	Fosl1	0.54608	0.41071	5.1398	0.023384
	ENSMUSG00000031901	Dus2l	0.5446	1.163	7.4988	0.0061739
	ENSMUSG00000026288	Inpp5d	0.54313	0.86603	5.5537	0.018442
	ENSMUSG00000060594	Layn	0.54288	0.56101	4.3044	0.038015
	ENSMUSG00000021118	Plek2	0.54182	1.1606	7.5488	0.0060049
	ENSMUSG00000034247	Plekhm1	0.54015	3.5197	23.1934	1.465e-06
	ENSMUSG00000090291	Lrrc10b	0.53876	0.31376	4.525	0.033403
	ENSMUSG00000035356	Nfkbiz	0.53798	0.94266	5.3499	0.020724
	ENSMUSG00000026196	Bard1	0.53734	0.3053	4.081	0.043367
	ENSMUSG00000021822	Plau	0.53695	1.7001	8.6619	0.0032494
	ENSMUSG00000062296	Trank1	0.53664	-0.025663	4.0861	0.043238
	ENSMUSG00000026548	Slamf9	0.53655	0.35975	4.0327	0.044626
	ENSMUSG00000024785	Rcl1	0.53629	2.577	14.5544	0.00013617
	ENSMUSG00000019726	Lyst	0.53571	4.9139	45.9247	1.2289e-11
	ENSMUSG00000027978	Prss12	0.53468	3.8016	26.5832	2.5243e-07
	ENSMUSG00000027171	Prrg4	0.5337	1.1227	6.5231	0.010648
	ENSMUSG00000033581	Igf2bp2	0.53346	1.2419	5.8637	0.015456
	ENSMUSG00000021996	Esd	0.53119	6.2212	44.8557	2.121e-11
	ENSMUSG00000053091	Lins	0.52986	3.4489	17.9774	2.2354e-05
	ENSMUSG00000046186	Cd109	0.52864	1.5376	7.4059	0.006501
	ENSMUSG00000053158	Fes	0.52771	0.51761	4.9634	0.02589
	ENSMUSG00000050730	Arhgap42	0.52724	3.9531	22.0193	2.6992e-06
	ENSMUSG00000030107	Usp18	0.52687	1.6182	6.3193	0.011943
	ENSMUSG00000022602	Arc	0.5259	1.4415	8.1756	0.0042458
	ENSMUSG00000024404	Riok3	0.52286	5.7119	55.8219	7.9343e-14
	ENSMUSG00000035112	Wnk4	0.52281	2.1961	6.5254	0.010634
	ENSMUSG00000031490	Eif4ebp1	0.5227	1.7564	9.4626	0.0020971
	ENSMUSG00000060843	Ctnna3	0.52249	1.2499	6.4082	0.01136
	ENSMUSG00000024772	Ehd1	0.52143	4.7339	44.3325	2.7708e-11
	ENSMUSG00000027340	Slc23a2	0.51802	5.1785	60.9446	5.8702e-15
	ENSMUSG00000036834	Plch1	0.51717	0.30814	4.0189	0.044994
	ENSMUSG00000056144	Trim34a	0.51686	1.3825	6.8633	0.0087984
	ENSMUSG00000022098	Bmp1	0.51619	2.6492	12.8119	0.00034443
	ENSMUSG00000027560	Dok5	0.51433	2.319	13.5205	0.00023598
	ENSMUSG00000012428	Steap4	0.51346	3.2607	9.9541	0.0016049
	ENSMUSG00000050989	Sepn1	0.5124	4.0036	24.6292	6.949e-07
	ENSMUSG00000097643	A130051J06Rik	0.51211	1.0184	5.8519	0.01556
	ENSMUSG00000030579	Tyrobp	0.51093	1.465	5.7532	0.016458
	ENSMUSG00000028019	Pdgfc	0.51029	1.6457	6.8843	0.0086956
	ENSMUSG00000090024	Gm16350	0.50892	0.85254	4.6863	0.030404
	ENSMUSG00000050721	Plekho2	0.50782	3.5925	20.4587	6.0933e-06
	ENSMUSG00000030748	Il4ra	0.50561	4.9147	29.3454	6.0561e-08
	ENSMUSG00000031465	Angpt2	0.50526	3.8535	15.0288	0.00010588
	ENSMUSG00000033257	Ttll4	0.50503	2.5932	12.3641	0.00043766
	ENSMUSG00000053930	Shisa6	0.50427	1.4924	7.9612	0.004779
	ENSMUSG00000033039	Micall1	0.50374	4.6704	29.8044	4.7792e-08
	ENSMUSG00000067931	Zfp948	0.5034	3.6513	13.8676	0.00019615
	ENSMUSG00000027360	Hdc	0.50329	0.49846	3.9486	0.046912
	ENSMUSG00000040124	Gorab	0.50275	2.4909	13.031	0.00030637
	ENSMUSG00000020363	Gfpt2	0.50094	0.77746	4.7111	0.029969
	ENSMUSG00000002250	Ppard	0.50013	3.1396	15.5854	7.8862e-05
	ENSMUSG00000020580	Rock2	0.50008	5.8203	39.1446	3.9356e-10
	ENSMUSG00000026072	Il1r1	0.49948	2.8567	11.9245	0.00055401
	ENSMUSG00000073530	Pappa2	0.49918	2.5136	10.0748	0.0015031
	ENSMUSG00000072620	Slfn2	0.49904	0.9454	5.3693	0.020495
	ENSMUSG00000021306	Gpr137b	0.49879	4.586	34.8945	3.4807e-09
	ENSMUSG00000037876	Jmjd1c	0.49662	4.6649	27.7609	1.3727e-07
	ENSMUSG00000074272	Ceacam1	0.4964	1.5873	4.2868	0.038408
	ENSMUSG00000048807	Slc35e4	0.49612	3.7904	25.1362	5.3421e-07
	ENSMUSG00000017057	Il13ra1	0.49521	3.3765	14.675	0.00012773
	ENSMUSG00000030717	Nupr1	0.49484	1.8857	6.397	0.011431
	ENSMUSG00000005087	Cd44	0.49475	7.1854	50.4181	1.2425e-12
	ENSMUSG00000037428	Vgf	0.49388	6.3068	20.778	5.1573e-06
	ENSMUSG00000039208	Metrnl	0.49374	2.6261	7.4551	0.0063258
	ENSMUSG00000033350	Chst2	0.49288	5.2511	47.4033	5.7784e-12
	ENSMUSG00000060487	Samd5	0.49277	0.33575	4.1663	0.041235
	ENSMUSG00000035392	Dennd1a	0.4926	3.2532	18.4841	1.7133e-05
	ENSMUSG00000048636	A730049H05Rik	0.49236	0.6029	4.1617	0.041348
	ENSMUSG00000040747	Cd53	0.49006	1.2867	5.476	0.01928
	ENSMUSG00000036181	Hist1h1c	0.48967	5.2505	28.815	7.9632e-08
	ENSMUSG00000066043	Phactr4	0.48967	2.5273	12.5833	0.0003892
	ENSMUSG00000019888	Mgat4c	0.48936	0.91913	5.2216	0.022308
	ENSMUSG00000037254	Itih2	0.48866	1.2099	4.7527	0.029252
	ENSMUSG00000026384	Ptpn4	0.48854	2.2533	9.7174	0.0018253
	ENSMUSG00000038267	Slc22a23	0.48762	5.2645	51.6418	6.6608e-13
	ENSMUSG00000027495	Fam210b	0.48724	4.9923	36.8289	1.2897e-09
	ENSMUSG00000037820	Tgm2	0.48683	3.7277	10.2119	0.0013954
	uc008wql.2	AI506816	0.48546	2.9763	13.0638	0.00030105
	uc008wqm.2	AI506816	0.48546	2.9763	13.0638	0.00030105
	uc029vgj.1	AI506816	0.48546	2.9763	13.0638	0.00030105
	ENSMUSG00000030921	Trim30a	0.48503	1.2481	5.7816	0.016195
	ENSMUSG00000022574	Naprt1	0.48422	0.74482	4.0982	0.04293
	ENSMUSG00000057594	Arl16	0.48357	4.7933	40.2928	2.1861e-10
	ENSMUSG00000023341	Mx2	0.48261	0.7757	4.4975	0.033943
	ENSMUSG00000035673	Sbno2	0.48238	5.3265	46.9842	7.1561e-12
	ENSMUSG00000026480	Ncf2	0.48237	1.7623	5.184	0.022796
	ENSMUSG00000038642	Ctss	0.48148	2.6057	8.4801	0.0035906
	ENSMUSG00000027469	Tpx2	0.48121	1.179	6.2019	0.012761
	ENSMUSG00000063919	Srrm4	0.47959	3.2237	16.6417	4.5147e-05
	ENSMUSG00000015852	Fcrls	0.47815	1.7033	5.8605	0.015484
	ENSMUSG00000030249	Abcc9	0.47777	0.82055	4.4138	0.035649
	ENSMUSG00000020641	Rsad2	0.47759	2.8573	9.2495	0.0023555
	ENSMUSG00000028980	H6pd	0.47748	2.5849	11.2627	0.00079079
	ENSMUSG00000031119	Gpc4	0.47738	1.0197	5.0289	0.024928
	ENSMUSG00000032280	Tle3	0.47687	4.4161	30.3148	3.673e-08
	ENSMUSG00000021903	Galnt15	0.4757	2.4157	6.6304	0.010025
	ENSMUSG00000028156	Eif4e	0.47504	6.2794	30.2949	3.7111e-08
	ENSMUSG00000008730	Hipk1	0.4747	5.8324	45.9436	1.217e-11
	ENSMUSG00000029826	Zc3hav1	0.47411	4.1276	25.6815	4.0267e-07
	ENSMUSG00000027329	Spef1	0.47241	2.1625	9.1004	0.0025556
	ENSMUSG00000036902	Neto2	0.47207	4.0412	23.8296	1.0525e-06
	ENSMUSG00000041870	Ankrd13a	0.47207	4.7122	31.8964	1.6262e-08
	ENSMUSG00000035778	Ggta1	0.47203	4.097	21.5806	3.3926e-06
	ENSMUSG00000051339	2900026A02Rik	0.47007	4.6755	36.7013	1.3769e-09
	ENSMUSG00000040511	Pvr	0.46978	3.1231	13.0705	0.00029998
	ENSMUSG00000029798	Herc6	0.46949	1.9204	7.5918	0.0058635
	ENSMUSG00000048216	Gpr85	0.46946	3.203	15.117	0.00010105
	ENSMUSG00000023169	Slc38a1	0.46929	5.3782	43.7116	3.805e-11
	ENSMUSG00000055188	2900002K06Rik	0.46887	4.1077	15.7515	7.2232e-05
	ENSMUSG00000036057	Ptpn23	0.46885	4.6308	24.1838	8.7567e-07
	ENSMUSG00000024222	Fkbp5	0.46799	5.1734	16.0296	6.236e-05
	ENSMUSG00000000223	Drp2	0.46711	7.6948	16.0206	6.2658e-05
	ENSMUSG00000027569	Mrgbp	0.46638	1.9303	8.3192	0.0039228
	ENSMUSG00000025279	Dnase1l3	0.46629	3.0263	12.7741	0.00035145
	ENSMUSG00000024529	Lox	0.46596	5.1366	8.4927	0.0035658
	ENSMUSG00000085737	Gm13442	0.46483	1.1584	4.7151	0.029899
	ENSMUSG00000037095	Lrg1	0.464	1.7688	4.445	0.035004
	ENSMUSG00000019866	Aim1	0.46383	1.5078	4.7098	0.029991
	ENSMUSG00000021587	Pcsk1	0.4631	5.1311	39.7903	2.8274e-10
	ENSMUSG00000095304	Plac9a	0.46203	1.3055	3.9045	0.048158
	ENSMUSG00000030309	Caprin2	0.46081	3.733	19.9772	7.8372e-06
	ENSMUSG00000020773	Trim47	0.45989	1.3374	4.0113	0.045197
	ENSMUSG00000078453	Abracl	0.45951	2.4838	9.4639	0.0020956
	ENSMUSG00000026994	Galnt3	0.45944	1.5677	6.722	0.0095229
	ENSMUSG00000035621	Midn	0.4578	4.7498	36.4878	1.5363e-09
	ENSMUSG00000029208	Guf1	0.45766	5.0164	15.8454	6.8733e-05
	ENSMUSG00000030189	Ybx3	0.45671	4.0271	9.7056	0.0018371
	ENSMUSG00000020122	Egfr	0.45649	1.6013	4.7086	0.030013
	ENSMUSG00000026317	Cln8	0.45537	4.1538	21.6635	3.2491e-06
	ENSMUSG00000020101	4632428N05Rik	0.45505	1.5746	5.0426	0.024731
	ENSMUSG00000037580	Gch1	0.45314	1.8589	7.474	0.0062598
	ENSMUSG00000021843	Ktn1	0.45293	5.8681	43.5259	4.1838e-11
	ENSMUSG00000031799	Tpm4	0.45228	6.1247	29.0668	6.9926e-08
	ENSMUSG00000030256	Bhlhe41	0.45169	5.0646	32.9011	9.6967e-09
	ENSMUSG00000078532	Nkain1	0.45128	3.2376	10.8985	0.00096243
	ENSMUSG00000020227	Irak3	0.45068	2.1379	4.627	0.031472
	ENSMUSG00000022358	Fbxo32	0.45016	2.9671	4.506	0.033777
	ENSMUSG00000033055	Ankrd54	0.44933	2.1961	7.0251	0.0080374
	ENSMUSG00000069516	Lyz2	0.44913	4.94	16.3488	5.2691e-05
	ENSMUSG00000032578	Cish	0.44862	2.9305	9.5558	0.0019932
	ENSMUSG00000028434	Epb4.1l4b	0.44793	4.5269	22.6468	1.9468e-06
	ENSMUSG00000026278	Bok	0.44791	2.2766	6.4633	0.011013
	ENSMUSG00000053113	Socs3	0.4473	3.6746	11.7399	0.00061176
	ENSMUSG00000031297	Slc7a3	0.44692	1.5707	5.3037	0.02128
	ENSMUSG00000044786	Zfp36	0.44689	2.2065	5.8492	0.015584
	ENSMUSG00000017299	Dnttip1	0.44564	3.3192	14.9622	0.00010968
	ENSMUSG00000026473	Glul	0.44551	7.9011	36.1462	1.8305e-09
	ENSMUSG00000056174	Col8a2	0.4444	1.7464	4.5835	0.032281
	ENSMUSG00000031538	Plat	0.44375	3.2522	12.0713	0.00051203
	ENSMUSG00000084781	D930015M05Rik	0.44216	1.372	5.7628	0.016369
	ENSMUSG00000042842	Serpinb6b	0.44198	1.1475	3.8798	0.048871
	ENSMUSG00000047604	Frat2	0.44175	1.8874	7.9115	0.0049121
	ENSMUSG00000026880	Stom	0.44156	4.8269	20.8659	4.9257e-06
	ENSMUSG00000035342	Lzts2	0.44116	3.4179	13.3834	0.00025386
	ENSMUSG00000053889	A130066N16Rik	0.44113	1.8384	5.5172	0.01883
	ENSMUSG00000034664	Itga2b	0.44062	1.3288	4.5586	0.032754
	ENSMUSG00000028108	Ecm1	0.43988	1.9083	4.4175	0.035573
	ENSMUSG00000064210	Ano6	0.43954	5.7893	28.6139	8.8344e-08
	ENSMUSG00000045725	Prr15	0.4395	1.2624	4.7001	0.030162
	ENSMUSG00000094002	Gm9866	0.43947	2.3476	8.0825	0.0044694
	ENSMUSG00000041831	Sytl3	0.43944	3.5414	11.8339	0.00058161
	ENSMUSG00000050410	Tcf19	0.43905	2.2044	8.1742	0.0042491
	ENSMUSG00000052397	Ezr	0.43837	4.0697	16.5299	4.7889e-05
	ENSMUSG00000015776	Med22	0.43751	4.5632	30.4106	3.4961e-08
	ENSMUSG00000002633	Shh	0.43449	3.481	13.2093	0.00027856
	ENSMUSG00000035692	Isg15	0.43399	1.3103	5.0257	0.024973
	ENSMUSG00000022032	Scara5	0.43357	2.7414	5.081	0.024189
	ENSMUSG00000026826	Nr4a2	0.43277	2.4632	7.9275	0.0048689
	ENSMUSG00000008435	Rdh13	0.43195	3.6211	16.1558	5.8338e-05
	ENSMUSG00000024395	Lims2	0.43193	2.6434	9.0671	0.0026024
	ENSMUSG00000044468	Fam46c	0.43169	1.8826	4.7832	0.028738
	ENSMUSG00000060703	Cd302	0.43164	1.5441	4.9928	0.025453
	ENSMUSG00000056724	Nbeal2	0.43138	1.5868	4.8313	0.027947
	ENSMUSG00000024085	Man2a1	0.43067	2.5984	7.4237	0.0064369
	ENSMUSG00000034205	Loxl2	0.43017	1.3912	3.9054	0.048131
	ENSMUSG00000045975	C2cd2	0.42989	4.907	33.1921	8.3491e-09
	ENSMUSG00000008999	Bmp7	0.42967	2.6262	6.2752	0.012244
	ENSMUSG00000036206	Sh3bp4	0.42933	3.5735	13.047	0.00030376
	ENSMUSG00000055424	Gm9970	0.42929	1.0607	3.8702	0.04915
	ENSMUSG00000041974	2310008H04Rik	0.42928	1.9242	6.8883	0.0086764
	ENSMUSG00000021209	Ppp4r4	0.4283	4.3096	22.1389	2.5362e-06
	ENSMUSG00000032719	Sbspon	0.42754	3.4193	6.1346	0.013256
	ENSMUSG00000039954	Stk32a	0.42728	3.1923	12.2084	0.00047575
	ENSMUSG00000036160	Surf6	0.42684	3.351	12.7737	0.00035153
	ENSMUSG00000021990	Spata13	0.42653	5.7715	39.2267	3.7735e-10
	ENSMUSG00000056069	Fam105a	0.42437	1.9257	7.5076	0.0061439
	ENSMUSG00000046768	Rhoj	0.4241	2.9269	9.6115	0.0019336
	ENSMUSG00000028989	Angptl7	0.42359	1.6693	4.0394	0.044451
	ENSMUSG00000029313	Aff1	0.42334	4.5181	18.6441	1.5753e-05
	ENSMUSG00000085754	Gm15886	0.42278	2.5635	7.5365	0.0060461
	ENSMUSG00000021130	Galnt16	0.42193	4.0118	9.0489	0.0026285
	ENSMUSG00000025608	Podxl	0.42192	3.9232	15.5695	7.9528e-05
	ENSMUSG00000020264	Slc36a2	0.42112	3.4786	7.4048	0.0065049
	ENSMUSG00000010755	Cars	0.42048	3.6872	16.6671	4.4547e-05
	ENSMUSG00000022548	Apod	0.42015	8.9153	19.6527	9.287e-06
	ENSMUSG00000004415	Col26a1	0.41979	1.0137	3.8826	0.048788
	ENSMUSG00000030223	Ptpro	0.41942	2.9534	10.1793	0.0014203
	ENSMUSG00000004085	B230120H23Rik	0.4189	3.9787	17.905	2.3221e-05
	ENSMUSG00000066892	Fbxl12	0.41887	1.7099	5.894	0.015193
	ENSMUSG00000070056	Mfhas1	0.41874	5.7191	38.4981	5.4807e-10
	ENSMUSG00000029101	Rgs12	0.41864	2.8602	10.9364	0.00094293
	ENSMUSG00000001507	Itga3	0.41773	5.355	16.9879	3.7619e-05
	ENSMUSG00000016024	Lbp	0.41728	3.1263	5.1401	0.023379
	ENSMUSG00000037536	Fbxo34	0.41685	3.7606	16.2573	5.5297e-05
	ENSMUSG00000027488	Snta1	0.41648	3.6052	7.6243	0.0057586
	ENSMUSG00000044258	Ctla2a	0.4164	3.2072	8.3944	0.0037638
	ENSMUSG00000028849	Map7d1	0.41438	6.9054	38.187	6.4281e-10
	ENSMUSG00000039899	Fgl2	0.4142	3.5103	9.1681	0.0024626
	ENSMUSG00000037280	Galnt6	0.4135	2.0986	5.6136	0.017822
	ENSMUSG00000019979	Apaf1	0.41348	2.2881	8.5094	0.0035331
	ENSMUSG00000033579	Fa2h	0.41346	4.9546	8.6857	0.0032072
	ENSMUSG00000069094	Pde7a	0.4125	4.0202	12.9886	0.0003134
	ENSMUSG00000030087	Klf15	0.41246	2.9839	8.6551	0.0032615
	ENSMUSG00000060152	Pop5	0.41219	5.1828	25.0033	5.7234e-07
	ENSMUSG00000040118	Cacna2d1	0.41208	7.1927	34.3615	4.5769e-09
	ENSMUSG00000027198	Ext2	0.41198	4.4332	16.0736	6.0927e-05
	ENSMUSG00000087639	Gm15512	0.41159	3.3403	12.1559	0.00048933
	ENSMUSG00000054072	Iigp1	0.41117	1.86	5.8597	0.015491
	ENSMUSG00000033717	Adra2a	0.40966	1.5308	4.0619	0.04386
	ENSMUSG00000025408	Ddit3	0.40903	3.8889	18.0558	2.1453e-05
	ENSMUSG00000033342	4833424O15Rik	0.40864	1.1518	4.6489	0.031073
	ENSMUSG00000053706	B430305J03Rik	0.40742	1.8917	6.2609	0.012343
	ENSMUSG00000022951	Rcan1	0.40681	5.4792	36.4285	1.5837e-09
	ENSMUSG00000097472	AC158898.1	0.40643	3.2438	11.4527	0.00071391
	ENSMUSG00000023232	Serinc2	0.40614	4.2539	16.2759	5.4755e-05
	ENSMUSG00000085802	Gm16059	0.40568	2.197	5.9798	0.01447
	ENSMUSG00000051343	Rab11fip5	0.4055	6.148	24.0436	9.4177e-07
	ENSMUSG00000062866	Phactr2	0.40513	6.33	27.5955	1.4953e-07
	ENSMUSG00000057378	Ryr3	0.40444	2.1666	6.7734	0.0092526
	ENSMUSG00000020250	Txnrd1	0.40426	6.5999	29.4759	5.6618e-08
	ENSMUSG00000020064	Herc4	0.40397	4.1292	15.3203	9.0737e-05
	ENSMUSG00000020592	Sdc1	0.40329	4.8567	22.7637	1.8319e-06
	ENSMUSG00000005069	Pex5	0.40299	4.2867	16.1056	5.9906e-05
	ENSMUSG00000018362	Kpna2	0.40275	4.6599	27.9886	1.2203e-07
	ENSMUSG00000028385	Snx30	0.40271	2.2283	6.4461	0.01112
	ENSMUSG00000021390	Ogn	0.40234	7.1866	10.4736	0.0012109
	ENSMUSG00000037992	Rara	0.40233	1.3443	4.8276	0.028007
	ENSMUSG00000032265	Fam46a	0.40175	1.6614	4.5831	0.032289
	ENSMUSG00000027597	Ahcy	0.40165	4.9735	24.8346	6.2467e-07
	ENSMUSG00000090084	Srpx	0.40074	1.9786	5.8184	0.015859
	ENSMUSG00000029651	Mtus2	0.40065	4.3083	20.5652	5.7633e-06
	ENSMUSG00000040612	Ildr2	0.39902	2.7091	6.2547	0.012387
	ENSMUSG00000061950	Ppp4r1	0.39768	4.4467	22.78	1.8165e-06
	ENSMUSG00000045136	Tubb2b	0.39684	7.3458	24.1492	8.9155e-07
	ENSMUSG00000042507	Elmsan1	0.39677	3.2204	9.6335	0.0019106
	ENSMUSG00000008393	Carhsp1	0.3967	6.2885	29.3479	6.0483e-08
	ENSMUSG00000026675	Hsd17b7	0.3965	5.5758	21.7287	3.1406e-06
	ENSMUSG00000058057	Mettl7a3	0.39618	4.2759	18.5032	1.6962e-05
	ENSMUSG00000028270	Gbp2	0.39609	2.8405	7.4615	0.0063034
	ENSMUSG00000041235	Chd7	0.39424	1.6255	4.5401	0.03311
	ENSMUSG00000027799	Nbea	0.39326	4.0153	15.9904	6.3664e-05
	ENSMUSG00000044465	Fam160a2	0.39304	3.9654	15.7154	7.3622e-05
	ENSMUSG00000022526	Zfp251	0.39285	3.6747	13.7041	0.00021399
	ENSMUSG00000003123	Lipe	0.3922	1.996	5.3167	0.021122
	ENSMUSG00000022125	Cln5	0.39176	4.3421	21.7407	3.1209e-06
	ENSMUSG00000027496	Aurka	0.39086	1.3164	4.235	0.039599
	ENSMUSG00000033854	Kcnk10	0.3907	1.3819	4.3213	0.037639
	ENSMUSG00000024366	Gfra3	0.39038	4.4638	14.826	0.0001179
	ENSMUSG00000020077	Srgn	0.39034	2.7729	7.1608	0.0074514
	ENSMUSG00000056515	Rab31	0.39023	4.2195	16.157	5.8303e-05
	ENSMUSG00000042608	Stk40	0.39	4.0387	15.9182	6.614e-05
	ENSMUSG00000022469	Rapgef3	0.38983	2.1644	4.6478	0.031094
	ENSMUSG00000026627	Tmem206	0.38924	3.1632	9.375	0.0021997
	ENSMUSG00000015652	Steap1	0.38763	2.7638	7.7409	0.0053984
	ENSMUSG00000022769	Sdf2l1	0.38728	2.2473	5.4636	0.019416
	ENSMUSG00000040010	Slc7a5	0.38529	5.0395	16.0222	6.2606e-05
	ENSMUSG00000016763	Scube1	0.38488	2.9538	5.104	0.023871
	ENSMUSG00000022999	Lmbr1l	0.38452	2.3301	6.2635	0.012325
	ENSMUSG00000009566	Fpgs	0.38449	2.5817	7.9227	0.0048818
	ENSMUSG00000000627	Sema4f	0.38443	5.585	18.5764	1.6323e-05
	ENSMUSG00000063450	Syne2	0.38341	4.0904	11.248	0.00079707
	ENSMUSG00000037736	Limch1	0.38306	6.2834	14.7737	0.00012121
	ENSMUSG00000026670	Uap1	0.38246	5.2967	30.1457	4.0078e-08
	ENSMUSG00000007041	Clic1	0.38242	6.3632	30.1355	4.029e-08
	ENSMUSG00000025893	Kbtbd3	0.38184	3.6906	11.083	0.00087125
	ENSMUSG00000036894	Rap2b	0.38176	3.0185	7.1151	0.0076439
	ENSMUSG00000069227	Gprin1	0.38021	2.7633	7.2521	0.0070819
	ENSMUSG00000045767	B230219D22Rik	0.37955	6.4319	18.1402	2.0522e-05
	ENSMUSG00000023272	Creld2	0.37925	2.2521	5.479	0.019246
	ENSMUSG00000028465	Tln1	0.37873	6.014	17.8776	2.3557e-05
	ENSMUSG00000006301	Tmbim1	0.37827	5.0035	22.108	2.5773e-06
	ENSMUSG00000054008	Ndst1	0.37795	5.6193	28.2244	1.0803e-07
	ENSMUSG00000042961	Egflam	0.37763	2.2644	6.3447	0.011773
	ENSMUSG00000066258	Trim12a	0.37704	2.127	4.4417	0.035072
	ENSMUSG00000049643	2310022A10Rik	0.37626	2.239	6.4298	0.011222
	ENSMUSG00000005950	P2rx5	0.3761	2.9098	8.0858	0.0044613
	ENSMUSG00000025809	Itgb1	0.37585	7.6734	37.8779	7.5312e-10
	ENSMUSG00000008398	Elk3	0.3755	2.2449	5.1012	0.023909
	ENSMUSG00000004347	Pde1c	0.37539	5.9478	28.1998	1.0941e-07
	ENSMUSG00000029171	Pgm1	0.3751	1.5829	4.0431	0.044353
	ENSMUSG00000027221	Chst1	0.37462	2.082	6.1343	0.013258
	ENSMUSG00000066798	Zbtb6	0.37458	2.9445	6.8685	0.0087729
	ENSMUSG00000000126	Wnt9a	0.37433	2.6786	6.4728	0.010954
	ENSMUSG00000002108	Nr1h3	0.37429	1.6409	4.2906	0.038324
	ENSMUSG00000029304	Spp1	0.37337	6.9119	15.4409	8.5124e-05
	ENSMUSG00000031485	Prosc	0.37317	4.3939	18.1839	2.0056e-05
	ENSMUSG00000048316	Gm9823	0.37308	1.7268	4.0809	0.043371
	ENSMUSG00000036896	C1qc	0.37237	2.4206	6.5369	0.010566
	ENSMUSG00000032355	Mlip	0.37219	4.1247	5.7493	0.016495
	ENSMUSG00000032440	Tgfbr2	0.37219	4.4207	13.4543	0.00024445
	ENSMUSG00000028445	Enho	0.37205	3.6969	12.4106	0.00042691
	ENSMUSG00000062627	Mysm1	0.3712	3.184	10.2979	0.0013318
	ENSMUSG00000022433	Csnk1e	0.37096	4.9216	23.1376	1.5081e-06
	ENSMUSG00000022533	Atp13a3	0.3709	5.2291	18.2276	1.9602e-05
	ENSMUSG00000047281	Sfn	0.37039	1.7038	4.6229	0.031548
	ENSMUSG00000037379	Spon2	0.36966	1.8138	4.7015	0.030137
	ENSMUSG00000063171	Rps4y2	0.36954	3.4717	7.5604	0.0059665
	ENSMUSG00000061878	Sphk1	0.36945	1.8699	4.7159	0.029885
	ENSMUSG00000042121	Ssh1	0.36894	4.5656	19.9722	7.8576e-06
	ENSMUSG00000041598	Cdc42ep4	0.36868	4.5599	15.2437	9.4491e-05
	ENSMUSG00000033316	Galnt9	0.3686	4.2974	12.8584	0.00033597
	ENSMUSG00000036882	Arhgap33	0.36843	2.8155	8.2245	0.0041328
	ENSMUSG00000038023	Atp6v0a2	0.36802	4.4424	20.7641	5.1948e-06
	ENSMUSG00000021986	Amer2	0.36767	2.805	5.2138	0.022408
	ENSMUSG00000029730	Mcm7	0.36711	2.304	6.6141	0.010118
	ENSMUSG00000021565	Slc6a19	0.36639	3.8338	12.3731	0.00043556
	ENSMUSG00000026749	Nek6	0.36624	3.6555	10.5022	0.0011923
	ENSMUSG00000028480	Glipr2	0.36543	3.626	11.509	0.0006926
	ENSMUSG00000021708	Rasgrf2	0.36531	4.698	19.699	9.065e-06
	ENSMUSG00000097453	AC134530.1	0.36472	1.9462	4.9305	0.026386
	ENSMUSG00000034908	Sidt2	0.36425	5.0259	16.3483	5.2704e-05
	ENSMUSG00000006304	Arpc2	0.36331	6.7882	30.0311	4.2517e-08
	ENSMUSG00000042292	Mkl1	0.36325	3.6035	8.8479	0.0029343
	ENSMUSG00000063506	Arhgap22	0.36253	3.8706	12.2635	0.0004619
	ENSMUSG00000053536	Cstf2t	0.36232	3.4396	10.606	0.0011272
	ENSMUSG00000022324	Matn2	0.36153	5.8835	16.3573	5.2452e-05
	ENSMUSG00000033960	9430020K01Rik	0.36049	4.629	12.609	0.0003839
	ENSMUSG00000020325	Fstl3	0.36031	1.9802	4.5009	0.033877
	ENSMUSG00000020484	Xbp1	0.35995	5.4887	24.3897	7.8688e-07
	ENSMUSG00000020262	Adarb1	0.35872	5.0858	16.9281	3.8823e-05
	ENSMUSG00000069072	Slc7a14	0.35856	6.3552	27.8262	1.3272e-07
	ENSMUSG00000032238	Rora	0.35843	3.4727	8.4641	0.0036222
	ENSMUSG00000027806	Tsc22d2	0.3579	4.2831	14.5019	0.00014001
	ENSMUSG00000025337	Sbds	0.35732	5.7046	25.8153	3.7569e-07
	ENSMUSG00000087371	Gm15541	0.3567	4.1242	9.8725	0.0016777
	ENSMUSG00000071855	Ccdc112	0.35587	1.7978	4.4438	0.035028
	ENSMUSG00000001741	Il16	0.35539	3.7905	5.1881	0.022742
	ENSMUSG00000030522	Mtmr10	0.35483	3.0478	7.8529	0.005074
	ENSMUSG00000090946	Ccdc71l	0.35405	3.1134	7.7426	0.0053932
	ENSMUSG00000030616	Sytl2	0.35378	6.3858	23.475	1.2655e-06
	ENSMUSG00000025198	Erlin1	0.3537	3.6064	8.3024	0.0039593
	ENSMUSG00000022555	Dgat1	0.35353	2.8116	6.169	0.013001
	ENSMUSG00000026930	Gpsm1	0.35262	4.0005	13.3369	0.00026024
	ENSMUSG00000061436	Hipk2	0.35193	2.9157	7.3347	0.0067635
	ENSMUSG00000039683	Sdk1	0.35159	2.6496	4.4674	0.034547
	ENSMUSG00000003119	Cdk12	0.35153	3.7415	12.2513	0.00046493
	ENSMUSG00000047261	Gap43	0.35108	6.8723	21.2866	3.9548e-06
	ENSMUSG00000066406	Akap13	0.35052	4.6544	15.8304	6.928e-05
	ENSMUSG00000033361	Prrg3	0.35011	5.2169	8.0629	0.004518
	ENSMUSG00000086453	Gm11457	0.34958	2.5248	6.0786	0.013683
	ENSMUSG00000002733	Plekha3	0.34952	4.6615	21.5751	3.4024e-06
	ENSMUSG00000029249	Rest	0.34942	2.3309	5.1084	0.023811
	ENSMUSG00000071176	Arhgef10	0.34929	4.9059	13.0853	0.00029763
	ENSMUSG00000048482	Bdnf	0.3483	5.8301	26.6334	2.4595e-07
	ENSMUSG00000005667	Mthfd2	0.34828	4.2241	14.9197	0.00011219
	ENSMUSG00000031608	Galnt7	0.34828	1.8005	3.8955	0.048417
	ENSMUSG00000085642	3110053B16Rik	0.34764	2.3274	6.2763	0.012236
	ENSMUSG00000075021	Gm13889	0.34749	5.2721	18.9022	1.3759e-05
	ENSMUSG00000087006	Gm13889	0.34749	5.2721	18.9022	1.3759e-05
	ENSMUSG00000014243	Zswim7	0.34733	2.1993	4.8379	0.027841
	ENSMUSG00000036478	Btg1	0.34731	4.2781	10.0603	0.001515
	ENSMUSG00000038451	Spsb2	0.34668	1.6577	4.0468	0.044255
	ENSMUSG00000056076	Eif3b	0.34657	5.871	23.8712	1.03e-06
	ENSMUSG00000095362	Gm14325	0.34607	3.8399	9.5612	0.0019874
	ENSMUSG00000022686	B3gnt5	0.34563	1.9405	4.18	0.040904
	ENSMUSG00000036887	C1qa	0.3456	2.5986	4.4984	0.033926
	ENSMUSG00000021186	Fbln5	0.34474	5.9444	12.4101	0.00042701
	ENSMUSG00000023087	Ccrn4l	0.3441	7.3548	12.3251	0.00044692
	ENSMUSG00000004099	Dnmt1	0.34303	3.6616	8.9613	0.0027575
	ENSMUSG00000035840	Lysmd3	0.34295	2.6471	4.7438	0.029403
	ENSMUSG00000029135	Fosl2	0.34242	4.1951	9.8142	0.0017317
	ENSMUSG00000005813	Metap1	0.3423	4.9656	16.5274	4.7953e-05
	ENSMUSG00000037003	Tenc1	0.34173	4.3112	9.5381	0.0020126
	ENSMUSG00000026365	Cfh	0.34149	4.4325	9.5251	0.0020268
	ENSMUSG00000057337	Chst3	0.34144	2.3265	5.0862	0.024117
	ENSMUSG00000020669	Sh3yl1	0.34079	3.3235	6.7535	0.0093563
	ENSMUSG00000016559	H3f3b	0.34048	6.2641	23.7475	1.0984e-06
	ENSMUSG00000048827	Pkd1l3	0.33986	2.3207	5.7568	0.016425
	ENSMUSG00000028145	Them4	0.33963	4.6772	13.5843	0.00022809
	ENSMUSG00000025241	Fyco1	0.33886	2.9484	5.5297	0.018696
	ENSMUSG00000021871	Pnp	0.33827	3.6505	10.1552	0.001439
	ENSMUSG00000018736	Ndel1	0.33825	6.4695	21.8737	2.9119e-06
	ENSMUSG00000038205	Prkab2	0.33819	6.0121	23.0279	1.5967e-06
	ENSMUSG00000055044	Pdlim1	0.33797	2.8831	6.9891	0.0082008
	ENSMUSG00000030208	Emp1	0.33731	3.1233	6.2934	0.012119
	ENSMUSG00000024539	Ptpn2	0.33706	2.5215	5.6676	0.017281
	ENSMUSG00000034591	Slc41a2	0.33647	4.8176	17.7907	2.4658e-05
	ENSMUSG00000033985	Tesk2	0.33636	3.0582	6.5529	0.010471
	ENSMUSG00000034617	Mtrr	0.3356	2.388	4.9575	0.025977
	ENSMUSG00000030623	1700019G06Rik	0.33555	2.8779	4.694	0.030268
	ENSMUSG00000014932	Yes1	0.334	3.5962	6.0976	0.013536
	ENSMUSG00000038482	Tfdp1	0.3339	3.8095	11.3154	0.00076868
	ENSMUSG00000021215	Net1	0.33336	3.9957	9.6578	0.0018855
	ENSMUSG00000021091	Serpina3n	0.33302	7.6548	19.328	1.1008e-05
	ENSMUSG00000032737	Inppl1	0.33246	3.4113	8.0373	0.0045825
	ENSMUSG00000072825	Cep170b	0.33221	5.854	23.0166	1.6061e-06
	ENSMUSG00000023952	Gtpbp2	0.33212	4.4029	17.3337	3.1357e-05
	ENSMUSG00000028233	Tgs1	0.3317	3.9546	9.5887	0.0019578
	ENSMUSG00000025967	Eef1b2	0.33166	6.9388	21.2062	4.1243e-06
	ENSMUSG00000026197	Zfand2b	0.33155	3.4183	7.8568	0.0050631
	ENSMUSG00000022621	Rabl2	0.33147	3.1014	7.5758	0.0059156
	ENSMUSG00000073418	C4b	0.33129	4.7462	7.5232	0.0060909
	ENSMUSG00000046841	Ckap4	0.33085	4.1107	12.3627	0.00043801
	ENSMUSG00000023030	Slc11a2	0.33058	4.0971	12.7998	0.00034665
	ENSMUSG00000015341	Golga7	0.33027	5.7115	15.0946	0.00010226
	ENSMUSG00000035649	Zcchc7	0.33021	2.7508	3.8799	0.048867
	ENSMUSG00000053175	Bcl3	0.32995	3.015	6.0899	0.013596
	ENSMUSG00000021710	Nln	0.32994	2.1124	4.6569	0.030929
	ENSMUSG00000020248	Nfyb	0.32864	3.7523	10.6976	0.0010727
	ENSMUSG00000028789	Adc	0.32862	5.9162	18.3662	1.8227e-05
	ENSMUSG00000054893	Zfp667	0.32841	2.3583	4.8856	0.027081
	ENSMUSG00000062901	Klhl24	0.32785	4.5993	13.2294	0.00027559
	ENSMUSG00000022094	Slc39a14	0.32774	3.4997	5.5485	0.018497
	ENSMUSG00000053436	Mapk14	0.32773	4.9857	17.3596	3.0933e-05
	ENSMUSG00000001750	Tcirg1	0.3276	2.1472	4.7544	0.029224
	ENSMUSG00000053279	Aldh1a1	0.32759	3.3545	4.5319	0.033268
	ENSMUSG00000055320	Tead1	0.32641	4.2608	12.8392	0.00033944
	ENSMUSG00000053716	Dusp7	0.32509	3.09	6.4307	0.011216
	ENSMUSG00000026821	Ralgds	0.32456	5.6312	18.4581	1.7368e-05
	ENSMUSG00000025340	Rabgef1	0.32408	4.4574	15.5349	8.0995e-05
	ENSMUSG00000006344	Ggt5	0.32392	2.0275	4.0799	0.043395
	ENSMUSG00000018507	Trpv2	0.32354	5.2015	19.6859	9.1275e-06
	ENSMUSG00000001995	Sipa1l2	0.32337	3.7494	6.5743	0.010346
	ENSMUSG00000027293	Ehd4	0.323	5.1312	18.2345	1.9531e-05
	ENSMUSG00000096992	RP23-151I7.1	0.32243	3.5162	6.3786	0.011551
	ENSMUSG00000017677	Wsb1	0.32228	4.2058	8.8217	0.0029766
	ENSMUSG00000020893	Per1	0.3218	4.038	8.4836	0.0035837
	ENSMUSG00000069808	Fam57a	0.32166	4.0255	7.4634	0.0062967
	ENSMUSG00000096115	Fam57a	0.32166	4.0255	7.4634	0.0062967
	ENSMUSG00000042185	Nfrkb	0.32161	3.0133	6.3339	0.011845
	ENSMUSG00000042228	Lyn	0.32082	1.8996	4.1748	0.04103
	ENSMUSG00000028211	Trp53inp1	0.32076	3.9757	7.8447	0.0050969
	ENSMUSG00000074398	Gm15441	0.32049	3.1665	5.5947	0.018015
	ENSMUSG00000021501	Caml	0.31984	4.7196	15.3643	8.8647e-05
	ENSMUSG00000029121	Crmp1	0.31935	5.6977	17.232	3.3082e-05
	ENSMUSG00000047123	Ticam1	0.31924	2.1294	4.3004	0.038103
	ENSMUSG00000028268	Gbp3	0.3188	2.4438	4.2438	0.039393
	ENSMUSG00000027777	Schip1	0.31865	5.4633	16.1221	5.9386e-05
	ENSMUSG00000049872	Fam26e	0.31843	2.5189	5.3913	0.020238
	ENSMUSG00000067787	Blcap	0.31841	4.7506	17.7114	2.5708e-05
	ENSMUSG00000022607	Ptk2	0.31762	4.2269	12.1811	0.00048277
	ENSMUSG00000026478	Lamc1	0.3175	4.8441	8.3599	0.003836
	ENSMUSG00000025509	Pnpla2	0.31711	4.1731	7.9329	0.0048544
	ENSMUSG00000033713	Foxn3	0.31668	2.5565	5.3618	0.020583
	ENSMUSG00000003762	Adck4	0.31653	2.6416	5.1769	0.022889
	ENSMUSG00000010110	Stx5a	0.31635	4.2868	12.2868	0.00045616
	ENSMUSG00000029096	Htra3	0.31601	2.2929	3.9995	0.045514
	ENSMUSG00000025503	Taldo1	0.31517	6.1404	17.1847	3.3915e-05
	ENSMUSG00000020027	Socs2	0.3149	4.6441	15.3499	8.9326e-05
	ENSMUSG00000020142	Slc1a4	0.31489	5.1707	13.3597	0.00025708
	ENSMUSG00000037851	Iars	0.31472	6.0722	17.9875	2.2236e-05
	ENSMUSG00000039633	Lonrf1	0.31439	4.0175	10.5035	0.0011915
	ENSMUSG00000019907	Ppp1r12a	0.31432	4.4565	12.7254	0.00036072
	ENSMUSG00000024515	Smad4	0.3142	4.3234	10.7993	0.0010154
	ENSMUSG00000033769	Exoc6b	0.314	5.5227	19.5623	9.7373e-06
	ENSMUSG00000032267	Usp28	0.31378	2.3385	5.0194	0.025065
	ENSMUSG00000026991	Pkp4	0.31353	4.4086	12.2719	0.00045982
	ENSMUSG00000055660	Mettl4	0.31318	2.7111	5.7675	0.016325
	ENSMUSG00000029474	Rnf34	0.31269	4.2705	11.6614	0.00063811
	ENSMUSG00000032902	Slc16a1	0.31251	5.0904	15.069	0.00010365
	ENSMUSG00000032462	Pik3cb	0.31209	4.0513	11.2452	0.00079831
	ENSMUSG00000030878	Cdr2	0.31166	5.348	21.1233	4.3065e-06
	ENSMUSG00000060012	Kif13b	0.31161	3.9794	9.3244	0.0022612
	ENSMUSG00000022912	Pros1	0.31121	3.4874	4.8623	0.02745
	ENSMUSG00000039405	Prss23	0.31104	3.7354	6.1676	0.013011
	ENSMUSG00000078853	Igtp	0.31101	3.8909	11.0111	0.00090568
	ENSMUSG00000029310	Nudt9	0.3108	4.1606	7.8749	0.0050124
	ENSMUSG00000026864	Hspa5	0.31066	7.2882	18.4729	1.7233e-05
	ENSMUSG00000031075	Ano1	0.31056	2.6317	4.0309	0.044673
	ENSMUSG00000055069	Rab39	0.31041	4.2972	9.6804	0.0018624
	ENSMUSG00000026565	Pou2f1	0.31012	3.1108	6.3064	0.01203
	ENSMUSG00000021846	Peli2	0.30953	4.3014	9.6415	0.0019023
	ENSMUSG00000031078	Cttn	0.30878	6.1589	18.9625	1.3331e-05
	ENSMUSG00000037513	Samd4b	0.30848	4.518	14.7727	0.00012128
	ENSMUSG00000073164	2410018L13Rik	0.30752	3.0106	5.5703	0.018268
	ENSMUSG00000048388	Fam171b	0.30735	6.6063	14.0808	0.00017512
	ENSMUSG00000074743	Thbd	0.3072	3.9561	9.427	0.0021381
	ENSMUSG00000009687	Fxyd5	0.30689	3.7075	6.9397	0.0084304
	ENSMUSG00000021482	Aaed1	0.30679	2.9342	5.3277	0.02099
	ENSMUSG00000070436	Serpinh1	0.30627	4.7808	7.6333	0.00573
	ENSMUSG00000010021	Kif19a	0.30614	3.2764	4.0724	0.043589
	ENSMUSG00000026078	Pdcl3	0.30613	4.3532	9.1637	0.0024686
	ENSMUSG00000042302	Ehbp1	0.30613	5.3644	21.4432	3.6446e-06
	ENSMUSG00000027375	Mal	0.30602	6.9531	6.6008	0.010194
	uc029wow.1	BC031451	0.30551	4.1564	4.9367	0.026292
	uc029wox.1	BC031451	0.30551	4.1564	4.9367	0.026292
	ENSMUSG00000031385	Plxnb3	0.30516	3.1168	6.6434	0.0099521
	ENSMUSG00000027540	Ptpn1	0.30445	4.6424	13.3886	0.00025316
	ENSMUSG00000046962	Zbtb21	0.3037	2.5428	4.9031	0.026809
	ENSMUSG00000008384	Sertad1	0.3033	2.4279	4.1485	0.041671
	ENSMUSG00000000881	Dlg3	0.30309	2.4018	4.1915	0.040628
	ENSMUSG00000020758	Itgb4	0.30181	4.0574	6.0499	0.013907
	ENSMUSG00000039096	Rsad1	0.30154	3.1347	5.4804	0.019231
	ENSMUSG00000025958	Creb1	0.30137	4.6085	9.883	0.0016681
	ENSMUSG00000022283	Pabpc1	0.30023	6.3052	14.7386	0.00012349
	ENSMUSG00000031527	Eri1	0.30007	2.7432	4.2919	0.038295
	ENSMUSG00000032812	Arap1	0.29973	4.5276	10.7913	0.0010198
	ENSMUSG00000001065	Zfp276	0.29966	3.1004	5.285	0.02151
	ENSMUSG00000047793	Sned1	0.2993	3.2982	6.1029	0.013496
	ENSMUSG00000031642	Sh3rf1	0.29907	2.5771	4.4051	0.035831
	ENSMUSG00000031668	Eif2ak3	0.29873	4.639	13.1789	0.00028312
	ENSMUSG00000032307	Ube2q2	0.29864	6.3581	16.0452	6.1848e-05
	ENSMUSG00000059173	Pde1a	0.29761	2.3002	3.8992	0.04831
	ENSMUSG00000032060	Cryab	0.29751	6.2032	10.7652	0.0010343
	ENSMUSG00000069662	Marcks	0.29738	5.5249	11.2928	0.00077807
	ENSMUSG00000025762	Larp1b	0.29663	3.5733	6.4314	0.011212
	ENSMUSG00000037814	Larp1b	0.29663	3.5733	6.4314	0.011212
	ENSMUSG00000022678	Nde1	0.29645	2.9768	5.1836	0.022802
	ENSMUSG00000026584	Scyl3	0.29601	3.4451	6.846	0.0088842
	ENSMUSG00000035049	Rrp12	0.29596	3.5021	5.4821	0.019212
	ENSMUSG00000009291	Pttg1ip	0.29577	5.5289	13.0792	0.0002986
	ENSMUSG00000034059	Ypel4	0.29549	3.833	8.7958	0.0030193
	ENSMUSG00000047731	Wbp1l	0.29511	4.2049	8.7828	0.0030409
	ENSMUSG00000023277	Twf2	0.29483	3.1804	5.3271	0.020996
	ENSMUSG00000059689	Zfp637	0.29452	3.5118	6.3597	0.011674
	ENSMUSG00000042406	Atf4	0.29442	6.642	17.0414	3.6573e-05
	ENSMUSG00000039804	Ncoa5	0.29412	3.7054	8.1485	0.0043096
	ENSMUSG00000020910	Adprm	0.29378	3.204	5.9217	0.014955
	ENSMUSG00000028780	Sema3c	0.29359	3.4752	5.6628	0.017328
	ENSMUSG00000029860	Zyx	0.29347	5.337	17.6977	2.5894e-05
	ENSMUSG00000028840	Zfp593	0.29321	2.5475	4.4843	0.034208
	ENSMUSG00000029475	Kdm2b	0.29317	3.1981	6.5393	0.010551
	ENSMUSG00000044835	Ankrd45	0.29295	2.9228	5.6885	0.017076
	ENSMUSG00000027639	Samhd1	0.29237	4.2329	10.3616	0.0012867
	ENSMUSG00000074994	Qser1	0.29183	3.9013	6.41	0.011348
	ENSMUSG00000047205	Dusp18	0.29155	2.3885	4.2052	0.040301
	ENSMUSG00000066441	Rdh11	0.29092	5.1575	14.0321	0.00017971
	ENSMUSG00000019558	Slc6a8	0.29086	4.816	13.296	0.00026598
	ENSMUSG00000019970	Sgk1	0.29071	4.747	5.8335	0.015724
	ENSMUSG00000025484	Bet1l	0.29059	3.6501	6.6362	0.0099929
	ENSMUSG00000057789	Bak1	0.2905	2.6444	4.3224	0.037614
	ENSMUSG00000020547	Bzw2	0.29029	3.4711	6.3272	0.01189
	ENSMUSG00000093760	Gm20678	0.29017	2.9531	4.2807	0.038548
	ENSMUSG00000026502	Desi2	0.2901	3.0999	4.6217	0.03157
	ENSMUSG00000040025	Ythdf2	0.29003	4.7196	12.3986	0.00042966
	ENSMUSG00000025154	Arhgap19	0.28998	5.028	5.6345	0.017611
	ENSMUSG00000059316	Slc27a4	0.2895	6.0754	15.0551	0.00010442
	ENSMUSG00000057092	Fxyd3	0.2893	5.4703	13.5977	0.00022646
	ENSMUSG00000027797	Dclk1	0.28899	6.7916	14.2289	0.00016187
	ENSMUSG00000041594	Tmtc4	0.2888	4.0274	8.5585	0.0034391
	ENSMUSG00000032547	Ryk	0.28861	3.7858	7.2862	0.0069488
	ENSMUSG00000001864	Aif1l	0.28857	3.9838	6.7446	0.0094031
	ENSMUSG00000047368	Abhd17b	0.28846	4.9373	8.232	0.0041157
	ENSMUSG00000025558	Dock9	0.28787	5.1105	13.9877	0.00018401
	ENSMUSG00000030876	Mettl9	0.28754	3.3965	5.4811	0.019223
	ENSMUSG00000069206	Zfp874a	0.28644	3.5424	6.1289	0.013299
	ENSMUSG00000029518	Rab35	0.28615	5.1388	15.667	7.553e-05
	ENSMUSG00000010095	Slc3a2	0.2861	5.9583	11.3837	0.00074092
	ENSMUSG00000025314	Ptprj	0.28561	3.2958	4.8724	0.02729
	ENSMUSG00000026421	Csrp1	0.28552	6.1116	13.0708	0.00029994
	ENSMUSG00000074886	Grk6	0.28552	5.0448	11.5906	0.00066285
	ENSMUSG00000031104	Rab33a	0.28545	2.9405	4.8492	0.027659
	ENSMUSG00000038456	Dennd2a	0.28545	3.1709	5.6637	0.01732
	ENSMUSG00000040151	Hs2st1	0.285	5.3315	18.4792	1.7177e-05
	ENSMUSG00000016528	Mapkapk2	0.28462	4.0541	8.8754	0.0028904
	ENSMUSG00000010358	Ifi35	0.28415	3.6676	6.3479	0.011752
	ENSMUSG00000020023	Tmcc3	0.28398	4.9079	12.9337	0.00032272
	ENSMUSG00000061589	Dot1l	0.2839	3.0754	5.2902	0.021446
	ENSMUSG00000030077	Chl1	0.28387	5.8829	16.2793	5.4658e-05
	ENSMUSG00000034226	Rhov	0.28353	3.9406	6.6171	0.0101
	ENSMUSG00000026788	Zbtb43	0.2835	2.865	4.4297	0.03532
	ENSMUSG00000006390	Elovl1	0.28334	4.8042	7.6896	0.005554
	ENSMUSG00000038910	Plcl2	0.28296	2.802	4.1069	0.042709
	ENSMUSG00000020015	Cdk17	0.28289	4.0492	9.2145	0.0024011
	ENSMUSG00000020189	Osbpl8	0.28256	5.279	10.5986	0.0011317
	ENSMUSG00000031502	Col4a1	0.2814	5.562	5.5199	0.018802
	ENSMUSG00000022661	Cd200	0.28139	5.6696	16.0903	6.0393e-05
	ENSMUSG00000039234	Sec24d	0.28112	3.1888	5.4979	0.019039
	ENSMUSG00000030138	Bms1	0.28106	3.571	6.1381	0.01323
	ENSMUSG00000034842	Art3	0.28057	5.1727	9.0841	0.0025784
	ENSMUSG00000047216	Cdh19	0.28049	5.1376	8.1907	0.0042106
	ENSMUSG00000028688	Toe1	0.28029	2.6591	4.512	0.033657
	ENSMUSG00000029581	Fscn1	0.28022	3.8952	5.3919	0.020231
	ENSMUSG00000034145	Tmem63c	0.27969	5.5576	11.4191	0.00072694
	ENSMUSG00000017615	Tnfaip1	0.27967	5.1037	14.6597	0.00012877
	ENSMUSG00000036905	C1qb	0.27962	3.017	3.8442	0.049919
	ENSMUSG00000025139	Tollip	0.27947	6.4249	15.986	6.3812e-05
	ENSMUSG00000000811	Txnrd3	0.27897	3.0179	5.0478	0.024658
	ENSMUSG00000061603	Akap6	0.27891	7.7506	17.087	3.5706e-05
	ENSMUSG00000025959	Klf7	0.27842	7.6233	19.3287	1.1004e-05
	ENSMUSG00000004127	Trmt10a	0.27841	3.3643	5.6312	0.017643
	ENSMUSG00000030560	Ctsc	0.27821	3.3313	4.7417	0.02944
	ENSMUSG00000025357	Dgka	0.27817	2.8996	4.6661	0.030763
	ENSMUSG00000049303	Syt12	0.27808	2.718	4.1443	0.041775
	ENSMUSG00000029063	Nadk	0.2768	4.5643	7.0618	0.0078744
	ENSMUSG00000032540	Abhd5	0.27611	4.6305	12.6804	0.0003695
	ENSMUSG00000036052	Dnajb5	0.27575	3.2323	4.5846	0.03226
	ENSMUSG00000005413	Hmox1	0.27572	3.2436	4.5073	0.03375
	ENSMUSG00000072941	Sod3	0.27533	3.0992	4.3318	0.037406
	ENSMUSG00000022111	Uchl3	0.27517	3.5432	5.6621	0.017335
	ENSMUSG00000026254	Eif4e2	0.27512	5.5265	16.1934	5.7194e-05
	ENSMUSG00000066152	Slc31a2	0.27495	3.4045	5.7361	0.01662
	ENSMUSG00000069833	Ahnak	0.27476	7.4496	8.3747	0.0038049
	ENSMUSG00000047786	Lix1	0.27472	7.9681	14.4465	0.0001442
	ENSMUSG00000030678	Maz	0.27469	6.0576	14.0644	0.00017665
	ENSMUSG00000024270	Slc39a6	0.27334	5.7369	15.9263	6.5857e-05
	ENSMUSG00000014496	Ankrd28	0.27309	3.8073	6.234	0.012532
	ENSMUSG00000029110	Rnf4	0.27308	5.1383	13.9995	0.00018286
	ENSMUSG00000053646	Plxnb1	0.27305	3.3657	4.2428	0.039416
	ENSMUSG00000027465	Tbc1d20	0.27286	4.6331	12.8448	0.00033841
	ENSMUSG00000046722	Cdc42se1	0.2727	5.264	14.7389	0.00012347
	ENSMUSG00000064337	mt-Rnr1	0.27191	6.7957	5.4021	0.020113
	ENSMUSG00000039671	Zmynd8	0.27175	4.7618	10.8843	0.00096982
	ENSMUSG00000031775	Pllp	0.27162	4.7194	4.3476	0.037062
	ENSMUSG00000032666	1700025G04Rik	0.27116	5.5869	16.1014	6.0039e-05
	ENSMUSG00000047735	Samd9l	0.27097	3.1498	4.2448	0.039371
	ENSMUSG00000032078	Zfp259	0.27077	4.5076	9.6376	0.0019063
	ENSMUSG00000053198	Prx	0.27039	7.4873	6.3632	0.011651
	ENSMUSG00000059456	Ptk2b	0.26997	3.8042	5.9664	0.014581
	ENSMUSG00000061740	Cyp2d22	0.26955	3.4586	5.461	0.019445
	ENSMUSG00000000346	Dazap2	0.26946	6.33	14.3537	0.00015149
	ENSMUSG00000032508	Myd88	0.2694	2.6899	3.9079	0.048059
	ENSMUSG00000014867	Surf4	0.26938	5.6902	12.7151	0.00036271
	ENSMUSG00000003269	Cyth2	0.26927	4.3728	7.8947	0.0049579
	ENSMUSG00000027954	Efna1	0.26881	3.8631	7.2369	0.0071419
	ENSMUSG00000048696	Mex3d	0.26842	3.1783	4.7189	0.029833
	ENSMUSG00000030313	Dennd5b	0.26831	3.7318	6.8079	0.0090755
	ENSMUSG00000043019	Edem3	0.26818	4.743	11.9244	0.00055403
	ENSMUSG00000041959	S100a10	0.26715	7.9195	18.6461	1.5737e-05
	ENSMUSG00000018217	Pmp22	0.267	10.1108	8.6309	0.0033051
	ENSMUSG00000054099	Slc25a40	0.26696	2.9239	4.0411	0.044405
	ENSMUSG00000057421	Las1l	0.26663	4.4363	8.7562	0.0030855
	ENSMUSG00000029777	Gars	0.26648	6.9474	13.5787	0.00022877
	ENSMUSG00000031647	Mfap3l	0.26644	6.0542	8.328	0.0039039
	ENSMUSG00000026020	Nop58	0.26609	4.1087	6.1349	0.013254
	ENSMUSG00000027433	Xrn2	0.26583	3.9276	7.4217	0.0064442
	ENSMUSG00000055538	Zcchc24	0.26576	4.6552	6.1913	0.012838
	ENSMUSG00000025403	Shmt2	0.26543	2.9134	4.2381	0.039527
	ENSMUSG00000034543	Morc2a	0.26521	3.7	6.607	0.010158
	ENSMUSG00000033909	Usp36	0.26509	3.0158	4.6657	0.030771
	ENSMUSG00000006782	Cnp	0.26448	6.8749	8.1555	0.0042931
	ENSMUSG00000001034	Mapk7	0.26393	3.2677	5.306	0.021252
	ENSMUSG00000079018	Ly6c1	0.26377	4.2466	7.2295	0.0071714
	ENSMUSG00000048047	Zbtb33	0.26376	3.7371	5.8716	0.015387
	ENSMUSG00000058325	Dock1	0.26355	3.2938	4.8817	0.027144
	ENSMUSG00000037062	Sh3glb1	0.26304	5.8018	12.8479	0.00033786
	ENSMUSG00000020923	Ubtf	0.26296	5.0467	10.7956	0.0010174
	ENSMUSG00000023249	Parp3	0.26293	3.3197	4.8658	0.027393
	ENSMUSG00000004677	Myo9b	0.26271	4.269	7.4403	0.0063778
	ENSMUSG00000075602	Ly6a	0.26262	3.564	4.067	0.043729
	ENSMUSG00000019873	Reep3	0.26254	4.2862	5.9224	0.01495
	ENSMUSG00000001918	Slc1a5	0.26226	3.9994	5.7954	0.016068
	ENSMUSG00000022500	Litaf	0.26218	3.6973	5.0556	0.024546
	ENSMUSG00000034853	Acot11	0.262	2.9857	4.2627	0.038957
	ENSMUSG00000074802	Gas2l3	0.26158	4.4565	5.7573	0.01642
	ENSMUSG00000070426	Rnf121	0.26068	3.58	5.4686	0.019361
	ENSMUSG00000027808	Serp1	0.26039	4.6537	6.3324	0.011855
	ENSMUSG00000017679	Ttpal	0.25966	4.7314	11.3705	0.00074619
	ENSMUSG00000027078	Ube2l6	0.25915	3.7948	5.5061	0.01895
	ENSMUSG00000023915	Tnfrsf21	0.25907	6.8737	14.9694	0.00010927
	ENSMUSG00000005802	Slc30a4	0.25891	3.8663	6.5897	0.010257
	ENSMUSG00000019461	Plscr3	0.25891	4.5217	9.8978	0.0016548
	ENSMUSG00000005198	Polr2a	0.25873	5.5516	10.2129	0.0013946
	ENSMUSG00000020680	Taf15	0.25847	3.7983	5.5399	0.018587
	ENSMUSG00000026171	Rnf25	0.25815	3.4475	5.0435	0.024719
	ENSMUSG00000026491	Ahctf1	0.25757	3.7625	5.2205	0.022322
	ENSMUSG00000023883	Phf10	0.25737	4.4581	7.6224	0.0057648
	ENSMUSG00000001248	Gramd1a	0.25725	4.674	11.0494	0.00088714
	ENSMUSG00000001985	Grik3	0.25722	3.7078	4.2851	0.038448
	ENSMUSG00000058672	Tubb2a	0.25705	8.0786	11.4149	0.00072859
	ENSMUSG00000064339	mt-Rnr2	0.25697	7.5495	4.55	0.032918
	ENSMUSG00000024063	Lbh	0.2568	5.2364	14.7196	0.00012474
	ENSMUSG00000058291	Zfp68	0.25676	4.4015	7.1814	0.0073662
	ENSMUSG00000045312	Lhfpl2	0.25669	4.5405	10.3832	0.0012717
	ENSMUSG00000040433	Zbtb38	0.25658	4.8525	11.4496	0.0007151
	ENSMUSG00000037926	Ssh2	0.25609	4.327	8.235	0.0041091
	ENSMUSG00000038949	Cnst	0.25573	7.1655	15.425	8.5846e-05
	ENSMUSG00000045174	Amer3	0.25548	3.602	5.1457	0.023304
	ENSMUSG00000038774	Ascc3	0.25484	3.7394	6.2349	0.012526
	ENSMUSG00000029561	Oasl2	0.25442	4.9296	6.842	0.0089038
	ENSMUSG00000034083	Ccdc174	0.25395	3.3109	4.5201	0.033499
	ENSMUSG00000029723	Tsc22d4	0.25385	4.8716	7.6572	0.0056547
	ENSMUSG00000063142	Kcnma1	0.25351	3.4732	4.0361	0.044538
	ENSMUSG00000057561	Eif1a	0.25274	5.9396	12.6319	0.00037922
	ENSMUSG00000074896	Ifit3	0.25264	2.9913	4.1485	0.041672
	ENSMUSG00000026879	Gsn	0.25263	6.9537	6.5604	0.010427
	ENSMUSG00000047554	Tmem41b	0.25261	5.1686	10.1822	0.001418
	ENSMUSG00000024927	Rela	0.25247	3.8976	7.0746	0.0078184
	ENSMUSG00000027944	Hax1	0.25239	5.1592	12.486	0.00041002
	ENSMUSG00000073563	Csnk1g3	0.25239	5.3952	14.0449	0.00017849
	ENSMUSG00000041329	Atp1b2	0.25236	5.8904	13.5788	0.00022876
	ENSMUSG00000041607	Mbp	0.25232	9.6075	5.0101	0.0252
	ENSMUSG00000018909	Arrb1	0.25227	7.8339	11.3413	0.00075801
	ENSMUSG00000021892	Sh3bp5	0.25217	4.4382	6.4955	0.010815
	ENSMUSG00000028128	F3	0.25143	3.8203	5.6134	0.017824
	ENSMUSG00000024817	Uhrf2	0.25142	4.248	7.2923	0.0069249
	ENSMUSG00000004558	Ndrg2	0.2514	6.6115	8.808	0.0029991
	ENSMUSG00000073982	Rhog	0.25115	3.2958	4.2263	0.039802
	ENSMUSG00000019961	Tmpo	0.25069	3.9364	6.1648	0.013032
	ENSMUSG00000040711	Sh3pxd2b	0.25064	4.6122	10.4216	0.0012455
	ENSMUSG00000024302	Dtna	0.25026	5.1369	11.479	0.00070387
	ENSMUSG00000022781	Pak2	0.24992	4.6456	10.0549	0.0015194
	ENSMUSG00000024048	Myl12a	0.24884	4.2739	7.8685	0.0050303
	ENSMUSG00000031328	Flna	0.24881	5.2189	6.8944	0.0086467
	ENSMUSG00000050377	Il31ra	0.24864	3.6806	4.6065	0.031852
	ENSMUSG00000044060	A830010M20Rik	0.24845	4.2177	6.4718	0.01096
	ENSMUSG00000030057	Cnbp	0.24828	6.9725	11.861	0.00057321
	ENSMUSG00000025278	Flnb	0.24816	4.4575	6.8638	0.0087957
	ENSMUSG00000028063	Lmna	0.24804	5.1714	10.2374	0.0013762
	ENSMUSG00000043924	Ncmap	0.24767	5.3027	6.3283	0.011882
	ENSMUSG00000037606	Osbpl5	0.24755	4.3982	7.7219	0.0054556
	ENSMUSG00000019256	Ahr	0.24683	3.2525	4.416	0.035603
	ENSMUSG00000043858	Nup62	0.24673	3.8376	5.1945	0.022659
	ENSMUSG00000032120	C2cd2l	0.24658	4.843	10.2969	0.0013325
	ENSMUSG00000004105	Angptl2	0.24655	4.1422	4.7642	0.029058
	ENSMUSG00000056050	Mia3	0.24652	5.8856	10.955	0.00093354
	ENSMUSG00000039844	Rapgef1	0.24636	5.2879	10.811	0.001009
	ENSMUSG00000036840	Siah1a	0.24586	3.8969	6.304	0.012046
	ENSMUSG00000032939	Nup93	0.2451	5.7404	12.4144	0.00042603
	ENSMUSG00000042826	Fgf11	0.24504	3.3627	3.8864	0.048678
	ENSMUSG00000036990	Otud4	0.24489	5.0843	11.2331	0.00080352
	ENSMUSG00000031310	Zmym3	0.24486	4.5989	9.7025	0.0018401
	ENSMUSG00000033991	Ttc37	0.24448	3.9951	5.7206	0.016767
	ENSMUSG00000032602	Slc25a20	0.24432	3.3856	4.742	0.029435
	ENSMUSG00000020176	Grb10	0.24423	4.1295	6.8115	0.0090575
	ENSMUSG00000004270	Lpcat3	0.24414	4.0058	5.5731	0.018239
	ENSMUSG00000026739	Bmi1	0.24414	3.8893	4.3371	0.037289
	ENSMUSG00000025027	Xpnpep1	0.24385	4.2706	6.5595	0.010432
	ENSMUSG00000062116	Zfp954	0.24385	3.4018	4.5673	0.032588
	ENSMUSG00000002602	Axl	0.24361	3.9495	3.8442	0.049919
	ENSMUSG00000024647	Cbln2	0.24337	4.0814	5.5959	0.018003
	ENSMUSG00000047648	Fbxo30	0.24334	4.0488	4.9988	0.025365
	ENSMUSG00000029999	Tgfa	0.24314	3.2602	4.4313	0.035286
	ENSMUSG00000021111	Papola	0.24276	5.7392	11.2425	0.00079947
	ENSMUSG00000029397	Rchy1	0.24268	3.8587	6.353	0.011718
	ENSMUSG00000023224	Serping1	0.24261	6.0789	9.2051	0.0024134
	ENSMUSG00000028890	Mtf1	0.24214	3.8385	5.975	0.01451
	ENSMUSG00000011877	Git1	0.24203	5.5655	10.3874	0.0012688
	ENSMUSG00000032434	Cmtm6	0.24158	4.5358	8.468	0.0036144
	ENSMUSG00000028382	Ptbp3	0.24134	5.4114	9.9465	0.0016115
	ENSMUSG00000044499	Hs3st5	0.24085	3.5675	4.0605	0.043897
	ENSMUSG00000013822	Elof1	0.24083	3.7806	5.9834	0.014441
	ENSMUSG00000034595	Ppp1r18	0.24041	3.7898	5.2413	0.022057
	ENSMUSG00000024212	Mllt1	0.23967	3.3302	3.8907	0.048553
	ENSMUSG00000029802	Abcg2	0.23924	5.7546	9.2547	0.0023489
	ENSMUSG00000027613	Eif6	0.23915	4.7076	7.4648	0.0062918
	ENSMUSG00000023994	Nfya	0.23893	3.5813	3.8809	0.048839
	ENSMUSG00000026701	Prdx6	0.23809	5.303	9.9509	0.0016077
	ENSMUSG00000040640	Erc2	0.23799	5.8787	10.875	0.0009747
	ENSMUSG00000042109	Csdc2	0.23797	5.6325	8.5445	0.0034657
	ENSMUSG00000038722	Bud31	0.23789	4.8526	10.1358	0.0014542
	ENSMUSG00000044712	Slc38a6	0.23788	6.3073	6.8272	0.0089778
	ENSMUSG00000038371	Sbf2	0.23767	4.5811	4.1398	0.041887
	ENSMUSG00000033955	Tnks1bp1	0.23749	5.2082	10.2976	0.001332
	ENSMUSG00000017428	Psmd11	0.23673	5.6859	11.5705	0.00067007
	ENSMUSG00000021770	Samd8	0.23665	4.8993	7.6029	0.0058276
	ENSMUSG00000026728	Vim	0.2357	7.984	10.6631	0.001093
	ENSMUSG00000000827	Tpd52l2	0.23565	5.8534	10.4006	0.0012598
	ENSMUSG00000079215	Zfp664	0.23558	6.4317	12.1803	0.00048296
	ENSMUSG00000066705	Fxyd6	0.23535	5.3307	5.0647	0.024418
	ENSMUSG00000020134	Peli1	0.23497	3.4335	4.065	0.04378
	ENSMUSG00000020190	Mknk2	0.23422	4.4898	6.2035	0.01275
	ENSMUSG00000052681	Rap1b	0.23407	6.404	6.9792	0.008246
	ENSMUSG00000021400	Wrnip1	0.23332	4.7306	8.9057	0.0028428
	ENSMUSG00000030341	Tnfrsf1a	0.2333	4.3028	5.8735	0.01537
	ENSMUSG00000029578	Wipi2	0.23311	5.9709	10.7795	0.0010263
	ENSMUSG00000038658	C030046E11Rik	0.23293	3.1521	4.0202	0.044957
	ENSMUSG00000021890	Eaf1	0.23264	5.5306	10.2339	0.0013788
	ENSMUSG00000031563	Wwc2	0.23224	3.4133	4.1822	0.040851
	ENSMUSG00000036737	Oxsr1	0.23221	5.1189	10.0012	0.0015644
	ENSMUSG00000041548	Hspb8	0.2322	7.396	12.7036	0.00036496
	ENSMUSG00000028792	Ak2	0.23103	3.3684	4.0963	0.042977
	ENSMUSG00000023048	Prr13	0.23099	6.8157	11.7662	0.00060317
	ENSMUSG00000039221	Rpl22l1	0.23078	5.1523	4.6239	0.031529
	ENSMUSG00000048796	Cyb561d1	0.2306	3.8068	5.37	0.020486
	ENSMUSG00000003200	Sh3gl1	0.2299	3.5249	4.1089	0.042658
	ENSMUSG00000038861	Pi4kb	0.22973	4.1393	5.55	0.018481
	ENSMUSG00000028868	Wasf2	0.22968	4.6127	8.4015	0.0037491
	ENSMUSG00000068742	Cry2	0.22939	5.3181	9.5621	0.0019864
	ENSMUSG00000003435	Supt5	0.22932	6.1252	7.6515	0.0056725
	ENSMUSG00000036356	Csgalnact1	0.22918	3.6226	4.3535	0.036933
	ENSMUSG00000004508	Gab2	0.2289	4.4307	7.675	0.0055991
	ENSMUSG00000000134	Tfe3	0.22877	4.4719	8.2654	0.0040408
	ENSMUSG00000025332	Kdm5c	0.22866	4.3001	6.1327	0.01327
	ENSMUSG00000018593	Sparc	0.22851	8.7533	5.1489	0.023261
	ENSMUSG00000030002	Dusp11	0.22848	4.2899	6.0312	0.014055
	ENSMUSG00000056211	R3hdm1	0.22791	4.6911	8.9144	0.0028294
	ENSMUSG00000042743	Sgtb	0.22767	5.64	9.1027	0.0025524
	ENSMUSG00000020898	Ctc1	0.22758	3.1971	3.9817	0.045996
	ENSMUSG00000021540	Smad5	0.22704	3.9376	5.737	0.016611
	ENSMUSG00000026074	Map4k4	0.22676	5.9968	9.7803	0.0017639
	ENSMUSG00000053825	Ppfia2	0.22672	4.6508	6.8638	0.0087958
	ENSMUSG00000052419	2610001J05Rik	0.22664	4.7769	8.9467	0.0027798
	ENSMUSG00000042524	Sun2	0.22634	4.6633	6.2987	0.012083
	ENSMUSG00000020075	Ddx21	0.22627	3.9429	5.4548	0.019514
	ENSMUSG00000020962	Gtf2a1	0.22627	4.4585	5.6139	0.017819
	ENSMUSG00000031167	Rbm3	0.22616	5.8786	6.8366	0.0089311
	ENSMUSG00000031937	Vstm5	0.22479	5.84	8.3017	0.0039607
	ENSMUSG00000031652	N4bp1	0.22423	4.2115	5.7494	0.016494
	ENSMUSG00000004846	Plod3	0.22337	4.4326	4.0383	0.044477
	ENSMUSG00000097272	AL645646.1	0.22252	6.439	9.8445	0.0017034
	ENSMUSG00000024750	Zfand5	0.22228	6.8372	8.6324	0.0033023
	ENSMUSG00000035572	Dcaf10	0.2222	3.9454	5.2933	0.021407
	ENSMUSG00000032625	Thsd7a	0.22108	5.6249	10.4832	0.0012047
	ENSMUSG00000046562	Unc119b	0.22103	4.2964	4.8241	0.028064
	ENSMUSG00000025743	Sdc3	0.22037	6.827	8.6854	0.0032076
	ENSMUSG00000062421	Arf2	0.22016	3.6944	4.4656	0.034584
	ENSMUSG00000061119	Prcp	0.22012	3.4352	3.8948	0.048436
	ENSMUSG00000031904	Slc7a6	0.22005	4.1445	6.0426	0.013964
	ENSMUSG00000048910	Fam220a	0.21977	4.5309	6.7937	0.0091479
	ENSMUSG00000083012	Fam220a	0.21977	4.5309	6.7937	0.0091479
	ENSMUSG00000033685	Ucp2	0.21971	5.0788	6.1456	0.013174
	ENSMUSG00000007097	Atp1a2	0.21952	7.1835	8.3354	0.0038881
	ENSMUSG00000023092	Fhl1	0.21941	6.5277	5.6446	0.017509
	ENSMUSG00000001280	Sp1	0.21937	3.8882	4.6838	0.030449
	ENSMUSG00000003617	Cp	0.21933	5.1275	3.8785	0.048907
	ENSMUSG00000028869	Gnl2	0.21891	4.8079	6.9051	0.0085951
	ENSMUSG00000003153	Slc2a3	0.21859	5.8041	9.8277	0.0017191
	ENSMUSG00000053581	Zfand2a	0.21836	5.4247	10.5697	0.0011495
	ENSMUSG00000039191	Rbpj	0.21833	4.2927	5.828	0.015773
	ENSMUSG00000031532	Tmem66	0.21832	6.4912	10.4867	0.0012024
	ENSMUSG00000026596	Abl2	0.21823	4.7889	8.2803	0.0040077
	ENSMUSG00000026872	Zeb2	0.21758	5.4347	5.012	0.025172
	ENSMUSG00000036560	Lgi4	0.21738	5.7528	7.7441	0.0053888
	ENSMUSG00000056216	Cebpg	0.2172	4.674	6.4148	0.011317
	ENSMUSG00000070738	Dgkd	0.21689	4.1941	5.5593	0.018383
	ENSMUSG00000007458	M6pr	0.2166	5.9637	9.3818	0.0021915
	ENSMUSG00000022744	Cldn25	0.21658	5.2642	7.6507	0.0056751
	ENSMUSG00000017009	Sdc4	0.21654	4.223	3.983	0.045962
	ENSMUSG00000046691	Chtf8	0.21607	4.5838	7.7827	0.0052748
	ENSMUSG00000020271	Fbxw11	0.21601	6.8187	9.3745	0.0022002
	ENSMUSG00000061232	H2-K1	0.21587	5.2621	6.0011	0.014297
	ENSMUSG00000022801	Lrch3	0.21586	4.1057	5.6791	0.017169
	ENSMUSG00000029071	Dvl1	0.21558	4.9752	7.5538	0.0059883
	ENSMUSG00000031278	Acsl4	0.21533	5.8221	7.853	0.0050736
	ENSMUSG00000022105	Rb1	0.21409	4.1474	5.0468	0.024671
	ENSMUSG00000050912	Tmem123	0.21357	3.7047	3.9661	0.046425
	ENSMUSG00000008348	Ubc	0.21348	6.1511	4.8268	0.02802
	ENSMUSG00000039382	Wdr45	0.21348	4.1653	5.3266	0.021002
	ENSMUSG00000037253	Mex3c	0.21345	4.9472	5.6798	0.017161
	ENSMUSG00000022443	Myh9	0.2131	6.0512	5.0595	0.024492
	ENSMUSG00000027739	Rab33b	0.21291	4.0309	3.9193	0.047736
	ENSMUSG00000027177	Hipk3	0.21264	5.8895	9.6242	0.0019203
	ENSMUSG00000003992	Ssbp2	0.21246	4.5813	7.8258	0.0051507
	ENSMUSG00000054793	Cadm4	0.21219	5.8401	5.4927	0.019097
	ENSMUSG00000035725	Prkx	0.21212	5.6861	8.505	0.0035418
	ENSMUSG00000003410	Elavl3	0.21195	6.2307	8.7043	0.0031746
	ENSMUSG00000033066	Gas7	0.21186	4.7515	6.1846	0.012887
	ENSMUSG00000037058	Paip2	0.21113	7.0445	9.9141	0.0016401
	ENSMUSG00000052040	Klf13	0.21099	5.672	6.2005	0.012772
	ENSMUSG00000033159	Cnppd1	0.21084	4.1355	4.7798	0.028795
	ENSMUSG00000019929	Dcn	0.21083	7.6504	3.9084	0.048046
	ENSMUSG00000021725	Parp8	0.21072	3.782	4.3211	0.037643
	ENSMUSG00000063564	Col23a1	0.21023	4.4587	3.8511	0.049714
	ENSMUSG00000030000	Add2	0.20951	5.8296	7.3013	0.0068906
	ENSMUSG00000052310	Slc39a1	0.2095	4.0274	4.1084	0.042672
	ENSMUSG00000027940	Tpm3	0.20923	5.1523	7.9054	0.0049288
	ENSMUSG00000053907	Mat2a	0.20839	6.5174	9.5662	0.001982
	ENSMUSG00000035199	Arl6ip5	0.20838	6.8449	8.3594	0.0038369
	ENSMUSG00000032599	Ip6k2	0.20832	4.6331	6.7383	0.0094366
	ENSMUSG00000004849	Ap1s1	0.2083	6.0736	7.8244	0.0051547
	ENSMUSG00000062169	Cnih4	0.20797	4.6653	6.2129	0.012682
	ENSMUSG00000029145	Eif2b4	0.20763	4.1277	4.7796	0.028798
	ENSMUSG00000038393	Txnip	0.20752	5.2021	6.2297	0.012562
	ENSMUSG00000026773	Pfkfb3	0.20727	5.942	7.8858	0.0049825
	ENSMUSG00000027646	Src	0.20724	4.0924	3.9405	0.047136
	ENSMUSG00000036943	Rab8b	0.20716	4.79	5.3221	0.021056
	ENSMUSG00000062867	Impdh2	0.20644	3.9731	4.1488	0.041663
	ENSMUSG00000029161	Cgref1	0.20642	3.894	4.2143	0.040084
	ENSMUSG00000009907	Vps4b	0.20619	6.4685	8.4613	0.0036279
	ENSMUSG00000020312	Shc2	0.206	6.3833	8.494	0.0035632
	ENSMUSG00000032497	Lrrfip2	0.2057	4.5137	6.506	0.010751
	ENSMUSG00000097728	AL670236.1	0.20547	4.2864	4.2612	0.038993
	ENSMUSG00000022507	1810013L24Rik	0.20454	5.4211	8.5544	0.0034468
	ENSMUSG00000023827	Agpat4	0.20386	4.3235	4.4733	0.034429
	ENSMUSG00000025786	Zdhhc3	0.20376	5.7553	8.2927	0.0039806
	ENSMUSG00000028920	Fbxo42	0.20376	4.1094	4.3668	0.036647
	ENSMUSG00000090733	Rps27	0.20374	4.4586	5.6032	0.017927
	ENSMUSG00000030609	Aen	0.20366	4.5959	5.7492	0.016496
	ENSMUSG00000031960	Aars	0.20309	6.3839	5.3287	0.020977
	ENSMUSG00000034928	Rnf44	0.20284	5.2076	9.1351	0.0025076
	ENSMUSG00000039318	Rab3gap2	0.20284	5.6193	8.746	0.0031028
	ENSMUSG00000032500	Dclk3	0.20246	4.3815	4.6298	0.031422
	ENSMUSG00000036570	Fxyd1	0.20188	4.1814	4.073	0.043574
	ENSMUSG00000061911	Myt1l	0.2016	5.6142	8.4169	0.0037174
	ENSMUSG00000014195	Dnajc7	0.20023	6.6943	8.3247	0.003911
	ENSMUSG00000030110	Ret	0.1999	8.3216	7.8588	0.0050573
	ENSMUSG00000042079	Hnrnpf	0.19974	5.159	7.3872	0.0065691
	ENSMUSG00000054934	Kcnmb4	0.19956	3.9089	3.8823	0.048798
	ENSMUSG00000036580	Spg20	0.19922	4.9973	5.663	0.017326
	ENSMUSG00000026718	Stam	0.19919	5.8594	7.5577	0.0059756
	ENSMUSG00000022270	Fam134b	0.19913	6.0231	6.4692	0.010976
	ENSMUSG00000036046	5031439G07Rik	0.19826	5.2027	7.687	0.0055621
	ENSMUSG00000025858	Get4	0.19811	4.5822	6.2952	0.012106
	ENSMUSG00000025793	Hgs	0.19695	5.4119	6.0664	0.013777
	ENSMUSG00000036693	Nop14	0.19695	3.911	3.8603	0.049441
	ENSMUSG00000040365	Trim41	0.19674	3.7723	3.8833	0.048769
	ENSMUSG00000030744	Rps3	0.19647	6.7357	7.2229	0.0071981
	ENSMUSG00000027475	Kif3b	0.19596	5.7549	8.7982	0.0030152
	ENSMUSG00000025153	Fasn	0.19579	6.8737	5.691	0.017052
	ENSMUSG00000032228	Tcf12	0.19558	3.8565	3.8573	0.049531
	ENSMUSG00000026426	Arl8a	0.19505	7.2037	8.962	0.0027565
	ENSMUSG00000028917	Plekhm2	0.19456	4.8984	5.2934	0.021406
	ENSMUSG00000031168	Ebp	0.19436	4.0584	3.9282	0.047484
	ENSMUSG00000036940	Kdm1a	0.19419	4.4392	6.0284	0.014078
	ENSMUSG00000040652	Oaz2	0.19382	6.69	7.8371	0.0051185
	ENSMUSG00000032470	Mras	0.19363	5.8312	7.7954	0.0052381
	ENSMUSG00000038780	Smurf1	0.19293	4.0508	4.0894	0.043153
	ENSMUSG00000036053	Fmnl2	0.19258	5.5066	6.3142	0.011978
	ENSMUSG00000005871	Apc	0.19252	7.108	7.4006	0.0065203
	ENSMUSG00000011832	Evi5l	0.1923	5.3972	5.9816	0.014456
	ENSMUSG00000036667	Fam115a	0.19224	6.9245	8.1612	0.0042797
	ENSMUSG00000025283	Sat1	0.19192	5.1722	5.5773	0.018195
	ENSMUSG00000094910	D430019H16Rik	0.1916	4.7151	5.3715	0.020468
	ENSMUSG00000050708	Ftl1	0.19107	7.1501	7.0801	0.0077945
	ENSMUSG00000021589	Rhobtb3	0.19087	4.585	4.0758	0.043502
	ENSMUSG00000018565	Elp5	0.19082	5.0038	6.8528	0.0088504
	ENSMUSG00000047547	Cltb	0.19069	6.9065	6.7809	0.0092137
	ENSMUSG00000024360	Etf1	0.19062	5.7279	6.3584	0.011683
	ENSMUSG00000055407	Map6	0.19061	6.8421	7.0202	0.0080595
	ENSMUSG00000003348	Mob3a	0.19059	4.0688	4.0688	0.043683
	ENSMUSG00000037514	Pank2	0.18971	4.3116	4.4825	0.034243
	ENSMUSG00000021477	Ctsl	0.18969	8.6762	8.863	0.0029101
	ENSMUSG00000026131	Dst	0.18966	9.2183	9.8332	0.0017139
	ENSMUSG00000059554	Ccdc28a	0.18962	4.8582	5.1134	0.023741
	ENSMUSG00000023010	Tmbim6	0.18955	6.5474	6.2491	0.012425
	ENSMUSG00000045967	Gpr158	0.18884	6.5444	7.8732	0.0050173
	ENSMUSG00000038369	Ncoa6	0.18852	4.1087	4.2505	0.039239
	ENSMUSG00000028333	Anp32b	0.18841	4.9868	4.4291	0.035331
	ENSMUSG00000034640	Tiparp	0.18833	4.4197	4.2533	0.039175
	ENSMUSG00000022353	Mtss1	0.18818	4.9472	5.6743	0.017215
	ENSMUSG00000035212	Leprot	0.18727	4.2364	3.9396	0.047163
	ENSMUSG00000027309	4930402H24Rik	0.18664	4.4014	4.5094	0.033709
	ENSMUSG00000059923	Grb2	0.18648	6.4516	7.5729	0.0059252
	ENSMUSG00000026083	Eif5b	0.1856	5.0708	6.8268	0.0089799
	ENSMUSG00000025178	Pi4k2a	0.18537	6.4196	6.8674	0.008778
	ENSMUSG00000032580	Rbm5	0.18537	4.8456	5.9438	0.014769
	ENSMUSG00000015357	Clpx	0.18511	4.2621	4.1094	0.042646
	ENSMUSG00000029175	Slc35f6	0.18479	4.4145	4.8647	0.027412
	ENSMUSG00000032679	Cd59a	0.18377	6.3802	4.8308	0.027955
	ENSMUSG00000008683	Rps15a	0.18362	6.1504	6.2483	0.012431
	ENSMUSG00000002332	Dhrs1	0.18351	6.0814	6.6017	0.010188
	ENSMUSG00000020078	Vps26a	0.1835	5.0692	6.0069	0.01425
	ENSMUSG00000075705	Msrb1	0.18341	4.9401	5.2604	0.021815
	ENSMUSG00000024998	Plce1	0.18326	4.6814	4.0123	0.045171
	ENSMUSG00000028466	Creb3	0.18322	4.5193	4.4804	0.034286
	ENSMUSG00000028847	Trappc3	0.18237	4.3539	4.8527	0.027604
	ENSMUSG00000022848	Dirc2	0.18223	5.2772	6.7254	0.0095047
	ENSMUSG00000034789	Rab24	0.1822	4.4774	4.4574	0.034751
	ENSMUSG00000027472	Pdrg1	0.18186	5.4842	7.125	0.0076018
	ENSMUSG00000028974	Dffa	0.18149	6.7159	7.548	0.0060078
	ENSMUSG00000030168	Adipor2	0.18145	5.479	4.0032	0.045415
	ENSMUSG00000024424	Ttc39c	0.18128	5.1302	4.6137	0.031718
	ENSMUSG00000026424	Gpr37l1	0.1802	5.0852	4.0057	0.045346
	ENSMUSG00000020794	Ube2g1	0.17955	4.7216	3.9016	0.04824
	ENSMUSG00000040428	Plekha4	0.17949	5.8065	4.0839	0.043295
	ENSMUSG00000027852	Nras	0.17948	5.678	6.3528	0.01172
	ENSMUSG00000025364	Pa2g4	0.17926	4.9606	5.8595	0.015493
	ENSMUSG00000024640	Psat1	0.17886	4.7728	5.4257	0.019843
	ENSMUSG00000015839	Nfe2l2	0.17877	4.9188	5.714	0.01683
	ENSMUSG00000032420	Nt5e	0.17821	5.6709	6.268	0.012294
	ENSMUSG00000042116	Vwa1	0.17814	5.4054	4.2594	0.039033
	ENSMUSG00000020307	Cdc34	0.17811	4.8137	5.1646	0.023052
	ENSMUSG00000028649	Macf1	0.17802	6.1268	5.3521	0.020698
	ENSMUSG00000049866	Arl4c	0.17756	4.5624	5.1561	0.023165
	ENSMUSG00000021062	Rab15	0.17755	6.8229	6.7468	0.0093917
	ENSMUSG00000025060	Slk	0.17712	5.8406	6.0206	0.01414
	ENSMUSG00000024413	Npc1	0.17695	4.3742	4.3716	0.036542
	ENSMUSG00000030591	Psmd8	0.17675	5.8093	7.0969	0.0077219
	ENSMUSG00000021796	Bmpr1a	0.1767	5.5212	5.7406	0.016577
	ENSMUSG00000042719	Naa25	0.1765	5.3114	6.6291	0.010033
	ENSMUSG00000030662	Ipo5	0.17626	5.7841	6.5463	0.01051
	ENSMUSG00000037487	Ubr5	0.17612	6.2507	6.609	0.010146
	ENSMUSG00000032252	Glce	0.17603	4.655	4.9354	0.026312
	ENSMUSG00000019852	D10Bwg1379e	0.1758	4.6973	4.5968	0.032033
	ENSMUSG00000021756	Il6st	0.17576	7.1143	5.2542	0.021893
	ENSMUSG00000028246	Faxc	0.17556	5.5587	5.1825	0.022815
	ENSMUSG00000037679	Inf2	0.17531	4.532	4.3686	0.036606
	ENSMUSG00000026238	Ptma	0.17504	7.0404	5.1174	0.023688
	ENSMUSG00000020121	Srgap1	0.17464	5.095	4.5209	0.033483
	ENSMUSG00000024608	Rps14	0.17459	6.3115	4.6591	0.030889
	ENSMUSG00000029458	Brap	0.17457	6.6484	5.1406	0.023372
	ENSMUSG00000024219	Anks1	0.17307	4.4285	3.8735	0.049054
	ENSMUSG00000026159	Agfg1	0.17271	5.9001	6.4047	0.011382
	ENSMUSG00000028771	Ptpn12	0.17236	4.6099	4.7261	0.029709
	ENSMUSG00000038301	Snx10	0.17216	6.9187	4.8031	0.028409
	ENSMUSG00000086693	A730081D07Rik	0.17212	6.0696	5.6513	0.017442
	ENSMUSG00000047139	Cd24a	0.17158	9.2923	6.7813	0.0092118
	ENSMUSG00000021703	Serinc5	0.17146	6.1889	6.0254	0.014101
	ENSMUSG00000041313	Slc7a1	0.17117	5.914	5.5178	0.018824
	ENSMUSG00000018339	Gpx3	0.17064	5.6255	4.2259	0.039811
	ENSMUSG00000037907	Ankrd13b	0.17025	5.032	4.3286	0.037477
	ENSMUSG00000066232	Ipo7	0.17016	5.5601	6.1553	0.013102
	ENSMUSG00000032382	Snx1	0.16898	5.175	5.5478	0.018504
	ENSMUSG00000004383	Large	0.16851	5.5592	4.0831	0.043314
	ENSMUSG00000022146	Osmr	0.16842	4.7032	4.4755	0.034385
	ENSMUSG00000052560	Cpne8	0.16836	4.5602	4.5475	0.032967
	ENSMUSG00000039470	Zdhhc2	0.16816	7.5475	5.3739	0.020441
	ENSMUSG00000031007	Atp6ap2	0.16809	6.9544	5.81	0.015935
	ENSMUSG00000005442	Cic	0.1677	6.2686	5.4299	0.019794
	ENSMUSG00000042644	Itpr3	0.16727	4.8746	3.846	0.049863
	ENSMUSG00000029104	Htt	0.16721	5.7441	4.4511	0.034878
	ENSMUSG00000037031	Tspan15	0.16642	4.6964	4.6102	0.031782
	ENSMUSG00000054693	Adam10	0.16637	6.0559	3.9065	0.048101
	ENSMUSG00000042197	Zfp451	0.16482	4.5596	4.0595	0.043923
	ENSMUSG00000020044	Timp3	0.16428	7.1718	4.2227	0.039886
	ENSMUSG00000020462	Ccdc104	0.16345	5.7872	3.9499	0.046874
	ENSMUSG00000039108	Lsm14b	0.16262	4.716	4.5515	0.032889
	ENSMUSG00000028639	Ybx1	0.16243	5.3888	4.1444	0.041772
	ENSMUSG00000027566	Psma7	0.16238	6.3436	4.531	0.033286
	ENSMUSG00000024335	Brd2	0.16209	6.506	5.6156	0.017801
	ENSMUSG00000021171	Esyt2	0.16201	5.0213	4.8991	0.02687
	ENSMUSG00000003623	Crot	0.16161	5.6249	5.2085	0.022476
	ENSMUSG00000029131	Dnajb6	0.16147	5.848	5.7895	0.016123
	ENSMUSG00000048799	Cep120	0.16102	5.8347	5.7286	0.016691
	ENSMUSG00000035247	Hectd1	0.16081	5.9016	4.9734	0.02574
	ENSMUSG00000085457	1110046J04Rik	0.1606	5.2086	4.7097	0.029993
	ENSMUSG00000027500	Stmn2	0.16049	9.9861	12.434	0.00042159
	ENSMUSG00000065954	Tacc1	0.16014	5.6389	3.959	0.046621
	ENSMUSG00000027447	Cst3	0.16012	7.4389	4.7645	0.029052
	ENSMUSG00000021133	4933426M11Rik	0.1595	6.765	5.3411	0.020829
	ENSMUSG00000038733	Wdr26	0.15893	5.6572	5.3496	0.020727
	ENSMUSG00000024238	Zeb1	0.15813	5.0722	4.7041	0.030091
	ENSMUSG00000028291	Akirin2	0.15788	5.0523	3.9509	0.046846
	ENSMUSG00000042410	Agps	0.15757	5.0651	4.0232	0.044879
	ENSMUSG00000013076	Amotl1	0.15735	5.8503	4.2269	0.039788
	ENSMUSG00000036529	Sbf1	0.15716	5.5021	4.2891	0.038357
	ENSMUSG00000021730	Hcn1	0.15715	5.0171	4.3398	0.03723
	ENSMUSG00000022043	Trim35	0.15696	6.1943	5.0678	0.024374
	ENSMUSG00000020841	Cpd	0.15676	6.1815	4.3422	0.037179
	ENSMUSG00000020458	Rtn4	0.1566	9.0998	8.7716	0.0030595
	ENSMUSG00000015837	Sqstm1	0.15568	8.0632	6.2587	0.012358
	ENSMUSG00000038587	Akap12	0.15442	8.6658	6.3137	0.011981
	ENSMUSG00000020340	Cyfip2	0.15353	7.8258	4.5561	0.032801
	ENSMUSG00000035469	Rcbtb1	0.1531	5.2113	4.9817	0.025617
	ENSMUSG00000027879	Sec22b	0.15282	5.269	4.3848	0.03626
	ENSMUSG00000004040	Stat3	0.15259	7.3513	4.8175	0.028173
	ENSMUSG00000025190	Got1	0.15204	6.504	4.4482	0.034938
	ENSMUSG00000028437	Ubap1	0.15146	5.3428	4.9995	0.025355
	ENSMUSG00000037815	Ctnna1	0.15104	6.4501	4.0093	0.045249
	ENSMUSG00000025485	Ric8	0.15056	5.7317	4.1366	0.041965
	ENSMUSG00000029426	Scarb2	0.1503	5.5952	4.1173	0.042448
	ENSMUSG00000027397	Slc20a1	0.15019	5.7262	4.3208	0.037649
	ENSMUSG00000018567	Gabarap	0.14985	6.8542	5.2703	0.021692
	ENSMUSG00000002980	Bcam	0.14957	7.8787	3.8804	0.048854
	ENSMUSG00000025162	Csnk1d	0.14955	6.8154	4.4851	0.034192
	ENSMUSG00000001847	Rac1	0.14944	7.3106	4.8634	0.027432
	ENSMUSG00000030500	Slc17a6	0.14937	7.1575	4.9124	0.026664
	ENSMUSG00000034190	Chmp7	0.1478	5.4005	4.8181	0.028163
	ENSMUSG00000019188	H13	0.14757	5.7765	3.9577	0.046658
	ENSMUSG00000044627	Swi5	0.1455	5.7282	4.7344	0.029566
	ENSMUSG00000017929	B4galt5	0.14534	5.4126	4.4039	0.035856
	ENSMUSG00000039178	Tbc1d19	0.14514	5.3637	4.1629	0.041319
	ENSMUSG00000029390	Tmed2	0.14398	5.7718	4.186	0.04076
	ENSMUSG00000050373	Snx21	0.14372	4.8748	3.9261	0.047541
	ENSMUSG00000057522	Spop	0.1435	6.6912	4.1577	0.041444
	ENSMUSG00000059263	Usp47	0.14285	5.4525	4.5973	0.032022
	ENSMUSG00000037742	Eef1a1	0.14274	9.8361	6.3045	0.012043
	ENSMUSG00000021360	Gcnt2	0.14209	8.0348	6.0716	0.013737
	ENSMUSG00000028412	Slc44a1	0.14046	7.0106	4.3922	0.036105
	ENSMUSG00000032186	Tmod2	0.13865	7.8739	4.2402	0.039478
	ENSMUSG00000017715	Pgs1	0.13769	5.7338	3.9006	0.048269
	ENSMUSG00000019802	Sec63	0.13622	5.5875	4.0731	0.043571
	ENSMUSG00000026678	Rgs5	0.13532	6.7178	4.0408	0.044414
	ENSMUSG00000049940	Pgrmc2	0.13521	5.3783	4.1139	0.042533
	ENSMUSG00000078812	Eif5a	0.13499	7.5275	4.6073	0.031836
	ENSMUSG00000031314	Taf1	0.13442	5.168	3.9194	0.047731
	ENSMUSG00000035530	Eif1	0.13272	7.2936	4.384	0.036278
	ENSMUSG00000038467	Chmp4b	0.13152	6.7137	3.8818	0.048811
	ENSMUSG00000031812	Map1lc3b	0.12487	8.0716	4.4588	0.034722
	ENSMUSG00000032231	Anxa2	0.10995	9.0734	4.457	0.034758
	ENSMUSG00000019370	Calm3	-0.10144	8.9624	3.9663	0.046419
	ENSMUSG00000036564	Ndrg4	-0.10883	10.1279	4.6657	0.030771
	ENSMUSG00000032549	Rab6b	-0.11274	8.9655	4.2487	0.039281
	ENSMUSG00000022816	Fstl1	-0.11313	10.2894	7.4172	0.0064602
	ENSMUSG00000020361	Hspa4	-0.13316	6.8183	4.1063	0.042723
	ENSMUSG00000002981	Clptm1	-0.13493	5.455	4.2694	0.038804
	ENSMUSG00000039126	Prune2	-0.13506	9.3085	4.0344	0.044582
	ENSMUSG00000067851	Arfgef1	-0.13509	6.4386	3.915	0.047856
	ENSMUSG00000028161	Ppp3ca	-0.13582	8.2141	3.9568	0.046684
	ENSMUSG00000028969	Cdk5	-0.13619	5.5139	4.0582	0.043957
	ENSMUSG00000028300	3110043O21Rik	-0.137	5.6021	3.9932	0.045685
	ENSMUSG00000058690	Ccser2	-0.13728	7.9053	4.7916	0.028599
	ENSMUSG00000021476	Habp4	-0.1377	5.7092	4.0839	0.043295
	ENSMUSG00000020864	Ankrd40	-0.13797	6.0939	3.8439	0.049926
	ENSMUSG00000030774	Pak1	-0.1381	5.9106	3.9839	0.045937
	ENSMUSG00000003518	Dusp3	-0.13825	6.1859	3.9568	0.046682
	ENSMUSG00000063801	Ap3s2	-0.1386	6.5892	4.1998	0.040428
	ENSMUSG00000024350	Dnajc18	-0.13871	5.2853	4.0926	0.04307
[truncated: 2,069 more rows]

## Sheet: ee+sna vs sh sham
	geneID	geneName	logFC	logCPM	LR	PValue
	ENSMUSG00000071561	BC100530	7.20261	-1.80972	15.4727	8.37053e-05
	ENSMUSG00000087689	Gm15845	6.1708	-2.5935	11.2494	0.000796499
	ENSMUSG00000054905	Stfa3	5.66918	-2.8921	10.618	0.00111989
	ENSMUSG00000053863	Mepe	5.17764	-3.18048	7.45055	0.0063417
	ENSMUSG00000058017	Serpinb3d	5.13847	-3.09281	17.6349	2.67638e-05
	ENSMUSG00000068889	Lce1e	4.79001	-3.31975	10.2355	0.00137761
	uc008aet.2	1700102H20Rik	4.77272	-3.27091	13.5712	0.000229686
	uc008aeu.2	1700102H20Rik	4.77272	-3.27091	13.5712	0.000229686
	ENSMUSG00000048329	Mfsd6l	4.77196	-3.27829	13.5657	0.000230358
	ENSMUSG00000056270	Prr9	4.77188	-3.27909	13.5651	0.000230425
	ENSMUSG00000022215	Fitm1	4.72673	-3.29136	12.0106	0.000528997
	ENSMUSG00000082860	Gm13204	4.63409	-3.33973	11.6584	0.000639142
	ENSMUSG00000078815	Cacng6	4.49271	-3.40008	10.4967	0.00119588
	ENSMUSG00000078126	Rpl23a-ps3	4.4633	-3.41347	10.8555	0.000985041
	ENSMUSG00000066180	Gm10155	4.46321	-3.41428	10.855	0.000985309
	ENSMUSG00000088373	Mir1956	4.41977	-3.42255	9.32561	0.00225974
	ENSMUSG00000097295	RP24-547D11.4	4.41537	-3.46896	8.32199	0.00391681
	ENSMUSG00000041605	5730559C18Rik	4.40131	-3.42838	9.43774	0.00212565
	ENSMUSG00000092526	Gm17907	4.28034	-3.48413	9.5017	0.00205281
	ENSMUSG00000021751	Acox2	4.27947	-3.49086	9.49742	0.00205761
	ENSMUSG00000087373	Gm15892	4.26467	-3.49005	8.22952	0.00412144
	ENSMUSG00000068079	Tcf15	4.25941	-3.49838	9.0801	0.00258406
	ENSMUSG00000071562	Stfa1	4.18032	-2.07666	7.90247	0.00493672
	ENSMUSG00000082064	Gm14217	4.15517	-3.55626	6.65671	0.00987829
	ENSMUSG00000042895	Abra	4.1073	-0.947881	68.0749	1.57403e-16
	ENSMUSG00000030017	Reg3g	4.07235	-3.55872	8.1172	0.00438472
	ENSMUSG00000058932	Gm2174	4.06977	-3.56552	8.1436	0.00432133
	ENSMUSG00000067201	H2-M9	4.04319	-3.57311	7.60092	0.00583387
	ENSMUSG00000037451	Slc22a20	4.03755	-3.62831	5.83736	0.0156893
	ENSMUSG00000040132	Svs2	4.02203	-3.62914	5.84036	0.0156626
	ENSMUSG00000065304	Gm23245	3.95483	-3.57905	6.41569	0.0113116
	ENSMUSG00000046203	Sprr2g	3.92477	-3.63769	5.48258	0.0192069
	uc009bch.1	LOC626904	3.87571	-3.63687	6.40056	0.0114084
	uc009bci.1	LOC626904	3.87571	-3.63687	6.40056	0.0114084
	ENSMUSG00000031710	Ucp1	3.84238	-0.0910115	16.16	5.82116e-05
	ENSMUSG00000095463	Entpd4	3.83548	-3.64456	6.19513	0.0128102
	ENSMUSG00000061863	Gm6822	3.82446	-3.64292	6.79006	0.00916669
	ENSMUSG00000029517	Ankrd7	3.82435	-3.64374	6.78967	0.00916869
	ENSMUSG00000073117	Gm7347	3.82435	-3.64374	6.78967	0.00916869
	uc008dsp.1	AK158473	3.82435	-3.64374	6.78967	0.00916869
	ENSMUSG00000000216	Scnn1g	3.82333	-3.65059	6.78611	0.00918699
	ENSMUSG00000045569	Mc2r	3.82333	-3.65059	6.78611	0.00918699
	ENSMUSG00000085975	Gm13572	3.82333	-3.65059	6.78611	0.00918699
	ENSMUSG00000093164	Gm22993	3.82333	-3.65059	6.78611	0.00918699
	ENSMUSG00000047854	Stx19	3.82322	-3.65141	6.78572	0.00918902
	ENSMUSG00000049160	4930469G21Rik	3.81659	-3.64977	6.55239	0.0104744
	uc009ila.1	AK085632	3.81649	-3.64977	6.54881	0.0104954
	ENSMUSG00000035923	Myf6	3.81639	-3.64977	6.5453	0.0105162
	ENSMUSG00000096429	Vmn2r-ps131	3.8163	-3.64977	6.54195	0.010536
	ENSMUSG00000026065	Slc9a4	3.75437	-3.65823	5.94455	0.0147629
	ENSMUSG00000098105	RP23-361G19.1	3.75427	-3.65823	5.94318	0.0147743
	ENSMUSG00000086749	Gm12037	3.75422	-3.65742	5.88193	0.0152971
	ENSMUSG00000039714	Cplx3	3.63559	-3.71909	5.19179	0.0226938
	ENSMUSG00000091938	Gm2564	3.63559	-3.71909	5.19179	0.0226938
	ENSMUSG00000032494	Tdgf1	3.62872	-3.71992	5.17464	0.0229189
	ENSMUSG00000096410	Ighv1-19	3.62872	-3.71992	5.17464	0.0229189
	ENSMUSG00000025480	Syce1	3.62574	-2.8542	12.8528	0.000336983
	ENSMUSG00000079597	Gm5483	3.59433	-2.01658	12.0093	0.000529356
	ENSMUSG00000077457	Snord65	3.59035	-3.72522	5.07325	0.0242978
	ENSMUSG00000088208	Gm23751	3.58353	-3.72605	5.05659	0.0245324
	ENSMUSG00000088453	Gm25706	3.58353	-3.72605	5.05659	0.0245324
	ENSMUSG00000090955	Gm17097	3.58353	-3.72605	5.05659	0.0245324
	ENSMUSG00000026166	Ccl20	3.57673	-3.72687	5.04001	0.0247683
	ENSMUSG00000026774	4931423N10Rik	3.57673	-3.72687	5.04001	0.0247683
	ENSMUSG00000031559	4930555F03Rik	3.57673	-3.72687	5.04001	0.0247683
	ENSMUSG00000057609	Lce1a1	3.57673	-3.72687	5.04001	0.0247683
	ENSMUSG00000097385	RP23-175C13.3	3.57673	-3.72687	5.04001	0.0247683
	ENSMUSG00000084085	Gm16140	3.56994	-3.7277	5.02351	0.0250054
	ENSMUSG00000096490	Igkv10-94	3.56994	-3.7277	5.02351	0.0250054
	ENSMUSG00000087044	1700042G15Rik	3.54135	-2.88836	15.5128	8.19481e-05
	ENSMUSG00000092325	Gm18284	3.53176	-3.73297	4.92554	0.0264625
	uc029sde.1	3110015C05Rik	3.53176	-3.73297	4.92554	0.0264625
	ENSMUSG00000065406	Mirlet7i	3.52503	-3.7338	4.90952	0.0267091
	ENSMUSG00000081274	Gm15727	3.52503	-3.7338	4.90952	0.0267091
	ENSMUSG00000082160	Gm11578	3.52503	-3.7338	4.90952	0.0267091
	ENSMUSG00000086748	Gm13261	3.52503	-3.7338	4.90952	0.0267091
	uc007vbo.2	AA536875	3.52503	-3.7338	4.90952	0.0267091
	uc007vbp.2	AA536875	3.52503	-3.7338	4.90952	0.0267091
	uc029snd.1	AA536875	3.52503	-3.7338	4.90952	0.0267091
	ENSMUSG00000023043	Krt18	3.51831	-3.73462	4.89356	0.026957
	ENSMUSG00000056128	Gm9991	3.51831	-3.73462	4.89356	0.026957
	ENSMUSG00000076757	Tcrg-C4	3.51831	-3.73462	4.89356	0.026957
	ENSMUSG00000081574	Gm14429	3.51831	-3.73462	4.89356	0.026957
	ENSMUSG00000084020	Gm12282	3.51831	-3.73462	4.89356	0.026957
	ENSMUSG00000086049	Gm12735	3.51831	-3.73462	4.89356	0.026957
	ENSMUSG00000097524	AC132684.1	3.51831	-3.73462	4.89356	0.026957
	uc007ycd.1	1700123O21Rik	3.51831	-3.73462	4.89356	0.026957
	ENSMUSG00000064742	Gm24705	3.47367	-3.7407	4.78306	0.028741
	ENSMUSG00000094526	Gm21451	3.47367	-3.7407	4.78306	0.028741
	ENSMUSG00000096438	Gm20899	3.47367	-3.7407	4.78306	0.028741
	ENSMUSG00000081620	Gm14633	3.46702	-3.74152	4.76765	0.0289994
	ENSMUSG00000098127	RP23-197K11.4	3.46702	-3.74152	4.76765	0.0289994
	uc007nsk.2	5830428M24Rik	3.46702	-3.74152	4.76765	0.0289994
	uc029rtf.1	5830428M24Rik	3.46702	-3.74152	4.76765	0.0289994
	ENSMUSG00000041255	Tmco5b	3.44136	-1.73113	36.8283	1.29003e-09
	ENSMUSG00000047730	Fcgbp	3.41611	-3.74839	4.64567	0.031132
	uc012ens.2	1700009C05Rik	3.41611	-3.74839	4.64567	0.031132
	ENSMUSG00000043333	Rhbdl2	3.24989	-3.81473	3.93781	0.0472123
	ENSMUSG00000046764	A530053G22Rik	3.24989	-3.81473	3.93781	0.0472123
	ENSMUSG00000068407	Rnase12	3.24989	-3.81473	3.93781	0.0472123
	ENSMUSG00000079546	Gm11146	3.24989	-3.81473	3.93781	0.0472123
	ENSMUSG00000082575	Gm13050	3.24989	-3.81473	3.93781	0.0472123
	ENSMUSG00000096440	Vmn2r-ps20	3.24989	-3.81473	3.93781	0.0472123
	ENSMUSG00000097615	AC131980.1	3.24989	-3.81473	3.93781	0.0472123
	uc008ykf.1	AK030263	3.24989	-3.81473	3.93781	0.0472123
	ENSMUSG00000017004	Svs5	3.2422	-3.81556	3.92316	0.0476252
	ENSMUSG00000040471	Ggt6	3.2422	-3.81556	3.92316	0.0476252
	ENSMUSG00000042250	Pglyrp4	3.2422	-3.81556	3.92316	0.0476252
	ENSMUSG00000049350	Zg16	3.2422	-3.81556	3.92316	0.0476252
	ENSMUSG00000057913	Gm10032	3.2422	-3.81556	3.92316	0.0476252
	ENSMUSG00000076485	Trbj1-3	3.2422	-3.81556	3.92316	0.0476252
	ENSMUSG00000083376	Gm11882	3.2422	-3.81556	3.92316	0.0476252
	ENSMUSG00000090949	Vmn2r77	3.2422	-3.81556	3.92316	0.0476252
	ENSMUSG00000059832	Kprp	3.23582	-2.17633	24.4888	7.47429e-07
	ENSMUSG00000085340	Gm16335	3.23453	-3.8164	3.9086	0.0480397
	ENSMUSG00000086103	Gm11832	3.23453	-3.8164	3.9086	0.0480397
	ENSMUSG00000092116	Gm10320	3.23453	-3.8164	3.9086	0.0480397
	ENSMUSG00000095120	Ighv8-5	3.23453	-3.8164	3.9086	0.0480397
	uc029tqz.1	9830166K06Rik	3.23453	-3.8164	3.9086	0.0480397
	ENSMUSG00000029275	Gfi1	3.22429	-3.07515	7.29712	0.00690652
	ENSMUSG00000028972	Car6	3.19873	-2.57953	18.4595	1.73557e-05
	ENSMUSG00000035451	Foxa1	3.15917	-2.59683	15.0103	0.000106928
	ENSMUSG00000038754	Elovl3	3.15308	-2.72855	5.37199	0.0204627
	ENSMUSG00000072188	Gm10354	3.13847	-3.08714	10.6534	0.00109871
	uc007nhz.1	AK028422	3.13382	-3.1291	6.9825	0.00823106
	ENSMUSG00000037913	Tmem156	3.01808	-3.15008	8.43111	0.00368854
	uc009nwl.1	AK086660	3.01209	-3.16217	9.32592	0.00225935
	ENSMUSG00000027919	Lce1g	2.99659	-0.778719	52.524	4.25015e-13
	ENSMUSG00000019772	Vip	2.89233	-2.18753	8.42848	0.00369389
	ENSMUSG00000097324	RP23-202I21.2	2.79298	-3.26353	5.856	0.0155241
	ENSMUSG00000004939	Nmrk2	2.78327	-3.26901	6.08633	0.0136232
	ENSMUSG00000021509	Slc25a48	2.73719	-3.2783	7.12804	0.00758876
	ENSMUSG00000087507	Gm16141	2.73704	-3.27991	7.12717	0.00759245
	ENSMUSG00000069899	Gm12166	2.72519	-3.28868	6.7998	0.0091168
	ENSMUSG00000091323	Gm12166	2.72519	-3.28868	6.7998	0.0091168
	ENSMUSG00000053467	A530088E08Rik	2.72242	-3.28718	6.7696	0.00927238
	ENSMUSG00000081766	2210409E12Rik	2.71215	-3.32296	4.79118	0.0286057
	ENSMUSG00000059657	Stfa2l1	2.67681	-2.37366	6.44109	0.011151
	ENSMUSG00000028238	Atp6v0d2	2.67343	-2.61668	6.92609	0.00849472
	uc008ojb.1	AK165607	2.67062	-3.28798	5.43392	0.0197493
	ENSMUSG00000024803	Ankrd1	2.63578	-1.29455	34.2234	4.91338e-09
	ENSMUSG00000073090	Gm7932	2.63379	-3.3331	4.19514	0.0405401
	ENSMUSG00000079019	Insl3	2.60434	-3.32807	5.69942	0.0169706
	ENSMUSG00000096999	AC161763.1	2.59146	-2.91806	8.03344	0.00459216
	ENSMUSG00000042124	Lce1f	2.58438	-2.60235	12.0585	0.000515559
	ENSMUSG00000035020	Epgn	2.58229	-2.91873	9.07752	0.00258771
	ENSMUSG00000029819	Npy	2.57697	1.25377	79.7703	4.20557e-19
	ENSMUSG00000064540	Snord42a	2.57582	-3.3378	6.00106	0.0142973
	ENSMUSG00000046372	Gm5590	2.575	-3.34523	5.99701	0.0143301
	ENSMUSG00000049353	Rd3	2.575	-3.34523	5.99701	0.0143301
	ENSMUSG00000050425	Mrgprb2	2.56337	-2.93195	9.77766	0.00176645
	ENSMUSG00000020125	Elane	2.54998	-0.326971	12.5079	0.000405228
	ENSMUSG00000064417	DQ267102	2.53208	-3.39566	4.24211	0.039433
	ENSMUSG00000090105	Gm15890	2.52323	-3.35841	5.01245	0.0251656
	ENSMUSG00000035448	Ccr3	2.52042	-2.36505	7.86268	0.00504656
	ENSMUSG00000043168	4930426D05Rik	2.49728	-2.96723	7.79553	0.00523757
	ENSMUSG00000027927	Lelp1	2.4966	-2.16892	17.5816	2.75244e-05
	ENSMUSG00000029378	Areg	2.48628	1.05529	53.4406	2.66526e-13
	ENSMUSG00000039196	Orm1	2.4693	-2.2093	12.7279	0.000360232
	ENSMUSG00000050578	Mmp13	2.46453	-0.360015	6.27429	0.0122502
	ENSMUSG00000071735	Gm16462	2.39192	-3.40998	4.89246	0.0269742
	ENSMUSG00000031635	Anxa10	2.39178	-2.44611	12.9427	0.000321174
	ENSMUSG00000054779	Gm12541	2.39112	-3.41665	4.88909	0.0270269
	ENSMUSG00000025014	Dntt	2.38021	-2.75581	4.2644	0.038919
	ENSMUSG00000025433	Crisp3	2.36249	-3.42257	4.46841	0.0345271
	ENSMUSG00000044285	Gm1821	2.36056	1.06599	5.15923	0.0231231
	ENSMUSG00000020490	Btnl10	2.35835	-1.81703	8.57253	0.00341272
	ENSMUSG00000048703	Speer4b	2.35607	-1.37726	28.8551	7.80017e-08
	ENSMUSG00000011305	Plin5	2.35498	-2.49596	8.56623	0.00342456
	ENSMUSG00000055368	Slc6a2	2.34362	-2.75959	6.16979	0.012995
	uc008eht.1	4930474G06Rik	2.34205	-3.42402	3.84902	0.0497751
	uc029tmb.1	4930474G06Rik	2.34205	-3.42402	3.84902	0.0497751
	ENSMUSG00000023393	Slc17a9	2.29714	-2.31914	10.1064	0.00147753
	ENSMUSG00000031073	Fgf15	2.29497	-2.1239	13.2291	0.000275636
	ENSMUSG00000057465	Saa2	2.29386	-1.22219	28.1521	1.12148e-07
	ENSMUSG00000062345	Serpinb2	2.28838	-2.76703	8.40188	0.00374833
	ENSMUSG00000074115	Saa1	2.2742	0.409499	49.4969	1.98689e-12
	ENSMUSG00000028883	Sema3a	2.26448	-2.52384	8.81676	0.00298476
	ENSMUSG00000072601	Ear1	2.25721	0.00554992	10.5878	0.00113838
	ENSMUSG00000090863	A530084C06Rik	2.25605	-2.31558	13.907	0.000192081
	ENSMUSG00000027790	Sis	2.25348	-3.08601	6.00474	0.0142675
	ENSMUSG00000031312	Itgb1bp2	2.24116	-3.08708	5.22559	0.022257
	ENSMUSG00000039391	Ccdc81	2.22663	-3.08301	6.60773	0.0101537
	ENSMUSG00000010311	Optc	2.22614	-3.09015	6.60454	0.0101719
	ENSMUSG00000038567	Cyp24a1	2.22532	-3.09515	6.59945	0.010201
	ENSMUSG00000097095	AC182748.1	2.2074	-3.10293	5.92348	0.0149404
	ENSMUSG00000026834	Acvr1c	2.20382	-1.02684	31.8645	1.65314e-08
	ENSMUSG00000027556	Car1	2.19541	-0.8031	13.8776	0.000195108
	ENSMUSG00000040314	Ctsg	2.19456	-1.09936	7.72382	0.00544969
	ENSMUSG00000034783	Cd207	2.17116	-0.829732	34.508	4.24512e-09
	ENSMUSG00000037411	Serpine1	2.14553	2.63647	126.942	1.91259e-29
	ENSMUSG00000050926	Dcaf12l2	2.1444	-2.83319	7.84697	0.00509061
	ENSMUSG00000020061	Mybpc1	2.11501	-0.0838858	6.63032	0.0100257
	ENSMUSG00000027073	Prg2	2.11122	1.70948	10.4116	0.00125228
	ENSMUSG00000068349	Gml	2.097	-3.1429	5.35173	0.0207017
	uc029wbk.1	DQ713317	2.09392	-3.14999	5.28917	0.0214585
	ENSMUSG00000051985	Igfn1	2.09111	-0.816261	30.6426	3.10205e-08
	ENSMUSG00000097774	AL772190.1	2.08434	-2.41034	8.65874	0.00325496
	ENSMUSG00000024678	Ms4a4d	2.08009	-2.08256	12.6498	0.000375608
	ENSMUSG00000029553	Tfec	2.06856	-2.42461	9.02325	0.00266567
	ENSMUSG00000027072	Prg3	2.05466	-1.76802	7.45987	0.00630894
	ENSMUSG00000031725	Ces1f	2.05303	-2.64076	6.38747	0.0114928
	ENSMUSG00000026621	2001-03-01	2.0432	-2.90754	5.46932	0.0193531
	ENSMUSG00000071005	Ccl19	2.0362	-1.96921	11.648	0.00064273
	uc029vdf.1	Ccl19	2.0362	-1.96921	11.648	0.00064273
	uc029vfg.1	Ccl19	2.0362	-1.96921	11.648	0.00064273
	ENSMUSG00000024770	Lipn	2.03469	-2.65043	9.23962	0.00236834
	ENSMUSG00000009350	Mpo	2.01965	0.828873	11.088	0.000868885
	ENSMUSG00000068141	Gm10232	2.00836	-3.20077	3.90303	0.0481992
	ENSMUSG00000026628	Atf3	1.99563	7.02871	340.056	6.20552e-76
	ENSMUSG00000027611	Procr	1.99519	3.05419	203.861	3.00064e-46
	ENSMUSG00000008843	Cldn13	1.99059	-1.91446	5.50883	0.0189207
	ENSMUSG00000038676	Ucn	1.9876	-1.98927	13.9495	0.000187786
	ENSMUSG00000072511	Hhla1	1.98491	-3.20308	4.2679	0.0388388
	ENSMUSG00000052234	Epx	1.98035	-0.483086	9.14305	0.00249664
	ENSMUSG00000072621	Slfn10-ps	1.97513	-1.45425	18.2161	1.97201e-05
	ENSMUSG00000062148	Ear6	1.96927	-0.63068	7.46548	0.00628934
	ENSMUSG00000035930	Chst4	1.9533	-2.31353	9.59249	0.00195375
	ENSMUSG00000026147	Col9a1	1.95208	-3.20095	4.54384	0.0330374
	ENSMUSG00000037096	Gm9762	1.95176	-3.20245	4.56898	0.0325559
	ENSMUSG00000054892	Txk	1.94677	-1.07628	24.68	6.76815e-07
	ENSMUSG00000033196	Myh2	1.94666	-0.458826	7.43649	0.00639143
	ENSMUSG00000073400	Trim10	1.94518	-0.200367	19.2524	1.14528e-05
	ENSMUSG00000097645	AC122397.1	1.93581	-3.22128	4.43331	0.0352442
	ENSMUSG00000041754	Trem3	1.92814	-1.82763	8.39881	0.00375466
	ENSMUSG00000024578	Il17b	1.8959	-1.91393	13.5322	0.000234501
	ENSMUSG00000051379	Flrt3	1.88402	5.37979	385.871	6.55684e-86
	ENSMUSG00000079021	Flrt3	1.88402	5.37979	385.871	6.55684e-86
	ENSMUSG00000040809	Chi3l3	1.88262	3.5285	17.0694	3.60376e-05
	ENSMUSG00000068697	Myoz1	1.87506	-0.485879	5.78793	0.0161366
	ENSMUSG00000023926	Rhag	1.86099	-1.1084	4.77779	0.0288291
	ENSMUSG00000028834	Trim63	1.85335	-0.139981	10.0368	0.00153445
	ENSMUSG00000057729	Prtn3	1.84833	-0.0694389	10.9036	0.000959799
	ENSMUSG00000012889	Podnl1	1.84812	-1.43992	12.3674	0.000436885
	ENSMUSG00000048764	Tmprss11f	1.84568	-1.83851	12.7883	0.000348793
	ENSMUSG00000044854	1700056E22Rik	1.83904	-2.98913	5.52597	0.0187363
	ENSMUSG00000051839	Gypa	1.83246	0.542481	10.5204	0.00118062
	ENSMUSG00000002831	Plin4	1.8318	3.4259	40.3158	2.16053e-10
	ENSMUSG00000030054	Gp9	1.82778	-2.39393	6.83463	0.00894071
	ENSMUSG00000056399	Prss34	1.82684	-1.25446	8.96829	0.00274705
	ENSMUSG00000023995	Tspo2	1.82455	-2.03237	6.24413	0.0124606
	ENSMUSG00000001348	Acp5	1.81794	0.092102	6.68353	0.00973079
	ENSMUSG00000013643	Lypd8	1.80806	-2.0217	6.62285	0.0100678
	ENSMUSG00000029866	Kel	1.80579	-1.12853	7.4377	0.00638715
	ENSMUSG00000083161	Gm11427	1.79598	-2.25301	8.10163	0.00442254
	ENSMUSG00000012705	Retn	1.79583	-1.31572	14.946	0.000110632
	ENSMUSG00000018924	Alox15	1.79388	-1.7572	6.06885	0.0137586
	ENSMUSG00000036390	Gadd45a	1.79019	6.22666	209.585	1.69171e-47
	ENSMUSG00000066867	Oas1e	1.77933	-2.1154	10.907	0.000958029
	ENSMUSG00000089942	Pira2	1.77808	-1.48684	10.8136	0.00100759
	ENSMUSG00000030713	Klk7	1.77783	-2.77865	6.47541	0.0109377
	ENSMUSG00000075416	Gm14488	1.77745	-2.78772	6.47228	0.010957
	ENSMUSG00000075312	Gm13597	1.76976	-3.02137	4.19592	0.0405214
	ENSMUSG00000022902	Stfa2	1.75801	-2.62418	4.72304	0.0297611
	ENSMUSG00000086715	B230112J18Rik	1.75051	-3.02616	4.21175	0.0401448
	ENSMUSG00000030470	Csrp3	1.74545	-1.19526	5.75733	0.01642
	ENSMUSG00000055926	Gm14137	1.7432	-2.44164	7.0264	0.00803166
	ENSMUSG00000066723	Vmn1r183	1.73489	-2.61374	7.28678	0.0069464
	ENSMUSG00000028644	Ermap	1.729	-0.354547	9.03064	0.00265491
	ENSMUSG00000073494	Sh2d1b2	1.72553	-3.02636	4.48266	0.0342404
	ENSMUSG00000058354	Krt6a	1.72354	-1.19607	8.5119	0.00352832
	ENSMUSG00000037860	Aim2	1.71962	0.390156	27.835	1.32114e-07
	ENSMUSG00000026931	1700019N19Rik	1.71883	-3.02703	4.64049	0.031226
	ENSMUSG00000073386	9830107B12Rik	1.71883	-3.02703	4.64049	0.031226
	ENSMUSG00000058838	Rps27a-ps2	1.71801	-3.02974	4.63605	0.0313071
	ENSMUSG00000048521	Cxcr6	1.71784	-3.04046	4.6349	0.031328
	ENSMUSG00000053121	Gm5129	1.71652	-2.44479	7.45542	0.00632456
	ENSMUSG00000028332	Hemgn	1.71391	-0.793521	6.52187	0.0106556
	ENSMUSG00000087593	Gm16174	1.7128	-3.03821	4.1309	0.0421071
	ENSMUSG00000026835	Fcnb	1.71034	-1.61457	4.79576	0.0285299
	ENSMUSG00000085348	Gm12300	1.70207	0.000637087	6.42539	0.01125
	uc007bvx.1	AK077157	1.70199	-1.92463	11.7633	0.000604088
	ENSMUSG00000027219	Slc28a2	1.67418	-1.48447	8.64215	0.00328473
	ENSMUSG00000015316	Slamf1	1.67108	-1.01851	16.1049	5.99297e-05
	ENSMUSG00000087231	E230016M11Rik	1.66102	4.44349	334.621	9.47016e-75
	ENSMUSG00000056632	Dsg3	1.66039	-2.83377	4.50417	0.0338122
	ENSMUSG00000006574	Slc4a1	1.659	1.94591	11.9203	0.000555264
	ENSMUSG00000030730	Atp2a1	1.63942	2.95358	5.60445	0.017915
	ENSMUSG00000087365	C430049B03Rik	1.63515	-2.65716	5.49645	0.0190551
	ENSMUSG00000097827	AC139571.1	1.62347	-1.67675	11.0604	0.000881929
	ENSMUSG00000004552	Ctse	1.61671	-0.119989	6.82772	0.00897539
	ENSMUSG00000027326	Casc5	1.61219	-1.82852	5.86152	0.0154754
	ENSMUSG00000000157	Itgb2l	1.61039	-0.89584	8.05842	0.00452928
	ENSMUSG00000044201	Cdc25c	1.60814	-2.34358	5.65929	0.0173631
	ENSMUSG00000051748	1100001G20Rik	1.60708	-0.210125	8.0985	0.0044302
	ENSMUSG00000028255	Clca3	1.60706	-1.11456	15.0353	0.00010552
	ENSMUSG00000030898	Cckbr	1.60615	1.07168	51.4696	7.27147e-13
	ENSMUSG00000075307	Klhl41	1.60555	-0.932264	13.3532	0.00025798
	ENSMUSG00000036110	Slc17a2	1.60356	-2.50335	5.80301	0.0159988
	ENSMUSG00000023216	Epb4.2	1.60257	-0.907771	6.50207	0.0107749
	ENSMUSG00000076937	Iglc2	1.60188	-1.77903	10.2366	0.00137684
	ENSMUSG00000071068	Treml2	1.59635	-0.806937	6.87983	0.0087174
	ENSMUSG00000090124	Ugt1a7c	1.58969	-2.25498	5.59476	0.0180143
	ENSMUSG00000027718	Il21	1.58517	-2.11168	8.46398	0.00362248
	ENSMUSG00000055976	Cldn23	1.58459	-1.8026	10.0407	0.00153122
	ENSMUSG00000028825	Rhd	1.57981	-0.848603	6.2605	0.012346
	ENSMUSG00000049537	Tecrl	1.5777	-2.25078	6.03988	0.0139862
	ENSMUSG00000051747	Ttn	1.57407	1.13886	6.66746	0.00981889
	ENSMUSG00000019647	Sema6a	1.56531	5.17615	216.621	4.9373e-49
	ENSMUSG00000066319	Rtp3	1.55784	-2.54341	4.621	0.0315829
	ENSMUSG00000031461	Myom2	1.55763	-0.36916	13.3332	0.000260746
	ENSMUSG00000062515	Fabp4	1.55691	3.17775	16.4372	5.02879e-05
	ENSMUSG00000022651	Retnlg	1.55449	1.9354	13.4736	0.000241941
	ENSMUSG00000061723	Tnnt3	1.55267	2.88442	4.72565	0.0297159
	ENSMUSG00000058816	Ppp1r2-ps3	1.55013	-2.53187	5.44044	0.0196757
	ENSMUSG00000056328	Myh1	1.54529	1.91974	4.63524	0.0313218
	ENSMUSG00000019278	Dpep1	1.54356	2.55115	49.7893	1.71176e-12
	ENSMUSG00000024471	Myot	1.53634	-0.479424	9.26017	0.00234191
	ENSMUSG00000031444	F10	1.53611	-1.86123	4.58651	0.0322245
	ENSMUSG00000051758	4930544M13Rik	1.5348	-2.54918	5.03358	0.0248604
	ENSMUSG00000056054	S100a8	1.53122	4.91738	11.8561	0.000574739
	ENSMUSG00000028841	Cnksr1	1.52968	-2.26408	6.78669	0.00918402
	ENSMUSG00000050359	Sprr1a	1.52842	3.10254	38.1683	6.48969e-10
	ENSMUSG00000019787	Trdn	1.5274	-0.473077	6.45531	0.0110621
	ENSMUSG00000058806	Col13a1	1.52685	-1.10954	15.7708	7.14989e-05
	ENSMUSG00000029380	Cxcl1	1.52571	-1.68528	7.33328	0.00676895
	ENSMUSG00000028116	Myoz2	1.52203	-2.03274	7.97694	0.00473769
	ENSMUSG00000031162	Gata1	1.51476	-2.08042	4.72617	0.029707
	ENSMUSG00000068614	Actc1	1.51438	-2.73239	4.18	0.0409038
	ENSMUSG00000022878	Adipoq	1.51318	0.551707	15.1726	9.81147e-05
	ENSMUSG00000073680	Tmem88b	1.51175	2.6798	103.522	2.57478e-24
	ENSMUSG00000025488	Cox8b	1.50289	-1.52476	6.39661	0.0114338
	ENSMUSG00000060131	Atp8b4	1.49345	-0.835369	9.48035	0.00207684
	ENSMUSG00000064147	Rab44	1.49113	-1.00823	12.3966	0.000430111
	ENSMUSG00000029322	Plac8	1.48917	0.511803	9.10951	0.00254283
	ENSMUSG00000056071	S100a9	1.48537	5.49237	10.1578	0.0014369
	ENSMUSG00000054855	Rnd1	1.4844	0.782771	33.8115	6.07174e-09
	ENSMUSG00000063388	BC023105	1.48305	-1.85126	9.81315	0.00173268
	ENSMUSG00000075249	Fsip2	1.48089	-2.7274	4.95922	0.0259519
	ENSMUSG00000022900	Ildr1	1.47049	-1.78946	5.66586	0.0172982
	ENSMUSG00000050164	Mchr1	1.46874	2.03728	67.3692	2.2514e-16
	ENSMUSG00000058794	Nfe2	1.46814	-0.727583	6.29456	0.0121109
	ENSMUSG00000015619	Gata3	1.46515	-2.92241	3.96736	0.0463905
	ENSMUSG00000022783	Spag6	1.46344	-2.9364	3.92764	0.0474985
	ENSMUSG00000095620	2010005H15Rik	1.46134	-2.43444	5.15484	0.0231817
	ENSMUSG00000035594	Chrna5	1.45742	-0.708249	20.1622	7.1146e-06
	ENSMUSG00000092884	Gm22124	1.45242	-2.58806	4.64074	0.0312215
	ENSMUSG00000020218	Wif1	1.4522	-1.7657	6.31652	0.0119618
	ENSMUSG00000086006	Gm13293	1.45135	-2.07473	7.45093	0.00634038
	ENSMUSG00000027513	Pck1	1.45091	-0.085897	8.16494	0.00427079
	ENSMUSG00000054626	Xlr	1.45084	-2.30618	6.77481	0.00924533
	ENSMUSG00000037033	Clca4	1.44526	-2.43954	5.58478	0.0181172
	ENSMUSG00000059108	Ifitm6	1.4427	1.30362	8.1595	0.00428361
	ENSMUSG00000001403	Ube2c	1.44027	2.3416	4.16748	0.041207
	ENSMUSG00000086848	Lce6a	1.43775	-1.87133	6.92835	0.00848399
	ENSMUSG00000020897	Aurkb	1.43571	-1.54318	5.28351	0.0215283
	ENSMUSG00000029372	Ppbp	1.43528	-0.354286	8.87004	0.00289889
	ENSMUSG00000037686	Aspg	1.43165	-1.69586	7.21669	0.00722288
	ENSMUSG00000025479	Cyp2e1	1.43162	1.35452	17.9464	2.27216e-05
	ENSMUSG00000038331	Satb2	1.42111	-0.402681	19.4726	1.02055e-05
	ENSMUSG00000045545	Krt14	1.41894	-2.09075	7.72417	0.00544864
	ENSMUSG00000054136	Adm2	1.41816	-0.652304	19.9875	7.79498e-06
	ENSMUSG00000062329	Cytl1	1.41526	0.0267592	20.4671	6.06664e-06
	ENSMUSG00000042784	Muc1	1.41488	-1.7235	9.85886	0.00169016
	ENSMUSG00000040026	Saa3	1.4084	-2.08472	4.47656	0.0343628
	ENSMUSG00000069873	4930438A08Rik	1.40404	-2.09194	5.02157	0.0250335
	ENSMUSG00000052374	Actn2	1.40104	-0.290977	10.6223	0.00111733
	ENSMUSG00000024675	Ms4a4c	1.40027	-1.19317	6.10106	0.0135101
	ENSMUSG00000044393	Dsg2	1.39676	-2.09783	6.77575	0.00924048
	ENSMUSG00000013653	1810065E05Rik	1.38945	-2.33072	5.6819	0.0171408
	ENSMUSG00000083303	Gm12110	1.38907	-2.77777	3.90842	0.0480448
	ENSMUSG00000032484	Ngp	1.38701	3.98426	8.89602	0.00285793
	ENSMUSG00000085698	Gm16022	1.38611	-1.50218	8.22003	0.00414305
	ENSMUSG00000030785	Cox6a2	1.3861	-1.4303	9.31995	0.00226672
	ENSMUSG00000089991	Gm16332	1.38595	-2.78296	3.91139	0.04796
	ENSMUSG00000031074	Fgf3	1.38432	1.73687	27.9667	1.23423e-07
	ENSMUSG00000041324	Inhba	1.38355	-1.36607	9.34236	0.00223917
	ENSMUSG00000032988	Slc16a8	1.38349	-2.78374	4.19138	0.0406301
	ENSMUSG00000018566	Slc2a4	1.38114	-0.110004	19.145	1.21156e-05
	ENSMUSG00000005800	Mmp8	1.377	1.66817	10.0181	0.00155006
	ENSMUSG00000049699	Ucn2	1.37223	-1.81399	7.33994	0.00674391
	ENSMUSG00000052270	Fpr2	1.36948	-0.804936	6.41851	0.0112937
	ENSMUSG00000081219	Bambi-ps1	1.36883	-0.26583	22.1682	2.49778e-06
	ENSMUSG00000085106	Gm16000	1.36628	-1.91527	7.64077	0.00570637
	ENSMUSG00000022667	Cd200r1	1.36588	-2.22782	4.42654	0.0353841
	ENSMUSG00000072596	Ear2	1.35847	0.223376	6.69857	0.00964905
	ENSMUSG00000026532	Spta1	1.35719	-0.569591	5.93456	0.0148468
	ENSMUSG00000086903	Hotair	1.35653	-2.10319	4.80997	0.0282955
	ENSMUSG00000022044	Stmn4	1.35183	4.35329	233.863	8.56823e-53
	ENSMUSG00000030278	Cidec	1.34972	0.6165	8.18472	0.00422446
	ENSMUSG00000027022	Xirp2	1.34621	0.175328	5.67251	0.0172328
	ENSMUSG00000069793	Slfn9	1.3432	-0.296059	21.6157	3.33117e-06
	ENSMUSG00000038059	Smim3	1.3353	4.20961	171.938	2.79258e-39
	ENSMUSG00000050350	Gpr18	1.33374	-2.64557	4.18774	0.0407174
	ENSMUSG00000042816	Gpr151	1.33302	3.22649	133.896	5.75715e-31
	ENSMUSG00000038239	Hrc	1.33169	-1.35292	7.23702	0.00714152
	ENSMUSG00000026579	F5	1.31757	-1.46585	4.68776	0.0303783
	ENSMUSG00000023905	Tnfrsf12a	1.31237	3.07695	121.113	3.60953e-28
	ENSMUSG00000024053	Emilin2	1.30971	0.273382	11.7369	0.00061274
	ENSMUSG00000032496	Ltf	1.30544	3.09947	8.15496	0.00429435
	ENSMUSG00000043020	Wdr63	1.305	-2.28513	4.12808	0.0421773
	ENSMUSG00000038357	Camp	1.30436	2.05704	6.69367	0.0096756
	ENSMUSG00000025746	Il6	1.30271	0.21446	27.7785	1.36031e-07
	ENSMUSG00000072720	Myo18b	1.30123	-1.7256	4.19408	0.0405654
	ENSMUSG00000040705	A930016O22Rik	1.2945	1.78261	3.99509	0.045633
	ENSMUSG00000074923	Pak6	1.29291	-2.2588	4.28146	0.0385303
	ENSMUSG00000031489	Adrb3	1.28853	-1.78997	5.63536	0.0176018
	ENSMUSG00000011263	Exoc3l2	1.28817	-0.451527	18.0515	2.15014e-05
	ENSMUSG00000005373	Mlxipl	1.28778	-1.41004	5.78281	0.0161836
	ENSMUSG00000080950	Gm7278	1.2864	-2.53132	4.15084	0.0416139
	ENSMUSG00000031382	Asb11	1.28623	-2.522	4.4665	0.0345658
	ENSMUSG00000022034	Esco2	1.28576	-1.53307	4.48127	0.0342682
	ENSMUSG00000079298	Klrb1b	1.28488	-1.71402	8.57866	0.00340126
	ENSMUSG00000031004	Mki67	1.2806	1.75145	7.87426	0.00501435
	ENSMUSG00000042474	Faim3	1.27638	-1.89811	4.34559	0.0371048
	ENSMUSG00000030724	Cd19	1.27383	-1.05304	7.0194	0.00806312
	ENSMUSG00000048776	Pthlh	1.27056	1.23652	37.3157	1.0047e-09
	ENSMUSG00000026100	Mstn	1.2705	-0.174734	20.0511	7.53997e-06
	ENSMUSG00000029177	Cenpa	1.26944	-0.69399	7.73348	0.00542062
	ENSMUSG00000063632	Sox11	1.26907	1.93159	57.7662	2.95194e-14
	ENSMUSG00000031972	Acta1	1.26674	3.12748	3.96253	0.0465237
	ENSMUSG00000040592	Cd79b	1.26635	-0.718227	7.16331	0.00744098
	ENSMUSG00000092775	Gm26196	1.266	-2.53105	3.97707	0.0461238
	ENSMUSG00000078122	F630028O10Rik	1.2619	0.369871	7.99805	0.00468277
	ENSMUSG00000046223	Plaur	1.2619	3.4119	161.834	4.49791e-37
	ENSMUSG00000087433	Gm14167	1.26034	-2.54041	4.0164	0.0450599
	ENSMUSG00000032495	Lrrc2	1.2591	-0.824314	10.8167	0.00100589
	ENSMUSG00000031861	Lpar2	1.25861	-2.18724	4.13847	0.0419189
	ENSMUSG00000019942	Cdk1	1.25673	-0.651566	9.09588	0.00256186
	ENSMUSG00000093000	Gm24155	1.25161	-2.41024	4.2719	0.0387476
	ENSMUSG00000071715	Ncf4	1.24917	-0.727507	5.9458	0.0147524
	ENSMUSG00000060470	Gpr97	1.24425	-1.25508	5.42112	0.0198946
	ENSMUSG00000028360	Slc44a5	1.24062	-1.16981	8.43033	0.00369013
	ENSMUSG00000045591	Olig3	1.23743	-1.74659	6.49668	0.0108076
	ENSMUSG00000035004	Igsf6	1.23256	-0.064467	9.8828	0.00166831
	ENSMUSG00000031722	Hp	1.2321	1.93325	13.9137	0.000191397
	ENSMUSG00000026602	Nphs2	1.22635	-2.11581	4.08685	0.0432181
	ENSMUSG00000061780	Cfd	1.22344	2.2334	12.4258	0.000423447
	ENSMUSG00000069919	Hba-a1	1.22077	5.84181	13.5263	0.000235243
	ENSMUSG00000078771	Evi2a	1.2201	-1.14504	9.23578	0.00237332
	ENSMUSG00000092666	Gm22408	1.2183	-2.31186	5.09702	0.0239669
	ENSMUSG00000024521	Pmaip1	1.21413	1.76847	44.4124	2.65999e-11
	ENSMUSG00000027075	Slc43a1	1.21134	0.504676	18.9467	1.3442e-05
	ENSMUSG00000022584	Ly6c2	1.21013	0.562326	6.16813	0.0130072
	ENSMUSG00000024673	Ms4a1	1.20064	-0.840804	8.48566	0.00357956
	ENSMUSG00000061311	Rag1	1.20036	-1.75907	5.15482	0.0231819
	ENSMUSG00000074817	Papolb	1.19996	-1.85298	5.97655	0.0144973
	ENSMUSG00000025172	Ankrd2	1.19918	-1.68952	5.11514	0.0237179
	ENSMUSG00000024256	Adcyap1	1.19804	6.9463	163.219	2.24041e-37
	ENSMUSG00000023078	Cxcl13	1.19746	-2.43939	3.90697	0.0480863
	ENSMUSG00000086124	A530076I17Rik	1.19607	-1.64635	4.87559	0.0272391
	ENSMUSG00000058207	Serpina3k	1.19548	-2.02127	5.01802	0.0250849
	ENSMUSG00000056749	Nfil3	1.19353	2.80028	75.2352	4.17843e-18
	ENSMUSG00000026228	Htr2b	1.1893	-2.11542	5.09429	0.0240047
	ENSMUSG00000038591	Colec10	1.18119	-0.693546	12.6503	0.000375496
	ENSMUSG00000013974	1810033B17Rik	1.18021	-0.553252	5.58776	0.0180864
	ENSMUSG00000040552	C3ar1	1.17994	-0.342825	14.6808	0.000127337
	ENSMUSG00000085119	Gm13644	1.1785	1.66179	44.5559	2.47192e-11
	ENSMUSG00000026822	Lcn2	1.17725	3.15885	8.70337	0.00317622
	ENSMUSG00000043795	Gm14492	1.17138	-2.02487	5.30928	0.0212121
	ENSMUSG00000043282	Gm5531	1.16906	-0.574669	12.4358	0.00042119
	ENSMUSG00000026605	Cenpf	1.16678	-0.972921	7.64365	0.00569724
	ENSMUSG00000031506	Ptpn7	1.16491	-0.784477	8.5495	0.00345618
	ENSMUSG00000056973	Ces1d	1.16469	-0.937555	4.93511	0.0263165
	ENSMUSG00000048402	Gli2	1.16408	-0.626385	11.0468	0.000888425
	ENSMUSG00000022236	Ropn1l	1.16109	-1.70086	6.56515	0.0103995
	ENSMUSG00000073420	Btnl5	1.15838	-1.12706	8.47315	0.00360427
	ENSMUSG00000025804	Ccr1	1.15817	0.200005	12.1662	0.000486639
	ENSMUSG00000015568	Lpl	1.1509	3.03681	23.0097	1.61185e-06
	ENSMUSG00000021367	Edn1	1.14786	0.0852988	17.3188	3.16049e-05
	ENSMUSG00000024691	Fam111a	1.14638	3.01703	67.5027	2.10395e-16
	ENSMUSG00000034107	Ano7	1.14463	-1.17877	9.47048	0.00208805
	ENSMUSG00000052212	Cd177	1.14163	1.00842	5.57006	0.0182701
	ENSMUSG00000030413	Pglyrp1	1.14135	0.0643311	4.53163	0.0332739
	ENSMUSG00000039328	Rnf122	1.13922	3.83452	184.46	5.14741e-42
	ENSMUSG00000024679	Ms4a6d	1.13787	0.572657	14.1081	0.000172601
	ENSMUSG00000037166	Ppp1r14a	1.13732	-2.13509	4.48665	0.0341605
	ENSMUSG00000017737	Mmp9	1.13547	1.32052	5.91845	0.0149832
	ENSMUSG00000052760	A630001G21Rik	1.13007	-1.66132	5.04025	0.0247649
	ENSMUSG00000026357	Rgs18	1.12738	-1.13993	7.11656	0.00763751
	ENSMUSG00000026068	Il18rap	1.12726	-0.600599	5.26738	0.0217287
	ENSMUSG00000002204	Napsa	1.1257	-0.112577	6.44508	0.011126
	ENSMUSG00000018927	Ccl6	1.12385	1.76285	29.9191	4.50454e-08
	ENSMUSG00000028718	Stil	1.11973	-1.30294	6.98163	0.00823506
	ENSMUSG00000073940	Hbb-b2	1.11904	4.56184	13.6223	0.000223509
	ENSMUSG00000089672	Gp49a	1.11856	-0.0581359	8.96355	0.00275419
	ENSMUSG00000024749	Tmc1	1.11638	-1.09026	7.17119	0.00740834
	ENSMUSG00000030102	Itpr1	1.11354	4.04995	147.659	5.63103e-34
	ENSMUSG00000031519	Asb5	1.11154	-1.37087	5.7316	0.0166623
	ENSMUSG00000030592	Ryr1	1.10961	0.0346919	5.82278	0.0158199
	ENSMUSG00000052241	A930035D04Rik	1.10787	-1.89142	5.18852	0.0227366
	ENSMUSG00000020427	Igfbp3	1.10326	4.91314	87.6974	7.62737e-21
	ENSMUSG00000026941	Mamdc4	1.10291	-1.31446	6.93177	0.00846778
	ENSMUSG00000032807	Alox12b	1.10241	-1.26482	7.95657	0.00479132
	ENSMUSG00000028125	Abca4	1.09693	-1.36444	7.4945	0.00618878
	ENSMUSG00000021356	Irf4	1.09474	-1.36846	5.67132	0.0172445
	ENSMUSG00000047798	Cd300lf	1.0936	-0.666796	5.47056	0.0193395
	ENSMUSG00000061039	Olfr920	1.09104	2.11478	55.796	8.03946e-14
	ENSMUSG00000002944	Cd36	1.08876	1.88463	11.3926	0.000737358
	ENSMUSG00000020914	Top2a	1.0883	0.559052	4.66369	0.0308069
	ENSMUSG00000025270	Alas2	1.08664	3.21543	12.9326	0.000322904
	ENSMUSG00000054717	Hmgb2	1.08634	2.5851	16.3681	5.21552e-05
	ENSMUSG00000044364	Tmem74b	1.08623	0.550312	21.027	4.52865e-06
	ENSMUSG00000079012	Serpina3m	1.08461	-0.960868	6.52903	0.0106128
	ENSMUSG00000020798	Spns3	1.08157	-1.99025	4.30381	0.0380271
	ENSMUSG00000006221	Hspb7	1.07953	0.499519	7.4437	0.00636589
	ENSMUSG00000019122	Ccl9	1.07951	1.32413	22.8484	1.75296e-06
	ENSMUSG00000017716	Birc5	1.07809	0.655617	11.0869	0.00086941
	ENSMUSG00000058093	AA987161	1.07615	4.06756	85.3198	2.53809e-20
	ENSMUSG00000020216	Jsrp1	1.07514	-1.2821	7.65684	0.00565574
	ENSMUSG00000026581	Sell	1.07418	0.470415	6.22302	0.01261
	ENSMUSG00000041707	1810011H11Rik	1.07347	-2.16951	4.13116	0.0421004
	ENSMUSG00000033220	Rac2	1.07167	1.24114	8.69037	0.00319896
	ENSMUSG00000038725	Pkhd1l1	1.06998	-1.90638	4.50077	0.0338796
	ENSMUSG00000000739	Sult5a1	1.06811	-0.486171	10.7708	0.00103116
	ENSMUSG00000033902	Mapkbp1	1.06562	3.6272	99.4836	1.97795e-23
	ENSMUSG00000020437	Myo1g	1.06538	-0.330749	7.66837	0.00561971
	ENSMUSG00000020953	Coch	1.06193	-1.33089	6.1877	0.0128641
	ENSMUSG00000014599	Csf1	1.05807	4.39738	120.624	4.61781e-28
	ENSMUSG00000052305	Hbb-b1	1.05774	6.79466	8.87194	0.00289588
	ENSMUSG00000032515	Csrnp1	1.05557	2.55361	65.7487	5.1225e-16
	ENSMUSG00000052013	Btla	1.05531	-0.870345	7.56525	0.00595043
	ENSMUSG00000054556	Gm4876	1.05329	-0.264091	14.0657	0.000176537
	ENSMUSG00000031762	Mt2	1.05316	6.26837	58.4884	2.04488e-14
	ENSMUSG00000035352	Ccl12	1.04914	-0.540645	9.80757	0.00173795
	ENSMUSG00000071347	C1qtnf9	1.04731	-0.665463	8.54402	0.00346659
	ENSMUSG00000039236	Isg20	1.046	1.09692	12.5442	0.000397446
	ENSMUSG00000026180	Cxcr2	1.04164	0.476961	5.84969	0.0155798
	ENSMUSG00000034224	Slc38a8	1.03818	-1.85871	5.1646	0.0230518
	ENSMUSG00000035274	Tpbg	1.03722	-0.675707	9.01503	0.00267769
	ENSMUSG00000063193	Cd300lb	1.03656	-1.34363	7.01933	0.00806345
	ENSMUSG00000066154	Mup3	1.03605	-1.71641	5.46917	0.0193548
	ENSMUSG00000029552	Tes	1.03459	3.3287	75.016	4.66905e-18
	ENSMUSG00000038132	Rbm24	1.03412	-1.7777	5.45389	0.0195249
	ENSMUSG00000002111	Sfpi1	1.03383	0.306806	6.55287	0.0104715
	ENSMUSG00000020672	Sntg2	1.03152	-1.25481	6.28867	0.0121512
	ENSMUSG00000066687	Zbtb16	1.02685	1.64366	20.4537	6.10923e-06
	ENSMUSG00000028195	Cyr61	1.02397	1.64555	18.896	1.38038e-05
	ENSMUSG00000040204	2810417H13Rik	1.01838	-0.92568	4.45884	0.0347211
	ENSMUSG00000017204	Gsdma	1.01749	-1.0268	8.39706	0.00375829
	ENSMUSG00000047654	Tssk6	1.01466	-1.80195	4.24689	0.0393223
	ENSMUSG00000070637	Gm694	1.01261	-0.413634	10.2601	0.00135941
	ENSMUSG00000069917	Hba-a2	1.0085	5.42075	12.2629	0.000462065
	ENSMUSG00000032648	Pygm	1.00198	1.58312	5.28415	0.0215204
	ENSMUSG00000050108	Bpifc	1.00062	-2.12078	3.86268	0.0493714
	ENSMUSG00000030144	Clec4d	0.999454	-1.3649	4.58569	0.03224
	ENSMUSG00000044734	Serpinb1a	0.997302	7.0756	89.5775	2.94852e-21
	ENSMUSG00000003752	Itpkc	0.997231	3.0549	82.731	9.4017e-20
	ENSMUSG00000087107	AI662270	0.996301	0.150329	7.07294	0.00782568
	ENSMUSG00000073902	Gm1966	0.995637	-1.9508	3.85636	0.0495577
	ENSMUSG00000025877	Hk3	0.995511	-0.370767	6.35202	0.0117247
	ENSMUSG00000005370	Msh6	0.990064	3.87853	86.2327	1.59958e-20
	ENSMUSG00000002847	Pla1a	0.989543	-1.12902	5.79775	0.0160467
	ENSMUSG00000031390	Avpr2	0.988192	-1.3729	4.72135	0.0297903
	ENSMUSG00000032053	Pou2af1	0.987568	-1.56324	4.0483	0.0442157
	ENSMUSG00000002668	Dennd1c	0.987146	-1.22414	5.85228	0.0155568
	ENSMUSG00000030798	Cd37	0.985684	-0.249683	5.17714	0.0228859
	ENSMUSG00000020838	Slc6a4	0.985663	0.614113	12.2842	0.000456812
	ENSMUSG00000027313	Chac1	0.98306	2.54483	43.3416	4.59696e-11
	ENSMUSG00000026208	Des	0.97962	1.27476	6.43886	0.0111651
	ENSMUSG00000097432	mmu-mir-1900	0.978558	-0.648981	7.64803	0.00568345
	ENSMUSG00000038173	Enpp6	0.978146	-1.61769	5.2184	0.022349
	ENSMUSG00000039910	Cited2	0.971762	2.77263	47.755	4.8295e-12
	ENSMUSG00000001473	Tubb6	0.970464	3.93321	135.242	2.92284e-31
	ENSMUSG00000014361	Mertk	0.969215	3.47162	48.118	4.01329e-12
	ENSMUSG00000039109	F13a1	0.968044	3.12779	24.9455	5.89751e-07
	ENSMUSG00000022439	Parvg	0.965414	-0.448886	4.49327	0.0340285
	ENSMUSG00000051212	Gpr183	0.964222	-1.6822	4.58344	0.0322823
	ENSMUSG00000027559	Car3	0.958137	2.81847	10.4669	0.0012153
	ENSMUSG00000040740	Slc25a34	0.952388	-0.55889	9.39423	0.00217669
	uc029wnq.1	Gm18853	0.951908	-1.89302	4.20771	0.0402406
	ENSMUSG00000049988	Lrrc25	0.951598	-1.3924	4.68979	0.0303424
	ENSMUSG00000020839	Tmigd1	0.950635	-0.0909575	7.32534	0.00679893
	ENSMUSG00000011008	Mcoln2	0.9499	-0.233352	10.198	0.0014059
	ENSMUSG00000044934	Zfp367	0.949687	4.76879	80.7614	2.5469e-19
	ENSMUSG00000028464	Tpm2	0.948679	3.14415	31.5379	1.9559e-08
	ENSMUSG00000067848	4933402N22Rik	0.94739	-1.75877	3.87123	0.0491205
	ENSMUSG00000036687	Tmem184a	0.946674	-0.598703	9.72025	0.00182248
	ENSMUSG00000042759	Apobr	0.943274	0.25235	9.10054	0.00255534
	ENSMUSG00000079227	Ccr5	0.940586	0.0264849	13.4582	0.00024394
	ENSMUSG00000000078	Klf6	0.93936	6.01001	81.863	1.45855e-19
	ENSMUSG00000030109	Slc6a12	0.937604	-1.20721	6.29915	0.0120796
	ENSMUSG00000030867	Plk1	0.937209	-1.07435	5.86417	0.0154522
	ENSMUSG00000047109	Cldn14	0.933794	0.292048	15.612	7.77606e-05
	ENSMUSG00000039529	Atp8b1	0.933035	0.635146	17.357	3.09758e-05
	ENSMUSG00000098112	Bin2	0.932056	-0.584481	5.80487	0.0159818
	ENSMUSG00000040856	Dlk1	0.930547	-1.04017	6.28383	0.0121844
	ENSMUSG00000031574	Star	0.929554	2.40066	46.7672	7.99395e-12
	ENSMUSG00000022468	Endou	0.929408	-0.401789	7.73794	0.00540724
	ENSMUSG00000029915	Clec5a	0.928129	-0.552798	6.69029	0.00969393
	ENSMUSG00000087002	Gm16277	0.917285	4.09965	89.0192	3.90996e-21
	ENSMUSG00000020205	Phlda1	0.911408	3.34686	80.6784	2.65611e-19
	ENSMUSG00000006522	Itih3	0.90993	-0.295187	9.32161	0.00226467
	ENSMUSG00000019890	Nts	0.909538	2.95912	38.6973	4.94886e-10
	ENSMUSG00000089781	Gm15756	0.909127	0.125864	7.84395	0.00509912
	ENSMUSG00000021765	Fst	0.90753	3.11712	61.9647	3.49669e-15
	ENSMUSG00000030510	Cers3	0.904972	-1.78141	4.07072	0.0436327
	ENSMUSG00000030220	Arhgdib	0.90207	2.54395	9.98294	0.00157998
	ENSMUSG00000043003	Rasef	0.899606	2.18781	39.9601	2.59207e-10
	ENSMUSG00000085080	2310044K18Rik	0.899312	-0.915292	5.2327	0.0221661
	ENSMUSG00000050335	Lgals3	0.897998	3.82629	62.3636	2.85559e-15
	ENSMUSG00000022102	Dok2	0.896651	-1.06021	5.00811	0.0252288
	ENSMUSG00000098168	RP24-422C24.2	0.895432	-0.631163	5.90306	0.0151146
	ENSMUSG00000060989	Gm11847	0.893662	-1.79325	3.96621	0.0464222
	ENSMUSG00000024883	Rin1	0.891302	0.875425	18.4593	1.73568e-05
	ENSMUSG00000030272	Camk1	0.890001	5.4439	90.1063	2.25704e-21
	ENSMUSG00000029650	Slc46a3	0.889998	1.16613	19.033	1.28476e-05
	ENSMUSG00000037447	Arid5a	0.88999	3.65704	97.9931	4.19844e-23
	ENSMUSG00000030786	Itgam	0.88941	1.79313	10.7491	0.00104329
	ENSMUSG00000027656	Wisp2	0.88762	-0.227035	5.89004	0.0152268
	ENSMUSG00000085009	Gm12977	0.886262	-0.673329	8.34308	0.0038716
	ENSMUSG00000000204	Slfn4	0.886015	0.725279	4.49606	0.0339731
	ENSMUSG00000067006	Serpinb5	0.884288	0.677966	11.8331	0.00058186
	ENSMUSG00000033060	Lmo7	0.882606	3.01566	55.5529	9.09775e-14
	ENSMUSG00000038064	Cldn22	0.880511	-1.66509	3.8747	0.049019
	ENSMUSG00000001627	Ifrd1	0.8801	4.30952	129.576	5.07418e-30
	ENSMUSG00000036123	Slc9a3	0.87948	0.407215	5.20735	0.0224916
	uc008hmg.1	Gm19424	0.878483	-0.0977801	6.88898	0.00867287
	ENSMUSG00000035671	Zswim4	0.878316	3.8126	112.839	2.33989e-26
	ENSMUSG00000024659	Anxa1	0.87688	3.09199	9.57983	0.00196727
	ENSMUSG00000003283	Hck	0.876553	0.0136422	5.74029	0.01658
	ENSMUSG00000029201	Ugdh	0.875413	4.30874	108.594	1.99143e-25
	ENSMUSG00000049103	Ccr2	0.872981	1.79812	14.1935	0.000164943
	ENSMUSG00000087470	A630031M04Rik	0.872881	-1.43918	4.6757	0.0305922
	uc029rtj.1	2210039B01Rik	0.868839	-1.35258	3.97691	0.0461281
	ENSMUSG00000053475	Tnfaip6	0.86712	-0.379877	9.51559	0.00203734
	ENSMUSG00000024907	Gal	0.866693	3.72668	43.5931	4.04253e-11
	ENSMUSG00000071633	Gm4952	0.866348	-1.39115	4.53466	0.033215
	ENSMUSG00000030677	Kif22	0.866311	2.0534	28.288	1.04542e-07
	ENSMUSG00000040747	Cd53	0.865071	1.51447	13.3977	0.000251938
	ENSMUSG00000097296	RP24-64D24.4	0.862683	-0.694851	6.12741	0.0133102
	ENSMUSG00000067653	Ankrd23	0.861659	0.0834567	10.2492	0.00136746
	ENSMUSG00000028226	Mmp16	0.858424	2.83235	52.6724	3.9409e-13
	ENSMUSG00000021702	Thbs4	0.857801	2.26686	29.247	6.37136e-08
	ENSMUSG00000040435	Ppp1r15a	0.854194	4.73767	107.37	3.69361e-25
	ENSMUSG00000028717	Tal1	0.853506	-0.0651563	5.70349	0.0169312
	ENSMUSG00000015950	Ncf1	0.850386	1.48626	5.00538	0.0252687
	ENSMUSG00000011148	Adssl1	0.850271	0.348192	6.66995	0.00980521
	ENSMUSG00000024235	Map3k8	0.848759	-0.577984	8.09215	0.00444574
	ENSMUSG00000031765	Mt1	0.84821	6.15343	56.9399	4.49347e-14
	ENSMUSG00000021070	Bdkrb2	0.846091	0.972481	19.3273	1.1012e-05
	ENSMUSG00000055048	Gm9962	0.845156	-0.17758	9.74902	0.00179418
	ENSMUSG00000086841	2410006H16Rik	0.845011	2.80233	45.6592	1.40724e-11
	ENSMUSG00000020423	Btg2	0.842348	2.7112	40.9352	1.57361e-10
	ENSMUSG00000020649	Rrm2	0.838717	0.0963172	4.89084	0.0269995
	ENSMUSG00000007122	Casq1	0.837398	1.67397	12.059	0.000515416
	ENSMUSG00000031264	Btk	0.83618	-0.333211	6.0544	0.0138717
	ENSMUSG00000028167	Bdh2	0.832702	-1.05188	4.29621	0.0381974
	ENSMUSG00000058290	Espl1	0.831002	-0.786732	5.15739	0.0231477
	ENSMUSG00000097188	AC025794.1	0.82932	1.96297	28.0129	1.20508e-07
	ENSMUSG00000034116	Vav1	0.828024	0.119868	5.2792	0.0215816
	uc008pkk.1	AK039238	0.827361	0.587053	12	0.000531997
	ENSMUSG00000027364	Usp50	0.825764	-1.17312	3.9884	0.0458146
	ENSMUSG00000087064	Gm11721	0.825491	-0.0287282	5.56146	0.0183601
	ENSMUSG00000049130	C5ar1	0.824313	0.177941	9.50185	0.00205265
	ENSMUSG00000067780	Pi15	0.822389	-0.128437	7.537	0.00604445
	ENSMUSG00000032715	Trib3	0.82203	1.25113	20.8174	5.0522e-06
	ENSMUSG00000092203	1110038B12Rik	0.821114	2.43177	33.958	5.63136e-09
	ENSMUSG00000097769	AC121821.1	0.819123	0.279175	11.1352	0.000847052
	ENSMUSG00000044827	Tlr1	0.814969	-1.15069	4.32101	0.0376446
	ENSMUSG00000066838	Zfp772	0.813303	2.73108	38.0828	6.78035e-10
	ENSMUSG00000030579	Tyrobp	0.813123	1.64808	11.8779	0.000568033
	ENSMUSG00000079419	Ms4a6c	0.812375	1.7523	14.1131	0.000172145
	ENSMUSG00000037568	Vash2	0.811781	2.04415	26.3277	2.88129e-07
	ENSMUSG00000003644	Rps6ka1	0.811647	3.04172	31.3704	2.13202e-08
	ENSMUSG00000024891	Slc29a2	0.811174	2.62888	37.1823	1.07584e-09
	ENSMUSG00000087458	Gm13999	0.810939	-0.0882453	7.85534	0.00506708
	ENSMUSG00000002297	Dbf4	0.810816	0.101658	10.1215	0.00146547
	ENSMUSG00000025089	Gfra1	0.810271	6.89487	82.6437	9.82605e-20
	ENSMUSG00000043953	Ccrl2	0.807418	-1.06137	4.71703	0.0298652
	ENSMUSG00000085843	A730085A09Rik	0.805814	-0.59603	7.01553	0.00808059
	ENSMUSG00000072844	G530011O06Rik	0.804431	-0.226652	8.73024	0.00312976
	ENSMUSG00000074207	Adh1	0.801683	1.48889	13.1213	0.000291964
	ENSMUSG00000083064	Gm7785	0.796731	-0.847231	4.82241	0.028092
	ENSMUSG00000037548	H2-DMb2	0.79661	-1.07585	4.20961	0.0401955
	ENSMUSG00000018654	Ikzf1	0.793819	0.941214	9.15488	0.00248055
	ENSMUSG00000023067	Cdkn1a	0.79362	6.14178	60.958	5.83067e-15
	ENSMUSG00000032802	Srxn1	0.793457	8.36801	128.261	9.83975e-30
	ENSMUSG00000022893	Adamts1	0.792328	3.5051	45.2826	1.70555e-11
	ENSMUSG00000052336	Cx3cr1	0.790808	0.685826	13.2656	0.000270321
	ENSMUSG00000029641	Rasl11a	0.789385	0.86974	13.5693	0.000229916
	ENSMUSG00000020101	4632428N05Rik	0.789271	1.77563	11.6524	0.000641201
	ENSMUSG00000035305	Ror1	0.7876	-0.126102	8.08781	0.00445641
	ENSMUSG00000069516	Lyz2	0.785946	5.14444	16.689	4.40361e-05
	ENSMUSG00000071722	Spin4	0.785594	-1.4427	4.00025	0.0454935
	ENSMUSG00000028989	Angptl7	0.783453	1.88481	22.4646	2.14051e-06
	ENSMUSG00000097195	Snhg5	0.783337	1.51804	14.8533	0.000116204
	ENSMUSG00000028364	Tnc	0.781781	0.472047	6.09374	0.0135662
	ENSMUSG00000069355	Gm5152	0.779669	-0.0234542	7.48214	0.00623141
	ENSMUSG00000025473	Adam8	0.779319	3.29475	40.237	2.24943e-10
	ENSMUSG00000000567	Sox9	0.779316	-0.162827	7.024	0.00804243
	ENSMUSG00000091747	D17H6S56E-5	0.778648	1.2445	7.25408	0.00707399
	ENSMUSG00000079049	Serpinb1c	0.77862	-0.894635	4.89928	0.0268679
	ENSMUSG00000098148	RP23-267D22.1	0.778561	5.27972	113.305	1.84995e-26
	ENSMUSG00000028599	Tnfrsf1b	0.777725	2.00531	26.8603	2.18709e-07
	ENSMUSG00000031389	Arhgap4	0.773662	-0.0545169	7.91344	0.0049069
	ENSMUSG00000000290	Itgb2	0.772671	1.16604	6.92671	0.00849176
	ENSMUSG00000058153	Sez6l	0.766341	3.56636	46.4593	9.35425e-12
	ENSMUSG00000000628	Hk2	0.766056	1.07441	14.3052	0.000155438
	ENSMUSG00000022148	Fyb	0.765463	0.999021	11.3508	0.000754169
	ENSMUSG00000071001	Hrct1	0.76082	-0.771503	5.29654	0.0213678
	ENSMUSG00000015053	Gata2	0.758137	-0.02221	7.19315	0.00731824
	ENSMUSG00000061882	Ccdc62	0.758048	-0.750277	5.51566	0.018847
	uc009tee.1	AK086914	0.757725	-0.115531	7.78375	0.00527184
	ENSMUSG00000048387	Osr1	0.753656	-0.739128	4.72627	0.0297052
	ENSMUSG00000025348	Itga7	0.753246	6.94951	69.2464	8.6899e-17
	ENSMUSG00000035783	Acta2	0.753159	3.46752	28.0645	1.17342e-07
	ENSMUSG00000060791	Gmfg	0.752297	0.00989031	5.69964	0.0169684
	ENSMUSG00000029084	Cd38	0.751884	1.83785	19.6594	9.25467e-06
	ENSMUSG00000024143	Rhoq	0.750403	6.9832	77.5323	1.3057e-18
	ENSMUSG00000011179	Odc1	0.74887	5.7936	66.1792	4.11743e-16
	ENSMUSG00000035711	Dok3	0.748288	-0.218479	5.26231	0.0217921
	ENSMUSG00000026480	Ncf2	0.747775	1.92187	9.55817	0.00199061
	ENSMUSG00000015647	Lama5	0.747502	2.16543	26.0782	3.27865e-07
	ENSMUSG00000030214	Plbd1	0.746288	0.591374	4.39925	0.0359548
	ENSMUSG00000020573	Pik3cg	0.746106	0.474689	6.4548	0.0110653
	ENSMUSG00000040528	Milr1	0.745995	-0.325677	5.88582	0.0152633
	ENSMUSG00000027997	Casp6	0.745582	1.58983	19.5181	9.96529e-06
	ENSMUSG00000069792	Wfdc17	0.745494	-0.271717	6.17534	0.0129543
	ENSMUSG00000038670	Mybpc2	0.744984	1.15086	3.89538	0.0484192
	ENSMUSG00000040084	Bub1b	0.744934	1.00576	8.67259	0.00323031
	ENSMUSG00000028551	Cdkn2c	0.744822	0.752245	10.1807	0.00141918
	ENSMUSG00000046688	Tifa	0.744567	5.55525	73.9886	7.85709e-18
	ENSMUSG00000025701	Alox5	0.744337	-0.95898	4.27518	0.0386729
	ENSMUSG00000028996	Rbp7	0.744022	-0.57935	5.8981	0.0151572
	ENSMUSG00000090570	Gm17041	0.74395	1.48397	17.9595	2.25652e-05
	ENSMUSG00000057751	Megf6	0.743752	0.370525	10.0508	0.00152282
	ENSMUSG00000033983	Coil	0.740051	3.62507	63.0881	1.97667e-15
	ENSMUSG00000041515	Irf8	0.738623	0.0301546	8.19758	0.00419462
	ENSMUSG00000034906	Ncaph	0.738599	-0.812855	4.82447	0.0280584
	ENSMUSG00000055723	Rras2	0.736748	3.34866	62.0213	3.39767e-15
	ENSMUSG00000024677	Ms4a6b	0.736045	0.844128	9.22773	0.00238376
	ENSMUSG00000068699	Flnc	0.735788	1.81087	14.7077	0.000125533
	ENSMUSG00000059866	Tnip2	0.734411	1.34813	12.2249	0.00047155
	ENSMUSG00000058099	Nfam1	0.733811	0.662288	5.23879	0.0220887
	ENSMUSG00000034382	AI661453	0.728973	-1.1192	3.8463	0.049856
	ENSMUSG00000032641	Gpr19	0.728807	2.69931	38.8472	4.58301e-10
	ENSMUSG00000015340	Cybb	0.726963	1.72858	3.9741	0.0462051
	uc029wwj.1	DQ550749	0.7264	-0.296204	5.10218	0.0238958
	ENSMUSG00000015947	Fcgr1	0.722938	-0.243928	5.96434	0.0145981
	ENSMUSG00000040247	Tbc1d10c	0.722601	-0.923019	4.44901	0.0349215
	ENSMUSG00000053310	Nrgn	0.721467	-0.257957	5.01071	0.025191
	ENSMUSG00000047810	Ccdc88b	0.720273	-0.828759	4.20153	0.0403876
	ENSMUSG00000024164	C3	0.719989	2.87288	9.3801	0.00219354
	ENSMUSG00000032085	Tagln	0.719596	4.51069	33.1468	8.54579e-09
	ENSMUSG00000018143	Mafk	0.718884	3.21972	42.2531	8.01922e-11
	ENSMUSG00000028862	Map3k6	0.71883	2.34361	18.2491	1.93815e-05
	ENSMUSG00000079254	Itprip	0.71857	0.569106	9.97454	0.0015872
	ENSMUSG00000048967	Yjefn3	0.718489	0.520724	7.25725	0.00706154
	ENSMUSG00000036437	Npy1r	0.717978	4.78228	90.6019	1.75695e-21
	ENSMUSG00000028494	Plin2	0.716541	4.97245	44.014	3.26027e-11
	ENSMUSG00000031262	Cenpi	0.714376	-0.491873	4.09997	0.0428839
	ENSMUSG00000026278	Bok	0.713483	2.43484	27.4642	1.60026e-07
	ENSMUSG00000038217	Tlcd2	0.712624	0.511779	9.39388	0.00217711
	ENSMUSG00000051439	Cd14	0.711993	0.240981	8.39957	0.00375309
	ENSMUSG00000083327	Vcp-rs	0.709808	-0.707835	3.99589	0.0456113
	ENSMUSG00000038943	Prc1	0.709061	1.64163	15.0003	0.000107492
	ENSMUSG00000085007	Gm11549	0.708134	2.51965	30.0122	4.29344e-08
	ENSMUSG00000026950	Neb	0.707627	1.46092	4.62761	0.0314614
	ENSMUSG00000029762	Akr1b8	0.707284	1.66675	12.9382	0.000321938
	ENSMUSG00000022369	Mtbp	0.70578	0.387213	8.66416	0.0032453
	ENSMUSG00000038115	Ano2	0.704521	-0.0833714	5.57026	0.0182681
	ENSMUSG00000021876	Rnase4	0.704166	4.5004	67.4822	2.12602e-16
	ENSMUSG00000031831	Dnaaf1	0.702807	-0.547434	5.07021	0.0243405
	ENSMUSG00000045165	AI467606	0.702494	-0.135319	6.30827	0.0120176
	ENSMUSG00000051220	Ercc6l	0.702023	-0.599137	5.18751	0.0227497
	ENSMUSG00000021281	Tnfaip2	0.701781	-0.124023	4.13627	0.0419736
	ENSMUSG00000001054	Rmnd5b	0.70112	4.20891	62.1523	3.17898e-15
	ENSMUSG00000000320	Alox12	0.698589	-0.625539	4.5368	0.0331736
	ENSMUSG00000062593	Lilrb4	0.696912	0.424662	3.97021	0.0463119
	ENSMUSG00000020812	1810032O08Rik	0.695732	-0.366282	5.47384	0.0193032
	ENSMUSG00000045725	Prr15	0.695204	1.41133	14.1412	0.00016959
	ENSMUSG00000024190	Dusp1	0.694745	3.90556	50.1144	1.45041e-12
	ENSMUSG00000022768	Ccdc116	0.693504	0.128258	5.88125	0.0153029
	ENSMUSG00000042485	Mustn1	0.693412	1.53311	12.3256	0.000446782
	uc008flu.2	Chmp1b	0.692484	4.85586	60.6167	6.93425e-15
	ENSMUSG00000007888	Crlf1	0.69229	-0.197574	5.85017	0.0155756
	ENSMUSG00000027800	Tm4sf1	0.69091	3.64991	51.972	5.62969e-13
	ENSMUSG00000035697	Hmha1	0.690703	1.35267	6.29818	0.0120862
	ENSMUSG00000019232	Agxt2l1	0.689944	1.96116	15.4244	8.58712e-05
	ENSMUSG00000018169	Mfng	0.688278	0.191894	4.9534	0.0260394
	ENSMUSG00000004328	Hif3a	0.687308	1.56489	6.52768	0.0106209
	ENSMUSG00000025044	Msr1	0.686963	0.146584	7.10014	0.00770779
	ENSMUSG00000028645	Slc2a1	0.686947	5.30318	56.5988	5.34452e-14
	ENSMUSG00000019577	Pdk4	0.685335	3.46264	16.7125	4.34928e-05
	ENSMUSG00000089901	Gm8113	0.685274	0.823779	6.33269	0.0118533
	ENSMUSG00000031628	Casp3	0.684165	2.23653	20.1293	7.23809e-06
	ENSMUSG00000037379	Spon2	0.683254	1.99631	15.0412	0.000105188
	ENSMUSG00000027583	Zbtb46	0.683223	3.11035	44.2839	2.84044e-11
	ENSMUSG00000022346	Myc	0.682931	2.84745	33.2722	8.01202e-09
	ENSMUSG00000035021	Baz1a	0.681759	2.00927	21.382	3.76291e-06
	ENSMUSG00000046731	Kctd11	0.681335	3.16232	35.6831	2.32175e-09
	ENSMUSG00000046854	Pip5kl1	0.6807	1.69619	16.7695	4.22069e-05
	ENSMUSG00000055210	Foxd2	0.680233	-0.417437	5.12353	0.0236035
	ENSMUSG00000048865	Arhgap30	0.677492	0.763933	7.30072	0.00689269
	ENSMUSG00000020866	Cacna1g	0.674327	-0.343153	5.81279	0.01591
	ENSMUSG00000046959	Slc26a1	0.674244	-0.861618	4.00763	0.0452948
	ENSMUSG00000063626	Unc5d	0.672902	0.787827	6.57239	0.0103573
	ENSMUSG00000024529	Lox	0.672806	5.26076	24.6809	6.76511e-07
	ENSMUSG00000000278	Scpep1	0.672585	4.38296	62.699	2.40835e-15
	ENSMUSG00000021411	Pxdc1	0.67254	2.48175	16.9897	3.75834e-05
	ENSMUSG00000001656	Hoxc11	0.672219	-0.738455	4.63235	0.0313745
	ENSMUSG00000044468	Fam46c	0.671171	2.02511	9.2087	0.00240868
	ENSMUSG00000072620	Slfn2	0.670888	1.04702	5.91141	0.0150432
	ENSMUSG00000034435	Tmem30b	0.668971	0.40494	6.69414	0.00967302
	ENSMUSG00000089821	Gm16535	0.668162	0.286414	8.02457	0.00461471
	ENSMUSG00000085905	Gm14273	0.665894	-0.508513	4.66059	0.0308625
	ENSMUSG00000024227	2610034M16Rik	0.66409	1.42797	8.9089	0.00283785
	ENSMUSG00000026365	Cfh	0.663193	4.62374	52.6203	4.04693e-13
	ENSMUSG00000054520	Sh3bp2	0.662751	0.489937	8.13576	0.00434007
	ENSMUSG00000052565	Hist1h1d	0.662109	-0.451369	4.08097	0.0433688
	ENSMUSG00000051209	Gpr119	0.661774	0.0960716	6.3601	0.0116715
	ENSMUSG00000024965	Fermt3	0.66093	0.7294	9.16222	0.00247063
	ENSMUSG00000006398	Cdc20	0.65954	-0.523316	4.26252	0.0389621
	ENSMUSG00000063415	Cyp26b1	0.659395	1.36287	9.16117	0.00247204
	ENSMUSG00000058818	Lilrb3	0.658937	1.05254	4.59278	0.032107
	ENSMUSG00000003477	Inmt	0.658872	1.11107	10.4287	0.00124073
	ENSMUSG00000025491	Ifitm1	0.658119	1.51754	10.5671	0.0011512
	ENSMUSG00000071757	Zhx2	0.657518	2.53198	28.7538	8.21868e-08
	ENSMUSG00000043091	Tuba1c	0.65627	3.08165	24.328	8.12482e-07
	ENSMUSG00000015243	Abca1	0.656054	5.3997	80.1054	3.54957e-19
	ENSMUSG00000028545	Bend5	0.65571	1.37543	13.0473	0.000303724
	ENSMUSG00000017002	Slpi	0.655224	0.275261	5.61232	0.0178346
	ENSMUSG00000028019	Pdgfc	0.654999	1.72629	11.8735	0.00056938
	ENSMUSG00000039232	Stx11	0.653072	2.23836	22.4187	2.19231e-06
	ENSMUSG00000028896	Rcc1	0.652306	2.67528	31.2971	2.21409e-08
	ENSMUSG00000052557	Gan	0.652258	3.54352	20.3881	6.32215e-06
	ENSMUSG00000020641	Rsad2	0.65216	2.96111	17.0355	3.66868e-05
	ENSMUSG00000052684	Jun	0.651869	6.25552	53.8975	2.11228e-13
	ENSMUSG00000037458	Azin1	0.651107	7.45109	61.4243	4.60096e-15
	ENSMUSG00000021638	Ocln	0.649906	0.124867	7.04783	0.00793612
	ENSMUSG00000050370	Ch25h	0.649847	0.358949	5.50339	0.0189797
	ENSMUSG00000060063	Alox5ap	0.648369	1.6219	6.41503	0.0113159
	ENSMUSG00000026107	Nabp1	0.647608	1.82488	12.6348	0.000378632
	ENSMUSG00000090291	Lrrc10b	0.646755	0.369173	6.9201	0.00852324
	ENSMUSG00000000223	Drp2	0.646265	7.8014	35.9271	2.04843e-09
	ENSMUSG00000038650	Rnh1	0.646234	5.74592	75.5122	3.63153e-18
	ENSMUSG00000029304	Spp1	0.645886	7.07213	20.0063	7.71871e-06
	ENSMUSG00000020686	Gas2l2	0.645792	-0.72062	4.10676	0.042712
	ENSMUSG00000053279	Aldh1a1	0.644704	3.54118	27.1298	1.90246e-07
	ENSMUSG00000039384	Dusp10	0.644217	1.25013	9.7764	0.00176766
	ENSMUSG00000027947	Il6ra	0.644064	1.48044	7.767	0.00532094
	ENSMUSG00000022237	Ankrd33b	0.642936	3.04862	37.3604	9.81952e-10
	ENSMUSG00000058589	Anks1b	0.64289	4.83407	73.3857	1.06633e-17
	ENSMUSG00000027454	Gins1	0.641785	0.183734	6.2617	0.0123376
	ENSMUSG00000058715	Fcer1g	0.641029	1.5626	7.20096	0.00728647
	ENSMUSG00000036002	Fam214b	0.640834	4.9087	64.7789	8.37926e-16
	ENSMUSG00000039879	Heca	0.640496	4.07246	59.6716	1.1208e-14
	ENSMUSG00000030681	Mvp	0.640458	4.27189	41.6056	1.11672e-10
	ENSMUSG00000063889	Crem	0.638994	2.94778	33.7475	6.27482e-09
	ENSMUSG00000039405	Prss23	0.638939	3.92712	27.2305	1.80584e-07
	ENSMUSG00000054072	Iigp1	0.638377	1.99663	17.7003	2.58585e-05
	ENSMUSG00000022548	Apod	0.638182	9.04423	40.0882	2.42747e-10
	ENSMUSG00000044258	Ctla2a	0.637084	3.33924	12.9228	0.000324605
	ENSMUSG00000026094	Stk17b	0.636087	2.14258	11.942	0.000548825
	ENSMUSG00000023505	Cdca3	0.636035	-0.0637344	4.51925	0.0335156
	ENSMUSG00000038011	Dnahc10	0.635091	-0.677237	3.90891	0.0480308
	ENSMUSG00000042688	Mapk6	0.634461	4.36428	52.6633	3.9593e-13
	ENSMUSG00000025351	Cd63	0.634428	5.8165	52.2923	4.78253e-13
	ENSMUSG00000001542	Ell2	0.634124	4.97937	55.6867	8.49924e-14
	ENSMUSG00000046768	Rhoj	0.633787	3.05531	25.5375	4.33866e-07
	ENSMUSG00000032491	Nradd	0.633113	0.0723662	5.44824	0.019588
	ENSMUSG00000001349	Cnn1	0.632458	-0.168258	4.4801	0.0342917
	ENSMUSG00000055301	Adh7	0.630909	-0.0679472	4.74213	0.0294326
	ENSMUSG00000021453	Gadd45g	0.630841	3.87291	36.1257	1.84991e-09
	ENSMUSG00000095304	Plac9a	0.630094	1.40559	6.50809	0.0107385
	ENSMUSG00000004266	Ptpn6	0.629235	1.01689	9.10733	0.00254588
	ENSMUSG00000086320	Gm12840	0.628954	1.43162	9.82897	0.00171784
	ENSMUSG00000022579	Gpihbp1	0.628394	-0.0801489	4.57612	0.0324205
	ENSMUSG00000031490	Eif4ebp1	0.627849	1.81881	16.4964	4.8743e-05
	ENSMUSG00000021130	Galnt16	0.627476	4.1318	27.8145	1.33522e-07
	ENSMUSG00000041143	Tmco4	0.625309	1.69302	12.37	0.000436297
	ENSMUSG00000024376	Epb4.1l4a	0.625113	2.92976	19.6311	9.39278e-06
	ENSMUSG00000078302	Foxd1	0.623958	0.373944	6.38846	0.0114864
	uc029sca.1	A130040M12Rik	0.623754	4.2198	30.705	3.00395e-08
	ENSMUSG00000020077	Srgn	0.623744	2.91168	10.5465	0.00116408
	ENSMUSG00000049037	Clec4a1	0.621549	0.11154	4.19184	0.040619
	ENSMUSG00000001281	Itgb7	0.621454	-0.452901	3.84433	0.0499146
	ENSMUSG00000035095	Fam167a	0.621064	3.02575	33.9956	5.52369e-09
	ENSMUSG00000024395	Lims2	0.620481	2.75555	26.5452	2.57441e-07
	ENSMUSG00000015745	Plekho1	0.620375	4.10339	49.071	2.46868e-12
	ENSMUSG00000016024	Lbp	0.619093	3.24685	16.3245	5.33699e-05
	ENSMUSG00000026558	Uck2	0.618945	4.95132	51.3487	7.73323e-13
	ENSMUSG00000053664	Uck2	0.618945	4.95132	51.3487	7.73323e-13
	ENSMUSG00000030095	Tmem43	0.61866	4.71472	59.8266	1.03593e-14
	ENSMUSG00000034353	Ramp1	0.618529	-0.100465	4.35024	0.0370037
	ENSMUSG00000022096	Hr	0.617964	3.93817	48.3401	3.58343e-12
	ENSMUSG00000029321	Slc10a6	0.61758	3.25048	20.3759	6.36248e-06
	ENSMUSG00000050666	Vstm4	0.616545	2.76019	18.9282	1.35729e-05
	ENSMUSG00000090958	Lrrc32	0.616278	0.933411	6.41125	0.0113399
	ENSMUSG00000000416	Cttnbp2	0.613657	2.82199	26.0485	3.3294e-07
	ENSMUSG00000030917	Tmem159	0.613438	3.42837	37.7501	8.04121e-10
	ENSMUSG00000035373	Ccl7	0.611195	-0.267617	5.00674	0.0252488
	ENSMUSG00000027510	Rbm38	0.611126	0.491366	4.18225	0.0408495
	ENSMUSG00000037638	Zbtb42	0.611097	2.17221	19.8176	8.51941e-06
	ENSMUSG00000020105	Lrig3	0.611088	0.189134	5.46149	0.01944
	ENSMUSG00000038495	Otud7b	0.610888	5.87337	45.9486	1.21396e-11
	ENSMUSG00000047604	Frat2	0.607545	1.97743	14.5442	0.000136909
	ENSMUSG00000050747	Trim15	0.606943	0.0104383	4.39156	0.0361172
	ENSMUSG00000034300	Fam53c	0.606349	5.77926	57.0461	4.25725e-14
	ENSMUSG00000030351	Tspan11	0.606125	1.47635	9.28411	0.0023115
	ENSMUSG00000036478	Btg1	0.605878	4.42942	35.223	2.94036e-09
	ENSMUSG00000087108	Gm16093	0.605637	0.123381	4.11139	0.0425954
	ENSMUSG00000037060	Prkcdbp	0.603242	3.91079	40.7935	1.69197e-10
	ENSMUSG00000085737	Gm13442	0.602603	1.23525	10.6707	0.00108847
	ENSMUSG00000073758	Sh3d21	0.602102	-0.113765	4.02339	0.0448733
	ENSMUSG00000020264	Slc36a2	0.602069	3.58716	25.102	5.43753e-07
	ENSMUSG00000015468	Notch4	0.601488	1.29996	8.02064	0.00462473
	ENSMUSG00000032113	Chek1	0.600558	-0.45523	4.36942	0.0365894
	uc007nda.1	EG245297	0.599429	2.65582	25.6883	4.01243e-07
	ENSMUSG00000002459	Rgs20	0.599416	2.11291	14.0281	0.000180098
	ENSMUSG00000025648	Pfkfb4	0.598913	3.99213	48.9887	2.57444e-12
	ENSMUSG00000079442	St6galnac4	0.598817	3.23837	28.9098	7.58288e-08
	ENSMUSG00000004665	Cnn2	0.598388	2.57271	10.8338	0.000996637
	ENSMUSG00000052180	Serpinb6c	0.596579	-0.552792	4.09842	0.0429232
	ENSMUSG00000024168	Tmem204	0.595989	1.40808	9.87369	0.00167659
	ENSMUSG00000024014	Pim1	0.595313	2.68382	16.5845	4.6529e-05
	ENSMUSG00000063757	4632433K11Rik	0.59434	-0.108957	4.34011	0.0372246
	ENSMUSG00000002233	Rhoc	0.5926	5.24252	48.2432	3.76509e-12
	ENSMUSG00000032334	Loxl1	0.592574	0.930235	4.98429	0.0255784
	ENSMUSG00000006519	Cyba	0.591676	1.09095	5.49985	0.0190181
	ENSMUSG00000039364	Sectm1b	0.590263	1.78574	15.6818	7.49404e-05
	ENSMUSG00000024347	Psd2	0.589817	-0.281711	4.43801	0.0351472
	ENSMUSG00000025269	Apex2	0.589758	2.0533	9.06359	0.00260749
	ENSMUSG00000026836	Acvr1	0.586444	3.45112	36.9928	1.18565e-09
	ENSMUSG00000047250	Ptgs1	0.58615	0.205492	4.3631	0.0367254
	ENSMUSG00000019997	Ctgf	0.58577	3.54029	10.1363	0.00145379
	ENSMUSG00000005124	Wisp1	0.585401	1.89214	15.58	7.90877e-05
	ENSMUSG00000001053	N4bp3	0.583992	0.12086	5.5008	0.0190078
	ENSMUSG00000021140	Pcnx	0.583661	5.90174	61.8133	3.7761e-15
	ENSMUSG00000035649	Zcchc7	0.583405	2.89906	14.8075	0.000119063
	ENSMUSG00000039158	Akna	0.583227	0.882882	5.13451	0.0234548
	ENSMUSG00000031586	Rbpms	0.582659	1.27417	6.29181	0.0121297
	uc029quu.1	Hmga2-ps1	0.582121	1.36247	9.61101	0.00193414
	ENSMUSG00000019876	Pkib	0.581976	4.86075	46.7234	8.17483e-12
	ENSMUSG00000048490	Nrip1	0.58109	5.22413	48.2262	3.79788e-12
	ENSMUSG00000094002	Gm9866	0.58026	2.43333	17.8473	2.3936e-05
	ENSMUSG00000085399	9130206I24Rik	0.580125	-0.175366	4.21158	0.040149
	ENSMUSG00000078453	Abracl	0.578789	2.55435	20.5126	5.9239e-06
	ENSMUSG00000037813	D630003M21Rik	0.578651	1.97072	14.2666	0.000158651
	ENSMUSG00000073489	Ifi204	0.575855	0.509	4.686	0.0304094
	ENSMUSG00000027329	Spef1	0.575728	2.22749	16.6199	4.56684e-05
	ENSMUSG00000001517	Foxm1	0.575292	-0.00107013	4.81239	0.0282559
	ENSMUSG00000042726	Trafd1	0.575162	4.35401	51.2301	8.21473e-13
	ENSMUSG00000019888	Mgat4c	0.574664	0.97273	6.26643	0.0123047
	ENSMUSG00000015766	Eps8	0.574114	1.8234	10.5139	0.00118483
	ENSMUSG00000026051	1500015O10Rik	0.573799	1.63979	5.65446	0.017411
	ENSMUSG00000026655	Fam107b	0.573633	5.23543	55.86	7.7818e-14
	ENSMUSG00000036036	Zfp57	0.572771	0.0533564	4.25452	0.039146
	ENSMUSG00000056708	Ier5	0.57233	1.18141	8.322	0.00391677
	ENSMUSG00000035983	Gm7008	0.571767	1.21649	10.26	0.00135945
	ENSMUSG00000018819	Lsp1	0.571217	1.85614	4.83437	0.0278978
	ENSMUSG00000034832	Tet3	0.571122	4.05534	37.3145	1.00536e-09
	ENSMUSG00000031681	Smad1	0.570853	4.58868	56.2511	6.37824e-14
	ENSMUSG00000018830	Myh11	0.570784	2.7358	9.71025	0.00183243
	ENSMUSG00000048216	Gpr85	0.570749	3.26659	30.4244	3.47141e-08
	ENSMUSG00000027315	Spint1	0.570257	1.14823	5.86479	0.0154467
	ENSMUSG00000031538	Plat	0.569241	3.32312	28.2006	1.09372e-07
	ENSMUSG00000038552	Fndc4	0.568145	4.6124	42.8145	6.01845e-11
	ENSMUSG00000068874	Selenbp1	0.56697	0.953951	7.94461	0.00482308
	ENSMUSG00000030623	1700019G06Rik	0.566571	3.0118	22.0873	2.60527e-06
	ENSMUSG00000071713	Csf2rb	0.565927	1.51478	6.44725	0.0111124
	ENSMUSG00000087338	4930405P13Rik	0.565639	1.37778	9.67233	0.00187063
	ENSMUSG00000021822	Plau	0.5642	1.71375	10.8689	0.000977942
	ENSMUSG00000026922	Agpat2	0.563004	1.40085	7.86899	0.00502898
	ENSMUSG00000029675	Eln	0.562591	1.16444	4.98606	0.0255523
	ENSMUSG00000022537	Tmem44	0.562004	0.713766	6.47546	0.0109374
	ENSMUSG00000024087	Cyp1b1	0.561466	4.56685	50.3483	1.2874e-12
	ENSMUSG00000028793	Rnf19b	0.560449	5.1715	58.4206	2.11664e-14
	ENSMUSG00000052921	Arhgef15	0.55966	2.63802	21.7844	3.05069e-06
	ENSMUSG00000003526	Prodh	0.559399	1.77347	10.2085	0.00139795
	ENSMUSG00000066361	Serpina3c	0.559394	1.34758	9.75394	0.00178939
	ENSMUSG00000035356	Nfkbiz	0.558725	0.959093	5.17548	0.0229078
	ENSMUSG00000002289	Angptl4	0.55866	3.70446	22.8241	1.77523e-06
	ENSMUSG00000026994	Galnt3	0.557864	1.61828	10.1399	0.00145092
	ENSMUSG00000078247	Airn	0.557641	1.2823	7.97241	0.00474956
	ENSMUSG00000032578	Cish	0.557439	2.99604	18.47	1.72604e-05
	ENSMUSG00000024066	Xdh	0.557282	2.58314	9.67155	0.00187143
	ENSMUSG00000004044	Ptrf	0.556818	5.36888	19.6473	9.31358e-06
	ENSMUSG00000026064	Ptp4a1	0.556596	5.56792	37.1856	1.07403e-09
	ENSMUSG00000074398	Gm15441	0.556573	3.30449	27.8937	1.28164e-07
	ENSMUSG00000025612	Bach1	0.556495	3.9027	34.569	4.114e-09
	ENSMUSG00000047773	Ankfn1	0.556347	-0.09886	4.102	0.0428326
	ENSMUSG00000044786	Zfp36	0.555481	2.27499	11.2394	0.000800784
	ENSMUSG00000060128	Gm10075	0.55457	0.699988	5.6039	0.0179205
	ENSMUSG00000043895	S1pr2	0.553979	1.84184	12.584	0.000389073
	ENSMUSG00000004951	Hspb1	0.553767	6.79691	37.3029	1.01135e-09
	ENSMUSG00000035778	Ggta1	0.552194	4.14121	41.8333	9.93942e-11
	ENSMUSG00000026712	Mrc1	0.551843	2.79874	9.56618	0.00198195
	ENSMUSG00000000392	Fap	0.551273	0.506865	4.24604	0.0393419
	ENSMUSG00000026072	Il1r1	0.550603	2.88783	21.1098	4.33709e-06
	ENSMUSG00000024261	Syt4	0.550342	8.06236	45.5235	1.50822e-11
	ENSMUSG00000029209	Gnpda2	0.549793	5.50592	29.5261	5.51677e-08
	ENSMUSG00000032911	Cspg4	0.549582	1.7369	11.4591	0.000711439
	ENSMUSG00000021750	Fam107a	0.549345	4.79861	16.6633	4.46363e-05
	ENSMUSG00000024912	Fosl1	0.548943	0.412622	5.71548	0.016816
	ENSMUSG00000028893	Sesn2	0.548247	1.80845	9.74569	0.00179744
	ENSMUSG00000050248	Evc2	0.546893	2.85532	11.3973	0.0007355
	ENSMUSG00000026548	Slamf9	0.545682	0.36459	4.38492	0.0362583
	ENSMUSG00000038393	Txnip	0.544543	5.39393	26.8357	2.21502e-07
	uc029rzf.1	BC057675	0.543663	6.16163	14.4071	0.000147247
	ENSMUSG00000084824	Gm16344	0.543504	0.46678	4.90067	0.0268463
	ENSMUSG00000020788	Atp2a3	0.539966	1.77678	8.38878	0.00377543
	ENSMUSG00000002083	Bbc3	0.539837	0.920364	5.71271	0.0168425
	ENSMUSG00000033361	Prrg3	0.539774	5.32582	40.3469	2.12639e-10
	ENSMUSG00000027322	Siglec1	0.539749	0.301666	4.73737	0.0295141
	ENSMUSG00000059498	Fcgr3	0.538907	1.90368	6.05749	0.0138475
	ENSMUSG00000040212	Emp3	0.537971	3.75582	34.5149	4.22998e-09
	ENSMUSG00000097654	AC164300.1	0.535246	1.49706	6.0268	0.0140902
	ENSMUSG00000003746	Man1a	0.534895	2.52943	15.3533	8.91673e-05
	ENSMUSG00000035236	Scai	0.534287	3.70806	16.288	5.44085e-05
	ENSMUSG00000022297	Fzd6	0.534194	1.04863	7.68681	0.00556259
	ENSMUSG00000050295	Foxc1	0.534092	1.34098	6.04581	0.0139394
	ENSMUSG00000031609	Sap30	0.533082	0.777659	5.21832	0.0223501
	ENSMUSG00000026288	Inpp5d	0.532146	0.864327	5.40345	0.020097
	ENSMUSG00000005950	P2rx5	0.531947	3.00024	24.3781	7.91621e-07
	ENSMUSG00000047407	Tgif1	0.5313	1.02441	5.5996	0.0179646
	ENSMUSG00000073599	Ecscr	0.531151	2.95741	15.7883	7.08396e-05
	ENSMUSG00000027907	S100a11	0.529049	5.62015	33.3069	7.87034e-09
	ENSMUSG00000057378	Ryr3	0.528484	2.23983	15.0461	0.000104915
	ENSMUSG00000050064	Zfp697	0.527302	1.23967	7.5341	0.00605419
	ENSMUSG00000008845	Cd163	0.527153	1.60917	5.3562	0.0206488
	ENSMUSG00000020932	Gfap	0.526697	1.79168	7.4237	0.00643704
	ENSMUSG00000008384	Sertad1	0.524908	2.54984	16.7044	4.36785e-05
	ENSMUSG00000026796	Fam129b	0.523574	5.98394	31.0236	2.54916e-08
	ENSMUSG00000050917	Fgf4	0.523513	0.77863	4.25788	0.0390687
	ENSMUSG00000034247	Plekhm1	0.522542	3.50682	31.5972	1.89699e-08
	ENSMUSG00000010660	Plcd1	0.521861	2.18591	13.7012	0.000214313
	ENSMUSG00000090860	Gm17134	0.521685	0.8722	5.89855	0.0151534
	ENSMUSG00000030562	Nox4	0.521377	0.524037	3.87727	0.048944
	ENSMUSG00000037405	Icam1	0.520173	0.67829	5.71294	0.0168403
	ENSMUSG00000037722	Gnpnat1	0.520125	2.9374	14.9746	0.000108967
	ENSMUSG00000022358	Fbxo32	0.519777	3.00555	16.3797	5.18373e-05
	ENSMUSG00000042804	Gpr153	0.519686	5.20919	39.2648	3.70059e-10
	ENSMUSG00000025239	Limd1	0.519547	3.55539	31.3206	2.18742e-08
	ENSMUSG00000021676	Iqgap2	0.518763	3.15462	24.0005	9.63086e-07
	ENSMUSG00000039450	Dcxr	0.518427	0.535848	3.96977	0.046324
	ENSMUSG00000022895	Ets2	0.517072	3.72507	31.1073	2.44154e-08
	ENSMUSG00000021390	Ogn	0.517018	7.2533	22.2572	2.38465e-06
	ENSMUSG00000018648	Dusp14	0.515706	1.56852	9.67516	0.00186776
	ENSMUSG00000024664	Fads3	0.515441	5.51301	42.8561	5.89175e-11
	ENSMUSG00000022865	Cxadr	0.515252	1.4034	6.45728	0.0110499
	ENSMUSG00000024899	Papss2	0.514522	0.604013	3.94292	0.0470691
	ENSMUSG00000060600	Eno3	0.511625	2.07472	4.64095	0.0312176
	ENSMUSG00000068299	1700019G17Rik	0.511419	0.596298	4.89075	0.027001
	ENSMUSG00000007812	Zfp655	0.510371	4.4351	41.7429	1.041e-10
	ENSMUSG00000071042	Rasgrp3	0.510045	0.734566	5.62865	0.0176692
	ENSMUSG00000032265	Fam46a	0.509869	1.72474	8.06774	0.00450604
	uc008aka.1	AK003349	0.509561	1.88839	10.0609	0.00151447
	ENSMUSG00000020676	Ccl11	0.509104	2.47361	12.6288	0.000379852
	ENSMUSG00000075021	Gm13889	0.508473	5.36313	41.2442	1.34347e-10
	ENSMUSG00000087006	Gm13889	0.508473	5.36313	41.2442	1.34347e-10
	ENSMUSG00000047166	Tigd5	0.507495	0.936749	6.28783	0.012157
	ENSMUSG00000039208	Metrnl	0.506598	2.63644	8.85996	0.00291494
	ENSMUSG00000030256	Bhlhe41	0.506235	5.09681	46.6075	8.67271e-12
	ENSMUSG00000025889	Snca	0.505569	3.51604	16.184	5.74762e-05
	ENSMUSG00000002897	Il17ra	0.505188	1.47565	6.04821	0.0139204
	ENSMUSG00000022220	Adcy4	0.504957	0.605442	4.29264	0.0382778
	ENSMUSG00000001918	Slc1a5	0.50485	4.1373	42.0244	9.01415e-11
	ENSMUSG00000028003	Lrat	0.504678	1.27578	7.33254	0.00677173
	uc029wow.1	BC031451	0.504672	4.26647	17.8673	2.3686e-05
	uc029wox.1	BC031451	0.504672	4.26647	17.8673	2.3686e-05
	ENSMUSG00000096934	AC161167.1	0.50441	5.77243	32.9951	9.23927e-09
	ENSMUSG00000070867	Trabd2b	0.503946	0.643183	4.98812	0.025522
	ENSMUSG00000027340	Slc23a2	0.503763	5.17128	47.7359	4.87687e-12
	ENSMUSG00000027035	Cers6	0.502464	3.92757	24.1907	8.72545e-07
	ENSMUSG00000073530	Pappa2	0.502363	2.51382	13.2886	0.000267019
	ENSMUSG00000022178	Ajuba	0.502314	0.864431	4.58681	0.0322188
	ENSMUSG00000022098	Bmp1	0.501871	2.64633	12.2933	0.000454591
	ENSMUSG00000039473	Ubn1	0.501531	4.56732	41.6613	1.08538e-10
	ENSMUSG00000040511	Pvr	0.499707	3.14318	20.6212	5.59726e-06
	ENSMUSG00000012428	Steap4	0.499303	3.25095	18.7061	1.52496e-05
	ENSMUSG00000022555	Dgat1	0.498782	2.89506	17.2365	3.30037e-05
	ENSMUSG00000037705	Tecta	0.498507	3.53105	22.0508	2.65529e-06
	ENSMUSG00000052688	5430435G22Rik	0.497275	0.682664	5.31025	0.0212003
	ENSMUSG00000023336	Wfdc1	0.495021	1.23013	6.71917	0.0095382
	ENSMUSG00000021996	Esd	0.49388	6.20001	30.8605	2.77261e-08
	ENSMUSG00000027569	Mrgbp	0.493235	1.94641	12.3486	0.000441326
	ENSMUSG00000054000	Tusc1	0.492896	0.414583	3.95462	0.0467429
	ENSMUSG00000024404	Riok3	0.49267	5.69407	42.0091	9.08491e-11
	ENSMUSG00000042918	Mamstr	0.492609	0.505454	4.88536	0.0270853
	ENSMUSG00000040124	Gorab	0.492496	2.48778	15.4936	8.27848e-05
	ENSMUSG00000048096	Lmod1	0.492106	0.395831	3.89852	0.0483287
	ENSMUSG00000055994	Nod2	0.491138	1.07668	6.08466	0.0136361
	ENSMUSG00000027079	Clp1	0.490911	1.90276	10.053	0.00152103
	ENSMUSG00000050721	Plekho2	0.490056	3.58406	27.8905	1.28379e-07
	ENSMUSG00000027978	Prss12	0.489985	3.77477	32.2362	1.3652e-08
	ENSMUSG00000098234	Snhg6	0.489943	2.29404	8.91906	0.0028221
	ENSMUSG00000027238	Frmd5	0.489811	0.966807	5.63103	0.0176452
	ENSMUSG00000031465	Angpt2	0.489436	3.84475	17.3998	3.02861e-05
	ENSMUSG00000037820	Tgm2	0.489373	3.73012	17.8389	2.40417e-05
	ENSMUSG00000028980	H6pd	0.488818	2.58755	14.6528	0.000129242
	ENSMUSG00000097815	AC136215.1	0.488328	5.11767	19.4354	1.04059e-05
	ENSMUSG00000028776	Tinagl1	0.488017	2.49042	9.46398	0.00209546
	ENSMUSG00000016559	H3f3b	0.4878	6.34865	24.5446	7.26085e-07
	ENSMUSG00000005087	Cd44	0.487187	7.18122	32.6875	1.08231e-08
	ENSMUSG00000024145	Pigf	0.486098	4.23849	37.5024	9.1299e-10
	ENSMUSG00000027495	Fam210b	0.48591	4.9907	36.273	1.71522e-09
	ENSMUSG00000090441	Gm17651	0.485593	1.12653	5.86745	0.0154234
	ENSMUSG00000037628	Cdkn3	0.485479	1.26654	6.22107	0.0126239
	ENSMUSG00000027496	Aurka	0.485372	1.36769	6.31678	0.01196
	ENSMUSG00000025893	Kbtbd3	0.484928	3.75218	25.5306	4.35424e-07
	ENSMUSG00000024785	Rcl1	0.484332	2.54718	15.3431	8.9647e-05
	ENSMUSG00000019851	Perp	0.484252	2.3695	12.2304	0.000470161
	ENSMUSG00000097125	AC163629.1	0.483872	0.839567	5.15161	0.0232248
	ENSMUSG00000030218	Mgp	0.482747	4.844	8.3909	0.00377103
	ENSMUSG00000020019	Ntn4	0.481874	2.03037	10.363	0.00128566
	ENSMUSG00000021994	Wnt5a	0.481662	2.75868	16.8386	4.06977e-05
	ENSMUSG00000046378	Asphd1	0.481181	2.34271	13.4801	0.000241109
	ENSMUSG00000010067	Rassf1	0.480783	2.70996	10.4724	0.00121173
	ENSMUSG00000038642	Ctss	0.48041	2.60632	7.22364	0.00719499
	ENSMUSG00000050730	Arhgap42	0.478448	3.92345	32.3624	1.27941e-08
	ENSMUSG00000037536	Fbxo34	0.478133	3.79388	34.0441	5.38764e-09
	ENSMUSG00000020435	Osbp2	0.477846	3.57612	27.2232	1.81272e-07
	ENSMUSG00000027469	Tpx2	0.477654	1.18021	5.38602	0.0202987
	ENSMUSG00000030208	Emp1	0.477567	3.20644	19.9622	7.89867e-06
	ENSMUSG00000067212	H2-T23	0.477456	2.80376	15.1816	9.76493e-05
	ENSMUSG00000066798	Zbtb6	0.475811	3.00736	11.7377	0.000612457
	ENSMUSG00000057594	Arl16	0.474767	4.78979	40.703	1.77218e-10
	ENSMUSG00000087366	BC042782	0.474182	2.96103	10.3696	0.00128105
	ENSMUSG00000000530	Acvrl1	0.473939	2.32643	9.65778	0.00188551
	ENSMUSG00000066441	Rdh11	0.473927	5.25995	33.8431	5.97403e-09
	ENSMUSG00000028434	Epb4.1l4b	0.473393	4.54128	34.1947	4.98658e-09
	ENSMUSG00000047797	Gjb1	0.473327	2.65343	10.6999	0.00107141
	ENSMUSG00000037736	Limch1	0.473113	6.33474	23.29	1.39323e-06
	ENSMUSG00000039954	Stk32a	0.472354	3.21553	20.9943	4.60642e-06
	ENSMUSG00000021587	Pcsk1	0.472146	5.13706	38.9274	4.39863e-10
	ENSMUSG00000086742	Gm16201	0.469913	0.981524	5.42173	0.0198877
	ENSMUSG00000030921	Trim30a	0.469814	1.24673	4.58446	0.0322632
	ENSMUSG00000038871	Bpgm	0.469785	3.63171	8.07302	0.00449291
	ENSMUSG00000030849	Fgfr2	0.469187	0.857968	5.53142	0.0186779
	ENSMUSG00000057531	Dtnbp1	0.468462	4.56122	26.6139	2.4845e-07
	ENSMUSG00000036181	Hist1h1c	0.467694	5.2375	35.3995	2.68554e-09
	ENSMUSG00000025161	Slc16a3	0.466013	0.713435	4.33416	0.0373548
	ENSMUSG00000037428	Vgf	0.465372	6.29028	18.3201	1.86726e-05
	ENSMUSG00000042622	Maff	0.464037	1.9661	8.28993	0.00398656
	ENSMUSG00000037580	Gch1	0.463969	1.86422	9.67832	0.00186455
	ENSMUSG00000048794	Ccdc37	0.463368	2.74558	12.6351	0.00037857
	ENSMUSG00000033579	Fa2h	0.46335	4.98391	18.6327	1.58479e-05
	ENSMUSG00000018362	Kpna2	0.462932	4.69578	36.6091	1.4436e-09
	ENSMUSG00000030748	Il4ra	0.461544	4.8896	25.785	3.81642e-07
	ENSMUSG00000055188	2900002K06Rik	0.461437	4.10136	14.8821	0.000114444
	ENSMUSG00000037242	Clic4	0.461183	6.0055	23.8746	1.02821e-06
	ENSMUSG00000092916	Gm24082	0.461132	0.741482	5.21949	0.0223351
	ENSMUSG00000035112	Wnk4	0.460997	2.15828	7.65473	0.00566235
	ENSMUSG00000026675	Hsd17b7	0.460823	5.61246	31.757	1.74714e-08
	ENSMUSG00000022469	Rapgef3	0.460714	2.20498	8.7778	0.00304918
	ENSMUSG00000046805	Mpeg1	0.460633	2.30293	7.61193	0.00579835
	ENSMUSG00000029208	Guf1	0.459697	5.01884	18.3455	1.84256e-05
	ENSMUSG00000001131	Timp1	0.45952	2.95259	14.6117	0.000132093
	ENSMUSG00000004626	Stxbp2	0.459337	1.25294	5.20311	0.0225466
	ENSMUSG00000047368	Abhd17b	0.458492	5.03474	22.1951	2.46298e-06
	ENSMUSG00000038521	C1s	0.458363	2.68834	8.84088	0.00294558
	ENSMUSG00000002603	Tgfb1	0.457843	0.839696	4.67047	0.0306856
	ENSMUSG00000035673	Sbno2	0.457291	5.3111	26.61	2.48954e-07
	ENSMUSG00000034664	Itga2b	0.455282	1.33809	5.35583	0.0206531
	ENSMUSG00000036833	Pnpla7	0.453526	1.43426	4.85444	0.0275751
	ENSMUSG00000017299	Dnttip1	0.453183	3.32858	19.6579	9.26179e-06
	ENSMUSG00000003123	Lipe	0.452908	2.03104	9.27465	0.00232347
	ENSMUSG00000032355	Mlip	0.452881	4.17246	9.25844	0.00234413
	ENSMUSG00000031297	Slc7a3	0.452493	1.572	7.07043	0.00783666
	ENSMUSG00000050989	Sepn1	0.449084	3.96737	27.9825	1.22418e-07
	ENSMUSG00000092283	Gm20412	0.448932	1.84155	5.25078	0.021937
	ENSMUSG00000027435	Cd93	0.448344	2.69549	15.4562	8.44409e-05
	ENSMUSG00000053930	Shisa6	0.447771	1.46036	5.2937	0.0214027
	ENSMUSG00000089961	Gm16567	0.445869	1.23308	5.70706	0.0168968
	ENSMUSG00000029513	Prkab1	0.445246	2.21457	10.4401	0.00123306
	ENSMUSG00000030217	Art4	0.444061	1.12264	4.08309	0.0433143
	ENSMUSG00000029816	Gpnmb	0.443779	2.21653	6.00124	0.0142959
	ENSMUSG00000006517	Mvd	0.44339	4.60942	32.0348	1.51435e-08
	ENSMUSG00000033029	1700088E04Rik	0.44273	3.09495	17.9222	2.30119e-05
	ENSMUSG00000025283	Sat1	0.442307	5.31127	27.9204	1.2641e-07
	ENSMUSG00000048807	Slc35e4	0.441036	3.75739	29.2203	6.45988e-08
	ENSMUSG00000032359	Ctsh	0.440976	2.17941	4.90403	0.0267942
	ENSMUSG00000053113	Socs3	0.440947	3.66991	19.3635	1.08052e-05
	ENSMUSG00000060152	Pop5	0.440665	5.19886	20.4209	6.21485e-06
	ENSMUSG00000028005	Gucy1b3	0.440034	0.882366	4.69171	0.0303085
	ENSMUSG00000056069	Fam105a	0.439489	1.93832	8.60744	0.00334792
	ENSMUSG00000041607	Mbp	0.438262	9.71154	19.6462	9.3188e-06
	ENSMUSG00000020737	Hn1	0.438087	6.10009	24.5246	7.33654e-07
	ENSMUSG00000030088	Aldh1l1	0.438042	2.8605	7.87276	0.00501851
	ENSMUSG00000027580	Helz2	0.437708	1.83312	6.34558	0.0117674
	ENSMUSG00000044667	D3Bwg0562e	0.437684	2.10616	10.753	0.00104109
	ENSMUSG00000032440	Tgfbr2	0.437239	4.45873	21.3387	3.84884e-06
	ENSMUSG00000022514	Il1rap	0.437218	2.63626	10.2155	0.00139263
	ENSMUSG00000025509	Pnpla2	0.436767	4.24188	17.9387	2.28132e-05
	ENSMUSG00000008398	Elk3	0.436082	2.2801	9.07188	0.0025957
	ENSMUSG00000019929	Dcn	0.436028	7.77585	21.6821	3.21784e-06
	ENSMUSG00000031799	Tpm4	0.435966	6.11594	21.0276	4.52708e-06
	ENSMUSG00000026656	Fcgr2b	0.435786	2.12879	9.37504	0.0021996
	ENSMUSG00000020253	Ppm1m	0.435425	2.07935	10.0028	0.001563
	ENSMUSG00000022999	Lmbr1l	0.435019	2.35661	11.4314	0.000722139
	ENSMUSG00000029710	Ephb4	0.434583	2.36389	8.48588	0.00357914
	ENSMUSG00000075602	Ly6a	0.434188	3.66137	10.6106	0.0011244
	ENSMUSG00000029581	Fscn1	0.43295	3.9813	14.8579	0.00011592
	ENSMUSG00000074272	Ceacam1	0.432792	1.55362	5.9337	0.014854
	ENSMUSG00000030717	Nupr1	0.431723	1.85189	4.70228	0.0301226
	ENSMUSG00000014444	Piezo1	0.431721	1.98014	9.18048	0.00244609
	ENSMUSG00000020669	Sh3yl1	0.431319	3.37344	15.8012	7.03583e-05
	ENSMUSG00000022912	Pros1	0.430941	3.55708	12.8296	0.00034117
	ENSMUSG00000068566	Myadm	0.429836	6.39667	19.8816	8.23912e-06
	ENSMUSG00000038894	Irs2	0.429084	3.6043	14.5168	0.000138914
	ENSMUSG00000022574	Naprt1	0.428609	0.716149	4.10386	0.0427855
	ENSMUSG00000079547	H2-DMb1	0.428254	2.32736	6.52292	0.0106493
	ENSMUSG00000004043	Stat5a	0.428186	1.49025	6.26197	0.0123357
	ENSMUSG00000046186	Cd109	0.427727	1.47941	6.24364	0.012464
	ENSMUSG00000021903	Galnt15	0.42751	2.38932	6.59723	0.0102137
	ENSMUSG00000015652	Steap1	0.427333	2.78152	10.885	0.000969479
	ENSMUSG00000006360	Crip1	0.427165	3.57108	10.0669	0.00150958
	ENSMUSG00000020227	Irak3	0.426301	2.12532	9.30152	0.00228963
	ENSMUSG00000039899	Fgl2	0.426101	3.52157	11.7289	0.000615362
	ENSMUSG00000033039	Micall1	0.425161	4.62346	22.6006	1.9942e-06
	ENSMUSG00000086645	Gm15743	0.424697	1.034	4.80549	0.0283693
	ENSMUSG00000028849	Map7d1	0.424686	6.91155	25.4819	4.46545e-07
	ENSMUSG00000085505	Gm12868	0.424389	1.73986	6.00702	0.0142491
	ENSMUSG00000026473	Glul	0.42338	7.88867	22.2674	2.37202e-06
	ENSMUSG00000046417	Fam211a	0.423268	1.67487	4.93362	0.0263391
	ENSMUSG00000026676	Ccdc3	0.423246	1.52037	5.79959	0.0160299
	ENSMUSG00000017677	Wsb1	0.422883	4.264	17.9469	2.27159e-05
	ENSMUSG00000027171	Prrg4	0.422655	1.05898	4.05742	0.0439778
	ENSMUSG00000032502	Stac	0.422129	5.41892	28.1011	1.15143e-07
	ENSMUSG00000027488	Snta1	0.422036	3.60907	9.31826	0.00226882
	ENSMUSG00000001741	Il16	0.421237	3.82681	10.952	0.00093503
	ENSMUSG00000023341	Mx2	0.42114	0.74166	4.15003	0.0416339
	ENSMUSG00000028560	Usp1	0.420702	3.04623	16.4515	4.99098e-05
	ENSMUSG00000029397	Rchy1	0.420699	3.95937	24.8572	6.1739e-07
	ENSMUSG00000028370	Pappa	0.420222	3.16284	11.2476	0.00079728
	ENSMUSG00000030854	Ptpn5	0.420138	1.76246	7.07885	0.00779991
	ENSMUSG00000008999	Bmp7	0.419646	2.62501	7.88755	0.00497762
	ENSMUSG00000035621	Midn	0.419567	4.73001	29.1092	6.84118e-08
	ENSMUSG00000048347	Pcdhb18	0.418717	0.800204	4.20747	0.0402463
	ENSMUSG00000020064	Herc4	0.418129	4.13834	21.9462	2.80407e-06
	ENSMUSG00000026826	Nr4a2	0.417837	2.45746	10.5099	0.00118734
	ENSMUSG00000031503	Col4a2	0.417801	4.77149	11.3358	0.00076028
	ENSMUSG00000035392	Dennd1a	0.41766	3.2138	16.3381	5.29866e-05
	ENSMUSG00000002797	Ggct	0.417394	2.92995	12.6886	0.000367889
	ENSMUSG00000061740	Cyp2d22	0.417315	3.54392	19.7881	8.65203e-06
	ENSMUSG00000026880	Stom	0.416684	4.81172	24.1479	8.92134e-07
	ENSMUSG00000030310	Slc6a1	0.416446	2.31528	8.98373	0.00272394
	ENSMUSG00000053091	Lins	0.416168	3.37746	15.0887	0.000102577
	ENSMUSG00000008435	Rdh13	0.416026	3.61023	21.7204	3.1542e-06
	ENSMUSG00000045094	Arhgef37	0.415767	1.38415	4.71704	0.0298652
	ENSMUSG00000044080	S100a1	0.415126	3.47679	14.4705	0.000142374
	ENSMUSG00000053198	Prx	0.415089	7.5681	17.896	2.33313e-05
	ENSMUSG00000085148	Mir22hg	0.41497	3.64583	12.447	0.000418656
	ENSMUSG00000009566	Fpgs	0.412067	2.59623	9.2823	0.00231378
	ENSMUSG00000032327	Stra6	0.411768	1.92352	4.32919	0.037464
	ENSMUSG00000025608	Podxl	0.411132	3.91718	13.2865	0.000267317
	ENSMUSG00000095362	Gm14325	0.410405	3.87341	16.6833	4.41689e-05
	ENSMUSG00000024036	Slc37a1	0.41039	3.01368	13.0875	0.000297272
	ENSMUSG00000033257	Ttll4	0.410114	2.53398	9.59224	0.00195402
	ENSMUSG00000027173	Depdc7	0.410019	1.93616	5.95664	0.014662
	ENSMUSG00000030560	Ctsc	0.409969	3.40747	11.4473	0.000715991
	ENSMUSG00000036533	Cdc42ep3	0.409945	2.55111	7.59104	0.00586589
	ENSMUSG00000097392	AC123687.1	0.40976	2.05247	8.00796	0.00465721
	ENSMUSG00000034520	Gjc1	0.409679	1.08309	4.62541	0.0315018
	ENSMUSG00000027221	Chst1	0.409654	2.10516	9.27188	0.00232699
	ENSMUSG00000029231	Pdgfra	0.409108	2.86969	9.82687	0.00171981
	ENSMUSG00000029171	Pgm1	0.409	1.60344	6.43349	0.0111988
	ENSMUSG00000023087	Ccrn4l	0.408999	7.39116	11.8505	0.000576447
	ENSMUSG00000034522	Zfp395	0.408337	1.72833	6.62002	0.0100839
	ENSMUSG00000022836	Mylk	0.408318	2.84821	9.24113	0.00236639
	ENSMUSG00000027692	Tnik	0.408314	4.934	24.6689	6.80725e-07
	ENSMUSG00000049872	Fam26e	0.408106	2.57284	10.6415	0.00110575
	ENSMUSG00000015341	Golga7	0.407638	5.75642	23.0988	1.53886e-06
	uc007ncz.1	BC031503	0.406535	2.07368	8.28777	0.00399129
	ENSMUSG00000059173	Pde1a	0.406488	2.35502	9.40239	0.00216703
	ENSMUSG00000062980	Cped1	0.40606	2.4487	10.7695	0.00103185
	ENSMUSG00000052397	Ezr	0.405869	4.05204	16.0542	6.15548e-05
	ENSMUSG00000027253	Lrp4	0.405513	2.45249	8.59911	0.00336327
	ENSMUSG00000002910	Arrdc2	0.405198	3.07313	7.12654	0.00759509
	ENSMUSG00000097589	Dleu2	0.404439	1.26442	3.90604	0.0481128
	ENSMUSG00000002249	Tead3	0.404101	1.22774	3.97382	0.0462128
	ENSMUSG00000027293	Ehd4	0.403785	5.1772	29.4365	5.77789e-08
	ENSMUSG00000037280	Galnt6	0.402781	2.09504	5.43455	0.0197422
	ENSMUSG00000061353	Cxcl12	0.402659	4.50334	14.2487	0.00016017
	ENSMUSG00000023008	Fmnl3	0.402532	2.04713	6.57762	0.0103269
	ENSMUSG00000032508	Myd88	0.40115	2.76352	11.9969	0.000532878
	ENSMUSG00000024378	Stard4	0.400824	6.06857	17.4223	2.99295e-05
	ENSMUSG00000017057	Il13ra1	0.400427	3.32053	12.8948	0.000329493
	ENSMUSG00000085811	Gm11669	0.400282	2.07677	6.07924	0.0136779
	ENSMUSG00000058258	Idi1	0.399589	7.28121	19.0918	1.24582e-05
	ENSMUSG00000048482	Bdnf	0.399477	5.85989	25.7981	3.7906e-07
	ENSMUSG00000066705	Fxyd6	0.399321	5.42127	27.7362	1.3904e-07
	ENSMUSG00000064372	mt-Tp	0.399227	4.65859	17.7895	2.46739e-05
	ENSMUSG00000033717	Adra2a	0.398672	1.52927	4.54245	0.0330642
	ENSMUSG00000042406	Atf4	0.398575	6.70055	15.1623	9.86511e-05
	ENSMUSG00000067931	Zfp948	0.398185	3.59222	13.5485	0.000232479
	ENSMUSG00000028156	Eif4e	0.398055	6.23578	15.3043	9.15062e-05
	ENSMUSG00000037876	Jmjd1c	0.396664	4.60644	25.2824	4.95207e-07
	ENSMUSG00000006304	Arpc2	0.39657	6.80735	17.6873	2.60356e-05
	ENSMUSG00000032733	Snx33	0.396198	1.37033	4.98195	0.0256131
	ENSMUSG00000021990	Spata13	0.395725	5.75414	29.6687	5.12548e-08
	ENSMUSG00000055980	Irs1	0.395154	2.61462	8.20844	0.00416961
	ENSMUSG00000027078	Ube2l6	0.394809	3.8718	11.1185	0.000854687
	ENSMUSG00000019726	Lyst	0.394466	4.83049	18.273	1.91405e-05
	ENSMUSG00000041696	Rasl12	0.393816	0.938058	3.96925	0.0463384
	ENSMUSG00000005069	Pex5	0.393502	4.28065	20.1248	7.25503e-06
	ENSMUSG00000049643	2310022A10Rik	0.392954	2.24647	8.35697	0.0038421
	ENSMUSG00000069206	Zfp874a	0.392896	3.60512	17.9288	2.2932e-05
	ENSMUSG00000030029	Lrig1	0.39276	3.58047	17.9931	2.21703e-05
	ENSMUSG00000072949	Acot1	0.391317	1.46015	5.35916	0.0206138
	ENSMUSG00000025967	Eef1b2	0.390977	6.97231	17.2678	3.2465e-05
	ENSMUSG00000001020	S100a4	0.390832	3.68053	13.7114	0.000213158
	ENSMUSG00000040322	Slc25a24	0.390523	3.03056	12.1103	0.000501442
	ENSMUSG00000035226	Rims4	0.390347	1.87627	6.3088	0.012014
	ENSMUSG00000006014	Prg4	0.389881	2.99705	5.08752	0.0240987
	ENSMUSG00000008730	Hipk1	0.389706	5.78359	28.2707	1.05482e-07
	ENSMUSG00000025337	Sbds	0.389621	5.72372	24.3145	8.182e-07
	ENSMUSG00000030541	Idh2	0.389335	3.03789	9.0029	0.00269552
	ENSMUSG00000029999	Tgfa	0.388614	3.33966	16.7966	4.16075e-05
	ENSMUSG00000035692	Isg15	0.38843	1.2832	4.67061	0.030683
	ENSMUSG00000027208	Fgf7	0.388362	2.16552	8.30959	0.00394362
	ENSMUSG00000005413	Hmox1	0.388326	3.3025	13.5025	0.00023825
	ENSMUSG00000086347	Gm11626	0.388186	1.87994	5.46926	0.0193538
	ENSMUSG00000010358	Ifi35	0.387997	3.72061	15.5276	8.13098e-05
	ENSMUSG00000030711	Sult1a1	0.387989	4.14368	12.5622	0.000393629
	ENSMUSG00000033088	Triobp	0.387511	2.82087	8.769	0.00306393
	ENSMUSG00000050410	Tcf19	0.38748	2.17331	7.73705	0.00540992
	ENSMUSG00000023046	Igfbp6	0.387242	4.20664	11.6703	0.000635073
	ENSMUSG00000031167	Rbm3	0.386961	5.96599	13.6671	0.000218239
	ENSMUSG00000038235	F11r	0.386129	2.02205	6.16245	0.013049
	ENSMUSG00000036902	Neto2	0.385111	3.99131	20.5289	5.8737e-06
	ENSMUSG00000069094	Pde7a	0.383942	4.00498	15.4104	8.65108e-05
	ENSMUSG00000000811	Txnrd3	0.383765	3.07818	12.8537	0.000336809
	ENSMUSG00000056174	Col8a2	0.382986	1.71282	4.02431	0.044849
	uc012gps.1	AI414108	0.382814	3.14206	11.745	0.000610067
	ENSMUSG00000006611	Hfe	0.382659	2.4291	5.69877	0.0169769
	ENSMUSG00000018339	Gpx3	0.38167	5.74147	17.8201	2.42802e-05
	ENSMUSG00000025279	Dnase1l3	0.381637	2.979	13.1755	0.000283634
	ENSMUSG00000025154	Arhgap19	0.381379	5.07867	16.8738	3.9949e-05
	ENSMUSG00000042742	B630005N14Rik	0.381193	2.83421	9.61609	0.0019288
	ENSMUSG00000023032	Slc4a8	0.380398	3.83369	21.386	3.75508e-06
	ENSMUSG00000075514	Gm13375	0.380368	1.43734	4.8433	0.0277538
	ENSMUSG00000021843	Ktn1	0.38015	5.82675	27.9349	1.25468e-07
	ENSMUSG00000026478	Lamc1	0.379822	4.87819	14.8933	0.000113767
	ENSMUSG00000046719	Nxph3	0.379481	2.85254	11.5541	0.000676014
	ENSMUSG00000031502	Col4a1	0.379281	5.61638	11.3527	0.000753381
	ENSMUSG00000007041	Clic1	0.379159	6.36163	16.6756	4.43483e-05
	ENSMUSG00000002059	Rab34	0.378281	2.54301	9.16229	0.00247054
	ENSMUSG00000050288	Fzd2	0.377723	1.94481	6.51634	0.0106888
	ENSMUSG00000086529	4930471I20Rik	0.377606	1.90864	6.63078	0.0100231
	ENSMUSG00000028581	Laptm5	0.377566	2.39199	3.99552	0.0456215
	ENSMUSG00000056313	1810011O10Rik	0.3762	3.00647	4.64551	0.0311348
	ENSMUSG00000041831	Sytl3	0.375993	3.50862	14.1243	0.000171122
	ENSMUSG00000009291	Pttg1ip	0.375933	5.57413	19.8686	8.29496e-06
	ENSMUSG00000026421	Csrp1	0.375571	6.16256	14.2674	0.000158588
	ENSMUSG00000027829	Ccnl1	0.375195	3.05952	8.09997	0.00442659
	ENSMUSG00000031104	Rab33a	0.375004	2.99068	10.5648	0.0011526
	ENSMUSG00000033342	4833424O15Rik	0.374781	1.13294	3.84454	0.0499084
	ENSMUSG00000062627	Mysm1	0.374492	3.18256	13.4348	0.000246996
	ENSMUSG00000005802	Slc30a4	0.373794	3.93306	21.0727	4.42187e-06
	ENSMUSG00000022951	Rcan1	0.37378	5.45901	25.5101	4.4007e-07
	ENSMUSG00000041870	Ankrd13a	0.373682	4.65668	22.4105	2.20164e-06
	ENSMUSG00000034842	Art3	0.373227	5.22478	17.8644	2.3722e-05
	ENSMUSG00000024539	Ptpn2	0.372743	2.54219	7.99706	0.00468534
	ENSMUSG00000061232	H2-K1	0.372707	5.34847	18.6769	1.54844e-05
	ENSMUSG00000036896	C1qc	0.372582	2.42438	8.7028	0.00317722
	ENSMUSG00000045294	Insig1	0.37235	6.0926	16.5575	4.71971e-05
	ENSMUSG00000039831	Arhgap29	0.372283	3.64367	13.885	0.000194339
	ENSMUSG00000027560	Dok5	0.372197	2.24198	7.02888	0.00802053
	ENSMUSG00000015776	Med22	0.372155	4.52483	21.2072	4.12223e-06
	ENSMUSG00000021871	Pnp	0.372155	3.67138	16.4854	4.9026e-05
	ENSMUSG00000033985	Tesk2	0.37205	3.07862	11.6106	0.000655766
	ENSMUSG00000087639	Gm15512	0.370852	3.31498	13.592	0.000227151
	ENSMUSG00000074578	1500012F01Rik	0.368906	2.57025	5.05241	0.0245917
	ENSMUSG00000020027	Socs2	0.368797	4.67451	27.7155	1.40535e-07
	ENSMUSG00000024222	Fkbp5	0.368783	5.11684	10.6268	0.00111462
	ENSMUSG00000029765	Plxna4	0.367926	5.68894	17.1256	3.49868e-05
	ENSMUSG00000036206	Sh3bp4	0.367868	3.539	14.9547	0.000110124
	ENSMUSG00000052512	Nav2	0.36766	2.54445	6.30825	0.0120177
	ENSMUSG00000009687	Fxyd5	0.367228	3.74563	13.1749	0.000283728
	ENSMUSG00000008348	Ubc	0.366892	6.23556	10.9893	0.000916402
	ENSMUSG00000047554	Tmem41b	0.366758	5.23223	19.6196	9.44931e-06
	ENSMUSG00000019899	Lama2	0.365359	3.85918	17.7051	2.57938e-05
	ENSMUSG00000026193	Fn1	0.365345	3.97463	5.22732	0.0222348
	ENSMUSG00000004035	Gstm7	0.364931	1.63985	5.06903	0.024357
	ENSMUSG00000028480	Glipr2	0.364679	3.62423	15.6408	7.65853e-05
	ENSMUSG00000051343	Rab11fip5	0.364446	6.12472	13.2549	0.000271871
	ENSMUSG00000029826	Zc3hav1	0.364367	4.06513	21.0179	4.55019e-06
	ENSMUSG00000002250	Ppard	0.363574	3.05816	10.5165	0.00118311
	ENSMUSG00000092274	Neat1	0.363438	5.78141	7.11233	0.00765554
	ENSMUSG00000058135	Gstm1	0.363142	4.22072	12.8076	0.000345205
	ENSMUSG00000040118	Cacna2d1	0.363072	7.16492	16.843	4.0602e-05
	ENSMUSG00000045767	B230219D22Rik	0.362522	6.42241	14.3955	0.000148152
	ENSMUSG00000023952	Gtpbp2	0.362318	4.41905	24.3448	8.05435e-07
	ENSMUSG00000025591	Tma16	0.361745	2.251	6.61601	0.0101066
	ENSMUSG00000020323	Prss57	0.361578	1.55586	4.35827	0.0368296
	ENSMUSG00000026626	Ppp2r5a	0.361461	3.42337	8.59257	0.00337538
	ENSMUSG00000032238	Rora	0.361054	3.47698	11.4375	0.000719784
	ENSMUSG00000030341	Tnfrsf1a	0.360676	4.37473	20.4807	6.02356e-06
	ENSMUSG00000022512	Cldn1	0.360312	3.31958	12.4223	0.000424237
	ENSMUSG00000047123	Ticam1	0.359916	2.15275	7.05224	0.0079166
	ENSMUSG00000021614	Vcan	0.35991	1.67905	4.51109	0.0336757
	ENSMUSG00000021091	Serpina3n	0.359898	7.66999	16.3105	5.37654e-05
	ENSMUSG00000020248	Nfyb	0.359866	3.77198	18.3842	1.80544e-05
	ENSMUSG00000042228	Lyn	0.359638	1.92539	4.4338	0.035234
	ENSMUSG00000026255	Efhd1	0.359397	3.09882	8.14174	0.00432578
	ENSMUSG00000021306	Gpr137b	0.359254	4.50796	22.7761	1.82017e-06
	ENSMUSG00000022678	Nde1	0.358368	3.01224	9.75766	0.00178577
	ENSMUSG00000000693	Loxl3	0.357821	2.6411	7.57892	0.00590549
	ENSMUSG00000027375	Mal	0.357633	6.98186	10.3842	0.00127101
	ENSMUSG00000030522	Mtmr10	0.357622	3.05302	8.9739	0.00273864
	ENSMUSG00000001507	Itga3	0.357539	5.32018	13.4791	0.000241238
	ENSMUSG00000021565	Slc6a19	0.356984	3.82836	15.5063	8.22326e-05
	ENSMUSG00000028145	Them4	0.356943	4.68809	22.5587	2.03816e-06
	ENSMUSG00000041135	Ripk2	0.356918	2.5083	8.19128	0.00420921
	ENSMUSG00000032531	Amotl2	0.356886	3.28077	8.77778	0.00304922
	ENSMUSG00000067818	Myl9	0.356813	3.78145	6.21324	0.0126798
	ENSMUSG00000020580	Rock2	0.354981	5.73752	19.8624	8.3223e-06
	ENSMUSG00000031278	Acsl4	0.354706	5.89828	21.5923	3.37207e-06
	ENSMUSG00000025324	Atp10a	0.354399	1.39918	3.90174	0.0482363
	ENSMUSG00000006390	Elovl1	0.353672	4.84454	14.0121	0.000181639
	ENSMUSG00000023169	Slc38a1	0.353355	5.3126	21.7883	3.04446e-06
	ENSMUSG00000036459	Wtip	0.352723	1.90081	4.45451	0.0348093
	ENSMUSG00000022272	Myo10	0.352644	4.35154	16.2502	5.55038e-05
	ENSMUSG00000018217	Pmp22	0.352299	10.158	18.2365	1.95099e-05
	uc008wql.2	AI506816	0.351752	2.90281	8.71932	0.00314856
	uc008wqm.2	AI506816	0.351752	2.90281	8.71932	0.00314856
	uc029vgj.1	AI506816	0.351752	2.90281	8.71932	0.00314856
	ENSMUSG00000013523	Bcas1	0.351488	4.2295	13.2022	0.000279616
	ENSMUSG00000006301	Tmbim1	0.351244	4.98799	20.9664	4.67404e-06
	ENSMUSG00000056076	Eif3b	0.351095	5.87355	20.0024	7.73434e-06
	ENSMUSG00000064210	Ano6	0.350619	5.73887	16.9754	3.78665e-05
	ENSMUSG00000024927	Rela	0.350138	3.95286	18.1795	2.01026e-05
	ENSMUSG00000038267	Slc22a23	0.3501	5.18756	21.7105	3.17055e-06
	ENSMUSG00000066877	Nck2	0.349867	1.91545	4.21989	0.0399528
	ENSMUSG00000040010	Slc7a5	0.349866	5.01935	13.9567	0.000187067
	ENSMUSG00000038168	Leprel1	0.349627	1.93957	4.22228	0.0398964
	ENSMUSG00000036570	Fxyd1	0.349048	4.2631	15.9123	6.63445e-05
	ENSMUSG00000030727	Rabep2	0.348846	3.20268	4.90204	0.0268251
	ENSMUSG00000090523	Gypc	0.347813	2.43198	5.51424	0.0188623
	ENSMUSG00000079018	Ly6c1	0.347194	4.29348	17.5791	2.75597e-05
	ENSMUSG00000042292	Mkl1	0.346921	3.5926	12.5881	0.000388216
	ENSMUSG00000025809	Itgb1	0.34688	7.65729	18.8347	1.42547e-05
	ENSMUSG00000041390	Mdfic	0.346757	2.59957	6.65103	0.00990984
	ENSMUSG00000062116	Zfp954	0.346475	3.45781	10.788	0.00102158
	ENSMUSG00000053332	Gas5	0.345915	4.65759	14.0188	0.000180993
	ENSMUSG00000087371	Gm15541	0.344594	4.1144	15.4137	8.63614e-05
	ENSMUSG00000026879	Gsn	0.344454	7.0043	10.5072	0.00118908
	ENSMUSG00000026749	Nek6	0.344173	3.64386	12.4896	0.000409232
	ENSMUSG00000074802	Gas2l3	0.344135	4.50357	17.4769	2.90821e-05
	ENSMUSG00000031871	Cdh5	0.344093	3.31275	8.65845	0.00325548
	ENSMUSG00000031527	Eri1	0.343969	2.77056	6.84924	0.00886787
	ENSMUSG00000025503	Taldo1	0.342773	6.15594	14.632	0.000130676
	ENSMUSG00000086453	Gm11457	0.342269	2.52634	6.30221	0.0120588
	ENSMUSG00000033355	Rtp4	0.342189	1.97294	4.94228	0.0262074
	ENSMUSG00000066043	Phactr4	0.342094	2.44255	7.37701	0.00660628
	ENSMUSG00000034059	Ypel4	0.342079	3.86119	17.0359	3.66795e-05
	ENSMUSG00000049303	Syt12	0.341355	2.75352	7.6776	0.00559104
	ENSMUSG00000056515	Rab31	0.341034	4.19235	20.9729	4.65824e-06
	ENSMUSG00000032547	Ryk	0.340845	3.81799	11.1754	0.000828869
	ENSMUSG00000057092	Fxyd3	0.3407	5.49905	21.8071	3.0149e-06
	ENSMUSG00000052056	Zfp217	0.340628	1.61092	4.32503	0.0375558
	ENSMUSG00000040152	Thbs1	0.340579	3.02349	4.57595	0.0324238
	ENSMUSG00000046027	Stard5	0.340052	3.09807	10.0483	0.00152491
	ENSMUSG00000023019	Gpd1	0.340022	3.77851	11.4322	0.000721814
	ENSMUSG00000027597	Ahcy	0.339875	4.93894	19.3378	1.09516e-05
	ENSMUSG00000026670	Uap1	0.339781	5.27372	20.8315	5.01507e-06
	ENSMUSG00000023959	Clic5	0.339664	1.80775	4.61676	0.031661
	ENSMUSG00000026078	Pdcl3	0.338573	4.37021	12.6991	0.000365822
	ENSMUSG00000032280	Tle3	0.338412	4.34072	13.6801	0.000216741
	ENSMUSG00000045930	Clec14a	0.338233	1.53994	4.14914	0.0416556
	ENSMUSG00000027952	Pmvk	0.338036	5.27699	12.289	0.000455636
	ENSMUSG00000085584	Rgag1	0.337874	1.78544	4.30854	0.0379215
	ENSMUSG00000037625	Cldn11	0.337625	2.46777	4.4543	0.0348135
	ENSMUSG00000048668	Rhno1	0.337481	2.42086	5.63731	0.0175822
	ENSMUSG00000047281	Sfn	0.337326	1.68989	4.25844	0.0390558
	ENSMUSG00000035235	Trim13	0.337279	2.29529	6.01955	0.0141483
	ENSMUSG00000031775	Pllp	0.336916	4.75576	12.893	0.000329807
	ENSMUSG00000051339	2900026A02Rik	0.336865	4.59759	19.5447	9.82715e-06
	ENSMUSG00000025484	Bet1l	0.336208	3.67123	10.889	0.000967362
	ENSMUSG00000021209	Ppp4r4	0.336004	4.26057	18.5355	1.66771e-05
	ENSMUSG00000053175	Bcl3	0.335854	3.01905	7.922	0.00488373
	ENSMUSG00000050732	Vamp8	0.335491	3.09101	6.39331	0.0114551
	ENSMUSG00000020023	Tmcc3	0.33545	4.93473	16.5539	4.72861e-05
	ENSMUSG00000030309	Caprin2	0.33514	3.66197	14.0782	0.000175362
	ENSMUSG00000041577	Prelp	0.334957	3.14561	4.77962	0.0287985
	ENSMUSG00000030876	Mettl9	0.334208	3.42217	8.6339	0.00329965
	ENSMUSG00000024772	Ehd1	0.333784	4.62561	20.4686	6.06169e-06
	ENSMUSG00000039985	Fam60a	0.333697	2.14174	4.89688	0.0269052
	ENSMUSG00000037339	Fam53a	0.333649	1.95897	5.38482	0.0203126
	ENSMUSG00000063171	Rps4y2	0.333304	3.45387	7.64785	0.005684
	ENSMUSG00000057137	Tmem140	0.33299	2.50355	6.65207	0.00990409
	ENSMUSG00000024076	Vit	0.332756	2.8206	7.23406	0.00715332
	ENSMUSG00000003617	Cp	0.332457	5.18988	14.3177	0.000154408
	ENSMUSG00000022032	Scara5	0.332233	2.68502	5.08263	0.0241667
	ENSMUSG00000030157	Clec2d	0.332208	2.86003	5.76881	0.0163131
	ENSMUSG00000001864	Aif1l	0.332185	4.00944	10.4594	0.00122024
	ENSMUSG00000016528	Mapkapk2	0.331904	4.08036	15.9269	6.58371e-05
	ENSMUSG00000002633	Shh	0.331239	3.42769	9.26118	0.00234063
	ENSMUSG00000026317	Cln8	0.330772	4.08626	18.4399	1.75343e-05
	ENSMUSG00000027667	Zfp639	0.330197	3.39722	11.2584	0.000792645
	ENSMUSG00000022125	Cln5	0.330109	4.30933	18.4947	1.7038e-05
	ENSMUSG00000026197	Zfand2b	0.329504	3.41745	9.5006	0.00205405
	ENSMUSG00000048827	Pkd1l3	0.329436	2.30959	6.07021	0.013748
	ENSMUSG00000097224	RP23-412B2.6	0.329239	4.52314	11.2195	0.00080941
	ENSMUSG00000052911	Lamb2	0.329152	3.69919	8.52231	0.0035082
	ENSMUSG00000036052	Dnajb5	0.329071	3.26249	8.28899	0.00398863
	ENSMUSG00000037003	Tenc1	0.328188	4.30261	13.4049	0.000250968
	ENSMUSG00000043415	Otud1	0.327077	2.06472	4.27825	0.0386031
	ENSMUSG00000097472	AC158898.1	0.326315	3.20069	9.05284	0.00262287
	ENSMUSG00000051341	Zfp52	0.32626	2.82334	8.45912	0.00363217
	ENSMUSG00000030616	Sytl2	0.326125	6.3704	14.4895	0.000140942
	ENSMUSG00000061950	Ppp4r1	0.325266	4.40471	17.1267	3.49671e-05
	ENSMUSG00000003032	Klf4	0.325226	1.94906	4.26599	0.0388825
	ENSMUSG00000004270	Lpcat3	0.324866	4.04673	13.7796	0.000205552
	ENSMUSG00000029474	Rnf34	0.324825	4.2769	17.8825	2.34974e-05
	ENSMUSG00000031668	Eif2ak3	0.32466	4.65106	18.9127	1.36836e-05
	ENSMUSG00000033852	Pla2g4b	0.324558	2.24059	5.72998	0.0166776
	ENSMUSG00000018736	Ndel1	0.324495	6.46197	14.4119	0.000146872
	ENSMUSG00000015850	Adamtsl4	0.323976	1.81852	4.18224	0.0408497
	ENSMUSG00000041959	S100a10	0.323819	7.95078	15.4626	8.41529e-05
	ENSMUSG00000040569	Slc26a7	0.323578	1.87169	4.74989	0.0293001
	ENSMUSG00000041329	Atp1b2	0.323263	5.93021	16.7509	4.26217e-05
	ENSMUSG00000026584	Scyl3	0.323207	3.45777	11.1846	0.000824804
	ENSMUSG00000003269	Cyth2	0.322926	4.40196	15.3639	8.86668e-05
	ENSMUSG00000066406	Akap13	0.32278	4.63647	14.003	0.000182524
	ENSMUSG00000021020	Srp54c	0.322503	3.49923	7.4569	0.00631936
	ENSMUSG00000030701	Plekhb1	0.322157	6.52872	7.50355	0.00615777
	ENSMUSG00000073563	Csnk1g3	0.322137	5.43456	16.7369	4.29374e-05
	ENSMUSG00000036882	Arhgap33	0.321935	2.78697	6.41927	0.0112889
	ENSMUSG00000032754	Slc24a6	0.321855	2.34542	5.88588	0.0152627
	ENSMUSG00000030022	Adamts9	0.321607	1.9699	4.78439	0.0287188
	ENSMUSG00000025090	Ccdc172	0.321505	2.38266	4.99138	0.0254738
	ENSMUSG00000089671	Gm16537	0.321392	1.96558	4.80782	0.0283309
	ENSMUSG00000028420	Tmem38b	0.321193	2.06891	4.97881	0.0256596
	ENSMUSG00000022090	Pdlim2	0.320826	3.51229	6.42174	0.0112732
	ENSMUSG00000085492	Trmt61b	0.32067	1.82156	4.48246	0.0342443
	ENSMUSG00000045975	C2cd2	0.320401	4.84786	17.3557	3.09965e-05
	ENSMUSG00000010110	Stx5a	0.320236	4.2898	18.5261	1.67595e-05
	ENSMUSG00000025153	Fasn	0.319799	6.9406	10.9934	0.000914369
	ENSMUSG00000036894	Rap2b	0.319397	2.98306	7.24744	0.0071002
	ENSMUSG00000019961	Tmpo	0.319368	3.97716	8.5426	0.00346931
	ENSMUSG00000029798	Herc6	0.319107	1.84185	4.04003	0.0444331
	ENSMUSG00000026930	Gpsm1	0.318695	3.97949	15.8068	7.01497e-05
	ENSMUSG00000074743	Thbd	0.31802	3.96561	13.3667	0.00025613
	ENSMUSG00000014932	Yes1	0.317747	3.58993	10.4678	0.00121473
	ENSMUSG00000027198	Ext2	0.317687	4.37915	13.3688	0.000255844
	ENSMUSG00000010755	Cars	0.317556	3.62692	12.8371	0.00033981
	ENSMUSG00000029310	Nudt9	0.317341	4.1649	7.74266	0.00539312
	ENSMUSG00000022843	Clcn2	0.317302	3.41653	11.1241	0.000852128
	ENSMUSG00000022433	Csnk1e	0.316577	4.89055	17.4929	2.88383e-05
	ENSMUSG00000018507	Trpv2	0.316553	5.19652	16.6339	4.53337e-05
	ENSMUSG00000029730	Mcm7	0.316429	2.27781	5.21631	0.022376
	ENSMUSG00000035342	Lzts2	0.316037	3.34671	10.6457	0.00110327
	ENSMUSG00000023284	Zfp605	0.315897	2.37503	5.86239	0.0154677
	ENSMUSG00000030223	Ptpro	0.315712	2.89346	7.97933	0.00473144
	ENSMUSG00000023249	Parp3	0.315694	3.34825	10.8865	0.000968672
	ENSMUSG00000052419	2610001J05Rik	0.315533	4.82522	19.3758	1.07357e-05
	ENSMUSG00000071637	Cebpd	0.315431	3.05988	3.96917	0.0463407
	ENSMUSG00000024812	Tjp2	0.314992	3.34241	6.7624	0.00930985
	ENSMUSG00000056569	Mpz	0.314448	10.5658	9.60109	0.00194462
	ENSMUSG00000069072	Slc7a14	0.31435	6.33048	12.7108	0.000363542
	ENSMUSG00000059689	Zfp637	0.314255	3.52344	7.2931	0.00692199
	ENSMUSG00000060012	Kif13b	0.31394	3.97558	11.5934	0.000661848
	ENSMUSG00000001240	Ramp2	0.312555	3.41636	5.24733	0.0219804
	ENSMUSG00000062312	Erbb2	0.312377	2.70262	6.81293	0.00905004
	ENSMUSG00000002733	Plekha3	0.311966	4.64288	16.8128	4.12534e-05
	ENSMUSG00000022283	Pabpc1	0.310561	6.31161	10.9971	0.000912524
	ENSMUSG00000066058	Cldn19	0.310236	5.24503	7.92777	0.00486817
	ENSMUSG00000031328	Flna	0.309805	5.25228	14.4522	0.000143765
	ENSMUSG00000057561	Eif1a	0.30918	5.97079	13.2481	0.000272863
	ENSMUSG00000022505	Emp2	0.308904	5.26097	15.7877	7.08605e-05
	ENSMUSG00000006782	Cnp	0.308721	6.89922	10.5906	0.00113665
	ENSMUSG00000019256	Ahr	0.30858	3.28375	9.90432	0.00164891
	ENSMUSG00000048234	Rnf149	0.308388	3.30213	9.8682	0.0016816
	ENSMUSG00000028211	Trp53inp1	0.308235	3.97382	11.1665	0.000832862
	ENSMUSG00000044712	Slc38a6	0.308159	6.34525	7.35644	0.00668229
	ENSMUSG00000032599	Ip6k2	0.308084	4.68762	16.2646	5.50832e-05
	ENSMUSG00000022018	Rgcc	0.308068	3.70534	10.2566	0.00136194
	ENSMUSG00000045193	Cirbp	0.307857	3.75307	13.075	0.00029927
	ENSMUSG00000029802	Abcg2	0.307616	5.79264	15.766	7.16778e-05
	ENSMUSG00000045136	Tubb2b	0.307598	7.29561	11.6416	0.000644917
	ENSMUSG00000053536	Cstf2t	0.307598	3.41265	8.81307	0.00299081
	ENSMUSG00000001119	Col6a1	0.307584	3.22514	5.13672	0.0234248
	ENSMUSG00000063506	Arhgap22	0.307374	3.83554	12.0117	0.000528675
	ENSMUSG00000008393	Carhsp1	0.307278	6.23818	11.8227	0.000585141
	ENSMUSG00000021286	Zfyve21	0.306365	2.86021	5.76446	0.0163535
	ENSMUSG00000039234	Sec24d	0.306175	3.20322	7.79231	0.0052469
	ENSMUSG00000027944	Hax1	0.306022	5.18846	17.1674	3.42252e-05
	ENSMUSG00000028675	Pnrc2	0.305676	4.14647	10.2886	0.00133852
	ENSMUSG00000041598	Cdc42ep4	0.305532	4.52444	11.2496	0.000796393
	ENSMUSG00000000627	Sema4f	0.305324	5.54152	9.79326	0.00175152
	ENSMUSG00000032719	Sbspon	0.305062	3.34899	6.39858	0.0114212
	ENSMUSG00000030878	Cdr2	0.304345	5.34347	16.8885	3.96407e-05
	ENSMUSG00000026121	Sema4c	0.30432	3.40324	8.38722	0.00377868
	ENSMUSG00000031563	Wwc2	0.304294	3.44945	9.09839	0.00255834
	ENSMUSG00000022475	Hdac7	0.304065	2.25513	4.62383	0.0315307
	ENSMUSG00000027433	Xrn2	0.303811	3.95127	13.5389	0.000233674
	ENSMUSG00000001555	Fkbp10	0.303684	1.96302	4.10528	0.0427496
	ENSMUSG00000023224	Serping1	0.303404	6.11252	11.3487	0.00075501
	ENSMUSG00000070056	Mfhas1	0.303119	5.65422	16.7323	4.30418e-05
	ENSMUSG00000026171	Rnf25	0.303111	3.47328	10.2219	0.00138782
	ENSMUSG00000039382	Wdr45	0.30256	4.21579	14.3795	0.000149419
	ENSMUSG00000001467	Cyp51	0.302149	6.21186	11.2132	0.000812176
	ENSMUSG00000023277	Twf2	0.30211	3.18389	7.60612	0.00581706
	ENSMUSG00000078853	Igtp	0.301994	3.88554	14.2788	0.000157633
	ENSMUSG00000022607	Ptk2	0.301692	4.21402	14.0861	0.000174633
	ENSMUSG00000054008	Ndst1	0.301681	5.57575	10.1262	0.00146174
	ENSMUSG00000038175	Mylip	0.301018	2.66065	4.1646	0.0412772
	ENSMUSG00000037656	Slc20a2	0.301012	3.57916	7.6141	0.00579137
	ENSMUSG00000040857	Erf	0.300864	3.83033	11.2606	0.000791699
	ENSMUSG00000028233	Tgs1	0.300748	3.93847	11.7049	0.000623346
	ENSMUSG00000010095	Slc3a2	0.300395	5.96647	9.12675	0.00251898
	ENSMUSG00000034459	Ifit1	0.300275	4.63334	14.2212	0.000162529
	ENSMUSG00000036057	Ptpn23	0.300251	4.53433	10.9351	0.000943599
	ENSMUSG00000056870	Gulp1	0.300006	3.45458	5.5947	0.0180149
	ENSMUSG00000074210	E130208F15Rik	0.29923	1.85461	4.06388	0.0438098
	ENSMUSG00000022769	Sdf2l1	0.298813	2.19502	3.85126	0.0497088
	ENSMUSG00000000126	Wnt9a	0.298705	2.63741	5.62852	0.0176705
	ENSMUSG00000027465	Tbc1d20	0.297596	4.64623	15.2226	9.5554e-05
	ENSMUSG00000026821	Ralgds	0.297406	5.61534	13.1615	0.000285759
	ENSMUSG00000034543	Morc2a	0.297389	3.71562	12.061	0.000514888
	ENSMUSG00000046034	Fam105b	0.297377	2.73727	5.38449	0.0203166
	ENSMUSG00000044060	A830010M20Rik	0.297343	4.24435	13.1714	0.000284252
	ENSMUSG00000025198	Erlin1	0.297325	3.57852	8.4899	0.00357123
	ENSMUSG00000032078	Zfp259	0.296819	4.52302	10.1158	0.00147
	ENSMUSG00000015357	Clpx	0.296706	4.32213	13.6344	0.00022208
	ENSMUSG00000054519	Zfp867	0.296524	1.94707	3.96925	0.0463385
	ENSMUSG00000042312	S100a13	0.296	5.69943	9.6962	0.0018465
	ENSMUSG00000055078	Gabra5	0.295745	2.90631	6.11472	0.013406
	ENSMUSG00000044465	Fam160a2	0.294846	3.90636	9.44663	0.00211538
	ENSMUSG00000029718	Pcolce	0.294193	3.34692	5.0043	0.0252845
	ENSMUSG00000008683	Rps15a	0.29409	6.21041	8.38542	0.00378243
	ENSMUSG00000023030	Slc11a2	0.294008	4.07577	12.9928	0.000312689
	ENSMUSG00000029122	Evc	0.293187	2.03041	4.44957	0.0349101
	ENSMUSG00000022526	Zfp251	0.29317	3.61493	9.76591	0.00177777
	ENSMUSG00000063787	Chchd1	0.292649	3.77492	8.85023	0.00293052
	ENSMUSG00000004085	B230120H23Rik	0.292559	3.90756	13.551	0.000232169
	ENSMUSG00000035399	3230401D17Rik	0.292534	3.08846	6.00825	0.0142391
	ENSMUSG00000028128	F3	0.292399	3.84713	8.6361	0.00329565
	ENSMUSG00000041134	Cyyr1	0.291729	2.94892	7.04047	0.0079688
	ENSMUSG00000070426	Rnf121	0.29154	3.59949	8.68755	0.0032039
	ENSMUSG00000028445	Enho	0.290758	3.65008	10.7534	0.0010409
	ENSMUSG00000048910	Fam220a	0.290677	4.5679	15.5019	8.24218e-05
	ENSMUSG00000083012	Fam220a	0.290677	4.5679	15.5019	8.24218e-05
	ENSMUSG00000014243	Zswim7	0.29056	2.16522	4.59584	0.0320495
	ENSMUSG00000029651	Mtus2	0.290142	4.24624	14.8596	0.000115819
	ENSMUSG00000027806	Tsc22d2	0.290038	4.24807	12.9804	0.000314767
	ENSMUSG00000023022	Lima1	0.289864	3.34949	8.53432	0.00348511
	ENSMUSG00000093598	A730085K08Rik	0.289825	2.76666	5.64606	0.0174947
	ENSMUSG00000028789	Adc	0.289704	5.89397	10.1919	0.00141055
	ENSMUSG00000022111	Uchl3	0.289698	3.55311	8.24646	0.00408315
	ENSMUSG00000021136	Smoc1	0.289421	2.53785	4.16058	0.0413752
	ENSMUSG00000036160	Surf6	0.289317	3.27492	8.10045	0.00442544
	ENSMUSG00000042903	Foxo4	0.289218	3.35984	4.82687	0.0280195
	ENSMUSG00000020388	Pdlim4	0.288642	2.57214	4.67165	0.0306645
	ENSMUSG00000051048	P4ha3	0.288619	3.6313	7.76466	0.00532782
	ENSMUSG00000038949	Cnst	0.288403	7.18353	12.9875	0.000313583
	ENSMUSG00000026921	Egfl7	0.288355	3.26716	7.25007	0.00708983
	ENSMUSG00000033055	Ankrd54	0.288196	2.10579	4.08609	0.0432375
	ENSMUSG00000055538	Zcchc24	0.288097	4.66685	12.7151	0.000362718
	ENSMUSG00000021186	Fbln5	0.287996	5.9129	9.2059	0.00241237
	ENSMUSG00000000881	Dlg3	0.28789	2.3895	5.05727	0.0245228
	ENSMUSG00000018593	Sparc	0.287734	8.7856	9.17781	0.00244967
	ENSMUSG00000025340	Rabgef1	0.287469	4.43805	14.7214	0.000124624
	ENSMUSG00000025558	Dock9	0.287311	5.11019	15.4198	8.60805e-05
	ENSMUSG00000049401	Ogfr	0.287243	3.72612	8.5626	0.00343139
	ENSMUSG00000069833	Ahnak	0.286995	7.45621	10.0194	0.00154904
	ENSMUSG00000036560	Lgi4	0.286955	5.79062	14.1976	0.000164583
	ENSMUSG00000029518	Rab35	0.28687	5.14008	15.8226	6.95678e-05
	ENSMUSG00000042423	Fbrs	0.285914	3.12691	6.81103	0.00905966
	ENSMUSG00000030189	Ybx3	0.285783	3.93401	8.78621	0.00303517
	ENSMUSG00000045176	2310047M10Rik	0.284754	3.99104	9.88801	0.00166359
	ENSMUSG00000038205	Prkab2	0.284724	5.98238	11.5257	0.000686404
	ENSMUSG00000036840	Siah1a	0.284712	3.91933	10.9884	0.000916836
	ENSMUSG00000018449	Rpain	0.284268	2.85902	6.43817	0.0111693
	ENSMUSG00000022587	Ly6e	0.283973	4.48873	6.42738	0.0112374
	ENSMUSG00000029723	Tsc22d4	0.283973	4.88678	11.6906	0.000628165
	ENSMUSG00000032902	Slc16a1	0.283931	5.07531	12.4519	0.000417577
	ENSMUSG00000034462	Pkd2	0.283889	3.80502	9.53645	0.00201431
	ENSMUSG00000022533	Atp13a3	0.283789	5.18048	13.0778	0.000298821
	ENSMUSG00000073418	C4b	0.283441	4.71859	8.76684	0.00306756
	ENSMUSG00000027777	Schip1	0.283331	5.44387	15.45	8.47156e-05
	ENSMUSG00000038546	Ranbp9	0.282892	4.88893	10.8744	0.000975034
	ENSMUSG00000032462	Pik3cb	0.282892	4.0352	12.9974	0.000311917
	ENSMUSG00000034154	Ino80	0.28244	3.39678	8.32676	0.00390653
	ENSMUSG00000000134	Tfe3	0.281698	4.50051	14.6558	0.000129036
	ENSMUSG00000018678	Sp2	0.281502	2.55907	5.41313	0.0199859
	ENSMUSG00000060591	Ifitm2	0.28114	3.99926	5.04997	0.0246263
	ENSMUSG00000020250	Txnrd1	0.280516	6.53094	9.82767	0.00171906
	ENSMUSG00000030087	Klf15	0.280508	2.91433	5.24904	0.0219589
	ENSMUSG00000039167	Eltd1	0.279436	2.85982	5.15684	0.0231549
	ENSMUSG00000030096	Slc6a6	0.279361	3.87996	7.05212	0.00791716
	ENSMUSG00000076617	Ighm	0.27913	4.29866	10.218	0.0013908
	ENSMUSG00000037851	Iars	0.278691	6.05254	9.47069	0.00208781
	ENSMUSG00000026977	2007-03-01	0.278633	4.37787	6.28256	0.0121932
	ENSMUSG00000026176	Ctdsp1	0.278503	4.02333	10.5968	0.00113286
	ENSMUSG00000055320	Tead1	0.278454	4.23207	11.7306	0.000614793
	ENSMUSG00000021501	Caml	0.278425	4.69637	12.8861	0.000331035
	ENSMUSG00000029070	Mxra8	0.278388	3.62891	7.42252	0.00644127
	ENSMUSG00000048696	Mex3d	0.278286	3.1786	6.22671	0.0125837
	ENSMUSG00000029121	Crmp1	0.278254	5.67437	14.3995	0.000147843
	ENSMUSG00000024661	Fth1	0.2778	9.72989	12.2649	0.000461546
	ENSMUSG00000042961	Egflam	0.277701	2.21177	3.89997	0.0482868
	ENSMUSG00000030714	Ccdc101	0.277682	3.01624	6.03941	0.01399
	ENSMUSG00000097272	AL645646.1	0.277627	6.46864	9.56237	0.00198606
	ENSMUSG00000034908	Sidt2	0.277122	4.97709	10.8296	0.000998915
	ENSMUSG00000026491	Ahctf1	0.276979	3.771	10.133	0.0014564
	ENSMUSG00000028270	Gbp2	0.276723	2.77567	4.09543	0.0429992
	ENSMUSG00000064339	mt-Rnr2	0.276627	7.56033	4.86553	0.0273984
	ENSMUSG00000063450	Syne2	0.276567	4.02848	10.1673	0.00142955
	ENSMUSG00000030057	Cnbp	0.276528	6.98782	10.6825	0.00108155
	ENSMUSG00000031168	Ebp	0.276345	4.09936	11.6718	0.000634558
	ENSMUSG00000041075	Fzd7	0.276133	2.35275	3.85167	0.0496965
	ENSMUSG00000090733	Rps27	0.275632	4.49877	9.10886	0.00254375
	ENSMUSG00000028268	Gbp3	0.275428	2.41951	4.20762	0.0402428
	ENSMUSG00000027087	Itgav	0.275388	4.52393	10.6846	0.00108031
	ENSMUSG00000045968	5830403L16Rik	0.27522	3.70434	6.47652	0.0109309
	ENSMUSG00000097417	AC108401.1	0.275038	2.93053	4.84338	0.0277525
	ENSMUSG00000042608	Stk40	0.274809	3.97525	11.8323	0.000582135
	ENSMUSG00000003200	Sh3gl1	0.274392	3.54926	7.30226	0.00688681
	ENSMUSG00000025060	Slk	0.274182	5.89228	12.4767	0.000412057
	ENSMUSG00000052681	Rap1b	0.274082	6.42612	8.53964	0.00347494
	ENSMUSG00000030203	Dusp16	0.273968	3.26544	7.15727	0.00746607
	ENSMUSG00000048047	Zbtb33	0.273725	3.74439	7.51995	0.00610194
	ENSMUSG00000025236	Adpgk	0.273531	3.45242	5.76657	0.0163339
	ENSMUSG00000036887	C1qa	0.273229	2.56155	4.03636	0.0445297
	ENSMUSG00000014496	Ankrd28	0.272431	3.8086	9.72993	0.00181291
	ENSMUSG00000021846	Peli2	0.27141	4.27764	11.1385	0.000845535
	ENSMUSG00000022673	Mcm4	0.271195	2.96008	5.35701	0.0206391
	ENSMUSG00000028655	Mfsd2a	0.270547	3.63577	8.55294	0.00344966
	ENSMUSG00000032377	Plscr4	0.270409	3.3746	5.29171	0.0214272
	ENSMUSG00000039844	Rapgef1	0.270246	5.29907	10.0761	0.00150202
	ENSMUSG00000022150	Dab2	0.270025	3.00291	4.92793	0.026426
	ENSMUSG00000079102	Dab2	0.270025	3.00291	4.92793	0.026426
	ENSMUSG00000027882	Stxbp3a	0.269987	2.95859	6.18523	0.0128821
	ENSMUSG00000004347	Pde1c	0.269892	5.88913	10.3944	0.00126398
	ENSMUSG00000061589	Dot1l	0.269359	3.0647	5.8963	0.0151727
	ENSMUSG00000029071	Dvl1	0.268904	5.00325	10.1776	0.0014216
	ENSMUSG00000021125	Arg2	0.268873	2.01718	3.88702	0.0486607
	ENSMUSG00000028126	Pip5k1a	0.268809	3.21631	6.39164	0.0114659
	ENSMUSG00000021134	Srsf5	0.26818	5.8584	12.3268	0.000446504
	ENSMUSG00000027605	Acss2	0.268032	5.55278	11.1033	0.000861765
	ENSMUSG00000037965	Zc3h7a	0.267922	4.08493	7.78936	0.00525547
	ENSMUSG00000062901	Klhl24	0.267326	4.5646	10.1005	0.0014823
	ENSMUSG00000020015	Cdk17	0.26724	4.0446	9.70868	0.001834
	ENSMUSG00000062866	Phactr2	0.267014	6.25343	8.37321	0.00380792
	ENSMUSG00000028104	Polr3gl	0.266858	2.54536	4.0953	0.0430025
	ENSMUSG00000023883	Phf10	0.266684	4.46423	9.40451	0.00216452
	ENSMUSG00000023963	Cyp39a1	0.26656	2.89919	5.9972	0.0143286
	ENSMUSG00000049521	Cdc42ep1	0.266557	2.83704	4.53414	0.0332251
	ENSMUSG00000004451	Ralb	0.266211	3.50315	8.15247	0.00430026
	ENSMUSG00000029101	Rgs12	0.265805	2.77161	5.82752	0.0157773
	ENSMUSG00000040033	Stat2	0.265608	5.16938	12.0147	0.000527835
	ENSMUSG00000023886	Smoc2	0.265497	4.513	8.72851	0.00313273
	ENSMUSG00000021892	Sh3bp5	0.265402	4.44548	9.96425	0.00159609
	ENSMUSG00000023232	Serinc2	0.265374	4.1733	9.10288	0.00255207
	ENSMUSG00000052310	Slc39a1	0.264951	4.0564	7.77961	0.00528393
	ENSMUSG00000042185	Nfrkb	0.264811	2.97928	5.72146	0.0167588
	ENSMUSG00000053436	Mapk14	0.264794	4.95109	13.375	0.000255007
	ENSMUSG00000062421	Arf2	0.264522	3.7202	9.93942	0.00161777
	ENSMUSG00000019970	Sgk1	0.264103	4.73432	6.03363	0.0140358
	ENSMUSG00000039286	Fndc3b	0.264101	3.48203	6.77885	0.00922443
	ENSMUSG00000029475	Kdm2b	0.264004	3.17826	6.65129	0.00990839
	ENSMUSG00000040488	Ltbp4	0.263981	3.21648	5.06192	0.0244572
	ENSMUSG00000087478	4930506C21Rik	0.2636	4.74824	13.131	0.000290448
	ENSMUSG00000066551	Hmgb1	0.263256	6.24916	5.55031	0.0184774
	ENSMUSG00000042302	Ehbp1	0.26325	5.34006	13.5663	0.000230287
	ENSMUSG00000014329	Bicc1	0.263208	2.76969	4.67031	0.0306883
	ENSMUSG00000047648	Fbxo30	0.262716	4.06171	7.12591	0.00759778
	ENSMUSG00000021365	Nedd9	0.262687	3.12614	5.70791	0.0168886
	ENSMUSG00000064352	mt-Ts1	0.262685	7.39782	7.06966	0.00783999
	ENSMUSG00000034226	Rhov	0.26233	3.92971	6.49442	0.0108214
	ENSMUSG00000038722	Bud31	0.262322	4.86702	11.0476	0.000888004
	ENSMUSG00000058638	Zfp110	0.262283	3.4887	8.05131	0.00454707
	ENSMUSG00000040612	Ildr2	0.262278	2.63077	4.23764	0.0395371
	ENSMUSG00000025290	Rps24	0.262259	6.88188	7.34537	0.00672358
	ENSMUSG00000040586	Ofd1	0.262171	2.41721	4.2334	0.039636
	ENSMUSG00000027799	Nbea	0.262106	3.94369	10.4394	0.00123358
	ENSMUSG00000061613	U2af1	0.261794	4.03966	10.129	0.00145958
	ENSMUSG00000097347	AC121292.1	0.261668	5.25553	4.1692	0.0411651
	ENSMUSG00000071176	Arhgef10	0.261662	4.85634	7.99897	0.0046804
	ENSMUSG00000037361	0610009D07Rik	0.261658	4.23092	9.09244	0.00256668
	ENSMUSG00000036781	Rps27l	0.261328	3.71917	9.77509	0.00176892
	ENSMUSG00000020189	Osbpl8	0.261275	5.2679	8.23527	0.00410841
	ENSMUSG00000025171	Ubtd1	0.261211	3.30228	6.97086	0.00828475
	ENSMUSG00000021477	Ctsl	0.260523	8.71424	14.5913	0.000133532
	ENSMUSG00000054793	Cadm4	0.260289	5.86532	8.49836	0.00355466
	ENSMUSG00000031283	Chrdl1	0.260099	3.00364	3.88642	0.0486781
	ENSMUSG00000025027	Xpnpep1	0.260068	4.27901	10.3494	0.00129517
	ENSMUSG00000020154	Ptprb	0.25984	3.52135	7.04284	0.00795826
	ENSMUSG00000022329	Stk3	0.25907	3.10593	6.13321	0.0132665
	ENSMUSG00000004558	Ndrg2	0.258304	6.61546	7.15763	0.00746459
	ENSMUSG00000022324	Matn2	0.258283	5.82601	8.33161	0.00389611
	ENSMUSG00000021400	Wrnip1	0.25813	4.74234	11.4277	0.000723579
	ENSMUSG00000078429	Ctdsp2	0.257961	5.2548	11.1323	0.000848387
	ENSMUSG00000000827	Tpd52l2	0.25778	5.86509	11.0962	0.000865054
	ENSMUSG00000027940	Tpm3	0.257692	5.17902	9.81917	0.00172702
	ENSMUSG00000033685	Ucp2	0.257295	5.10062	6.35808	0.0116848
	ENSMUSG00000053716	Dusp7	0.257265	3.05389	5.17556	0.0229068
	ENSMUSG00000031990	Jam3	0.257134	4.80742	7.07785	0.00780427
	ENSMUSG00000021537	Cetn3	0.256744	4.52961	9.07536	0.00259077
	ENSMUSG00000031596	Slc7a2	0.256726	5.58136	8.53651	0.00348092
	ENSMUSG00000047735	Samd9l	0.256473	3.14363	5.7474	0.0165131
	ENSMUSG00000032307	Ube2q2	0.256444	6.33534	8.25145	0.00407194
	ENSMUSG00000014905	Dnajb9	0.256263	4.75627	9.21326	0.00240268
	ENSMUSG00000024197	Plin3	0.256119	3.22985	4.96708	0.0258342
	ENSMUSG00000090946	Ccdc71l	0.255765	3.06206	5.09148	0.0240437
	ENSMUSG00000032060	Cryab	0.255085	6.18026	5.4228	0.0198755
	ENSMUSG00000020484	Xbp1	0.2541	5.43179	10.2579	0.00136103
	ENSMUSG00000041594	Tmtc4	0.254022	4.01079	10.2628	0.00135739
	ENSMUSG00000034789	Rab24	0.253874	4.51358	6.93567	0.00844933
	ENSMUSG00000005813	Metap1	0.253747	4.91704	12.2988	0.000453258
	uc008lsd.2	AK145129	0.253504	4.94362	3.97288	0.0462386
	ENSMUSG00000004098	Col5a3	0.253485	4.42654	7.83316	0.00512964
	ENSMUSG00000040249	Lrp1	0.253423	5.18579	8.89897	0.00285332
	ENSMUSG00000008540	Mgst1	0.25309	2.97993	4.23436	0.0396137
	ENSMUSG00000026728	Vim	0.252855	7.99344	8.35281	0.00385091
	ENSMUSG00000028333	Anp32b	0.252609	5.02187	6.63715	0.00998735
	ENSMUSG00000042042	Csgalnact2	0.252377	2.91619	4.30441	0.0380138
	ENSMUSG00000036890	Gtdc1	0.251609	3.3315	5.11123	0.0237715
	ENSMUSG00000053907	Mat2a	0.251607	6.5404	8.52756	0.00349809
	ENSMUSG00000021171	Esyt2	0.251573	5.06754	11.1662	0.000833018
	ENSMUSG00000032193	Ldlr	0.251568	6.44716	8.3623	0.00383084
	ENSMUSG00000003437	Paf1	0.251363	3.72367	6.72881	0.00948679
	ENSMUSG00000032434	Cmtm6	0.250867	4.5394	8.85608	0.00292114
	ENSMUSG00000003153	Slc2a3	0.250384	5.82171	11.3575	0.000751427
	ENSMUSG00000021385	Ippk	0.250241	2.72932	4.83918	0.0278201
	ENSMUSG00000038482	Tfdp1	0.250077	3.7608	7.97082	0.00475373
	ENSMUSG00000013822	Elof1	0.249995	3.78559	9.23939	0.00236864
	ENSMUSG00000043716	Rpl7	0.249664	7.19348	6.52845	0.0106162
	ENSMUSG00000032497	Lrrfip2	0.249499	4.53681	9.67337	0.00186958
	ENSMUSG00000031078	Cttn	0.249304	6.12631	8.39662	0.0037592
	ENSMUSG00000042524	Sun2	0.249278	4.67659	9.74924	0.00179397
	ENSMUSG00000027999	Pla2g12a	0.249139	3.02515	4.24078	0.039464
	ENSMUSG00000031485	Prosc	0.249101	4.32691	9.00715	0.00268925
	ENSMUSG00000068742	Cry2	0.248688	5.32859	10.3453	0.00129807
	ENSMUSG00000032018	Sc5d	0.248669	6.26388	7.53342	0.00605649
	ENSMUSG00000058291	Zfp68	0.248503	4.39673	8.85073	0.00292971
	ENSMUSG00000027808	Serp1	0.248502	4.64839	8.23705	0.00410437
	ENSMUSG00000037058	Paip2	0.248483	7.06473	8.9187	0.00282265
	ENSMUSG00000025408	Ddit3	0.247995	3.79927	9.14862	0.00248905
	ENSMUSG00000000346	Dazap2	0.247748	6.31876	7.86063	0.00505229
	ENSMUSG00000029110	Rnf4	0.247528	5.12505	10.9364	0.000942933
	ENSMUSG00000003762	Adck4	0.247502	2.604	4.1268	0.0422091
	ENSMUSG00000043924	Ncmap	0.247345	5.30103	5.72043	0.0167687
	ENSMUSG00000038459	Abhd17c	0.246745	3.3539	5.3374	0.0208726
	ENSMUSG00000024816	Frmd8	0.245906	3.84222	8.27264	0.0040247
	ENSMUSG00000030750	Nsmce1	0.245751	3.41416	6.08832	0.0136078
	ENSMUSG00000048388	Fam171b	0.245289	6.57208	6.93003	0.00847603
	ENSMUSG00000020432	Tcn2	0.245054	3.52956	3.85139	0.0497049
	ENSMUSG00000007458	M6pr	0.244959	5.97911	8.49167	0.00356777
	ENSMUSG00000044407	Qk	0.244435	6.64973	4.73863	0.0294925
	ENSMUSG00000062078	Qk	0.244435	6.64973	4.73863	0.0294925
	ENSMUSG00000032420	Nt5e	0.244408	5.70525	8.30187	0.00396044
	ENSMUSG00000026596	Abl2	0.24396	4.80116	8.73383	0.00312359
	ENSMUSG00000030967	Zranb1	0.243933	4.97756	9.25838	0.00234421
	ENSMUSG00000028465	Tln1	0.243772	5.9391	8.58384	0.0033916
	ENSMUSG00000032500	Dclk3	0.243614	4.40353	9.1359	0.00250643
	ENSMUSG00000057969	Sema3b	0.243103	5.87019	4.35079	0.0369918
	ENSMUSG00000053289	Ddx10	0.243059	4.25573	8.50742	0.00353701
	ENSMUSG00000019558	Slc6a8	0.242768	4.79032	9.54536	0.00200456
	ENSMUSG00000044627	Swi5	0.242765	5.77988	10.6297	0.00111284
	ENSMUSG00000003541	Ier3	0.242654	3.42454	5.20553	0.0225152
	ENSMUSG00000087700	Gm15283	0.24237	2.84043	4.57971	0.0323527
	ENSMUSG00000063406	Tmed5	0.242105	4.20452	6.28646	0.0121664
	ENSMUSG00000042743	Sgtb	0.241924	5.64735	9.35184	0.00222762
	ENSMUSG00000014867	Surf4	0.241835	5.67506	7.91582	0.00490044
	ENSMUSG00000027875	Hmgcs2	0.241588	5.77119	6.61322	0.0101224
	ENSMUSG00000036693	Nop14	0.241478	3.93691	8.48946	0.0035721
	ENSMUSG00000025937	Lactb2	0.241472	4.52621	5.75666	0.0164263
	ENSMUSG00000027447	Cst3	0.241291	7.48243	8.99837	0.0027022
	ENSMUSG00000034083	Ccdc174	0.24109	3.30837	5.42371	0.0198651
	ENSMUSG00000055407	Map6	0.240671	6.86892	7.75134	0.00536727
	ENSMUSG00000030374	Strn4	0.240363	4.25459	8.34926	0.00385844
	ENSMUSG00000029528	Pxn	0.240346	4.03517	7.78687	0.00526273
	ENSMUSG00000028639	Ybx1	0.240252	5.43146	7.18017	0.00737136
	ENSMUSG00000035093	Secisbp2l	0.240239	6.77177	6.7038	0.00962079
	ENSMUSG00000020910	Adprm	0.240182	3.17347	5.03263	0.0248741
	ENSMUSG00000034591	Slc41a2	0.240046	4.76639	10.5805	0.00114289
	ENSMUSG00000068523	Gng5	0.239782	3.2037	4.27753	0.0386193
	ENSMUSG00000068267	Cenpb	0.239693	5.86894	9.94688	0.00161122
	ENSMUSG00000029860	Zyx	0.239531	5.30882	9.65335	0.00189006
	ENSMUSG00000036885	Arhgef26	0.239252	2.80747	4.26716	0.0388558
	ENSMUSG00000022799	Arhgap31	0.239225	5.02622	8.03614	0.0045853
	ENSMUSG00000020282	Rhbdf1	0.239118	2.83957	4.77511	0.028874
	ENSMUSG00000030678	Maz	0.238721	6.03813	7.84532	0.00509524
	ENSMUSG00000050912	Tmem123	0.23869	3.72109	6.26974	0.0122817
	ENSMUSG00000029093	Sorcs2	0.238672	2.98349	3.96251	0.0465243
	ENSMUSG00000002602	Axl	0.238286	3.94875	5.79423	0.0160788
	ENSMUSG00000059456	Ptk2b	0.23799	3.78417	6.73023	0.00947921
	ENSMUSG00000028869	Gnl2	0.237963	4.8187	8.59607	0.00336889
	ENSMUSG00000004846	Plod3	0.237946	4.44043	7.03083	0.0080118
	ENSMUSG00000032939	Nup93	0.237577	5.73603	9.96128	0.00159867
	ENSMUSG00000021796	Bmpr1a	0.237114	5.55288	10.1237	0.00146376
	ENSMUSG00000045817	Zfp36l2	0.237066	3.26548	4.46202	0.0346565
	ENSMUSG00000073982	Rhog	0.236727	3.29027	4.29961	0.0381211
	ENSMUSG00000033350	Chst2	0.23656	5.10606	9.52822	0.00202337
	ENSMUSG00000021252	0610007P14Rik	0.2362	3.89697	6.32757	0.0118875
	ENSMUSG00000029777	Gars	0.236036	6.93091	6.93145	0.0084693
	ENSMUSG00000029066	Mrpl20	0.235975	4.58661	6.29991	0.0120744
	ENSMUSG00000057421	Las1l	0.235505	4.42101	6.04561	0.0139409
	ENSMUSG00000038705	Gmeb2	0.235405	2.8856	4.35223	0.0369605
	ENSMUSG00000025139	Tollip	0.235307	6.40069	7.32679	0.00679343
	ENSMUSG00000020821	Kif1c	0.235244	4.48452	6.92043	0.00852165
	ENSMUSG00000025958	Creb1	0.235097	4.57355	8.6174	0.00332967
	ENSMUSG00000034674	Tdg	0.235068	3.46976	5.44877	0.0195822
	ENSMUSG00000005667	Mthfd2	0.234916	4.1609	8.81525	0.00298724
	ENSMUSG00000013698	Pea15a	0.234888	8.29871	8.95514	0.0027669
	ENSMUSG00000024789	Jak2	0.234515	4.21286	9.47626	0.00208147
	ENSMUSG00000090327	Gm17111	0.234497	4.5184	5.02186	0.0250293
	ENSMUSG00000028792	Ak2	0.233734	3.37124	4.52092	0.0334828
	ENSMUSG00000017428	Psmd11	0.233648	5.68523	9.00834	0.00268751
	ENSMUSG00000066880	Zfp617	0.233507	4.41224	8.60886	0.00334532
	ENSMUSG00000047617	BC029214	0.23336	3.23753	5.64502	0.0175051
	ENSMUSG00000068290	Ddrgk1	0.233227	4.27549	7.76082	0.00533917
	ENSMUSG00000028878	Fam76a	0.23299	4.03249	8.46235	0.00362574
	ENSMUSG00000042507	Elmsan1	0.232601	3.12871	5.32219	0.0210556
	ENSMUSG00000020467	Efemp1	0.232553	3.53279	4.08903	0.0431624
	ENSMUSG00000046841	Ckap4	0.232443	4.05901	6.43808	0.0111699
	ENSMUSG00000064341	mt-Nd1	0.231588	10.8268	9.01456	0.00267837
	ENSMUSG00000069662	Marcks	0.231506	5.49016	4.89465	0.02694
	ENSMUSG00000020439	Smtn	0.231499	4.05256	6.88919	0.00867187
	ENSMUSG00000036256	Igfbp7	0.231387	5.06248	5.54644	0.0185183
	ENSMUSG00000033105	Lss	0.231039	4.51287	3.90339	0.0481889
	ENSMUSG00000046167	Gldn	0.230891	3.68633	4.78543	0.0287014
	ENSMUSG00000037206	Islr	0.230699	4.46556	4.31451	0.0377887
	ENSMUSG00000025357	Dgka	0.23021	2.87491	4.47182	0.0344582
	ENSMUSG00000027222	Pex16	0.23018	3.3465	4.46371	0.0346221
	ENSMUSG00000028059	Arhgef2	0.230137	2.82105	4.42448	0.0354269
	ENSMUSG00000025278	Flnb	0.229822	4.44659	8.17086	0.00425688
	ENSMUSG00000023307	2005-03-01	0.22976	5.19171	7.42166	0.00644432
	ENSMUSG00000029145	Eif2b4	0.229728	4.13836	7.74123	0.0053974
	ENSMUSG00000043298	Smco3	0.229605	3.57596	3.91174	0.04795
	ENSMUSG00000022661	Cd200	0.2295	5.64264	8.89534	0.00285899
	ENSMUSG00000024366	Gfra3	0.228953	4.3725	6.371	0.0116001
	ENSMUSG00000044197	Gpr146	0.228436	3.63574	4.99415	0.0254331
	ENSMUSG00000018565	Elp5	0.228436	5.02464	9.24479	0.00236167
	ENSMUSG00000001761	Smo	0.228228	3.01157	3.98048	0.0460304
	ENSMUSG00000028771	Ptpn12	0.228167	4.64134	9.11334	0.00253752
	ENSMUSG00000037936	Scarb1	0.228051	3.09897	4.46658	0.034564
	ENSMUSG00000037395	Rcor3	0.227966	3.50958	5.50443	0.0189683
	ENSMUSG00000032602	Slc25a20	0.227896	3.37882	5.75412	0.01645
	ENSMUSG00000029313	Aff1	0.227015	4.40716	5.74745	0.0165126
	ENSMUSG00000024270	Slc39a6	0.22666	5.71154	9.78046	0.00176376
	ENSMUSG00000031239	Itm2a	0.226566	4.52248	4.09806	0.0429325
	ENSMUSG00000036580	Spg20	0.225976	5.01181	8.34641	0.0038645
	ENSMUSG00000031314	Taf1	0.225949	5.21515	9.67049	0.00187251
	ENSMUSG00000046500	Fam19a4	0.225871	4.24583	7.76335	0.0053317
	ENSMUSG00000026814	Eng	0.225796	3.23673	5.28605	0.0214969
	ENSMUSG00000033916	Chmp2a	0.225538	5.09608	6.73091	0.00947565
	ENSMUSG00000004768	Rab23	0.225499	3.54084	5.45796	0.0194794
	ENSMUSG00000064373	Sepp1	0.225028	7.76495	6.42328	0.0112634
	ENSMUSG00000042729	Wdr74	0.224792	2.99203	4.26334	0.0389434
	ENSMUSG00000060743	H3f3a	0.224618	5.65314	4.75204	0.0292635
	ENSMUSG00000071528	Usmg5	0.224615	5.64437	5.75068	0.0164823
	ENSMUSG00000038612	Mcl1	0.224538	5.72254	5.4511	0.019556
	ENSMUSG00000040640	Erc2	0.224431	5.87078	8.11765	0.00438363
	ENSMUSG00000020307	Cdc34	0.22421	4.83906	8.10001	0.00442649
	ENSMUSG00000025743	Sdc3	0.22401	6.829	6.51139	0.0107186
	ENSMUSG00000014195	Dnajc7	0.223974	6.70714	5.72539	0.0167213
	ENSMUSG00000025959	Klf7	0.223409	7.59333	7.06884	0.00784359
	ENSMUSG00000024410	3110002H16Rik	0.22296	4.30549	7.71733	0.00546932
	ENSMUSG00000042594	Sh2b3	0.222826	2.89473	4.23735	0.0395438
	ENSMUSG00000051316	Taf7	0.222712	3.5024	4.63803	0.0312708
	ENSMUSG00000058558	Rpl5	0.222448	6.99579	6.2068	0.012726
	ENSMUSG00000072969	Armcx5	0.222434	3.13263	4.24704	0.0393189
	ENSMUSG00000097728	AL670236.1	0.221934	4.29525	7.6584	0.00565087
	ENSMUSG00000047261	Gap43	0.221869	6.80135	6.82546	0.00898672
	ENSMUSG00000062647	Rpl7a	0.221138	6.77674	5.24837	0.0219673
	ENSMUSG00000026917	Wdr5	0.22094	3.25229	4.02053	0.0449496
	ENSMUSG00000019978	Epb4.1l2	0.22085	5.65797	7.09939	0.007711
	ENSMUSG00000021709	Erbb2ip	0.220844	4.07523	4.85469	0.0275711
	ENSMUSG00000027613	Eif6	0.220771	4.69784	7.41996	0.00645044
	ENSMUSG00000039221	Rpl22l1	0.220754	5.14587	4.53205	0.0332657
	ENSMUSG00000022105	Rb1	0.220714	4.1547	5.69839	0.0169804
	ENSMUSG00000040151	Hs2st1	0.220684	5.29603	8.81511	0.00298746
	ENSMUSG00000026701	Prdx6	0.220317	5.29464	6.6117	0.0101311
	ENSMUSG00000025762	Larp1b	0.220064	3.53278	6.06224	0.0138102
	ENSMUSG00000037814	Larp1b	0.220064	3.53278	6.06224	0.0138102
	ENSMUSG00000032737	Inppl1	0.220051	3.34614	4.4789	0.0343158
	ENSMUSG00000050621	Gm9846	0.219554	5.50741	8.43122	0.00368832
	ENSMUSG00000054091	1810037I17Rik	0.219094	3.98718	6.34134	0.0117956
	ENSMUSG00000020142	Slc1a4	0.219034	5.11771	7.97214	0.00475027
	ENSMUSG00000039671	Zmynd8	0.219007	4.73309	7.70853	0.00549604
	ENSMUSG00000064368	mt-Nd6	0.218973	8.7636	5.83905	0.0156743
	ENSMUSG00000038023	Atp6v0a2	0.218911	4.35927	8.52494	0.00350312
	ENSMUSG00000021670	Hmgcr	0.218887	6.22362	5.62153	0.0177411
	ENSMUSG00000021770	Samd8	0.218866	4.88944	8.34059	0.00387689
	ENSMUSG00000025364	Pa2g4	0.218683	4.98135	8.06622	0.0045098
	ENSMUSG00000063564	Col23a1	0.218474	4.46292	5.75648	0.016428
	ENSMUSG00000022770	Dlg1	0.218469	3.62799	4.32662	0.0375207
	ENSMUSG00000060675	Pla2g16	0.218165	5.06777	5.9101	0.0150543
	ENSMUSG00000022817	Itgb5	0.217546	3.99632	4.62842	0.0314465
	ENSMUSG00000024646	Cyb5	0.217528	5.13552	7.33036	0.00677994
	ENSMUSG00000022270	Fam134b	0.217511	6.0337	5.84635	0.0156094
	ENSMUSG00000036990	Otud4	0.217232	5.06871	7.67121	0.00561088
	ENSMUSG00000037062	Sh3glb1	0.216775	5.77722	9.6927	0.00185001
	ENSMUSG00000024845	Tmem134	0.216773	3.83101	6.68041	0.00974784
	ENSMUSG00000017009	Sdc4	0.215413	4.22241	6.62598	0.0100502
	ENSMUSG00000036180	Gatad2a	0.215357	4.61215	7.86071	0.00505205
	ENSMUSG00000044499	Hs3st5	0.215346	3.55601	4.9101	0.0267001
	ENSMUSG00000036634	Mag	0.215236	3.36485	3.92311	0.0476267
	ENSMUSG00000022235	Cmbl	0.215214	3.05332	3.90751	0.0480708
	ENSMUSG00000046798	Cldn12	0.215123	3.70109	6.08366	0.0136438
	ENSMUSG00000032540	Abhd5	0.214835	4.59788	8.88839	0.00286989
	ENSMUSG00000006498	Ptbp1	0.214627	3.41922	5.22531	0.0222605
	ENSMUSG00000030744	Rps3	0.213864	6.7447	4.68798	0.0303744
	ENSMUSG00000026020	Nop58	0.213716	4.08323	5.25456	0.0218894
	ENSMUSG00000020262	Adarb1	0.213612	5.00552	6.47579	0.0109354
	ENSMUSG00000031310	Zmym3	0.213247	4.58332	8.66117	0.00325062
	ENSMUSG00000063919	Srrm4	0.213197	3.07308	3.85779	0.0495156
	ENSMUSG00000029458	Brap	0.212694	6.66863	5.44852	0.0195849
	ENSMUSG00000058057	Mettl7a3	0.212442	4.17479	8.18151	0.00423195
	ENSMUSG00000044147	Arf6	0.212223	5.26286	8.13911	0.00433205
	ENSMUSG00000004677	Myo9b	0.212152	4.24114	6.95103	0.00837709
	ENSMUSG00000060126	Tpt1	0.21153	8.29444	7.59242	0.00586142
[truncated: 2,850 more rows]
