# Supplementary material for: Enriched conditioning expands the regenerative ability of sensory neurons after spinal cord injury via neuronal intrinsic redox signaling
Source: Nat Commun. 2020 Dec 21;11:6425. doi: 10.1038/s41467-020-20179-z (PMC7752916; doi:10.1038/s41467-020-20179-z)
Supplement: Supplementary file 5 — Supplementary Data 2 [file 41467_2020_20179_MOESM5_ESM.xlsx]

## Sheet: sh sna GO all (all genes)
Category	Term	Count	%	PValue	Genes	List Total	Pop Hits	Pop Total	Fold Enrichment	Bonferroni	Benjamini	FDR
GOTERM_CC_FAT	GO:0045202~synapse	118	3.28234	4.64e-11	ENSMUSG00000041670, ENSMUSG00000001018, ENSMUSG00000020787, ENSMUSG00000024261, ENSMUSG00000025892, ENSMUSG00000020886, ENSMUSG00000054728, ENSMUSG00000062995, ENSMUSG00000045613, ENSMUSG00000030731, ENSMUSG00000027457, ENSMUSG00000062991, ENSMUSG00000042388, ENSMUSG00000003378, ENSMUSG00000021314, ENSMUSG00000015766, ENSMUSG00000001985, ENSMUSG00000066392, ENSMUSG00000033768, ENSMUSG00000033595,…	2238	315	10508	1.75886	2.69e-08	2.69e-08	6.82e-08
GOTERM_CC_FAT	GO:0005886~plasma membrane	664	18.4701	1.11e-09	ENSMUSG00000033060, ENSMUSG00000039364, ENSMUSG00000026399, ENSMUSG00000025793, ENSMUSG00000001018, ENSMUSG00000024261, ENSMUSG00000024366, ENSMUSG00000025892, ENSMUSG00000037815, ENSMUSG00000018507, ENSMUSG00000027457, ENSMUSG00000062785, ENSMUSG00000020261, ENSMUSG00000002799, ENSMUSG00000050192, ENSMUSG00000020264, ENSMUSG00000039942, ENSMUSG00000020122, ENSMUSG00000027316, ENSMUSG00000053693,…	2238	2596	10508	1.20095	6.45e-07	3.22e-07	1.63e-06
GOTERM_MF_FAT	GO:0005216~ion channel activity	117	3.25452	1.24e-09	ENSMUSG00000020787, ENSMUSG00000025892, ENSMUSG00000018507, ENSMUSG00000062785, ENSMUSG00000034107, ENSMUSG00000058975, ENSMUSG00000003378, ENSMUSG00000001985, ENSMUSG00000046480, ENSMUSG00000045246, ENSMUSG00000045053, ENSMUSG00000046523, ENSMUSG00000002908, ENSMUSG00000019146, ENSMUSG00000042529, ENSMUSG00000007653, ENSMUSG00000032269, ENSMUSG00000023033, ENSMUSG00000020704, ENSMUSG00000023387,…	2282	337	11105	1.6895	1.78e-06	1.78e-06	2.04e-06
GOTERM_CC_FAT	GO:0044456~synapse part	83	2.30876	2.61e-09	ENSMUSG00000036273, ENSMUSG00000010825, ENSMUSG00000000617, ENSMUSG00000041670, ENSMUSG00000070570, ENSMUSG00000017978, ENSMUSG00000020787, ENSMUSG00000024261, ENSMUSG00000020848, ENSMUSG00000025892, ENSMUSG00000020886, ENSMUSG00000062995, ENSMUSG00000045613, ENSMUSG00000027488, ENSMUSG00000030731, ENSMUSG00000020436, ENSMUSG00000042388, ENSMUSG00000039809, ENSMUSG00000022602, ENSMUSG00000003378,…	2238	210	10508	1.85575	1.52e-06	5.06e-07	3.84e-06
GOTERM_MF_FAT	GO:0022838~substrate specific channel activity	117	3.25452	8.53e-09	ENSMUSG00000020787, ENSMUSG00000025892, ENSMUSG00000018507, ENSMUSG00000062785, ENSMUSG00000034107, ENSMUSG00000058975, ENSMUSG00000003378, ENSMUSG00000001985, ENSMUSG00000046480, ENSMUSG00000045246, ENSMUSG00000045053, ENSMUSG00000046523, ENSMUSG00000002908, ENSMUSG00000019146, ENSMUSG00000042529, ENSMUSG00000007653, ENSMUSG00000032269, ENSMUSG00000023033, ENSMUSG00000020704, ENSMUSG00000023387,…	2282	347	11105	1.64081	1.23e-05	6.15e-06	1.41e-05
GOTERM_MF_FAT	GO:0022836~gated channel activity	96	2.67038	1.75e-08	ENSMUSG00000020331, ENSMUSG00000050556, ENSMUSG00000016946, ENSMUSG00000054477, ENSMUSG00000060882, ENSMUSG00000025892, ENSMUSG00000040724, ENSMUSG00000062785, ENSMUSG00000043673, ENSMUSG00000020436, ENSMUSG00000027827, ENSMUSG00000058975, ENSMUSG00000003378, ENSMUSG00000001985, ENSMUSG00000063142, ENSMUSG00000046480, ENSMUSG00000032741, ENSMUSG00000045246, ENSMUSG00000011751, ENSMUSG00000046523,…	2282	272	11105	1.71753	2.52e-05	8.41e-06	2.89e-05
GOTERM_MF_FAT	GO:0022803~passive transmembrane transporter activity	117	3.25452	2.12e-08	ENSMUSG00000020787, ENSMUSG00000025892, ENSMUSG00000018507, ENSMUSG00000062785, ENSMUSG00000034107, ENSMUSG00000058975, ENSMUSG00000003378, ENSMUSG00000001985, ENSMUSG00000046480, ENSMUSG00000045246, ENSMUSG00000045053, ENSMUSG00000046523, ENSMUSG00000002908, ENSMUSG00000019146, ENSMUSG00000042529, ENSMUSG00000007653, ENSMUSG00000032269, ENSMUSG00000023033, ENSMUSG00000020704, ENSMUSG00000023387,…	2282	352	11105	1.61751	3.06e-05	7.64e-06	3.51e-05
GOTERM_MF_FAT	GO:0015267~channel activity	117	3.25452	2.12e-08	ENSMUSG00000020787, ENSMUSG00000025892, ENSMUSG00000018507, ENSMUSG00000062785, ENSMUSG00000034107, ENSMUSG00000058975, ENSMUSG00000003378, ENSMUSG00000001985, ENSMUSG00000046480, ENSMUSG00000045246, ENSMUSG00000045053, ENSMUSG00000046523, ENSMUSG00000002908, ENSMUSG00000019146, ENSMUSG00000042529, ENSMUSG00000007653, ENSMUSG00000032269, ENSMUSG00000023033, ENSMUSG00000020704, ENSMUSG00000023387,…	2282	352	11105	1.61751	3.06e-05	7.64e-06	3.51e-05
GOTERM_MF_FAT	GO:0008092~cytoskeletal protein binding	131	3.64395	2.12e-08	ENSMUSG00000057003, ENSMUSG00000033060, ENSMUSG00000029381, ENSMUSG00000037815, ENSMUSG00000068876, ENSMUSG00000054728, ENSMUSG00000033066, ENSMUSG00000029581, ENSMUSG00000028649, ENSMUSG00000021262, ENSMUSG00000042895, ENSMUSG00000029684, ENSMUSG00000022438, ENSMUSG00000029683, ENSMUSG00000056328, ENSMUSG00000028785, ENSMUSG00000029166, ENSMUSG00000022443, ENSMUSG00000026830, ENSMUSG00000037679,…	2282	406	11105	1.57018	3.06e-05	6.12e-06	3.51e-05
GOTERM_MF_FAT	GO:0005261~cation channel activity	86	2.39221	5.98e-08	ENSMUSG00000020331, ENSMUSG00000050556, ENSMUSG00000016946, ENSMUSG00000020787, ENSMUSG00000054477, ENSMUSG00000060882, ENSMUSG00000040724, ENSMUSG00000018507, ENSMUSG00000062785, ENSMUSG00000043673, ENSMUSG00000009292, ENSMUSG00000027827, ENSMUSG00000058975, ENSMUSG00000063142, ENSMUSG00000046480, ENSMUSG00000032741, ENSMUSG00000045246, ENSMUSG00000011751, ENSMUSG00000046523, ENSMUSG00000045053,…	2282	241	11105	1.73654	8.63e-05	1.44e-05	9.89e-05
GOTERM_MF_FAT	GO:0046873~metal ion transmembrane transporter activity	97	2.69819	7.52e-08	ENSMUSG00000020787, ENSMUSG00000030730, ENSMUSG00000018507, ENSMUSG00000062785, ENSMUSG00000058975, ENSMUSG00000046480, ENSMUSG00000045246, ENSMUSG00000046523, ENSMUSG00000045053, ENSMUSG00000002908, ENSMUSG00000019146, ENSMUSG00000042529, ENSMUSG00000032269, ENSMUSG00000023033, ENSMUSG00000020704, ENSMUSG00000023387, ENSMUSG00000053519, ENSMUSG00000005950, ENSMUSG00000023030, ENSMUSG00000021730,…	2282	283	11105	1.66797	0.000108	1.55e-05	0.000124
GOTERM_BP_FAT	GO:0006811~ion transport	195	5.4242	1.66e-07	ENSMUSG00000025892, ENSMUSG00000018507, ENSMUSG00000062785, ENSMUSG00000020261, ENSMUSG00000020264, ENSMUSG00000003378, ENSMUSG00000032902, ENSMUSG00000046480, ENSMUSG00000033161, ENSMUSG00000002908, ENSMUSG00000035199, ENSMUSG00000068706, ENSMUSG00000007653, ENSMUSG00000032269, ENSMUSG00000020704, ENSMUSG00000048376, ENSMUSG00000023387, ENSMUSG00000057092, ENSMUSG00000026065, ENSMUSG00000030525,…	2332	681	11387	1.3982	0.00068	0.00068	0.000309
GOTERM_BP_FAT	GO:0007242~intracellular signaling cascade	243	6.75939	1.84e-07	ENSMUSG00000032508, ENSMUSG00000022951, ENSMUSG00000030110, ENSMUSG00000032502, ENSMUSG00000046688, ENSMUSG00000059866, ENSMUSG00000044819, ENSMUSG00000054136, ENSMUSG00000039942, ENSMUSG00000020121, ENSMUSG00000053693, ENSMUSG00000029685, ENSMUSG00000042303, ENSMUSG00000000276, ENSMUSG00000021118, ENSMUSG00000017631, ENSMUSG00000027500, ENSMUSG00000064147, ENSMUSG00000029999, ENSMUSG00000054855,…	2332	884	11387	1.34225	0.000755	0.000377	0.000343
GOTERM_BP_FAT	GO:0030001~metal ion transport	130	3.61613	5.1e-07	ENSMUSG00000030730, ENSMUSG00000015652, ENSMUSG00000018507, ENSMUSG00000062785, ENSMUSG00000058975, ENSMUSG00000046480, ENSMUSG00000045246, ENSMUSG00000045053, ENSMUSG00000046523, ENSMUSG00000033161, ENSMUSG00000002908, ENSMUSG00000019146, ENSMUSG00000042529, ENSMUSG00000028161, ENSMUSG00000014786, ENSMUSG00000027599, ENSMUSG00000023032, ENSMUSG00000023033, ENSMUSG00000020704, ENSMUSG00000048376,…	2332	424	11387	1.49713	0.00208946	0.000697	0.00095
GOTERM_BP_FAT	GO:0016477~cell migration	79	2.1975	7.43e-07	ENSMUSG00000025969, ENSMUSG00000032114, ENSMUSG00000049130, ENSMUSG00000024366, ENSMUSG00000001847, ENSMUSG00000030110, ENSMUSG00000001741, ENSMUSG00000028780, ENSMUSG00000062991, ENSMUSG00000009621, ENSMUSG00000030786, ENSMUSG00000060534, ENSMUSG00000027967, ENSMUSG00000021822, ENSMUSG00000038331, ENSMUSG00000020121, ENSMUSG00000000416, ENSMUSG00000020122, ENSMUSG00000048349, ENSMUSG00000005069,…	2332	228	11387	1.69189	0.00304422	0.000762	0.00138528
GOTERM_MF_FAT	GO:0003779~actin binding	93	2.58693	1.01e-06	ENSMUSG00000057003, ENSMUSG00000049134, ENSMUSG00000029381, ENSMUSG00000041729, ENSMUSG00000010825, ENSMUSG00000029095, ENSMUSG00000042292, ENSMUSG00000037815, ENSMUSG00000068876, ENSMUSG00000054728, ENSMUSG00000033066, ENSMUSG00000027488, ENSMUSG00000029581, ENSMUSG00000028649, ENSMUSG00000021262, ENSMUSG00000042895, ENSMUSG00000029684, ENSMUSG00000022602, ENSMUSG00000022438, ENSMUSG00000029683,…	2282	282	11105	1.60486	0.00145696	0.000182	0.00167197
GOTERM_CC_FAT	GO:0030054~cell junction	141	3.92211	1.6e-06	ENSMUSG00000033060, ENSMUSG00000029381, ENSMUSG00000060843, ENSMUSG00000041670, ENSMUSG00000001018, ENSMUSG00000024261, ENSMUSG00000025892, ENSMUSG00000037815, ENSMUSG00000020886, ENSMUSG00000068876, ENSMUSG00000054728, ENSMUSG00000062995, ENSMUSG00000045613, ENSMUSG00000030731, ENSMUSG00000027457, ENSMUSG00000042388, ENSMUSG00000021262, ENSMUSG00000069833, ENSMUSG00000003378, ENSMUSG00000022438,…	2238	460	10508	1.4392	0.000928	0.000232	0.00235063
GOTERM_CC_FAT	GO:0030017~sarcomere	37	1.02921	1.65e-06	ENSMUSG00000057003, ENSMUSG00000067653, ENSMUSG00000072720, ENSMUSG00000026208, ENSMUSG00000031972, ENSMUSG00000032648, ENSMUSG00000007877, ENSMUSG00000030730, ENSMUSG00000019467, ENSMUSG00000010609, ENSMUSG00000028464, ENSMUSG00000030470, ENSMUSG00000024803, ENSMUSG00000025172, ENSMUSG00000027077, ENSMUSG00000042895, ENSMUSG00000033196, ENSMUSG00000032060, ENSMUSG00000056328, ENSMUSG00000031312,…	2238	80	10508	2.17156	0.000961	0.000192	0.00243332
GOTERM_CC_FAT	GO:0045211~postsynaptic membrane	50	1.39082	2.74e-06	ENSMUSG00000010825, ENSMUSG00000000617, ENSMUSG00000020787, ENSMUSG00000017978, ENSMUSG00000025892, ENSMUSG00000020886, ENSMUSG00000045613, ENSMUSG00000027488, ENSMUSG00000042388, ENSMUSG00000020436, ENSMUSG00000039809, ENSMUSG00000003378, ENSMUSG00000022602, ENSMUSG00000001985, ENSMUSG00000063142, ENSMUSG00000000627, ENSMUSG00000031492, ENSMUSG00000031491, ENSMUSG00000025586, ENSMUSG00000058589,…	2238	124	10508	1.89325	0.00159055	0.000265	0.00402856
GOTERM_MF_FAT	GO:0031420~alkali metal ion binding	69	1.91933	4.41e-06	ENSMUSG00000020331, ENSMUSG00000050556, ENSMUSG00000070570, ENSMUSG00000023169, ENSMUSG00000060882, ENSMUSG00000053907, ENSMUSG00000040724, ENSMUSG00000027340, ENSMUSG00000062785, ENSMUSG00000026576, ENSMUSG00000031684, ENSMUSG00000043673, ENSMUSG00000009292, ENSMUSG00000027827, ENSMUSG00000058975, ENSMUSG00000041329, ENSMUSG00000063142, ENSMUSG00000046480, ENSMUSG00000032047, ENSMUSG00000045246,…	2282	199	11105	1.68733	0.00634534	0.000707	0.00729942
GOTERM_BP_FAT	GO:0031175~neuron projection development	71	1.97497	7.61e-06	ENSMUSG00000048304, ENSMUSG00000048482, ENSMUSG00000029071, ENSMUSG00000029516, ENSMUSG00000024366, ENSMUSG00000001847, ENSMUSG00000052516, ENSMUSG00000031688, ENSMUSG00000022883, ENSMUSG00000033066, ENSMUSG00000028539, ENSMUSG00000060534, ENSMUSG00000027967, ENSMUSG00000021262, ENSMUSG00000050947, ENSMUSG00000032547, ENSMUSG00000022687, ENSMUSG00000022607, ENSMUSG00000048895, ENSMUSG00000013663,…	2332	210	11387	1.6509	0.0307308	0.00622313	0.014181
GOTERM_CC_FAT	GO:0030016~myofibril	39	1.08484	7.79e-06	ENSMUSG00000057003, ENSMUSG00000067653, ENSMUSG00000072720, ENSMUSG00000049134, ENSMUSG00000026208, ENSMUSG00000031972, ENSMUSG00000029095, ENSMUSG00000032648, ENSMUSG00000007877, ENSMUSG00000030730, ENSMUSG00000019467, ENSMUSG00000010609, ENSMUSG00000028464, ENSMUSG00000030470, ENSMUSG00000024803, ENSMUSG00000025172, ENSMUSG00000027077, ENSMUSG00000042895, ENSMUSG00000033196, ENSMUSG00000032060,…	2238	91	10508	2.01226	0.00451736	0.000647	0.011458
GOTERM_CC_FAT	GO:0043292~contractile fiber	40	1.11266	9.68e-06	ENSMUSG00000057003, ENSMUSG00000067653, ENSMUSG00000072720, ENSMUSG00000049134, ENSMUSG00000026208, ENSMUSG00000031972, ENSMUSG00000029095, ENSMUSG00000032648, ENSMUSG00000007877, ENSMUSG00000030730, ENSMUSG00000019467, ENSMUSG00000010609, ENSMUSG00000028464, ENSMUSG00000030470, ENSMUSG00000024803, ENSMUSG00000025172, ENSMUSG00000027077, ENSMUSG00000042895, ENSMUSG00000033196, ENSMUSG00000032060,…	2238	95	10508	1.97695	0.00560558	0.000702	0.0142257
GOTERM_BP_FAT	GO:0048812~neuron projection morphogenesis	60	1.66898	9.79e-06	ENSMUSG00000048304, ENSMUSG00000048482, ENSMUSG00000029071, ENSMUSG00000024366, ENSMUSG00000001847, ENSMUSG00000052516, ENSMUSG00000031688, ENSMUSG00000022883, ENSMUSG00000033066, ENSMUSG00000028539, ENSMUSG00000060534, ENSMUSG00000027967, ENSMUSG00000021262, ENSMUSG00000050947, ENSMUSG00000032547, ENSMUSG00000022687, ENSMUSG00000022607, ENSMUSG00000048895, ENSMUSG00000011751, ENSMUSG00000000627,…	2332	170	11387	1.72339	0.0393488	0.00666832	0.0182383
GOTERM_MF_FAT	GO:0005267~potassium channel activity	48	1.33519	9.88e-06	ENSMUSG00000020331, ENSMUSG00000040901, ENSMUSG00000033854, ENSMUSG00000059742, ENSMUSG00000050556, ENSMUSG00000038319, ENSMUSG00000025221, ENSMUSG00000016946, ENSMUSG00000028033, ENSMUSG00000058740, ENSMUSG00000035355, ENSMUSG00000054477, ENSMUSG00000060882, ENSMUSG00000040724, ENSMUSG00000020155, ENSMUSG00000064329, ENSMUSG00000062785, ENSMUSG00000042604, ENSMUSG00000043673, ENSMUSG00000027827,…	2282	126	11105	1.85385	0.0141473	0.00142382	0.0163379
GOTERM_BP_FAT	GO:0006928~cell motion	104	2.89291	1.01e-05	ENSMUSG00000025969, ENSMUSG00000024366, ENSMUSG00000001847, ENSMUSG00000030110, ENSMUSG00000028649, ENSMUSG00000062991, ENSMUSG00000028780, ENSMUSG00000009621, ENSMUSG00000060534, ENSMUSG00000027967, ENSMUSG00000021822, ENSMUSG00000021262, ENSMUSG00000020121, ENSMUSG00000020122, ENSMUSG00000005069, ENSMUSG00000022443, ENSMUSG00000001507, ENSMUSG00000015647, ENSMUSG00000027646, ENSMUSG00000025608,…	2332	341	11387	1.48922	0.040723	0.00592173	0.0188885
GOTERM_MF_FAT	GO:0022832~voltage-gated channel activity	61	1.6968	1.15e-05	ENSMUSG00000020331, ENSMUSG00000050556, ENSMUSG00000016946, ENSMUSG00000060882, ENSMUSG00000040724, ENSMUSG00000062785, ENSMUSG00000043673, ENSMUSG00000027827, ENSMUSG00000058975, ENSMUSG00000063142, ENSMUSG00000046480, ENSMUSG00000032741, ENSMUSG00000045246, ENSMUSG00000011751, ENSMUSG00000046523, ENSMUSG00000045053, ENSMUSG00000038077, ENSMUSG00000019146, ENSMUSG00000021771, ENSMUSG00000040373,…	2282	174	11105	1.70602	0.0164846	0.00150995	0.0190595
GOTERM_MF_FAT	GO:0005244~voltage-gated ion channel activity	61	1.6968	1.15e-05	ENSMUSG00000020331, ENSMUSG00000050556, ENSMUSG00000016946, ENSMUSG00000060882, ENSMUSG00000040724, ENSMUSG00000062785, ENSMUSG00000043673, ENSMUSG00000027827, ENSMUSG00000058975, ENSMUSG00000063142, ENSMUSG00000046480, ENSMUSG00000032741, ENSMUSG00000045246, ENSMUSG00000011751, ENSMUSG00000046523, ENSMUSG00000045053, ENSMUSG00000038077, ENSMUSG00000019146, ENSMUSG00000021771, ENSMUSG00000040373,…	2282	174	11105	1.70602	0.0164846	0.00150995	0.0190595
GOTERM_BP_FAT	GO:0006812~cation transport	141	3.92211	1.23e-05	ENSMUSG00000030730, ENSMUSG00000015652, ENSMUSG00000018507, ENSMUSG00000062785, ENSMUSG00000020261, ENSMUSG00000020264, ENSMUSG00000058975, ENSMUSG00000046480, ENSMUSG00000045246, ENSMUSG00000045053, ENSMUSG00000046523, ENSMUSG00000033161, ENSMUSG00000002908, ENSMUSG00000019146, ENSMUSG00000042529, ENSMUSG00000028161, ENSMUSG00000068706, ENSMUSG00000014786, ENSMUSG00000027599, ENSMUSG00000023032,…	2332	494	11387	1.39371	0.0493193	0.00630218	0.0229777
GOTERM_CC_FAT	GO:0044449~contractile fiber part	37	1.02921	1.26e-05	ENSMUSG00000057003, ENSMUSG00000067653, ENSMUSG00000072720, ENSMUSG00000026208, ENSMUSG00000031972, ENSMUSG00000032648, ENSMUSG00000007877, ENSMUSG00000030730, ENSMUSG00000019467, ENSMUSG00000010609, ENSMUSG00000028464, ENSMUSG00000030470, ENSMUSG00000024803, ENSMUSG00000025172, ENSMUSG00000027077, ENSMUSG00000042895, ENSMUSG00000033196, ENSMUSG00000032060, ENSMUSG00000056328, ENSMUSG00000031312,…	2238	86	10508	2.02006	0.00727238	0.000811	0.0184708
GOTERM_BP_FAT	GO:0007409~axonogenesis	56	1.55772	1.42e-05	ENSMUSG00000048304, ENSMUSG00000048482, ENSMUSG00000024366, ENSMUSG00000001847, ENSMUSG00000052516, ENSMUSG00000022883, ENSMUSG00000031688, ENSMUSG00000028539, ENSMUSG00000060534, ENSMUSG00000027967, ENSMUSG00000021262, ENSMUSG00000050947, ENSMUSG00000032547, ENSMUSG00000022687, ENSMUSG00000022607, ENSMUSG00000048895, ENSMUSG00000011751, ENSMUSG00000000627, ENSMUSG00000041730, ENSMUSG00000020900,…	2332	157	11387	1.74168	0.0566777	0.00646206	0.0265073
GOTERM_BP_FAT	GO:0048667~cell morphogenesis involved in neuron differentiation	61	1.6968	1.55e-05	ENSMUSG00000048304, ENSMUSG00000048482, ENSMUSG00000029071, ENSMUSG00000024366, ENSMUSG00000001847, ENSMUSG00000052516, ENSMUSG00000031688, ENSMUSG00000022883, ENSMUSG00000028539, ENSMUSG00000060534, ENSMUSG00000027967, ENSMUSG00000021262, ENSMUSG00000050947, ENSMUSG00000032547, ENSMUSG00000022687, ENSMUSG00000022607, ENSMUSG00000048895, ENSMUSG00000011751, ENSMUSG00000000627, ENSMUSG00000041730,…	2332	176	11387	1.69238	0.0614523	0.00632209	0.0288123
GOTERM_BP_FAT	GO:0000904~cell morphogenesis involved in differentiation	68	1.89152	1.71e-05	ENSMUSG00000048304, ENSMUSG00000048482, ENSMUSG00000029071, ENSMUSG00000024366, ENSMUSG00000001847, ENSMUSG00000052516, ENSMUSG00000031688, ENSMUSG00000022883, ENSMUSG00000028539, ENSMUSG00000060534, ENSMUSG00000027967, ENSMUSG00000021262, ENSMUSG00000050947, ENSMUSG00000032547, ENSMUSG00000022687, ENSMUSG00000022607, ENSMUSG00000048895, ENSMUSG00000048616, ENSMUSG00000010175, ENSMUSG00000011751,…	2332	203	11387	1.63566	0.067574	0.00634032	0.0317847
GOTERM_CC_FAT	GO:0031674~I band	26	0.723227	2.35e-05	ENSMUSG00000072720, ENSMUSG00000067653, ENSMUSG00000026208, ENSMUSG00000032648, ENSMUSG00000007877, ENSMUSG00000030730, ENSMUSG00000010609, ENSMUSG00000024803, ENSMUSG00000030470, ENSMUSG00000025172, ENSMUSG00000027077, ENSMUSG00000032060, ENSMUSG00000031312, ENSMUSG00000028116, ENSMUSG00000061462, ENSMUSG00000051747, ENSMUSG00000028161, ENSMUSG00000028834, ENSMUSG00000052374, ENSMUSG00000030554,…	2238	53	10508	2.30334	0.0135591	0.00136425	0.0345448
GOTERM_BP_FAT	GO:0007610~behavior	110	3.05981	2.47e-05	ENSMUSG00000025969, ENSMUSG00000029819, ENSMUSG00000038248, ENSMUSG00000036437, ENSMUSG00000001847, ENSMUSG00000020886, ENSMUSG00000038418, ENSMUSG00000050511, ENSMUSG00000062991, ENSMUSG00000038417, ENSMUSG00000054136, ENSMUSG00000071005, ENSMUSG00000021314, ENSMUSG00000025485, ENSMUSG00000015766, ENSMUSG00000004814, ENSMUSG00000001507, ENSMUSG00000032434, ENSMUSG00000002997, ENSMUSG00000021448,…	2332	372	11387	1.44388	0.0962568	0.0083987	0.0459755
GOTERM_BP_FAT	GO:0015672~monovalent inorganic cation transport	90	2.50348	2.74e-05	ENSMUSG00000020331, ENSMUSG00000050556, ENSMUSG00000070570, ENSMUSG00000016946, ENSMUSG00000054477, ENSMUSG00000031543, ENSMUSG00000023169, ENSMUSG00000060882, ENSMUSG00000040724, ENSMUSG00000027340, ENSMUSG00000062785, ENSMUSG00000026576, ENSMUSG00000031684, ENSMUSG00000020261, ENSMUSG00000043673, ENSMUSG00000009292, ENSMUSG00000027827, ENSMUSG00000020264, ENSMUSG00000058975, ENSMUSG00000041329,…	2332	292	11387	1.50501	0.106382	0.00861472	0.0510921
GOTERM_BP_FAT	GO:0000902~cell morphogenesis	92	2.55911	2.74e-05	ENSMUSG00000029381, ENSMUSG00000048304, ENSMUSG00000048482, ENSMUSG00000029071, ENSMUSG00000024366, ENSMUSG00000037815, ENSMUSG00000001847, ENSMUSG00000052516, ENSMUSG00000031688, ENSMUSG00000022883, ENSMUSG00000019920, ENSMUSG00000033066, ENSMUSG00000028539, ENSMUSG00000062991, ENSMUSG00000028649, ENSMUSG00000021669, ENSMUSG00000060534, ENSMUSG00000030020, ENSMUSG00000027967, ENSMUSG00000021262,…	2332	300	11387	1.49743	0.106447	0.00800701	0.0511252
GOTERM_BP_FAT	GO:0032989~cellular component morphogenesis	101	2.80946	3.04e-05	ENSMUSG00000029381, ENSMUSG00000048304, ENSMUSG00000031972, ENSMUSG00000024366, ENSMUSG00000001847, ENSMUSG00000037815, ENSMUSG00000033066, ENSMUSG00000028649, ENSMUSG00000062991, ENSMUSG00000060534, ENSMUSG00000027967, ENSMUSG00000021262, ENSMUSG00000050947, ENSMUSG00000020122, ENSMUSG00000042812, ENSMUSG00000022443, ENSMUSG00000015647, ENSMUSG00000020900, ENSMUSG00000022055, ENSMUSG00000024781,…	2332	337	11387	1.46343	0.11711	0.00826923	0.0565768
GOTERM_BP_FAT	GO:0050767~regulation of neurogenesis	46	1.27955	3.1e-05	ENSMUSG00000034570, ENSMUSG00000047407, ENSMUSG00000040785, ENSMUSG00000017466, ENSMUSG00000048482, ENSMUSG00000035451, ENSMUSG00000029516, ENSMUSG00000037815, ENSMUSG00000052516, ENSMUSG00000066129, ENSMUSG00000049107, ENSMUSG00000031520, ENSMUSG00000002633, ENSMUSG00000047139, ENSMUSG00000050947, ENSMUSG00000020458, ENSMUSG00000020027, ENSMUSG00000008999, ENSMUSG00000064293, ENSMUSG00000022607,…	2332	124	11387	1.81141	0.119257	0.00790539	0.0576824
GOTERM_CC_FAT	GO:0031225~anchored to membrane	66	1.83588	3.28e-05	ENSMUSG00000023266, ENSMUSG00000026399, ENSMUSG00000002459, ENSMUSG00000024366, ENSMUSG00000020175, ENSMUSG00000022781, ENSMUSG00000032549, ENSMUSG00000031119, ENSMUSG00000028480, ENSMUSG00000027316, ENSMUSG00000039714, ENSMUSG00000061080, ENSMUSG00000046186, ENSMUSG00000075602, ENSMUSG00000024511, ENSMUSG00000033220, ENSMUSG00000026787, ENSMUSG00000059974, ENSMUSG00000040009, ENSMUSG00000015341,…	2238	192	10508	1.614	0.0188978	0.00173292	0.0482733
GOTERM_CC_FAT	GO:0043005~neuron projection	79	2.1975	3.44e-05	ENSMUSG00000025969, ENSMUSG00000034570, ENSMUSG00000038084, ENSMUSG00000010825, ENSMUSG00000024261, ENSMUSG00000023169, ENSMUSG00000052516, ENSMUSG00000022883, ENSMUSG00000032086, ENSMUSG00000060534, ENSMUSG00000039809, ENSMUSG00000022687, ENSMUSG00000022602, ENSMUSG00000003378, ENSMUSG00000036766, ENSMUSG00000039137, ENSMUSG00000048895, ENSMUSG00000001985, ENSMUSG00000063142, ENSMUSG00000011751,…	2238	241	10508	1.53911	0.0198084	0.00166588	0.0506223
GOTERM_BP_FAT	GO:0050801~ion homeostasis	86	2.39221	3.63e-05	ENSMUSG00000020331, ENSMUSG00000025968, ENSMUSG00000032114, ENSMUSG00000037820, ENSMUSG00000032648, ENSMUSG00000022125, ENSMUSG00000062991, ENSMUSG00000029716, ENSMUSG00000021665, ENSMUSG00000050947, ENSMUSG00000052889, ENSMUSG00000032492, ENSMUSG00000003378, ENSMUSG00000001985, ENSMUSG00000020635, ENSMUSG00000063142, ENSMUSG00000019970, ENSMUSG00000005802, ENSMUSG00000019146, ENSMUSG00000001270,…	2332	278	11387	1.51055	0.138454	0.00872797	0.0676893
GOTERM_BP_FAT	GO:0048858~cell projection morphogenesis	65	1.80807	3.79e-05	ENSMUSG00000048304, ENSMUSG00000048482, ENSMUSG00000029071, ENSMUSG00000024366, ENSMUSG00000001847, ENSMUSG00000052516, ENSMUSG00000031688, ENSMUSG00000022883, ENSMUSG00000033066, ENSMUSG00000028539, ENSMUSG00000060534, ENSMUSG00000027967, ENSMUSG00000021262, ENSMUSG00000050947, ENSMUSG00000032547, ENSMUSG00000022687, ENSMUSG00000022607, ENSMUSG00000048895, ENSMUSG00000011751, ENSMUSG00000000627,…	2332	196	11387	1.61934	0.143839	0.0085905	0.0705364
GOTERM_BP_FAT	GO:0060284~regulation of cell development	53	1.47427	4.1e-05	ENSMUSG00000034570, ENSMUSG00000048482, ENSMUSG00000029516, ENSMUSG00000037815, ENSMUSG00000052516, ENSMUSG00000018604, ENSMUSG00000036478, ENSMUSG00000050947, ENSMUSG00000022687, ENSMUSG00000020027, ENSMUSG00000022607, ENSMUSG00000048616, ENSMUSG00000010175, ENSMUSG00000000627, ENSMUSG00000048001, ENSMUSG00000053646, ENSMUSG00000068327, ENSMUSG00000022055, ENSMUSG00000024515, ENSMUSG00000022054,…	2332	151	11387	1.71388	0.154736	0.00880866	0.076352
GOTERM_BP_FAT	GO:0007169~transmembrane receptor protein tyrosine kinase signaling pathway	62	1.72462	4.94e-05	ENSMUSG00000032584, ENSMUSG00000023266, ENSMUSG00000029071, ENSMUSG00000020176, ENSMUSG00000002602, ENSMUSG00000024366, ENSMUSG00000030110, ENSMUSG00000029337, ENSMUSG00000028019, ENSMUSG00000040631, ENSMUSG00000039844, ENSMUSG00000054008, ENSMUSG00000003378, ENSMUSG00000020122, ENSMUSG00000027316, ENSMUSG00000022607, ENSMUSG00000002108, ENSMUSG00000013663, ENSMUSG00000031490, ENSMUSG00000027540,…	2332	186	11387	1.62764	0.183315	0.010074	0.0919671
GOTERM_BP_FAT	GO:0006813~potassium ion transport	54	1.50209	5.27e-05	ENSMUSG00000020331, ENSMUSG00000050556, ENSMUSG00000016946, ENSMUSG00000054477, ENSMUSG00000060882, ENSMUSG00000040724, ENSMUSG00000026576, ENSMUSG00000062785, ENSMUSG00000043673, ENSMUSG00000027827, ENSMUSG00000058975, ENSMUSG00000041329, ENSMUSG00000009907, ENSMUSG00000063142, ENSMUSG00000045246, ENSMUSG00000011751, ENSMUSG00000046523, ENSMUSG00000045053, ENSMUSG00000038077, ENSMUSG00000033161,…	2332	156	11387	1.69025	0.194246	0.0102319	0.0980836
GOTERM_BP_FAT	GO:0051674~localization of cell	81	2.25313	5.55e-05	ENSMUSG00000025969, ENSMUSG00000032114, ENSMUSG00000049130, ENSMUSG00000024366, ENSMUSG00000001847, ENSMUSG00000030110, ENSMUSG00000001741, ENSMUSG00000028780, ENSMUSG00000062991, ENSMUSG00000009621, ENSMUSG00000030786, ENSMUSG00000060534, ENSMUSG00000027967, ENSMUSG00000021822, ENSMUSG00000038331, ENSMUSG00000020121, ENSMUSG00000000416, ENSMUSG00000020122, ENSMUSG00000048349, ENSMUSG00000005069,…	2332	261	11387	1.51539	0.203416	0.0102842	0.103279
GOTERM_BP_FAT	GO:0048870~cell motility	81	2.25313	5.55e-05	ENSMUSG00000025969, ENSMUSG00000032114, ENSMUSG00000049130, ENSMUSG00000024366, ENSMUSG00000001847, ENSMUSG00000030110, ENSMUSG00000001741, ENSMUSG00000028780, ENSMUSG00000062991, ENSMUSG00000009621, ENSMUSG00000030786, ENSMUSG00000060534, ENSMUSG00000027967, ENSMUSG00000021822, ENSMUSG00000038331, ENSMUSG00000020121, ENSMUSG00000000416, ENSMUSG00000020122, ENSMUSG00000048349, ENSMUSG00000005069,…	2332	261	11387	1.51539	0.203416	0.0102842	0.103279
GOTERM_BP_FAT	GO:0032990~cell part morphogenesis	67	1.8637	5.59e-05	ENSMUSG00000048304, ENSMUSG00000048482, ENSMUSG00000029071, ENSMUSG00000024366, ENSMUSG00000001847, ENSMUSG00000052516, ENSMUSG00000031688, ENSMUSG00000022883, ENSMUSG00000033066, ENSMUSG00000028539, ENSMUSG00000021669, ENSMUSG00000060534, ENSMUSG00000027967, ENSMUSG00000021262, ENSMUSG00000050947, ENSMUSG00000032547, ENSMUSG00000022687, ENSMUSG00000022607, ENSMUSG00000048895, ENSMUSG00000011751,…	2332	206	11387	1.58814	0.204802	0.00991417	0.104069
GOTERM_BP_FAT	GO:0045664~regulation of neuron differentiation	37	1.02921	6.65e-05	ENSMUSG00000034570, ENSMUSG00000047407, ENSMUSG00000017466, ENSMUSG00000040785, ENSMUSG00000048482, ENSMUSG00000035451, ENSMUSG00000029516, ENSMUSG00000052516, ENSMUSG00000066129, ENSMUSG00000002633, ENSMUSG00000047139, ENSMUSG00000050947, ENSMUSG00000020458, ENSMUSG00000020027, ENSMUSG00000064293, ENSMUSG00000022607, ENSMUSG00000040610, ENSMUSG00000050587, ENSMUSG00000000627, ENSMUSG00000048001,…	2332	95	11387	1.90177	0.238735	0.0113012	0.123862
GOTERM_MF_FAT	GO:0030695~GTPase regulator activity	103	2.86509	7.3e-05	ENSMUSG00000031442, ENSMUSG00000041670, ENSMUSG00000029174, ENSMUSG00000029516, ENSMUSG00000002459, ENSMUSG00000039178, ENSMUSG00000009621, ENSMUSG00000039844, ENSMUSG00000020121, ENSMUSG00000040964, ENSMUSG00000029684, ENSMUSG00000030257, ENSMUSG00000025485, ENSMUSG00000042303, ENSMUSG00000049044, ENSMUSG00000017631, ENSMUSG00000026930, ENSMUSG00000062232, ENSMUSG00000056486, ENSMUSG00000014782,…	2282	351	11105	1.42802	0.0999468	0.00873673	0.120681
GOTERM_BP_FAT	GO:0030182~neuron differentiation	108	3.00417	7.6e-05	ENSMUSG00000048304, ENSMUSG00000029516, ENSMUSG00000024366, ENSMUSG00000001847, ENSMUSG00000030110, ENSMUSG00000033066, ENSMUSG00000062991, ENSMUSG00000038417, ENSMUSG00000060534, ENSMUSG00000027967, ENSMUSG00000002799, ENSMUSG00000021262, ENSMUSG00000050947, ENSMUSG00000005069, ENSMUSG00000020900, ENSMUSG00000022055, ENSMUSG00000026317, ENSMUSG00000028072, ENSMUSG00000023030, ENSMUSG00000030077,…	2332	373	11387	1.41383	0.267736	0.0123872	0.141486
GOTERM_MF_FAT	GO:0022843~voltage-gated cation channel activity	45	1.25174	7.61e-05	ENSMUSG00000020331, ENSMUSG00000059742, ENSMUSG00000050556, ENSMUSG00000038319, ENSMUSG00000016946, ENSMUSG00000028033, ENSMUSG00000075316, ENSMUSG00000035355, ENSMUSG00000060882, ENSMUSG00000040724, ENSMUSG00000010066, ENSMUSG00000020722, ENSMUSG00000070304, ENSMUSG00000064329, ENSMUSG00000062785, ENSMUSG00000042604, ENSMUSG00000043673, ENSMUSG00000027827, ENSMUSG00000044216, ENSMUSG00000046731,…	2282	124	11105	1.76601	0.103919	0.00840484	0.125747
GOTERM_MF_FAT	GO:0019992~diacylglycerol binding	26	0.723227	8.1e-05	ENSMUSG00000027347, ENSMUSG00000036095, ENSMUSG00000029516, ENSMUSG00000022861, ENSMUSG00000032502, ENSMUSG00000026778, ENSMUSG00000037003, ENSMUSG00000009621, ENSMUSG00000050965, ENSMUSG00000061578, ENSMUSG00000052889, ENSMUSG00000026430, ENSMUSG00000001482, ENSMUSG00000034247, ENSMUSG00000037643, ENSMUSG00000000276, ENSMUSG00000018334, ENSMUSG00000056486, ENSMUSG00000004677, ENSMUSG00000040479,…	2282	58	11105	2.18147	0.110221	0.00830688	0.13383
GOTERM_BP_FAT	GO:0030029~actin filament-based process	58	1.61335	8.91e-05	ENSMUSG00000029381, ENSMUSG00000049134, ENSMUSG00000010825, ENSMUSG00000031972, ENSMUSG00000001847, ENSMUSG00000033066, ENSMUSG00000021262, ENSMUSG00000000416, ENSMUSG00000029684, ENSMUSG00000015766, ENSMUSG00000010175, ENSMUSG00000022443, ENSMUSG00000051747, ENSMUSG00000026830, ENSMUSG00000037679, ENSMUSG00000052397, ENSMUSG00000033220, ENSMUSG00000030707, ENSMUSG00000046768, ENSMUSG00000020900,…	2332	174	11387	1.62764	0.305952	0.0139485	0.165802
GOTERM_MF_FAT	GO:0060589~nucleoside-triphosphatase regulator activity	104	2.89291	9.19e-05	ENSMUSG00000031442, ENSMUSG00000041670, ENSMUSG00000029174, ENSMUSG00000029516, ENSMUSG00000002459, ENSMUSG00000039178, ENSMUSG00000009621, ENSMUSG00000039844, ENSMUSG00000020121, ENSMUSG00000040964, ENSMUSG00000029684, ENSMUSG00000030257, ENSMUSG00000025485, ENSMUSG00000042303, ENSMUSG00000049044, ENSMUSG00000017631, ENSMUSG00000026930, ENSMUSG00000062232, ENSMUSG00000056486, ENSMUSG00000014782,…	2282	357	11105	1.41765	0.124073	0.00879259	0.151797
GOTERM_BP_FAT	GO:0030036~actin cytoskeleton organization	55	1.5299	9.68e-05	ENSMUSG00000029381, ENSMUSG00000049134, ENSMUSG00000010825, ENSMUSG00000031972, ENSMUSG00000001847, ENSMUSG00000033066, ENSMUSG00000021262, ENSMUSG00000000416, ENSMUSG00000029684, ENSMUSG00000015766, ENSMUSG00000010175, ENSMUSG00000022443, ENSMUSG00000051747, ENSMUSG00000026830, ENSMUSG00000037679, ENSMUSG00000052397, ENSMUSG00000033220, ENSMUSG00000030707, ENSMUSG00000046768, ENSMUSG00000020900,…	2332	163	11387	1.64762	0.327556	0.0145902	0.180145
GOTERM_BP_FAT	GO:0030030~cell projection organization	92	2.55911	0.000105	ENSMUSG00000075273, ENSMUSG00000048304, ENSMUSG00000048482, ENSMUSG00000029071, ENSMUSG00000029516, ENSMUSG00000024366, ENSMUSG00000001847, ENSMUSG00000052516, ENSMUSG00000031688, ENSMUSG00000022883, ENSMUSG00000033066, ENSMUSG00000028539, ENSMUSG00000009621, ENSMUSG00000060534, ENSMUSG00000027967, ENSMUSG00000021262, ENSMUSG00000050947, ENSMUSG00000022687, ENSMUSG00000032547, ENSMUSG00000029684,…	2332	310	11387	1.44913	0.349893	0.0152616	0.195466
GOTERM_MF_FAT	GO:0004672~protein kinase activity	154	4.28373	0.000116	ENSMUSG00000032584, ENSMUSG00000022433, ENSMUSG00000020785, ENSMUSG00000025060, ENSMUSG00000031783, ENSMUSG00000029516, ENSMUSG00000042724, ENSMUSG00000030110, ENSMUSG00000032500, ENSMUSG00000022781, ENSMUSG00000073563, ENSMUSG00000032440, ENSMUSG00000031644, ENSMUSG00000031314, ENSMUSG00000020122, ENSMUSG00000053693, ENSMUSG00000019970, ENSMUSG00000026834, ENSMUSG00000004085, ENSMUSG00000029999,…	2282	569	11105	1.31708	0.15406	0.0104022	0.191675
GOTERM_CC_FAT	GO:0044459~plasma membrane part	373	10.3755	0.000117	ENSMUSG00000033060, ENSMUSG00000029381, ENSMUSG00000039364, ENSMUSG00000025793, ENSMUSG00000001018, ENSMUSG00000026399, ENSMUSG00000024261, ENSMUSG00000025892, ENSMUSG00000024366, ENSMUSG00000037815, ENSMUSG00000054728, ENSMUSG00000062785, ENSMUSG00000027457, ENSMUSG00000002799, ENSMUSG00000022500, ENSMUSG00000021262, ENSMUSG00000050192, ENSMUSG00000031119, ENSMUSG00000003378, ENSMUSG00000020122,…	2238	1489	10508	1.17618	0.0657398	0.00521714	0.17195
GOTERM_BP_FAT	GO:0048666~neuron development	84	2.33658	0.000127	ENSMUSG00000048304, ENSMUSG00000048482, ENSMUSG00000029071, ENSMUSG00000029516, ENSMUSG00000024366, ENSMUSG00000001847, ENSMUSG00000030110, ENSMUSG00000052516, ENSMUSG00000031688, ENSMUSG00000022883, ENSMUSG00000059201, ENSMUSG00000033066, ENSMUSG00000032292, ENSMUSG00000028539, ENSMUSG00000038417, ENSMUSG00000060534, ENSMUSG00000027967, ENSMUSG00000021262, ENSMUSG00000050947, ENSMUSG00000022687,…	2332	279	11387	1.47013	0.406788	0.0178459	0.236989
GOTERM_BP_FAT	GO:0007264~small GTPase mediated signal transduction	76	2.11405	0.00013	ENSMUSG00000023353, ENSMUSG00000031442, ENSMUSG00000027347, ENSMUSG00000036273, ENSMUSG00000029518, ENSMUSG00000001847, ENSMUSG00000057455, ENSMUSG00000055723, ENSMUSG00000020175, ENSMUSG00000028841, ENSMUSG00000032549, ENSMUSG00000009621, ENSMUSG00000029641, ENSMUSG00000039844, ENSMUSG00000043670, ENSMUSG00000049907, ENSMUSG00000020121, ENSMUSG00000042303, ENSMUSG00000049044, ENSMUSG00000056515,…	2332	247	11387	1.50244	0.414413	0.0176798	0.242852
GOTERM_MF_FAT	GO:0030955~potassium ion binding	42	1.16829	0.000145	ENSMUSG00000020331, ENSMUSG00000040901, ENSMUSG00000059742, ENSMUSG00000050556, ENSMUSG00000038319, ENSMUSG00000025221, ENSMUSG00000028033, ENSMUSG00000058740, ENSMUSG00000060882, ENSMUSG00000040724, ENSMUSG00000053907, ENSMUSG00000064329, ENSMUSG00000062785, ENSMUSG00000026576, ENSMUSG00000042604, ENSMUSG00000043673, ENSMUSG00000027827, ENSMUSG00000062867, ENSMUSG00000044216, ENSMUSG00000058975,…	2282	116	11105	1.76195	0.189183	0.0122603	0.240199
GOTERM_BP_FAT	GO:0007167~enzyme linked receptor protein signaling pathway	80	2.22531	0.000149	ENSMUSG00000032584, ENSMUSG00000023266, ENSMUSG00000029071, ENSMUSG00000032508, ENSMUSG00000020176, ENSMUSG00000002602, ENSMUSG00000024366, ENSMUSG00000030110, ENSMUSG00000029337, ENSMUSG00000028019, ENSMUSG00000040631, ENSMUSG00000032440, ENSMUSG00000039844, ENSMUSG00000031681, ENSMUSG00000054008, ENSMUSG00000021765, ENSMUSG00000003378, ENSMUSG00000020122, ENSMUSG00000027316, ENSMUSG00000022607,…	2332	264	11387	1.47968	0.456458	0.0194739	0.276618
GOTERM_MF_FAT	GO:0005249~voltage-gated potassium channel activity	36	1.00139	0.000218	ENSMUSG00000020331, ENSMUSG00000059742, ENSMUSG00000050556, ENSMUSG00000038319, ENSMUSG00000016946, ENSMUSG00000028033, ENSMUSG00000035355, ENSMUSG00000060882, ENSMUSG00000040724, ENSMUSG00000064329, ENSMUSG00000062785, ENSMUSG00000042604, ENSMUSG00000043673, ENSMUSG00000027827, ENSMUSG00000044216, ENSMUSG00000058975, ENSMUSG00000046731, ENSMUSG00000022342, ENSMUSG00000026824, ENSMUSG00000038026,…	2282	96	11105	1.82488	0.270188	0.017346	0.360538
GOTERM_BP_FAT	GO:0006836~neurotransmitter transport	30	0.834492	0.00022	ENSMUSG00000029071, ENSMUSG00000041670, ENSMUSG00000070570, ENSMUSG00000001018, ENSMUSG00000024261, ENSMUSG00000038486, ENSMUSG00000062995, ENSMUSG00000019894, ENSMUSG00000032890, ENSMUSG00000022973, ENSMUSG00000019906, ENSMUSG00000027273, ENSMUSG00000066392, ENSMUSG00000033768, ENSMUSG00000039714, ENSMUSG00000055368, ENSMUSG00000003872, ENSMUSG00000020838, ENSMUSG00000030109, ENSMUSG00000031840,…	2332	75	11387	1.95317	0.594394	0.0278053	0.409166
GOTERM_BP_FAT	GO:0006873~cellular ion homeostasis	75	2.08623	0.000261	ENSMUSG00000020331, ENSMUSG00000025968, ENSMUSG00000032114, ENSMUSG00000037820, ENSMUSG00000032648, ENSMUSG00000022125, ENSMUSG00000062991, ENSMUSG00000029716, ENSMUSG00000021665, ENSMUSG00000050947, ENSMUSG00000032492, ENSMUSG00000052889, ENSMUSG00000003378, ENSMUSG00000001985, ENSMUSG00000063142, ENSMUSG00000019970, ENSMUSG00000020635, ENSMUSG00000019146, ENSMUSG00000001270, ENSMUSG00000028161,…	2332	248	11387	1.47669	0.657484	0.0319464	0.485639
GOTERM_BP_FAT	GO:0007010~cytoskeleton organization	93	2.58693	0.000275	ENSMUSG00000049134, ENSMUSG00000029381, ENSMUSG00000010825, ENSMUSG00000031972, ENSMUSG00000029095, ENSMUSG00000053797, ENSMUSG00000001847, ENSMUSG00000033066, ENSMUSG00000026159, ENSMUSG00000021262, ENSMUSG00000029684, ENSMUSG00000000416, ENSMUSG00000053693, ENSMUSG00000015766, ENSMUSG00000048799, ENSMUSG00000022607, ENSMUSG00000010175, ENSMUSG00000004085, ENSMUSG00000022443, ENSMUSG00000051747,…	2332	322	11387	1.41029	0.676091	0.032612	0.51089
GOTERM_BP_FAT	GO:0019220~regulation of phosphate metabolic process	84	2.33658	0.000312	ENSMUSG00000034570, ENSMUSG00000020227, ENSMUSG00000021070, ENSMUSG00000022951, ENSMUSG00000001847, ENSMUSG00000019876, ENSMUSG00000062991, ENSMUSG00000009621, ENSMUSG00000028019, ENSMUSG00000021453, ENSMUSG00000026196, ENSMUSG00000032440, ENSMUSG00000020122, ENSMUSG00000023067, ENSMUSG00000052296, ENSMUSG00000049044, ENSMUSG00000024427, ENSMUSG00000000276, ENSMUSG00000073940, ENSMUSG00000061878,…	2332	286	11387	1.43415	0.721788	0.0358935	0.579613
GOTERM_BP_FAT	GO:0051174~regulation of phosphorus metabolic process	84	2.33658	0.000312	ENSMUSG00000034570, ENSMUSG00000020227, ENSMUSG00000021070, ENSMUSG00000022951, ENSMUSG00000001847, ENSMUSG00000019876, ENSMUSG00000062991, ENSMUSG00000009621, ENSMUSG00000028019, ENSMUSG00000021453, ENSMUSG00000026196, ENSMUSG00000032440, ENSMUSG00000020122, ENSMUSG00000023067, ENSMUSG00000052296, ENSMUSG00000049044, ENSMUSG00000024427, ENSMUSG00000000276, ENSMUSG00000073940, ENSMUSG00000061878,…	2332	286	11387	1.43415	0.721788	0.0358935	0.579613
GOTERM_BP_FAT	GO:0051960~regulation of nervous system development	47	1.30737	0.000316	ENSMUSG00000034570, ENSMUSG00000047407, ENSMUSG00000040785, ENSMUSG00000017466, ENSMUSG00000048482, ENSMUSG00000035451, ENSMUSG00000029516, ENSMUSG00000037815, ENSMUSG00000052516, ENSMUSG00000066129, ENSMUSG00000049107, ENSMUSG00000031520, ENSMUSG00000002633, ENSMUSG00000047139, ENSMUSG00000031668, ENSMUSG00000050947, ENSMUSG00000020458, ENSMUSG00000020027, ENSMUSG00000008999, ENSMUSG00000064293,…	2332	139	11387	1.65106	0.726827	0.0354039	0.58787
GOTERM_CC_FAT	GO:0015629~actin cytoskeleton	65	1.80807	0.000328	ENSMUSG00000057003, ENSMUSG00000026094, ENSMUSG00000032584, ENSMUSG00000031972, ENSMUSG00000029095, ENSMUSG00000060843, ENSMUSG00000029516, ENSMUSG00000068876, ENSMUSG00000037815, ENSMUSG00000033066, ENSMUSG00000028649, ENSMUSG00000042895, ENSMUSG00000029684, ENSMUSG00000000416, ENSMUSG00000056328, ENSMUSG00000032737, ENSMUSG00000028116, ENSMUSG00000039137, ENSMUSG00000020483, ENSMUSG00000011751,…	2238	202	10508	1.51085	0.173573	0.0135251	0.481328
GOTERM_BP_FAT	GO:0009611~response to wounding	94	2.61474	0.00034	ENSMUSG00000029380, ENSMUSG00000026399, ENSMUSG00000032508, ENSMUSG00000020787, ENSMUSG00000050222, ENSMUSG00000074115, ENSMUSG00000027611, ENSMUSG00000032440, ENSMUSG00000021262, ENSMUSG00000071005, ENSMUSG00000031681, ENSMUSG00000054008, ENSMUSG00000000078, ENSMUSG00000056328, ENSMUSG00000022912, ENSMUSG00000079227, ENSMUSG00000026365, ENSMUSG00000023224, ENSMUSG00000048616, ENSMUSG00000004814,…	2332	328	11387	1.39938	0.752332	0.0370182	0.632133
GOTERM_CC_FAT	GO:0030424~axon	39	1.08484	0.000382	ENSMUSG00000025969, ENSMUSG00000030525, ENSMUSG00000023169, ENSMUSG00000041607, ENSMUSG00000017167, ENSMUSG00000052516, ENSMUSG00000022883, ENSMUSG00000064329, ENSMUSG00000023915, ENSMUSG00000032086, ENSMUSG00000060534, ENSMUSG00000019647, ENSMUSG00000022687, ENSMUSG00000005871, ENSMUSG00000022346, ENSMUSG00000048895, ENSMUSG00000063142, ENSMUSG00000028969, ENSMUSG00000011751, ENSMUSG00000027500,…	2238	106	10508	1.7275	0.199111	0.0146932	0.560354
GOTERM_CC_FAT	GO:0016528~sarcoplasm	18	0.500695	0.000465	ENSMUSG00000020216, ENSMUSG00000032648, ENSMUSG00000040118, ENSMUSG00000031543, ENSMUSG00000030102, ENSMUSG00000030730, ENSMUSG00000022519, ENSMUSG00000057378, ENSMUSG00000019787, ENSMUSG00000030592, ENSMUSG00000007122, ENSMUSG00000038239, ENSMUSG00000061603, ENSMUSG00000014776, ENSMUSG00000057531, ENSMUSG00000026407, ENSMUSG00000038583, ENSMUSG00000020635	2238	36	10508	2.34763	0.236619	0.0167333	0.680994
GOTERM_BP_FAT	GO:0042325~regulation of phosphorylation	81	2.25313	0.000467	ENSMUSG00000034570, ENSMUSG00000020227, ENSMUSG00000021070, ENSMUSG00000001847, ENSMUSG00000019876, ENSMUSG00000062991, ENSMUSG00000009621, ENSMUSG00000028019, ENSMUSG00000021453, ENSMUSG00000026196, ENSMUSG00000032440, ENSMUSG00000020122, ENSMUSG00000023067, ENSMUSG00000049044, ENSMUSG00000024427, ENSMUSG00000000276, ENSMUSG00000073940, ENSMUSG00000061878, ENSMUSG00000029999, ENSMUSG00000037224,…	2332	277	11387	1.42786	0.853003	0.0492047	0.867388
GOTERM_BP_FAT	GO:0022604~regulation of cell morphogenesis	34	0.945758	0.00054	ENSMUSG00000029381, ENSMUSG00000040785, ENSMUSG00000029516, ENSMUSG00000052516, ENSMUSG00000033066, ENSMUSG00000066129, ENSMUSG00000033377, ENSMUSG00000050947, ENSMUSG00000020458, ENSMUSG00000025348, ENSMUSG00000022607, ENSMUSG00000022443, ENSMUSG00000050587, ENSMUSG00000000627, ENSMUSG00000026830, ENSMUSG00000053646, ENSMUSG00000068327, ENSMUSG00000041598, ENSMUSG00000052397, ENSMUSG00000046768,…	2332	93	11387	1.78516	0.890658	0.0551703	1.00059
GOTERM_CC_FAT	GO:0034702~ion channel complex	51	1.41864	0.000548	ENSMUSG00000050556, ENSMUSG00000016946, ENSMUSG00000060882, ENSMUSG00000040724, ENSMUSG00000062785, ENSMUSG00000043673, ENSMUSG00000020436, ENSMUSG00000034107, ENSMUSG00000058975, ENSMUSG00000036570, ENSMUSG00000063142, ENSMUSG00000045246, ENSMUSG00000011751, ENSMUSG00000046523, ENSMUSG00000045053, ENSMUSG00000038077, ENSMUSG00000031491, ENSMUSG00000055489, ENSMUSG00000009731, ENSMUSG00000007653,…	2238	152	10508	1.57538	0.272787	0.018563	0.802923
GOTERM_CC_FAT	GO:0030018~Z disc	21	0.584145	0.000583	ENSMUSG00000072720, ENSMUSG00000061462, ENSMUSG00000026208, ENSMUSG00000051747, ENSMUSG00000032648, ENSMUSG00000028161, ENSMUSG00000028834, ENSMUSG00000007877, ENSMUSG00000052374, ENSMUSG00000030554, ENSMUSG00000025278, ENSMUSG00000010609, ENSMUSG00000030470, ENSMUSG00000032060, ENSMUSG00000068699, ENSMUSG00000031312, ENSMUSG00000028116, ENSMUSG00000004951, ENSMUSG00000024471, ENSMUSG00000063450,…	2238	46	10508	2.14349	0.287326	0.0186424	0.85361
GOTERM_BP_FAT	GO:0055082~cellular chemical homeostasis	75	2.08623	0.000644	ENSMUSG00000020331, ENSMUSG00000025968, ENSMUSG00000032114, ENSMUSG00000037820, ENSMUSG00000032648, ENSMUSG00000022125, ENSMUSG00000062991, ENSMUSG00000029716, ENSMUSG00000021665, ENSMUSG00000050947, ENSMUSG00000032492, ENSMUSG00000052889, ENSMUSG00000003378, ENSMUSG00000001985, ENSMUSG00000063142, ENSMUSG00000019970, ENSMUSG00000020635, ENSMUSG00000019146, ENSMUSG00000001270, ENSMUSG00000028161,…	2332	255	11387	1.43616	0.928847	0.0639374	1.19366
GOTERM_MF_FAT	GO:0008146~sulfotransferase activity	18	0.500695	0.000654	ENSMUSG00000046321, ENSMUSG00000057337, ENSMUSG00000051022, ENSMUSG00000040151, ENSMUSG00000035930, ENSMUSG00000047658, ENSMUSG00000047161, ENSMUSG00000062184, ENSMUSG00000033350, ENSMUSG00000027221, ENSMUSG00000054008, ENSMUSG00000045216, ENSMUSG00000027971, ENSMUSG00000044499, ENSMUSG00000036599, ENSMUSG00000031952, ENSMUSG00000074916, ENSMUSG00000000739	2282	38	11105	2.30511	0.61091	0.0484673	1.07663
GOTERM_BP_FAT	GO:0048878~chemical homeostasis	97	2.69819	0.000687	ENSMUSG00000025968, ENSMUSG00000020331, ENSMUSG00000032114, ENSMUSG00000037820, ENSMUSG00000032648, ENSMUSG00000022125, ENSMUSG00000062991, ENSMUSG00000021669, ENSMUSG00000029716, ENSMUSG00000021665, ENSMUSG00000050947, ENSMUSG00000019461, ENSMUSG00000052889, ENSMUSG00000003378, ENSMUSG00000032492, ENSMUSG00000001985, ENSMUSG00000020635, ENSMUSG00000019970, ENSMUSG00000063142, ENSMUSG00000005802,…	2332	347	11387	1.36497	0.94025	0.0664136	1.27205
GOTERM_BP_FAT	GO:0007517~muscle organ development	54	1.50209	0.000705	ENSMUSG00000031972, ENSMUSG00000029071, ENSMUSG00000022951, ENSMUSG00000027488, ENSMUSG00000062991, ENSMUSG00000037992, ENSMUSG00000005583, ENSMUSG00000036766, ENSMUSG00000027763, ENSMUSG00000013663, ENSMUSG00000010175, ENSMUSG00000019146, ENSMUSG00000051747, ENSMUSG00000028161, ENSMUSG00000015647, ENSMUSG00000020900, ENSMUSG00000023033, ENSMUSG00000030774, ENSMUSG00000068079, ENSMUSG00000057531,…	2332	171	11387	1.54198	0.944592	0.0665628	1.30588
GOTERM_CC_FAT	GO:0008076~voltage-gated potassium channel complex	27	0.751043	0.000801	ENSMUSG00000050556, ENSMUSG00000028033, ENSMUSG00000016946, ENSMUSG00000060882, ENSMUSG00000040724, ENSMUSG00000020155, ENSMUSG00000064329, ENSMUSG00000062785, ENSMUSG00000043673, ENSMUSG00000042604, ENSMUSG00000058975, ENSMUSG00000046731, ENSMUSG00000022342, ENSMUSG00000063142, ENSMUSG00000045246, ENSMUSG00000011751, ENSMUSG00000046523, ENSMUSG00000045053, ENSMUSG00000038077, ENSMUSG00000054934,…	2238	67	10508	1.89212	0.372126	0.024198	1.17098
GOTERM_CC_FAT	GO:0034705~potassium channel complex	27	0.751043	0.000801	ENSMUSG00000050556, ENSMUSG00000028033, ENSMUSG00000016946, ENSMUSG00000060882, ENSMUSG00000040724, ENSMUSG00000020155, ENSMUSG00000064329, ENSMUSG00000062785, ENSMUSG00000043673, ENSMUSG00000042604, ENSMUSG00000058975, ENSMUSG00000046731, ENSMUSG00000022342, ENSMUSG00000063142, ENSMUSG00000045246, ENSMUSG00000011751, ENSMUSG00000046523, ENSMUSG00000045053, ENSMUSG00000038077, ENSMUSG00000054934,…	2238	67	10508	1.89212	0.372126	0.024198	1.17098
GOTERM_BP_FAT	GO:0006936~muscle contraction	24	0.667594	0.000836	ENSMUSG00000057003, ENSMUSG00000031461, ENSMUSG00000038670, ENSMUSG00000057378, ENSMUSG00000021669, ENSMUSG00000010609, ENSMUSG00000028464, ENSMUSG00000033196, ENSMUSG00000056328, ENSMUSG00000020635, ENSMUSG00000063142, ENSMUSG00000020216, ENSMUSG00000051747, ENSMUSG00000020061, ENSMUSG00000028834, ENSMUSG00000052374, ENSMUSG00000030592, ENSMUSG00000006457, ENSMUSG00000027950, ENSMUSG00000020623,…	2332	59	11387	1.98628	0.967674	0.0767095	1.54723
GOTERM_MF_FAT	GO:0005509~calcium ion binding	198	5.50765	0.000899	ENSMUSG00000057751, ENSMUSG00000024261, ENSMUSG00000030110, ENSMUSG00000047428, ENSMUSG00000017300, ENSMUSG00000019370, ENSMUSG00000018507, ENSMUSG00000007440, ENSMUSG00000002799, ENSMUSG00000024772, ENSMUSG00000051323, ENSMUSG00000001508, ENSMUSG00000038910, ENSMUSG00000006457, ENSMUSG00000033361, ENSMUSG00000039953, ENSMUSG00000031799, ENSMUSG00000021130, ENSMUSG00000039385, ENSMUSG00000051359,…	2282	787	11105	1.22432	0.726455	0.0627587	1.47552
GOTERM_BP_FAT	GO:0051056~regulation of small GTPase mediated signal transduction	66	1.83588	0.000912	ENSMUSG00000023353, ENSMUSG00000031442, ENSMUSG00000027347, ENSMUSG00000066406, ENSMUSG00000029174, ENSMUSG00000032870, ENSMUSG00000026883, ENSMUSG00000039178, ENSMUSG00000019467, ENSMUSG00000062991, ENSMUSG00000009621, ENSMUSG00000026159, ENSMUSG00000039844, ENSMUSG00000037999, ENSMUSG00000042895, ENSMUSG00000040964, ENSMUSG00000042303, ENSMUSG00000021215, ENSMUSG00000049044, ENSMUSG00000038665,…	2332	221	11387	1.45825	0.976293	0.0815291	1.68585
GOTERM_BP_FAT	GO:0055002~striated muscle cell development	22	0.611961	0.00108468	ENSMUSG00000010175, ENSMUSG00000072720, ENSMUSG00000031972, ENSMUSG00000019146, ENSMUSG00000029071, ENSMUSG00000051747, ENSMUSG00000025809, ENSMUSG00000028161, ENSMUSG00000022951, ENSMUSG00000010066, ENSMUSG00000007877, ENSMUSG00000026950, ENSMUSG00000021650, ENSMUSG00000020900, ENSMUSG00000027488, ENSMUSG00000047454, ENSMUSG00000079243, ENSMUSG00000030774, ENSMUSG00000048376, ENSMUSG00000026407,…	2332	53	11387	2.02688	0.98833	0.0941709	2.00193
GOTERM_BP_FAT	GO:0051348~negative regulation of transferase activity	22	0.611961	0.00108468	ENSMUSG00000020716, ENSMUSG00000020227, ENSMUSG00000037224, ENSMUSG00000043858, ENSMUSG00000019876, ENSMUSG00000036390, ENSMUSG00000031383, ENSMUSG00000031628, ENSMUSG00000021453, ENSMUSG00000027177, ENSMUSG00000022105, ENSMUSG00000050965, ENSMUSG00000032715, ENSMUSG00000026317, ENSMUSG00000005871, ENSMUSG00000045671, ENSMUSG00000023067, ENSMUSG00000048878, ENSMUSG00000021892, ENSMUSG00000024975,…	2332	53	11387	2.02688	0.98833	0.0941709	2.00193
GOTERM_CC_FAT	GO:0030425~dendrite	38	1.05702	0.00120244	ENSMUSG00000030525, ENSMUSG00000034570, ENSMUSG00000038084, ENSMUSG00000010825, ENSMUSG00000027674, ENSMUSG00000066129, ENSMUSG00000078566, ENSMUSG00000000223, ENSMUSG00000035392, ENSMUSG00000022935, ENSMUSG00000003378, ENSMUSG00000022602, ENSMUSG00000036766, ENSMUSG00000048895, ENSMUSG00000001985, ENSMUSG00000028969, ENSMUSG00000036745, ENSMUSG00000031772, ENSMUSG00000038976, ENSMUSG00000026782,…	2238	108	10508	1.65204	0.502936	0.0343481	1.75359
GOTERM_MF_FAT	GO:0005272~sodium channel activity	14	0.38943	0.00121847	ENSMUSG00000020331, ENSMUSG00000075316, ENSMUSG00000019194, ENSMUSG00000023017, ENSMUSG00000070304, ENSMUSG00000038276, ENSMUSG00000064329, ENSMUSG00000000197, ENSMUSG00000023033, ENSMUSG00000009292, ENSMUSG00000020704, ENSMUSG00000021730, ENSMUSG00000034533, ENSMUSG00000046480	2282	27	11105	2.52329	0.82763	0.0803109	1.99592
GOTERM_BP_FAT	GO:0042391~regulation of membrane potential	39	1.08484	0.0012499	ENSMUSG00000030525, ENSMUSG00000025968, ENSMUSG00000020331, ENSMUSG00000038319, ENSMUSG00000022763, ENSMUSG00000027674, ENSMUSG00000021703, ENSMUSG00000041607, ENSMUSG00000064329, ENSMUSG00000062991, ENSMUSG00000078566, ENSMUSG00000079243, ENSMUSG00000049107, ENSMUSG00000021665, ENSMUSG00000050947, ENSMUSG00000022935, ENSMUSG00000003378, ENSMUSG00000020591, ENSMUSG00000057789, ENSMUSG00000001985,…	2332	116	11387	1.64168	0.994078	0.10551	2.3035
GOTERM_BP_FAT	GO:0055001~muscle cell development	23	0.639777	0.00125674	ENSMUSG00000010175, ENSMUSG00000072720, ENSMUSG00000031972, ENSMUSG00000019146, ENSMUSG00000029071, ENSMUSG00000051747, ENSMUSG00000025809, ENSMUSG00000028161, ENSMUSG00000022951, ENSMUSG00000010066, ENSMUSG00000007877, ENSMUSG00000026950, ENSMUSG00000021650, ENSMUSG00000020900, ENSMUSG00000027488, ENSMUSG00000038160, ENSMUSG00000047454, ENSMUSG00000079243, ENSMUSG00000030774, ENSMUSG00000048376,…	2332	57	11387	1.97031	0.994242	0.10392	2.31597
GOTERM_MF_FAT	GO:0008289~lipid binding	91	2.53129	0.00131435	ENSMUSG00000031442, ENSMUSG00000028385, ENSMUSG00000027347, ENSMUSG00000022548, ENSMUSG00000017978, ENSMUSG00000029516, ENSMUSG00000020848, ENSMUSG00000049940, ENSMUSG00000032502, ENSMUSG00000026778, ENSMUSG00000032292, ENSMUSG00000030731, ENSMUSG00000028488, ENSMUSG00000009621, ENSMUSG00000037003, ENSMUSG00000031870, ENSMUSG00000019320, ENSMUSG00000026430, ENSMUSG00000052889, ENSMUSG00000021411,…	2282	327	11105	1.35424	0.849912	0.082595	2.15137
GOTERM_BP_FAT	GO:0019226~transmission of nerve impulse	65	1.80807	0.00134915	ENSMUSG00000000617, ENSMUSG00000029071, ENSMUSG00000047879, ENSMUSG00000001018, ENSMUSG00000026986, ENSMUSG00000070570, ENSMUSG00000024261, ENSMUSG00000025892, ENSMUSG00000062991, ENSMUSG00000020436, ENSMUSG00000021665, ENSMUSG00000050947, ENSMUSG00000000416, ENSMUSG00000003378, ENSMUSG00000022607, ENSMUSG00000032186, ENSMUSG00000020635, ENSMUSG00000063142, ENSMUSG00000066392, ENSMUSG00000033768,…	2332	220	11387	1.44268	0.99606	0.108942	2.48426
GOTERM_BP_FAT	GO:0060537~muscle tissue development	43	1.19611	0.00136976	ENSMUSG00000072720, ENSMUSG00000031972, ENSMUSG00000029071, ENSMUSG00000025809, ENSMUSG00000022951, ENSMUSG00000010066, ENSMUSG00000026418, ENSMUSG00000015843, ENSMUSG00000027488, ENSMUSG00000038160, ENSMUSG00000062991, ENSMUSG00000037992, ENSMUSG00000079243, ENSMUSG00000002633, ENSMUSG00000030470, ENSMUSG00000034640, ENSMUSG00000024750, ENSMUSG00000005583, ENSMUSG00000036766, ENSMUSG00000027763,…	2332	132	11387	1.59065	0.99638	0.108383	2.52174
GOTERM_BP_FAT	GO:0031344~regulation of cell projection organization	22	0.611961	0.00143736	ENSMUSG00000034570, ENSMUSG00000000627, ENSMUSG00000050587, ENSMUSG00000026830, ENSMUSG00000053646, ENSMUSG00000029516, ENSMUSG00000068327, ENSMUSG00000001847, ENSMUSG00000052516, ENSMUSG00000066129, ENSMUSG00000022055, ENSMUSG00000022054, ENSMUSG00000023905, ENSMUSG00000034684, ENSMUSG00000027950, ENSMUSG00000029674, ENSMUSG00000050947, ENSMUSG00000020458, ENSMUSG00000026959, ENSMUSG00000005871,…	2332	54	11387	1.98934	0.997257	0.111283	2.64462
GOTERM_BP_FAT	GO:0015849~organic acid transport	33	0.917942	0.00144808	ENSMUSG00000027010, ENSMUSG00000023169, ENSMUSG00000059316, ENSMUSG00000024659, ENSMUSG00000027340, ENSMUSG00000040010, ENSMUSG00000020261, ENSMUSG00000061742, ENSMUSG00000020264, ENSMUSG00000020142, ENSMUSG00000031904, ENSMUSG00000061171, ENSMUSG00000019082, ENSMUSG00000035199, ENSMUSG00000008932, ENSMUSG00000024935, ENSMUSG00000031297, ENSMUSG00000003623, ENSMUSG00000038178, ENSMUSG00000041313,…	2332	94	11387	1.71422	0.997376	0.109994	2.6641
GOTERM_BP_FAT	GO:0003001~generation of a signal involved in cell-cell signaling	30	0.834492	0.00150462	ENSMUSG00000026981, ENSMUSG00000048482, ENSMUSG00000029071, ENSMUSG00000001018, ENSMUSG00000020787, ENSMUSG00000024261, ENSMUSG00000059201, ENSMUSG00000018604, ENSMUSG00000031668, ENSMUSG00000059498, ENSMUSG00000022973, ENSMUSG00000040612, ENSMUSG00000019906, ENSMUSG00000027273, ENSMUSG00000020635, ENSMUSG00000066392, ENSMUSG00000031906, ENSMUSG00000049044, ENSMUSG00000033768, ENSMUSG00000051209,…	2332	83	11387	1.76492	0.997919	0.111972	2.76673
GOTERM_BP_FAT	GO:0042127~regulation of cell proliferation	132	3.67177	0.00153351	ENSMUSG00000038518, ENSMUSG00000032508, ENSMUSG00000037568, ENSMUSG00000026739, ENSMUSG00000037815, ENSMUSG00000032440, ENSMUSG00000002799, ENSMUSG00000021822, ENSMUSG00000031870, ENSMUSG00000020122, ENSMUSG00000037169, ENSMUSG00000010660, ENSMUSG00000061878, ENSMUSG00000029999, ENSMUSG00000015647, ENSMUSG00000019768, ENSMUSG00000042817, ENSMUSG00000026117, ENSMUSG00000005320, ENSMUSG00000043858,…	2332	506	11387	1.27381	0.998152	0.11197	2.81915
GOTERM_BP_FAT	GO:0006469~negative regulation of protein kinase activity	21	0.584145	0.00164134	ENSMUSG00000020716, ENSMUSG00000020227, ENSMUSG00000037224, ENSMUSG00000043858, ENSMUSG00000019876, ENSMUSG00000036390, ENSMUSG00000031383, ENSMUSG00000031628, ENSMUSG00000021453, ENSMUSG00000027177, ENSMUSG00000022105, ENSMUSG00000050965, ENSMUSG00000032715, ENSMUSG00000005871, ENSMUSG00000045671, ENSMUSG00000023067, ENSMUSG00000048878, ENSMUSG00000021892, ENSMUSG00000024975, ENSMUSG00000024427,…	2332	51	11387	2.01062	0.998813	0.117285	3.01452
GOTERM_BP_FAT	GO:0033673~negative regulation of kinase activity	21	0.584145	0.00164134	ENSMUSG00000020716, ENSMUSG00000020227, ENSMUSG00000037224, ENSMUSG00000043858, ENSMUSG00000019876, ENSMUSG00000036390, ENSMUSG00000031383, ENSMUSG00000031628, ENSMUSG00000021453, ENSMUSG00000027177, ENSMUSG00000022105, ENSMUSG00000050965, ENSMUSG00000032715, ENSMUSG00000005871, ENSMUSG00000045671, ENSMUSG00000023067, ENSMUSG00000048878, ENSMUSG00000021892, ENSMUSG00000024975, ENSMUSG00000024427,…	2332	51	11387	2.01062	0.998813	0.117285	3.01452
GOTERM_BP_FAT	GO:0044057~regulation of system process	58	1.61335	0.00164222	ENSMUSG00000048482, ENSMUSG00000041670, ENSMUSG00000020787, ENSMUSG00000020886, ENSMUSG00000030730, ENSMUSG00000059201, ENSMUSG00000062995, ENSMUSG00000045613, ENSMUSG00000054814, ENSMUSG00000031748, ENSMUSG00000003378, ENSMUSG00000001985, ENSMUSG00000063142, ENSMUSG00000020635, ENSMUSG00000024399, ENSMUSG00000039714, ENSMUSG00000033161, ENSMUSG00000028833, ENSMUSG00000028161, ENSMUSG00000005469,…	2332	193	11387	1.46741	0.998818	0.115339	3.01611
GOTERM_BP_FAT	GO:0032940~secretion by cell	55	1.5299	0.00167424	ENSMUSG00000026981, ENSMUSG00000048482, ENSMUSG00000029071, ENSMUSG00000041670, ENSMUSG00000002699, ENSMUSG00000001018, ENSMUSG00000020787, ENSMUSG00000017978, ENSMUSG00000024261, ENSMUSG00000059201, ENSMUSG00000018604, ENSMUSG00000066392, ENSMUSG00000020635, ENSMUSG00000049044, ENSMUSG00000033768, ENSMUSG00000030534, ENSMUSG00000033595, ENSMUSG00000039714, ENSMUSG00000019726, ENSMUSG00000033769,…	2332	181	11387	1.48376	0.998963	0.115481	3.07406
GOTERM_BP_FAT	GO:0007411~axon guidance	33	0.917942	0.0017626	ENSMUSG00000048482, ENSMUSG00000037032, ENSMUSG00000024366, ENSMUSG00000001847, ENSMUSG00000052516, ENSMUSG00000022883, ENSMUSG00000031688, ENSMUSG00000025085, ENSMUSG00000070691, ENSMUSG00000028539, ENSMUSG00000060534, ENSMUSG00000049107, ENSMUSG00000004151, ENSMUSG00000019647, ENSMUSG00000027967, ENSMUSG00000002633, ENSMUSG00000021262, ENSMUSG00000022687, ENSMUSG00000008999, ENSMUSG00000048895,…	2332	95	11387	1.69618	0.999279	0.119201	3.23378
GOTERM_BP_FAT	GO:0001666~response to hypoxia	24	0.667594	0.0018338	ENSMUSG00000020716, ENSMUSG00000032942, ENSMUSG00000025270, ENSMUSG00000032648, ENSMUSG00000031538, ENSMUSG00000030102, ENSMUSG00000078566, ENSMUSG00000026576, ENSMUSG00000018893, ENSMUSG00000023951, ENSMUSG00000027950, ENSMUSG00000014776, ENSMUSG00000021822, ENSMUSG00000072941, ENSMUSG00000047139, ENSMUSG00000005413, ENSMUSG00000031616, ENSMUSG00000026354, ENSMUSG00000057329, ENSMUSG00000004328,…	2332	62	11387	1.89017	0.999462	0.121713	3.36231
GOTERM_BP_FAT	GO:0010769~regulation of cell morphogenesis involved in differentiation	20	0.556328	0.00187072	ENSMUSG00000040785, ENSMUSG00000000627, ENSMUSG00000050587, ENSMUSG00000029516, ENSMUSG00000053646, ENSMUSG00000068327, ENSMUSG00000052516, ENSMUSG00000066129, ENSMUSG00000022055, ENSMUSG00000024515, ENSMUSG00000022054, ENSMUSG00000023905, ENSMUSG00000034684, ENSMUSG00000027950, ENSMUSG00000029674, ENSMUSG00000050947, ENSMUSG00000020458, ENSMUSG00000026959, ENSMUSG00000027954, ENSMUSG00000022607	2332	48	11387	2.03456	0.999538	0.122038	3.42888
GOTERM_BP_FAT	GO:0051338~regulation of transferase activity	58	1.61335	0.00187125	ENSMUSG00000020227, ENSMUSG00000001847, ENSMUSG00000019876, ENSMUSG00000062991, ENSMUSG00000009621, ENSMUSG00000021453, ENSMUSG00000028019, ENSMUSG00000032440, ENSMUSG00000023067, ENSMUSG00000024427, ENSMUSG00000000276, ENSMUSG00000061878, ENSMUSG00000029999, ENSMUSG00000037224, ENSMUSG00000026872, ENSMUSG00000043858, ENSMUSG00000031383, ENSMUSG00000020601, ENSMUSG00000040479, ENSMUSG00000026317,…	2332	194	11387	1.45985	0.999539	0.120164	3.42984
GOTERM_BP_FAT	GO:0045103~intermediate filament-based process	13	0.361613	0.00188006	ENSMUSG00000020932, ENSMUSG00000026728, ENSMUSG00000058354, ENSMUSG00000053797, ENSMUSG00000052415, ENSMUSG00000022055, ENSMUSG00000022054, ENSMUSG00000002633, ENSMUSG00000026159, ENSMUSG00000026317, ENSMUSG00000020396, ENSMUSG00000018736, ENSMUSG00000026131	2332	25	11387	2.53913	0.999555	0.118838	3.44572
GOTERM_BP_FAT	GO:0030203~glycosaminoglycan metabolic process	17	0.472879	0.00197796	ENSMUSG00000037254, ENSMUSG00000054162, ENSMUSG00000032252, ENSMUSG00000006522, ENSMUSG00000036356, ENSMUSG00000058297, ENSMUSG00000040151, ENSMUSG00000019929, ENSMUSG00000021665, ENSMUSG00000054008, ENSMUSG00000021476, ENSMUSG00000056399, ENSMUSG00000030413, ENSMUSG00000036599, ENSMUSG00000031952, ENSMUSG00000042961, ENSMUSG00000074916	2332	38	11387	2.18447	0.999702	0.122749	3.62205
GOTERM_BP_FAT	GO:0003012~muscle system process	25	0.69541	0.00201936	ENSMUSG00000057003, ENSMUSG00000031461, ENSMUSG00000038670, ENSMUSG00000057378, ENSMUSG00000021669, ENSMUSG00000010609, ENSMUSG00000028464, ENSMUSG00000033196, ENSMUSG00000056328, ENSMUSG00000063142, ENSMUSG00000020635, ENSMUSG00000020216, ENSMUSG00000051747, ENSMUSG00000020061, ENSMUSG00000040712, ENSMUSG00000028834, ENSMUSG00000030592, ENSMUSG00000052374, ENSMUSG00000006457, ENSMUSG00000027950,…	2332	66	11387	1.8496	0.999749	0.123294	3.69652
GOTERM_CC_FAT	GO:0031224~intrinsic to membrane	1021	28.4006	0.00212177	ENSMUSG00000039364, ENSMUSG00000032508, ENSMUSG00000025892, ENSMUSG00000024366, ENSMUSG00000047428, ENSMUSG00000018507, ENSMUSG00000046378, ENSMUSG00000025484, ENSMUSG00000050192, ENSMUSG00000025488, ENSMUSG00000020122, ENSMUSG00000040447, ENSMUSG00000027316, ENSMUSG00000022269, ENSMUSG00000066392, ENSMUSG00000063296, ENSMUSG00000048764, ENSMUSG00000046186, ENSMUSG00000035199, ENSMUSG00000024350,…	2238	4509	10508	1.06318	0.708891	0.0570714	3.07494
GOTERM_BP_FAT	GO:0010975~regulation of neuron projection development	19	0.528512	0.00212722	ENSMUSG00000034570, ENSMUSG00000000627, ENSMUSG00000050587, ENSMUSG00000053646, ENSMUSG00000029516, ENSMUSG00000068327, ENSMUSG00000052516, ENSMUSG00000066129, ENSMUSG00000022055, ENSMUSG00000022054, ENSMUSG00000023905, ENSMUSG00000034684, ENSMUSG00000027950, ENSMUSG00000029674, ENSMUSG00000050947, ENSMUSG00000020458, ENSMUSG00000026959, ENSMUSG00000027954, ENSMUSG00000022607	2332	45	11387	2.06168	0.999839	0.127553	3.89027
GOTERM_BP_FAT	GO:0014706~striated muscle tissue development	40	1.11266	0.00213857	ENSMUSG00000072720, ENSMUSG00000031972, ENSMUSG00000029071, ENSMUSG00000025809, ENSMUSG00000022951, ENSMUSG00000010066, ENSMUSG00000026418, ENSMUSG00000015843, ENSMUSG00000027488, ENSMUSG00000038160, ENSMUSG00000062991, ENSMUSG00000079243, ENSMUSG00000037992, ENSMUSG00000002633, ENSMUSG00000030470, ENSMUSG00000005583, ENSMUSG00000036766, ENSMUSG00000027763, ENSMUSG00000028969, ENSMUSG00000013663,…	2332	123	11387	1.58795	0.999846	0.126347	3.91064
GOTERM_CC_FAT	GO:0005856~cytoskeleton	257	7.14882	0.00218979	ENSMUSG00000024269, ENSMUSG00000058070, ENSMUSG00000029381, ENSMUSG00000025795, ENSMUSG00000053797, ENSMUSG00000037815, ENSMUSG00000019370, ENSMUSG00000033066, ENSMUSG00000021262, ENSMUSG00000029684, ENSMUSG00000029683, ENSMUSG00000053693, ENSMUSG00000029166, ENSMUSG00000021118, ENSMUSG00000035199, ENSMUSG00000001508, ENSMUSG00000054855, ENSMUSG00000043858, ENSMUSG00000020900, ENSMUSG00000006457,…	2238	1031	10508	1.1704	0.720195	0.0562497	3.17204
GOTERM_BP_FAT	GO:0051146~striated muscle cell differentiation	30	0.834492	0.00227629	ENSMUSG00000072720, ENSMUSG00000031972, ENSMUSG00000029071, ENSMUSG00000025809, ENSMUSG00000022951, ENSMUSG00000007877, ENSMUSG00000010066, ENSMUSG00000027488, ENSMUSG00000038160, ENSMUSG00000062991, ENSMUSG00000079243, ENSMUSG00000037992, ENSMUSG00000022105, ENSMUSG00000002633, ENSMUSG00000036766, ENSMUSG00000010175, ENSMUSG00000019146, ENSMUSG00000022443, ENSMUSG00000051747, ENSMUSG00000028161,…	2332	85	11387	1.72339	0.999913	0.132033	4.15745
GOTERM_CC_FAT	GO:0016529~sarcoplasmic reticulum	16	0.445063	0.00233226	ENSMUSG00000020216, ENSMUSG00000032648, ENSMUSG00000031543, ENSMUSG00000040118, ENSMUSG00000030102, ENSMUSG00000030730, ENSMUSG00000022519, ENSMUSG00000057378, ENSMUSG00000019787, ENSMUSG00000030592, ENSMUSG00000007122, ENSMUSG00000038239, ENSMUSG00000061603, ENSMUSG00000026407, ENSMUSG00000038583, ENSMUSG00000020635	2238	34	10508	2.20954	0.742472	0.0572779	3.37513
GOTERM_BP_FAT	GO:0070482~response to oxygen levels	24	0.667594	0.00233788	ENSMUSG00000020716, ENSMUSG00000032942, ENSMUSG00000025270, ENSMUSG00000032648, ENSMUSG00000031538, ENSMUSG00000030102, ENSMUSG00000078566, ENSMUSG00000026576, ENSMUSG00000018893, ENSMUSG00000023951, ENSMUSG00000027950, ENSMUSG00000014776, ENSMUSG00000021822, ENSMUSG00000072941, ENSMUSG00000047139, ENSMUSG00000005413, ENSMUSG00000031616, ENSMUSG00000026354, ENSMUSG00000057329, ENSMUSG00000004328,…	2332	63	11387	1.86016	0.999932	0.133477	4.26763
GOTERM_BP_FAT	GO:0042692~muscle cell differentiation	37	1.02921	0.00239459	ENSMUSG00000072720, ENSMUSG00000031972, ENSMUSG00000029071, ENSMUSG00000025809, ENSMUSG00000022951, ENSMUSG00000010066, ENSMUSG00000007877, ENSMUSG00000027488, ENSMUSG00000038160, ENSMUSG00000062991, ENSMUSG00000079243, ENSMUSG00000037992, ENSMUSG00000022105, ENSMUSG00000049107, ENSMUSG00000002633, ENSMUSG00000005583, ENSMUSG00000036766, ENSMUSG00000020592, ENSMUSG00000027763, ENSMUSG00000001627,…	2332	112	11387	1.61311	0.999946	0.134622	4.36899
GOTERM_MF_FAT	GO:0005525~GTP binding	94	2.61474	0.00242043	ENSMUSG00000023353, ENSMUSG00000038084, ENSMUSG00000036273, ENSMUSG00000030357, ENSMUSG00000037820, ENSMUSG00000029518, ENSMUSG00000001847, ENSMUSG00000030735, ENSMUSG00000068606, ENSMUSG00000045007, ENSMUSG00000057455, ENSMUSG00000055723, ENSMUSG00000020175, ENSMUSG00000032549, ENSMUSG00000025558, ENSMUSG00000029641, ENSMUSG00000058672, ENSMUSG00000031748, ENSMUSG00000011148, ENSMUSG00000010086,…	2282	346	11105	1.32207	0.969636	0.140955	3.92806
GOTERM_BP_FAT	GO:0006029~proteoglycan metabolic process	15	0.417246	0.00242482	ENSMUSG00000054162, ENSMUSG00000022483, ENSMUSG00000032252, ENSMUSG00000036356, ENSMUSG00000058297, ENSMUSG00000027198, ENSMUSG00000040151, ENSMUSG00000019929, ENSMUSG00000045216, ENSMUSG00000044499, ENSMUSG00000056399, ENSMUSG00000036599, ENSMUSG00000074916, ENSMUSG00000042961, ENSMUSG00000062329	2332	32	11387	2.28887	0.999953	0.134367	4.42296
GOTERM_BP_FAT	GO:0007626~locomotory behavior	65	1.80807	0.0024647	ENSMUSG00000025969, ENSMUSG00000032114, ENSMUSG00000000617, ENSMUSG00000049130, ENSMUSG00000038248, ENSMUSG00000036437, ENSMUSG00000001847, ENSMUSG00000020886, ENSMUSG00000052516, ENSMUSG00000050511, ENSMUSG00000022883, ENSMUSG00000001741, ENSMUSG00000062991, ENSMUSG00000038417, ENSMUSG00000030786, ENSMUSG00000071005, ENSMUSG00000021665, ENSMUSG00000031748, ENSMUSG00000015766, ENSMUSG00000063142,…	2332	225	11387	1.41063	0.99996	0.13461	4.49414
GOTERM_BP_FAT	GO:0006022~aminoglycan metabolic process	20	0.556328	0.00247792	ENSMUSG00000054162, ENSMUSG00000037254, ENSMUSG00000032252, ENSMUSG00000006522, ENSMUSG00000036356, ENSMUSG00000058297, ENSMUSG00000040151, ENSMUSG00000040809, ENSMUSG00000019929, ENSMUSG00000021665, ENSMUSG00000054008, ENSMUSG00000021476, ENSMUSG00000026450, ENSMUSG00000056399, ENSMUSG00000030413, ENSMUSG00000036599, ENSMUSG00000031952, ENSMUSG00000059479, ENSMUSG00000074916, ENSMUSG00000042961	2332	49	11387	1.99303	0.999962	0.133509	4.51771
GOTERM_BP_FAT	GO:0046942~carboxylic acid transport	32	0.890125	0.00248307	ENSMUSG00000027010, ENSMUSG00000023169, ENSMUSG00000059316, ENSMUSG00000024659, ENSMUSG00000027340, ENSMUSG00000040010, ENSMUSG00000020261, ENSMUSG00000020264, ENSMUSG00000020142, ENSMUSG00000031904, ENSMUSG00000061171, ENSMUSG00000019082, ENSMUSG00000035199, ENSMUSG00000008932, ENSMUSG00000024935, ENSMUSG00000031297, ENSMUSG00000003623, ENSMUSG00000038178, ENSMUSG00000041313, ENSMUSG00000023073,…	2332	93	11387	1.68015	0.999963	0.132038	4.5269
GOTERM_MF_FAT	GO:0005275~amine transmembrane transporter activity	22	0.611961	0.00254818	ENSMUSG00000027010, ENSMUSG00000019082, ENSMUSG00000028412, ENSMUSG00000055368, ENSMUSG00000023169, ENSMUSG00000024935, ENSMUSG00000020838, ENSMUSG00000030109, ENSMUSG00000040010, ENSMUSG00000031297, ENSMUSG00000020261, ENSMUSG00000038178, ENSMUSG00000041313, ENSMUSG00000020264, ENSMUSG00000022756, ENSMUSG00000021565, ENSMUSG00000001918, ENSMUSG00000069072, ENSMUSG00000020142, ENSMUSG00000031904,…	2282	56	11105	1.91178	0.974756	0.142126	4.13131
GOTERM_MF_FAT	GO:0004674~protein serine/threonine kinase activity	109	3.03199	0.00255861	ENSMUSG00000022433, ENSMUSG00000020785, ENSMUSG00000025060, ENSMUSG00000029516, ENSMUSG00000042724, ENSMUSG00000032500, ENSMUSG00000022781, ENSMUSG00000073563, ENSMUSG00000032440, ENSMUSG00000031644, ENSMUSG00000031314, ENSMUSG00000053693, ENSMUSG00000019970, ENSMUSG00000026834, ENSMUSG00000004085, ENSMUSG00000026749, ENSMUSG00000033966, ENSMUSG00000005469, ENSMUSG00000039954, ENSMUSG00000035112,…	2282	411	11105	1.29059	0.975134	0.13737	4.14789
GOTERM_BP_FAT	GO:0050804~regulation of synaptic transmission	33	0.917942	0.00257172	ENSMUSG00000030525, ENSMUSG00000048482, ENSMUSG00000041670, ENSMUSG00000010066, ENSMUSG00000020886, ENSMUSG00000062995, ENSMUSG00000049107, ENSMUSG00000010609, ENSMUSG00000054814, ENSMUSG00000022935, ENSMUSG00000022240, ENSMUSG00000003378, ENSMUSG00000022415, ENSMUSG00000001985, ENSMUSG00000028969, ENSMUSG00000024399, ENSMUSG00000039714, ENSMUSG00000020716, ENSMUSG00000028833, ENSMUSG00000028161,…	2332	97	11387	1.6612	0.999974	0.134684	4.68488
GOTERM_BP_FAT	GO:0010033~response to organic substance	104	2.89291	0.00262832	ENSMUSG00000032508, ENSMUSG00000032648, ENSMUSG00000020787, ENSMUSG00000018196, ENSMUSG00000022951, ENSMUSG00000053907, ENSMUSG00000020886, ENSMUSG00000038418, ENSMUSG00000025408, ENSMUSG00000032440, ENSMUSG00000029378, ENSMUSG00000015766, ENSMUSG00000019970, ENSMUSG00000026834, ENSMUSG00000019768, ENSMUSG00000027646, ENSMUSG00000054717, ENSMUSG00000038894, ENSMUSG00000048376, ENSMUSG00000031960,…	2332	391	11387	1.29879	0.999979	0.135713	4.7856
GOTERM_MF_FAT	GO:0005085~guanyl-nucleotide exchange factor activity	44	1.22392	0.00277077	ENSMUSG00000031442, ENSMUSG00000009681, ENSMUSG00000027347, ENSMUSG00000066406, ENSMUSG00000071176, ENSMUSG00000021708, ENSMUSG00000019852, ENSMUSG00000026821, ENSMUSG00000037509, ENSMUSG00000024241, ENSMUSG00000066129, ENSMUSG00000019467, ENSMUSG00000052921, ENSMUSG00000009621, ENSMUSG00000034867, ENSMUSG00000025558, ENSMUSG00000024998, ENSMUSG00000039844, ENSMUSG00000038020, ENSMUSG00000040964,…	2282	140	11105	1.52942	0.981703	0.142629	4.48447
GOTERM_MF_FAT	GO:0022834~ligand-gated channel activity	34	0.945758	0.00280331	ENSMUSG00000030525, ENSMUSG00000022041, ENSMUSG00000038319, ENSMUSG00000010803, ENSMUSG00000025892, ENSMUSG00000000560, ENSMUSG00000057378, ENSMUSG00000020436, ENSMUSG00000035594, ENSMUSG00000022935, ENSMUSG00000044216, ENSMUSG00000008590, ENSMUSG00000003378, ENSMUSG00000029211, ENSMUSG00000026824, ENSMUSG00000038026, ENSMUSG00000001985, ENSMUSG00000032017, ENSMUSG00000042529, ENSMUSG00000023017,…	2282	101	11105	1.63818	0.982544	0.13923	4.53599
GOTERM_MF_FAT	GO:0015276~ligand-gated ion channel activity	34	0.945758	0.00280331	ENSMUSG00000030525, ENSMUSG00000022041, ENSMUSG00000038319, ENSMUSG00000010803, ENSMUSG00000025892, ENSMUSG00000000560, ENSMUSG00000057378, ENSMUSG00000020436, ENSMUSG00000035594, ENSMUSG00000022935, ENSMUSG00000044216, ENSMUSG00000008590, ENSMUSG00000003378, ENSMUSG00000029211, ENSMUSG00000026824, ENSMUSG00000038026, ENSMUSG00000001985, ENSMUSG00000032017, ENSMUSG00000042529, ENSMUSG00000023017,…	2282	101	11105	1.63818	0.982544	0.13923	4.53599
GOTERM_MF_FAT	GO:0005496~steroid binding	17	0.472879	0.00282494	ENSMUSG00000028222, ENSMUSG00000024955, ENSMUSG00000017950, ENSMUSG00000031574, ENSMUSG00000019768, ENSMUSG00000032278, ENSMUSG00000049940, ENSMUSG00000032292, ENSMUSG00000015843, ENSMUSG00000046532, ENSMUSG00000031870, ENSMUSG00000031618, ENSMUSG00000037348, ENSMUSG00000021255, ENSMUSG00000026610, ENSMUSG00000032485, ENSMUSG00000002108	2282	39	11105	2.12123	0.983081	0.135575	4.57023
GOTERM_MF_FAT	GO:0015171~amino acid transmembrane transporter activity	19	0.528512	0.00294759	ENSMUSG00000027010, ENSMUSG00000019082, ENSMUSG00000023169, ENSMUSG00000024935, ENSMUSG00000030109, ENSMUSG00000040010, ENSMUSG00000031297, ENSMUSG00000020261, ENSMUSG00000038178, ENSMUSG00000041313, ENSMUSG00000020264, ENSMUSG00000022756, ENSMUSG00000021565, ENSMUSG00000001918, ENSMUSG00000069072, ENSMUSG00000020142, ENSMUSG00000031904, ENSMUSG00000030500, ENSMUSG00000010095	2282	46	11105	2.01001	0.985831	0.136519	4.76414
GOTERM_CC_FAT	GO:0042995~cell projection	145	4.03338	0.00318183	ENSMUSG00000031442, ENSMUSG00000025969, ENSMUSG00000034570, ENSMUSG00000075273, ENSMUSG00000060843, ENSMUSG00000024261, ENSMUSG00000029516, ENSMUSG00000037815, ENSMUSG00000001847, ENSMUSG00000033066, ENSMUSG00000029581, ENSMUSG00000060534, ENSMUSG00000060261, ENSMUSG00000031642, ENSMUSG00000021262, ENSMUSG00000029684, ENSMUSG00000003378, ENSMUSG00000036766, ENSMUSG00000001985, ENSMUSG00000021118,…	2238	552	10508	1.23336	0.843013	0.0742487	4.57799
GOTERM_BP_FAT	GO:0016044~membrane organization	74	2.05841	0.00320041	ENSMUSG00000038084, ENSMUSG00000040276, ENSMUSG00000001847, ENSMUSG00000020886, ENSMUSG00000024521, ENSMUSG00000022999, ENSMUSG00000025340, ENSMUSG00000028488, ENSMUSG00000027457, ENSMUSG00000032440, ENSMUSG00000022602, ENSMUSG00000021314, ENSMUSG00000056328, ENSMUSG00000005069, ENSMUSG00000024772, ENSMUSG00000024413, ENSMUSG00000024883, ENSMUSG00000042524, ENSMUSG00000001508, ENSMUSG00000002944,…	2332	265	11387	1.36354	0.999998	0.160777	5.79814
GOTERM_BP_FAT	GO:0005976~polysaccharide metabolic process	30	0.834492	0.00336401	ENSMUSG00000054162, ENSMUSG00000037254, ENSMUSG00000032114, ENSMUSG00000033400, ENSMUSG00000032649, ENSMUSG00000032648, ENSMUSG00000032252, ENSMUSG00000036356, ENSMUSG00000040151, ENSMUSG00000040809, ENSMUSG00000019929, ENSMUSG00000021665, ENSMUSG00000054008, ENSMUSG00000021476, ENSMUSG00000026450, ENSMUSG00000056399, ENSMUSG00000030413, ENSMUSG00000036599, ENSMUSG00000059479, ENSMUSG00000019528,…	2332	87	11387	1.68377	0.999999	0.166257	6.08582
GOTERM_MF_FAT	GO:0019001~guanyl nucleotide binding	95	2.64256	0.00339202	ENSMUSG00000023353, ENSMUSG00000038084, ENSMUSG00000036273, ENSMUSG00000030357, ENSMUSG00000037820, ENSMUSG00000029518, ENSMUSG00000001847, ENSMUSG00000030735, ENSMUSG00000068606, ENSMUSG00000045007, ENSMUSG00000057455, ENSMUSG00000055723, ENSMUSG00000020175, ENSMUSG00000032549, ENSMUSG00000025558, ENSMUSG00000029641, ENSMUSG00000058672, ENSMUSG00000031748, ENSMUSG00000011148, ENSMUSG00000010086,…	2282	354	11105	1.30594	0.99255	0.150681	5.46369
GOTERM_MF_FAT	GO:0032561~guanyl ribonucleotide binding	95	2.64256	0.00339202	ENSMUSG00000023353, ENSMUSG00000038084, ENSMUSG00000036273, ENSMUSG00000030357, ENSMUSG00000037820, ENSMUSG00000029518, ENSMUSG00000001847, ENSMUSG00000030735, ENSMUSG00000068606, ENSMUSG00000045007, ENSMUSG00000057455, ENSMUSG00000055723, ENSMUSG00000020175, ENSMUSG00000032549, ENSMUSG00000025558, ENSMUSG00000029641, ENSMUSG00000058672, ENSMUSG00000031748, ENSMUSG00000011148, ENSMUSG00000010086,…	2282	354	11105	1.30594	0.99255	0.150681	5.46369
GOTERM_BP_FAT	GO:0009725~response to hormone stimulus	47	1.30737	0.00345008	ENSMUSG00000072849, ENSMUSG00000041481, ENSMUSG00000025246, ENSMUSG00000022951, ENSMUSG00000053907, ENSMUSG00000059201, ENSMUSG00000028698, ENSMUSG00000032440, ENSMUSG00000047139, ENSMUSG00000000416, ENSMUSG00000024907, ENSMUSG00000029378, ENSMUSG00000042228, ENSMUSG00000020593, ENSMUSG00000021091, ENSMUSG00000032737, ENSMUSG00000032485, ENSMUSG00000036123, ENSMUSG00000019970, ENSMUSG00000063142,…	2332	154	11387	1.49025	0.999999	0.168121	6.23682
GOTERM_BP_FAT	GO:0043549~regulation of kinase activity	55	1.5299	0.00363941	ENSMUSG00000020227, ENSMUSG00000001847, ENSMUSG00000019876, ENSMUSG00000062991, ENSMUSG00000009621, ENSMUSG00000021453, ENSMUSG00000028019, ENSMUSG00000032440, ENSMUSG00000023067, ENSMUSG00000024427, ENSMUSG00000000276, ENSMUSG00000061878, ENSMUSG00000029999, ENSMUSG00000037224, ENSMUSG00000026872, ENSMUSG00000043858, ENSMUSG00000031383, ENSMUSG00000020601, ENSMUSG00000040479, ENSMUSG00000048376,…	2332	187	11387	1.43616	1	0.174444	6.5682
GOTERM_BP_FAT	GO:0043627~response to estrogen stimulus	14	0.38943	0.00380603	ENSMUSG00000032440, ENSMUSG00000047139, ENSMUSG00000005413, ENSMUSG00000020044, ENSMUSG00000025246, ENSMUSG00000000416, ENSMUSG00000029378, ENSMUSG00000024907, ENSMUSG00000057329, ENSMUSG00000026354, ENSMUSG00000022951, ENSMUSG00000019768, ENSMUSG00000063142, ENSMUSG00000029552	2332	30	11387	2.2787	1	0.179592	6.8589
GOTERM_BP_FAT	GO:0018209~peptidyl-serine modification	14	0.38943	0.00380603	ENSMUSG00000054162, ENSMUSG00000019699, ENSMUSG00000058297, ENSMUSG00000027177, ENSMUSG00000019929, ENSMUSG00000035390, ENSMUSG00000071113, ENSMUSG00000027077, ENSMUSG00000057329, ENSMUSG00000056399, ENSMUSG00000023050, ENSMUSG00000024858, ENSMUSG00000042961, ENSMUSG00000028969	2332	30	11387	2.2787	1	0.179592	6.8589
GOTERM_BP_FAT	GO:0006793~phosphorus metabolic process	203	5.64673	0.00392399	ENSMUSG00000031506, ENSMUSG00000042724, ENSMUSG00000030110, ENSMUSG00000032500, ENSMUSG00000022781, ENSMUSG00000073563, ENSMUSG00000031644, ENSMUSG00000020122, ENSMUSG00000053693, ENSMUSG00000019970, ENSMUSG00000029999, ENSMUSG00000026749, ENSMUSG00000042817, ENSMUSG00000068706, ENSMUSG00000027646, ENSMUSG00000019577, ENSMUSG00000039954, ENSMUSG00000031383, ENSMUSG00000020601, ENSMUSG00000048376,…	2332	836	11387	1.18569	1	0.182537	7.0642
GOTERM_BP_FAT	GO:0006796~phosphate metabolic process	203	5.64673	0.00392399	ENSMUSG00000031506, ENSMUSG00000042724, ENSMUSG00000030110, ENSMUSG00000032500, ENSMUSG00000022781, ENSMUSG00000073563, ENSMUSG00000031644, ENSMUSG00000020122, ENSMUSG00000053693, ENSMUSG00000019970, ENSMUSG00000029999, ENSMUSG00000026749, ENSMUSG00000042817, ENSMUSG00000068706, ENSMUSG00000027646, ENSMUSG00000019577, ENSMUSG00000039954, ENSMUSG00000031383, ENSMUSG00000020601, ENSMUSG00000048376,…	2332	836	11387	1.18569	1	0.182537	7.0642
GOTERM_MF_FAT	GO:0005543~phospholipid binding	37	1.02921	0.00415862	ENSMUSG00000031442, ENSMUSG00000028385, ENSMUSG00000036882, ENSMUSG00000020848, ENSMUSG00000038844, ENSMUSG00000024659, ENSMUSG00000032231, ENSMUSG00000030731, ENSMUSG00000019804, ENSMUSG00000002365, ENSMUSG00000032422, ENSMUSG00000026452, ENSMUSG00000050373, ENSMUSG00000020553, ENSMUSG00000019320, ENSMUSG00000021411, ENSMUSG00000032737, ENSMUSG00000021596, ENSMUSG00000028136, ENSMUSG00000042364,…	2282	115	11105	1.56569	0.997544	0.176216	6.65901
GOTERM_BP_FAT	GO:0046903~secretion	61	1.6968	0.00417976	ENSMUSG00000026981, ENSMUSG00000048482, ENSMUSG00000002699, ENSMUSG00000029071, ENSMUSG00000041670, ENSMUSG00000001018, ENSMUSG00000020787, ENSMUSG00000017978, ENSMUSG00000024261, ENSMUSG00000059201, ENSMUSG00000018604, ENSMUSG00000063142, ENSMUSG00000066392, ENSMUSG00000020635, ENSMUSG00000049044, ENSMUSG00000033768, ENSMUSG00000030534, ENSMUSG00000033595, ENSMUSG00000039714, ENSMUSG00000019726,…	2332	213	11387	1.3984	1	0.191086	7.50785
GOTERM_BP_FAT	GO:0006954~inflammatory response	60	1.66898	0.00425705	ENSMUSG00000029380, ENSMUSG00000026399, ENSMUSG00000032508, ENSMUSG00000020787, ENSMUSG00000050222, ENSMUSG00000074115, ENSMUSG00000071005, ENSMUSG00000031681, ENSMUSG00000054008, ENSMUSG00000079227, ENSMUSG00000026365, ENSMUSG00000023224, ENSMUSG00000004814, ENSMUSG00000061878, ENSMUSG00000028979, ENSMUSG00000036905, ENSMUSG00000036896, ENSMUSG00000025746, ENSMUSG00000048376, ENSMUSG00000023078,…	2332	209	11387	1.4018	1	0.192134	7.64153
GOTERM_MF_FAT	GO:0008047~enzyme activator activity	68	1.89152	0.00439148	ENSMUSG00000023353, ENSMUSG00000026678, ENSMUSG00000036273, ENSMUSG00000029174, ENSMUSG00000002459, ENSMUSG00000032870, ENSMUSG00000026883, ENSMUSG00000039178, ENSMUSG00000034867, ENSMUSG00000026360, ENSMUSG00000026159, ENSMUSG00000037999, ENSMUSG00000019979, ENSMUSG00000021219, ENSMUSG00000019320, ENSMUSG00000020121, ENSMUSG00000030257, ENSMUSG00000025485, ENSMUSG00000042303, ENSMUSG00000059810,…	2282	242	11105	1.3674	0.998247	0.179898	7.01926
GOTERM_CC_FAT	GO:0042383~sarcolemma	19	0.528512	0.00442041	ENSMUSG00000026208, ENSMUSG00000001508, ENSMUSG00000033161, ENSMUSG00000025809, ENSMUSG00000042529, ENSMUSG00000040118, ENSMUSG00000019768, ENSMUSG00000024659, ENSMUSG00000030592, ENSMUSG00000027488, ENSMUSG00000064329, ENSMUSG00000032231, ENSMUSG00000057531, ENSMUSG00000026407, ENSMUSG00000024302, ENSMUSG00000026824, ENSMUSG00000029361, ENSMUSG00000024471, ENSMUSG00000007097	2238	46	10508	1.93935	0.923766	0.0978352	6.30662
GOTERM_BP_FAT	GO:0051969~regulation of transmission of nerve impulse	34	0.945758	0.00444653	ENSMUSG00000030525, ENSMUSG00000048482, ENSMUSG00000041670, ENSMUSG00000010066, ENSMUSG00000020886, ENSMUSG00000062995, ENSMUSG00000049107, ENSMUSG00000010609, ENSMUSG00000054814, ENSMUSG00000031668, ENSMUSG00000022935, ENSMUSG00000022240, ENSMUSG00000003378, ENSMUSG00000022415, ENSMUSG00000001985, ENSMUSG00000028969, ENSMUSG00000024399, ENSMUSG00000039714, ENSMUSG00000020716, ENSMUSG00000028833,…	2332	104	11387	1.59634	1	0.197635	7.96846
GOTERM_CC_FAT	GO:0034703~cation channel complex	32	0.890125	0.00461977	ENSMUSG00000050556, ENSMUSG00000028033, ENSMUSG00000016946, ENSMUSG00000075316, ENSMUSG00000060882, ENSMUSG00000040724, ENSMUSG00000010066, ENSMUSG00000020155, ENSMUSG00000064329, ENSMUSG00000062785, ENSMUSG00000042604, ENSMUSG00000043673, ENSMUSG00000058975, ENSMUSG00000046731, ENSMUSG00000022342, ENSMUSG00000063142, ENSMUSG00000045246, ENSMUSG00000011751, ENSMUSG00000046523, ENSMUSG00000045053,…	2238	93	10508	1.61557	0.93214	0.0982999	6.58212
GOTERM_BP_FAT	GO:0006468~protein amino acid phosphorylation	154	4.28373	0.00479654	ENSMUSG00000032584, ENSMUSG00000022433, ENSMUSG00000020785, ENSMUSG00000025060, ENSMUSG00000029516, ENSMUSG00000042724, ENSMUSG00000030110, ENSMUSG00000032500, ENSMUSG00000022781, ENSMUSG00000073563, ENSMUSG00000021453, ENSMUSG00000032440, ENSMUSG00000031644, ENSMUSG00000020122, ENSMUSG00000053693, ENSMUSG00000019970, ENSMUSG00000026834, ENSMUSG00000004085, ENSMUSG00000029999, ENSMUSG00000026749,…	2332	619	11387	1.21482	1	0.209221	8.56949
GOTERM_BP_FAT	GO:0048008~platelet-derived growth factor receptor signaling pathway	11	0.305981	0.00481959	ENSMUSG00000038393, ENSMUSG00000028019, ENSMUSG00000034640, ENSMUSG00000039844, ENSMUSG00000031538, ENSMUSG00000024750, ENSMUSG00000032220, ENSMUSG00000027777, ENSMUSG00000032515, ENSMUSG00000027646, ENSMUSG00000013663	2332	21	11387	2.55773	1	0.20792	8.60895
GOTERM_CC_FAT	GO:0019898~extrinsic to membrane	119	3.31015	0.00489536	ENSMUSG00000044626, ENSMUSG00000041670, ENSMUSG00000025793, ENSMUSG00000020886, ENSMUSG00000001847, ENSMUSG00000062995, ENSMUSG00000020078, ENSMUSG00000039232, ENSMUSG00000042388, ENSMUSG00000011148, ENSMUSG00000005069, ENSMUSG00000024772, ENSMUSG00000049044, ENSMUSG00000021118, ENSMUSG00000020901, ENSMUSG00000038039, ENSMUSG00000020580, ENSMUSG00000031242, ENSMUSG00000028434, ENSMUSG00000022469,…	2238	447	10508	1.24997	0.942224	0.100215	6.96171
GOTERM_BP_FAT	GO:0009719~response to endogenous stimulus	51	1.41864	0.00491383	ENSMUSG00000072849, ENSMUSG00000025246, ENSMUSG00000022951, ENSMUSG00000053907, ENSMUSG00000059201, ENSMUSG00000032440, ENSMUSG00000025408, ENSMUSG00000000416, ENSMUSG00000029378, ENSMUSG00000032737, ENSMUSG00000032485, ENSMUSG00000019970, ENSMUSG00000063142, ENSMUSG00000002108, ENSMUSG00000031490, ENSMUSG00000027540, ENSMUSG00000026834, ENSMUSG00000020044, ENSMUSG00000019768, ENSMUSG00000037428,…	2332	173	11387	1.43948	1	0.209349	8.77006
GOTERM_BP_FAT	GO:0016265~death	126	3.50487	0.00493214	ENSMUSG00000025968, ENSMUSG00000032580, ENSMUSG00000025060, ENSMUSG00000020787, ENSMUSG00000022125, ENSMUSG00000019256, ENSMUSG00000020077, ENSMUSG00000030641, ENSMUSG00000022781, ENSMUSG00000002797, ENSMUSG00000021453, ENSMUSG00000060534, ENSMUSG00000038417, ENSMUSG00000022500, ENSMUSG00000019979, ENSMUSG00000026430, ENSMUSG00000019970, ENSMUSG00000024151, ENSMUSG00000028974, ENSMUSG00000026834,…	2332	495	11387	1.24293	1	0.207899	8.80136
GOTERM_MF_FAT	GO:0004143~diacylglycerol kinase activity	9	0.250348	0.00501173	ENSMUSG00000000276, ENSMUSG00000040479, ENSMUSG00000038665, ENSMUSG00000034731, ENSMUSG00000036095, ENSMUSG00000061878, ENSMUSG00000025357, ENSMUSG00000022861, ENSMUSG00000070738	2282	15	11105	2.91981	0.999286	0.197118	7.97251
GOTERM_BP_FAT	GO:0043523~regulation of neuron apoptosis	27	0.751043	0.00532062	ENSMUSG00000048482, ENSMUSG00000024521, ENSMUSG00000061436, ENSMUSG00000049107, ENSMUSG00000026826, ENSMUSG00000026805, ENSMUSG00000048895, ENSMUSG00000024151, ENSMUSG00000028969, ENSMUSG00000034891, ENSMUSG00000024399, ENSMUSG00000020716, ENSMUSG00000028914, ENSMUSG00000019768, ENSMUSG00000027852, ENSMUSG00000017716, ENSMUSG00000021549, ENSMUSG00000022055, ENSMUSG00000054988, ENSMUSG00000026959,…	2332	78	11387	1.69025	1	0.22012	9.46251
GOTERM_BP_FAT	GO:0007163~establishment or maintenance of cell polarity	14	0.38943	0.00534436	ENSMUSG00000042812, ENSMUSG00000022443, ENSMUSG00000052397, ENSMUSG00000037815, ENSMUSG00000034227, ENSMUSG00000019920, ENSMUSG00000028649, ENSMUSG00000030020, ENSMUSG00000033392, ENSMUSG00000002633, ENSMUSG00000035390, ENSMUSG00000053046, ENSMUSG00000063450, ENSMUSG00000037643	2332	31	11387	2.2052	1	0.218798	9.50275
GOTERM_CC_FAT	GO:0008021~synaptic vesicle	25	0.69541	0.00537741	ENSMUSG00000033595, ENSMUSG00000036273, ENSMUSG00000070570, ENSMUSG00000017978, ENSMUSG00000024261, ENSMUSG00000020848, ENSMUSG00000033981, ENSMUSG00000038486, ENSMUSG00000049303, ENSMUSG00000062995, ENSMUSG00000026787, ENSMUSG00000024743, ENSMUSG00000031840, ENSMUSG00000030731, ENSMUSG00000032076, ENSMUSG00000027887, ENSMUSG00000026452, ENSMUSG00000026959, ENSMUSG00000027849, ENSMUSG00000042078,…	2238	68	10508	1.7262	0.9564	0.10585	7.62222
GOTERM_BP_FAT	GO:0044092~negative regulation of molecular function	40	1.11266	0.00537942	ENSMUSG00000056216, ENSMUSG00000020227, ENSMUSG00000048776, ENSMUSG00000000617, ENSMUSG00000017950, ENSMUSG00000039515, ENSMUSG00000034227, ENSMUSG00000050511, ENSMUSG00000036390, ENSMUSG00000019876, ENSMUSG00000021453, ENSMUSG00000031628, ENSMUSG00000027177, ENSMUSG00000022105, ENSMUSG00000025408, ENSMUSG00000058756, ENSMUSG00000050965, ENSMUSG00000032715, ENSMUSG00000005871, ENSMUSG00000047904,…	2332	129	11387	1.51409	1	0.217909	9.56218
GOTERM_BP_FAT	GO:0010721~negative regulation of cell development	16	0.445063	0.00564014	ENSMUSG00000021796, ENSMUSG00000020716, ENSMUSG00000040785, ENSMUSG00000048482, ENSMUSG00000000627, ENSMUSG00000029516, ENSMUSG00000068327, ENSMUSG00000037815, ENSMUSG00000021379, ENSMUSG00000034684, ENSMUSG00000047139, ENSMUSG00000020458, ENSMUSG00000008999, ENSMUSG00000022607, ENSMUSG00000049556, ENSMUSG00000048616	2332	38	11387	2.05597	1	0.225004	10.0029
GOTERM_BP_FAT	GO:0001764~neuron migration	24	0.667594	0.00567845	ENSMUSG00000037032, ENSMUSG00000027674, ENSMUSG00000001507, ENSMUSG00000038765, ENSMUSG00000041730, ENSMUSG00000024366, ENSMUSG00000022678, ENSMUSG00000020900, ENSMUSG00000052920, ENSMUSG00000060534, ENSMUSG00000027797, ENSMUSG00000027967, ENSMUSG00000038331, ENSMUSG00000000416, ENSMUSG00000026826, ENSMUSG00000026805, ENSMUSG00000005069, ENSMUSG00000048895, ENSMUSG00000030077, ENSMUSG00000022607,…	2332	67	11387	1.74911	1	0.224187	10.0675
GOTERM_CC_FAT	GO:0005768~endosome	71	1.97497	0.00596634	ENSMUSG00000025793, ENSMUSG00000037722, ENSMUSG00000026888, ENSMUSG00000020078, ENSMUSG00000015652, ENSMUSG00000025340, ENSMUSG00000034867, ENSMUSG00000032086, ENSMUSG00000038417, ENSMUSG00000026322, ENSMUSG00000034109, ENSMUSG00000022602, ENSMUSG00000079227, ENSMUSG00000024772, ENSMUSG00000027293, ENSMUSG00000009907, ENSMUSG00000027291, ENSMUSG00000030534, ENSMUSG00000005802, ENSMUSG00000024413,…	2238	249	10508	1.33881	0.969095	0.112983	8.42328
GOTERM_CC_FAT	GO:0019717~synaptosome	24	0.667594	0.00613351	ENSMUSG00000053825, ENSMUSG00000034891, ENSMUSG00000033595, ENSMUSG00000010825, ENSMUSG00000002103, ENSMUSG00000000627, ENSMUSG00000029071, ENSMUSG00000020340, ENSMUSG00000001018, ENSMUSG00000047879, ENSMUSG00000070570, ENSMUSG00000001507, ENSMUSG00000025809, ENSMUSG00000003872, ENSMUSG00000023017, ENSMUSG00000020886, ENSMUSG00000027457, ENSMUSG00000040640, ENSMUSG00000026959, ENSMUSG00000019906,…	2238	65	10508	1.73364	0.971972	0.112327	8.64947
GOTERM_BP_FAT	GO:0031644~regulation of neurological system process	35	0.973574	0.00618539	ENSMUSG00000030525, ENSMUSG00000048482, ENSMUSG00000041670, ENSMUSG00000010066, ENSMUSG00000020886, ENSMUSG00000062995, ENSMUSG00000010609, ENSMUSG00000049107, ENSMUSG00000054814, ENSMUSG00000031668, ENSMUSG00000022935, ENSMUSG00000022240, ENSMUSG00000003378, ENSMUSG00000022415, ENSMUSG00000001985, ENSMUSG00000028969, ENSMUSG00000024399, ENSMUSG00000039714, ENSMUSG00000020716, ENSMUSG00000028833,…	2332	110	11387	1.55366	1	0.239366	10.918
GOTERM_CC_FAT	GO:0033267~axon part	12	0.333797	0.00620681	ENSMUSG00000027978, ENSMUSG00000011751, ENSMUSG00000026830, ENSMUSG00000005871, ENSMUSG00000019768, ENSMUSG00000023050, ENSMUSG00000017167, ENSMUSG00000041607, ENSMUSG00000052516, ENSMUSG00000022883, ENSMUSG00000063142, ENSMUSG00000064329	2238	24	10508	2.34763	0.973147	0.110139	8.74848
GOTERM_BP_FAT	GO:0007268~synaptic transmission	51	1.41864	0.00626637	ENSMUSG00000000617, ENSMUSG00000029071, ENSMUSG00000047879, ENSMUSG00000001018, ENSMUSG00000026986, ENSMUSG00000070570, ENSMUSG00000024261, ENSMUSG00000025892, ENSMUSG00000062991, ENSMUSG00000020436, ENSMUSG00000000416, ENSMUSG00000003378, ENSMUSG00000022607, ENSMUSG00000032186, ENSMUSG00000063142, ENSMUSG00000066392, ENSMUSG00000033768, ENSMUSG00000039714, ENSMUSG00000028161, ENSMUSG00000021448,…	2332	175	11387	1.42303	1	0.239856	11.0532
GOTERM_BP_FAT	GO:0045597~positive regulation of cell differentiation	49	1.363	0.00646099	ENSMUSG00000029275, ENSMUSG00000047407, ENSMUSG00000048482, ENSMUSG00000035451, ENSMUSG00000029359, ENSMUSG00000052516, ENSMUSG00000059201, ENSMUSG00000031688, ENSMUSG00000062991, ENSMUSG00000022105, ENSMUSG00000049107, ENSMUSG00000031520, ENSMUSG00000002633, ENSMUSG00000036478, ENSMUSG00000032440, ENSMUSG00000014599, ENSMUSG00000050947, ENSMUSG00000031681, ENSMUSG00000022687, ENSMUSG00000005871,…	2332	167	11387	1.43272	1	0.244077	11.3772
GOTERM_BP_FAT	GO:0008219~cell death	123	3.42142	0.00651374	ENSMUSG00000025968, ENSMUSG00000032580, ENSMUSG00000025060, ENSMUSG00000020787, ENSMUSG00000022125, ENSMUSG00000019256, ENSMUSG00000020077, ENSMUSG00000030641, ENSMUSG00000022781, ENSMUSG00000002797, ENSMUSG00000021453, ENSMUSG00000038417, ENSMUSG00000060534, ENSMUSG00000022500, ENSMUSG00000019979, ENSMUSG00000026430, ENSMUSG00000019970, ENSMUSG00000024151, ENSMUSG00000028974, ENSMUSG00000026834,…	2332	486	11387	1.2358	1	0.243588	11.4648
GOTERM_MF_FAT	GO:0003924~GTPase activity	39	1.08484	0.00658168	ENSMUSG00000038084, ENSMUSG00000037742, ENSMUSG00000028268, ENSMUSG00000030735, ENSMUSG00000045136, ENSMUSG00000001847, ENSMUSG00000045007, ENSMUSG00000025422, ENSMUSG00000020459, ENSMUSG00000028270, ENSMUSG00000023952, ENSMUSG00000058672, ENSMUSG00000010086, ENSMUSG00000031748, ENSMUSG00000057614, ENSMUSG00000026202, ENSMUSG00000026825, ENSMUSG00000024772, ENSMUSG00000043091, ENSMUSG00000027293,…	2282	126	11105	1.50625	0.999927	0.244264	10.3444
GOTERM_BP_FAT	GO:0030595~leukocyte chemotaxis	12	0.333797	0.00661969	ENSMUSG00000056071, ENSMUSG00000030786, ENSMUSG00000032114, ENSMUSG00000050965, ENSMUSG00000019726, ENSMUSG00000059498, ENSMUSG00000049130, ENSMUSG00000000290, ENSMUSG00000025804, ENSMUSG00000030707, ENSMUSG00000016024, ENSMUSG00000001741	2332	25	11387	2.34381	1	0.244821	11.6406
GOTERM_BP_FAT	GO:0060326~cell chemotaxis	12	0.333797	0.00661969	ENSMUSG00000056071, ENSMUSG00000030786, ENSMUSG00000032114, ENSMUSG00000050965, ENSMUSG00000019726, ENSMUSG00000059498, ENSMUSG00000049130, ENSMUSG00000000290, ENSMUSG00000025804, ENSMUSG00000030707, ENSMUSG00000016024, ENSMUSG00000001741	2332	25	11387	2.34381	1	0.244821	11.6406
GOTERM_BP_FAT	GO:0046578~regulation of Ras protein signal transduction	52	1.44645	0.00693177	ENSMUSG00000031442, ENSMUSG00000023353, ENSMUSG00000066406, ENSMUSG00000029174, ENSMUSG00000032870, ENSMUSG00000039178, ENSMUSG00000062991, ENSMUSG00000019467, ENSMUSG00000009621, ENSMUSG00000026159, ENSMUSG00000037999, ENSMUSG00000042895, ENSMUSG00000040964, ENSMUSG00000021215, ENSMUSG00000042303, ENSMUSG00000017631, ENSMUSG00000051747, ENSMUSG00000038665, ENSMUSG00000043858, ENSMUSG00000040479,…	2332	180	11387	1.41063	1	0.252547	12.1564
GOTERM_BP_FAT	GO:0051241~negative regulation of multicellular organismal process	31	0.862309	0.00699011	ENSMUSG00000030525, ENSMUSG00000032114, ENSMUSG00000020227, ENSMUSG00000020077, ENSMUSG00000024386, ENSMUSG00000030730, ENSMUSG00000032231, ENSMUSG00000027611, ENSMUSG00000000567, ENSMUSG00000023951, ENSMUSG00000032440, ENSMUSG00000047139, ENSMUSG00000031668, ENSMUSG00000022935, ENSMUSG00000027077, ENSMUSG00000020027, ENSMUSG00000041324, ENSMUSG00000001985, ENSMUSG00000048616, ENSMUSG00000020635,…	2332	95	11387	1.59338	1	0.252168	12.2525
GOTERM_BP_FAT	GO:0019725~cellular homeostasis	87	2.42003	0.00701337	ENSMUSG00000020331, ENSMUSG00000025968, ENSMUSG00000032114, ENSMUSG00000037820, ENSMUSG00000018196, ENSMUSG00000032648, ENSMUSG00000022125, ENSMUSG00000062991, ENSMUSG00000037003, ENSMUSG00000029716, ENSMUSG00000025408, ENSMUSG00000021665, ENSMUSG00000050947, ENSMUSG00000052889, ENSMUSG00000032492, ENSMUSG00000003378, ENSMUSG00000001985, ENSMUSG00000020635, ENSMUSG00000063142, ENSMUSG00000019970,…	2332	329	11387	1.29123	1	0.250712	12.2908
GOTERM_BP_FAT	GO:0045104~intermediate filament cytoskeleton organization	11	0.305981	0.0072359	ENSMUSG00000022055, ENSMUSG00000022054, ENSMUSG00000002633, ENSMUSG00000026159, ENSMUSG00000058354, ENSMUSG00000026317, ENSMUSG00000053797, ENSMUSG00000020396, ENSMUSG00000052415, ENSMUSG00000018736, ENSMUSG00000026131	2332	22	11387	2.44147	1	0.255375	12.6563
GOTERM_BP_FAT	GO:0001505~regulation of neurotransmitter levels	22	0.611961	0.00773027	ENSMUSG00000033768, ENSMUSG00000039714, ENSMUSG00000029071, ENSMUSG00000001018, ENSMUSG00000026986, ENSMUSG00000070570, ENSMUSG00000024261, ENSMUSG00000003872, ENSMUSG00000035936, ENSMUSG00000026787, ENSMUSG00000031840, ENSMUSG00000022973, ENSMUSG00000023328, ENSMUSG00000026317, ENSMUSG00000019906, ENSMUSG00000029608, ENSMUSG00000027273, ENSMUSG00000024109, ENSMUSG00000030500, ENSMUSG00000066392,…	2332	61	11387	1.76106	1	0.268026	13.4633
GOTERM_BP_FAT	GO:0002062~chondrocyte differentiation	10	0.278164	0.00775607	ENSMUSG00000057967, ENSMUSG00000053436, ENSMUSG00000021974, ENSMUSG00000031668, ENSMUSG00000050965, ENSMUSG00000022483, ENSMUSG00000032492, ENSMUSG00000005583, ENSMUSG00000027833, ENSMUSG00000062329	2332	19	11387	2.56996	1	0.266565	13.5052
GOTERM_BP_FAT	GO:0007205~activation of protein kinase C activity by G-protein coupled receptor protein signaling pathway	10	0.278164	0.00775607	ENSMUSG00000000276, ENSMUSG00000040479, ENSMUSG00000034731, ENSMUSG00000036095, ENSMUSG00000048376, ENSMUSG00000061878, ENSMUSG00000025357, ENSMUSG00000022861, ENSMUSG00000070738, ENSMUSG00000032578	2332	19	11387	2.56996	1	0.266565	13.5052
GOTERM_BP_FAT	GO:0009266~response to temperature stimulus	19	0.528512	0.0079002	ENSMUSG00000000120, ENSMUSG00000027463, ENSMUSG00000041548, ENSMUSG00000036251, ENSMUSG00000031167, ENSMUSG00000041730, ENSMUSG00000037428, ENSMUSG00000038276, ENSMUSG00000032502, ENSMUSG00000006221, ENSMUSG00000022032, ENSMUSG00000018507, ENSMUSG00000034853, ENSMUSG00000030283, ENSMUSG00000032350, ENSMUSG00000057329, ENSMUSG00000032060, ENSMUSG00000039278, ENSMUSG00000004951	2332	50	11387	1.85551	1	0.268577	13.739
GOTERM_BP_FAT	GO:0045767~regulation of anti-apoptosis	8	0.222531	0.00796886	ENSMUSG00000037992, ENSMUSG00000031834, ENSMUSG00000038084, ENSMUSG00000005413, ENSMUSG00000020458, ENSMUSG00000031574, ENSMUSG00000028854, ENSMUSG00000021549	2332	13	11387	3.00488	1	0.268375	13.8502
GOTERM_CC_FAT	GO:0000267~cell fraction	140	3.8943	0.00802825	ENSMUSG00000034570, ENSMUSG00000001018, ENSMUSG00000035431, ENSMUSG00000020886, ENSMUSG00000001847, ENSMUSG00000007440, ENSMUSG00000050511, ENSMUSG00000045613, ENSMUSG00000028980, ENSMUSG00000027457, ENSMUSG00000026322, ENSMUSG00000002799, ENSMUSG00000022129, ENSMUSG00000019979, ENSMUSG00000003378, ENSMUSG00000024960, ENSMUSG00000015766, ENSMUSG00000034891, ENSMUSG00000033595, ENSMUSG00000033161,…	2238	544	10508	1.20834	0.990751	0.136146	11.1771
GOTERM_BP_FAT	GO:0050654~chondroitin sulfate proteoglycan metabolic process	9	0.250348	0.00806447	ENSMUSG00000054162, ENSMUSG00000019929, ENSMUSG00000056399, ENSMUSG00000036599, ENSMUSG00000036356, ENSMUSG00000058297, ENSMUSG00000042961, ENSMUSG00000074916, ENSMUSG00000062329	2332	16	11387	2.74665	1	0.268947	14.0047
GOTERM_BP_FAT	GO:0055080~cation homeostasis	50	1.39082	0.00806559	ENSMUSG00000032114, ENSMUSG00000037820, ENSMUSG00000032648, ENSMUSG00000022125, ENSMUSG00000029716, ENSMUSG00000021665, ENSMUSG00000032492, ENSMUSG00000052889, ENSMUSG00000019970, ENSMUSG00000020635, ENSMUSG00000005802, ENSMUSG00000038239, ENSMUSG00000014786, ENSMUSG00000031618, ENSMUSG00000048376, ENSMUSG00000039953, ENSMUSG00000023030, ENSMUSG00000026065, ENSMUSG00000007097, ENSMUSG00000031762,…	2332	173	11387	1.41125	1	0.266835	14.0065
GOTERM_CC_FAT	GO:0005626~insoluble fraction	125	3.47705	0.00809787	ENSMUSG00000034570, ENSMUSG00000001018, ENSMUSG00000035431, ENSMUSG00000020886, ENSMUSG00000001847, ENSMUSG00000007440, ENSMUSG00000050511, ENSMUSG00000045613, ENSMUSG00000028980, ENSMUSG00000027457, ENSMUSG00000026322, ENSMUSG00000002799, ENSMUSG00000022129, ENSMUSG00000003378, ENSMUSG00000015766, ENSMUSG00000024960, ENSMUSG00000034891, ENSMUSG00000033595, ENSMUSG00000033161, ENSMUSG00000028063,…	2238	480	10508	1.22272	0.991121	0.133378	11.2687
GOTERM_BP_FAT	GO:0042592~homeostatic process	138	3.83866	0.00821931	ENSMUSG00000025968, ENSMUSG00000032648, ENSMUSG00000018196, ENSMUSG00000022125, ENSMUSG00000001847, ENSMUSG00000062991, ENSMUSG00000029716, ENSMUSG00000025408, ENSMUSG00000050947, ENSMUSG00000003378, ENSMUSG00000000690, ENSMUSG00000001985, ENSMUSG00000019970, ENSMUSG00000019146, ENSMUSG00000028833, ENSMUSG00000001270, ENSMUSG00000028161, ENSMUSG00000001131, ENSMUSG00000038239, ENSMUSG00000025190,…	2332	556	11387	1.21195	1	0.269039	14.2545
GOTERM_CC_FAT	GO:0042734~presynaptic membrane	13	0.361613	0.00827503	ENSMUSG00000033768, ENSMUSG00000030525, ENSMUSG00000040640, ENSMUSG00000041670, ENSMUSG00000022935, ENSMUSG00000032017, ENSMUSG00000017978, ENSMUSG00000003378, ENSMUSG00000033981, ENSMUSG00000024109, ENSMUSG00000063142, ENSMUSG00000066392, ENSMUSG00000024211	2238	28	10508	2.17994	0.991996	0.132374	11.5014
GOTERM_BP_FAT	GO:0050768~negative regulation of neurogenesis	15	0.417246	0.00859646	ENSMUSG00000021796, ENSMUSG00000020716, ENSMUSG00000048482, ENSMUSG00000000627, ENSMUSG00000029516, ENSMUSG00000068327, ENSMUSG00000037815, ENSMUSG00000021379, ENSMUSG00000034684, ENSMUSG00000047139, ENSMUSG00000020458, ENSMUSG00000008999, ENSMUSG00000022607, ENSMUSG00000049556, ENSMUSG00000048616	2332	36	11387	2.03456	1	0.27735	14.8601
GOTERM_BP_FAT	GO:0045859~regulation of protein kinase activity	52	1.44645	0.00870642	ENSMUSG00000020227, ENSMUSG00000019876, ENSMUSG00000062991, ENSMUSG00000021453, ENSMUSG00000028019, ENSMUSG00000032440, ENSMUSG00000023067, ENSMUSG00000024427, ENSMUSG00000000276, ENSMUSG00000061878, ENSMUSG00000029999, ENSMUSG00000037224, ENSMUSG00000026872, ENSMUSG00000043858, ENSMUSG00000031383, ENSMUSG00000020601, ENSMUSG00000040479, ENSMUSG00000048376, ENSMUSG00000025357, ENSMUSG00000047281,…	2332	182	11387	1.39512	1	0.278204	15.0359
GOTERM_MF_FAT	GO:0005083~small GTPase regulator activity	61	1.6968	0.00947374	ENSMUSG00000031442, ENSMUSG00000023353, ENSMUSG00000066406, ENSMUSG00000041670, ENSMUSG00000029174, ENSMUSG00000029516, ENSMUSG00000032870, ENSMUSG00000039178, ENSMUSG00000019467, ENSMUSG00000009621, ENSMUSG00000025558, ENSMUSG00000026159, ENSMUSG00000037999, ENSMUSG00000040964, ENSMUSG00000020121, ENSMUSG00000029684, ENSMUSG00000042303, ENSMUSG00000021215, ENSMUSG00000027291, ENSMUSG00000017631,…	2282	220	11105	1.3493	0.999999	0.324417	14.5643
GOTERM_MF_FAT	GO:0016782~transferase activity, transferring sulfur-containing groups	18	0.500695	0.00951925	ENSMUSG00000046321, ENSMUSG00000057337, ENSMUSG00000051022, ENSMUSG00000040151, ENSMUSG00000035930, ENSMUSG00000047658, ENSMUSG00000047161, ENSMUSG00000062184, ENSMUSG00000033350, ENSMUSG00000027221, ENSMUSG00000054008, ENSMUSG00000045216, ENSMUSG00000027971, ENSMUSG00000044499, ENSMUSG00000036599, ENSMUSG00000031952, ENSMUSG00000074916, ENSMUSG00000000739	2282	47	11105	1.86371	0.999999	0.318272	14.6291
GOTERM_BP_FAT	GO:0006875~cellular metal ion homeostasis	31	0.862309	0.00962611	ENSMUSG00000032114, ENSMUSG00000037820, ENSMUSG00000032648, ENSMUSG00000036251, ENSMUSG00000029359, ENSMUSG00000038486, ENSMUSG00000057378, ENSMUSG00000027887, ENSMUSG00000047139, ENSMUSG00000030470, ENSMUSG00000050965, ENSMUSG00000021665, ENSMUSG00000041809, ENSMUSG00000052889, ENSMUSG00000032492, ENSMUSG00000057789, ENSMUSG00000032462, ENSMUSG00000020635, ENSMUSG00000019970, ENSMUSG00000031765,…	2332	97	11387	1.56053	1	0.300485	16.4927
GOTERM_BP_FAT	GO:0022405~hair cycle process	16	0.445063	0.00972385	ENSMUSG00000042821, ENSMUSG00000000120, ENSMUSG00000015647, ENSMUSG00000024927, ENSMUSG00000070691, ENSMUSG00000000567, ENSMUSG00000010609, ENSMUSG00000039191, ENSMUSG00000002633, ENSMUSG00000005871, ENSMUSG00000031960, ENSMUSG00000057329, ENSMUSG00000021765, ENSMUSG00000020122, ENSMUSG00000002250, ENSMUSG00000000532	2332	40	11387	1.95317	1	0.300781	16.6461
GOTERM_BP_FAT	GO:0022404~molting cycle process	16	0.445063	0.00972385	ENSMUSG00000042821, ENSMUSG00000000120, ENSMUSG00000015647, ENSMUSG00000024927, ENSMUSG00000070691, ENSMUSG00000000567, ENSMUSG00000010609, ENSMUSG00000039191, ENSMUSG00000002633, ENSMUSG00000005871, ENSMUSG00000031960, ENSMUSG00000057329, ENSMUSG00000021765, ENSMUSG00000020122, ENSMUSG00000002250, ENSMUSG00000000532	2332	40	11387	1.95317	1	0.300781	16.6461
GOTERM_BP_FAT	GO:0001942~hair follicle development	16	0.445063	0.00972385	ENSMUSG00000042821, ENSMUSG00000000120, ENSMUSG00000015647, ENSMUSG00000024927, ENSMUSG00000070691, ENSMUSG00000000567, ENSMUSG00000010609, ENSMUSG00000039191, ENSMUSG00000002633, ENSMUSG00000005871, ENSMUSG00000031960, ENSMUSG00000057329, ENSMUSG00000021765, ENSMUSG00000020122, ENSMUSG00000002250, ENSMUSG00000000532	2332	40	11387	1.95317	1	0.300781	16.6461
GOTERM_MF_FAT	GO:0004857~enzyme inhibitor activity	56	1.55772	0.0106041	ENSMUSG00000072849, ENSMUSG00000054162, ENSMUSG00000054728, ENSMUSG00000062345, ENSMUSG00000019876, ENSMUSG00000070530, ENSMUSG00000070533, ENSMUSG00000039278, ENSMUSG00000023067, ENSMUSG00000023224, ENSMUSG00000046186, ENSMUSG00000038665, ENSMUSG00000020044, ENSMUSG00000001131, ENSMUSG00000017002, ENSMUSG00000006522, ENSMUSG00000069792, ENSMUSG00000027834, ENSMUSG00000067006, ENSMUSG00000034683,…	2282	200	11105	1.36258	1	0.339976	16.1622
GOTERM_MF_FAT	GO:0015294~solute:cation symporter activity	24	0.667594	0.0106256	ENSMUSG00000029321, ENSMUSG00000027219, ENSMUSG00000070570, ENSMUSG00000055368, ENSMUSG00000008932, ENSMUSG00000024935, ENSMUSG00000020838, ENSMUSG00000030109, ENSMUSG00000027340, ENSMUSG00000019894, ENSMUSG00000031684, ENSMUSG00000020261, ENSMUSG00000022664, ENSMUSG00000028645, ENSMUSG00000020264, ENSMUSG00000027894, ENSMUSG00000023073, ENSMUSG00000018566, ENSMUSG00000021565, ENSMUSG00000001918,…	2282	70	11105	1.66846	1	0.333271	16.1924
GOTERM_BP_FAT	GO:0010876~lipid localization	38	1.05702	0.0108529	ENSMUSG00000060671, ENSMUSG00000031441, ENSMUSG00000059316, ENSMUSG00000024659, ENSMUSG00000037606, ENSMUSG00000044252, ENSMUSG00000021669, ENSMUSG00000020435, ENSMUSG00000024526, ENSMUSG00000042759, ENSMUSG00000021665, ENSMUSG00000024030, ENSMUSG00000020553, ENSMUSG00000040447, ENSMUSG00000009907, ENSMUSG00000038534, ENSMUSG00000042359, ENSMUSG00000024413, ENSMUSG00000026834, ENSMUSG00000002944,…	2332	126	11387	1.47263	1	0.327011	18.3993
GOTERM_BP_FAT	GO:0007611~learning or memory	27	0.751043	0.0108843	ENSMUSG00000030525, ENSMUSG00000020716, ENSMUSG00000037032, ENSMUSG00000048482, ENSMUSG00000029838, ENSMUSG00000026782, ENSMUSG00000001507, ENSMUSG00000063239, ENSMUSG00000023017, ENSMUSG00000002997, ENSMUSG00000027852, ENSMUSG00000038418, ENSMUSG00000021448, ENSMUSG00000010609, ENSMUSG00000027950, ENSMUSG00000022973, ENSMUSG00000026317, ENSMUSG00000026959, ENSMUSG00000022240, ENSMUSG00000031302,…	2332	82	11387	1.6078	1	0.325439	18.4475
GOTERM_BP_FAT	GO:0022411~cellular component disassembly	15	0.417246	0.0112759	ENSMUSG00000056216, ENSMUSG00000028974, ENSMUSG00000024360, ENSMUSG00000047635, ENSMUSG00000025279, ENSMUSG00000078566, ENSMUSG00000062991, ENSMUSG00000031628, ENSMUSG00000024526, ENSMUSG00000022973, ENSMUSG00000027433, ENSMUSG00000019979, ENSMUSG00000022346, ENSMUSG00000018736, ENSMUSG00000026478	2332	37	11387	1.97957	1	0.332618	19.0471
GOTERM_BP_FAT	GO:0048747~muscle fiber development	15	0.417246	0.0112759	ENSMUSG00000072720, ENSMUSG00000031972, ENSMUSG00000019146, ENSMUSG00000029071, ENSMUSG00000028161, ENSMUSG00000022951, ENSMUSG00000010066, ENSMUSG00000021650, ENSMUSG00000027488, ENSMUSG00000047454, ENSMUSG00000030774, ENSMUSG00000048376, ENSMUSG00000026407, ENSMUSG00000068699, ENSMUSG00000036766	2332	37	11387	1.97957	1	0.332618	19.0471
GOTERM_BP_FAT	GO:0000271~polysaccharide biosynthetic process	13	0.361613	0.0113398	ENSMUSG00000028479, ENSMUSG00000033400, ENSMUSG00000032649, ENSMUSG00000054008, ENSMUSG00000032252, ENSMUSG00000036599, ENSMUSG00000036356, ENSMUSG00000030282, ENSMUSG00000031952, ENSMUSG00000059479, ENSMUSG00000019528, ENSMUSG00000074916, ENSMUSG00000040151	2332	30	11387	2.11594	1	0.331815	19.1445
GOTERM_CC_FAT	GO:0031226~intrinsic to plasma membrane	117	3.25452	0.0113514	ENSMUSG00000039364, ENSMUSG00000025892, ENSMUSG00000020886, ENSMUSG00000062785, ENSMUSG00000062991, ENSMUSG00000032440, ENSMUSG00000002799, ENSMUSG00000058975, ENSMUSG00000003378, ENSMUSG00000015766, ENSMUSG00000045246, ENSMUSG00000048764, ENSMUSG00000045053, ENSMUSG00000026834, ENSMUSG00000046523, ENSMUSG00000001508, ENSMUSG00000001507, ENSMUSG00000023033, ENSMUSG00000020704, ENSMUSG00000015243,…	2238	450	10508	1.22077	0.998684	0.172637	15.4535
GOTERM_MF_FAT	GO:0005088~Ras guanyl-nucleotide exchange factor activity	27	0.751043	0.0113628	ENSMUSG00000031442, ENSMUSG00000009681, ENSMUSG00000066406, ENSMUSG00000071176, ENSMUSG00000021708, ENSMUSG00000037509, ENSMUSG00000024241, ENSMUSG00000066129, ENSMUSG00000019467, ENSMUSG00000025558, ENSMUSG00000009621, ENSMUSG00000052921, ENSMUSG00000040964, ENSMUSG00000021215, ENSMUSG00000031139, ENSMUSG00000028896, ENSMUSG00000041992, ENSMUSG00000061462, ENSMUSG00000051747, ENSMUSG00000017631,…	2282	82	11105	1.60233	1	0.344618	17.2191
GOTERM_BP_FAT	GO:0043068~positive regulation of programmed cell death	66	1.83588	0.0114347	ENSMUSG00000026094, ENSMUSG00000005370, ENSMUSG00000037820, ENSMUSG00000032580, ENSMUSG00000008730, ENSMUSG00000024521, ENSMUSG00000026196, ENSMUSG00000025408, ENSMUSG00000053175, ENSMUSG00000019979, ENSMUSG00000048349, ENSMUSG00000023067, ENSMUSG00000017204, ENSMUSG00000048895, ENSMUSG00000013663, ENSMUSG00000024399, ENSMUSG00000028974, ENSMUSG00000004085, ENSMUSG00000026834, ENSMUSG00000027646,…	2332	244	11387	1.32079	1	0.331761	19.289
GOTERM_BP_FAT	GO:0043524~negative regulation of neuron apoptosis	18	0.500695	0.0115892	ENSMUSG00000034891, ENSMUSG00000048482, ENSMUSG00000027852, ENSMUSG00000017716, ENSMUSG00000021549, ENSMUSG00000022055, ENSMUSG00000061436, ENSMUSG00000054988, ENSMUSG00000048376, ENSMUSG00000026959, ENSMUSG00000049115, ENSMUSG00000031960, ENSMUSG00000057329, ENSMUSG00000026826, ENSMUSG00000026805, ENSMUSG00000029104, ENSMUSG00000028072, ENSMUSG00000024151	2332	48	11387	1.8311	1	0.333108	19.5237
GOTERM_BP_FAT	GO:0007267~cell-cell signaling	75	2.08623	0.0116392	ENSMUSG00000026981, ENSMUSG00000048482, ENSMUSG00000000617, ENSMUSG00000029071, ENSMUSG00000070570, ENSMUSG00000026986, ENSMUSG00000001018, ENSMUSG00000047879, ENSMUSG00000020787, ENSMUSG00000024261, ENSMUSG00000025892, ENSMUSG00000059201, ENSMUSG00000062991, ENSMUSG00000020436, ENSMUSG00000042388, ENSMUSG00000018604, ENSMUSG00000000416, ENSMUSG00000003378, ENSMUSG00000022607, ENSMUSG00000032186,…	2332	283	11387	1.29406	1	0.332	19.5996
GOTERM_BP_FAT	GO:0006915~apoptosis	113	3.14325	0.0117328	ENSMUSG00000025968, ENSMUSG00000032580, ENSMUSG00000025060, ENSMUSG00000020787, ENSMUSG00000019256, ENSMUSG00000020077, ENSMUSG00000030641, ENSMUSG00000022781, ENSMUSG00000021453, ENSMUSG00000002797, ENSMUSG00000060534, ENSMUSG00000022500, ENSMUSG00000019979, ENSMUSG00000026430, ENSMUSG00000019970, ENSMUSG00000024151, ENSMUSG00000028974, ENSMUSG00000026834, ENSMUSG00000056313, ENSMUSG00000025507,…	2332	450	11387	1.22616	1	0.331915	19.7413
GOTERM_MF_FAT	GO:0031402~sodium ion binding	31	0.862309	0.0117568	ENSMUSG00000020331, ENSMUSG00000070570, ENSMUSG00000075316, ENSMUSG00000019194, ENSMUSG00000023169, ENSMUSG00000070304, ENSMUSG00000027340, ENSMUSG00000031684, ENSMUSG00000026576, ENSMUSG00000000197, ENSMUSG00000009292, ENSMUSG00000041329, ENSMUSG00000060961, ENSMUSG00000061171, ENSMUSG00000046480, ENSMUSG00000029321, ENSMUSG00000033161, ENSMUSG00000023017, ENSMUSG00000028854, ENSMUSG00000038276,…	2282	98	11105	1.53935	1	0.347107	17.7628
GOTERM_CC_FAT	GO:0030427~site of polarized growth	19	0.528512	0.011887	ENSMUSG00000034570, ENSMUSG00000030525, ENSMUSG00000037032, ENSMUSG00000027500, ENSMUSG00000048978, ENSMUSG00000033981, ENSMUSG00000022791, ENSMUSG00000020900, ENSMUSG00000027940, ENSMUSG00000030774, ENSMUSG00000040640, ENSMUSG00000069227, ENSMUSG00000026959, ENSMUSG00000022687, ENSMUSG00000005871, ENSMUSG00000023050, ENSMUSG00000039137, ENSMUSG00000048895, ENSMUSG00000028969	2238	50	10508	1.7842	0.999039	0.175512	16.1245
GOTERM_CC_FAT	GO:0030426~growth cone	19	0.528512	0.011887	ENSMUSG00000034570, ENSMUSG00000030525, ENSMUSG00000037032, ENSMUSG00000027500, ENSMUSG00000048978, ENSMUSG00000033981, ENSMUSG00000022791, ENSMUSG00000020900, ENSMUSG00000027940, ENSMUSG00000030774, ENSMUSG00000040640, ENSMUSG00000069227, ENSMUSG00000026959, ENSMUSG00000022687, ENSMUSG00000005871, ENSMUSG00000023050, ENSMUSG00000039137, ENSMUSG00000048895, ENSMUSG00000028969	2238	50	10508	1.7842	0.999039	0.175512	16.1245
GOTERM_MF_FAT	GO:0051015~actin filament binding	18	0.500695	0.0119808	ENSMUSG00000057003, ENSMUSG00000031328, ENSMUSG00000022443, ENSMUSG00000026830, ENSMUSG00000052397, ENSMUSG00000037815, ENSMUSG00000030707, ENSMUSG00000035934, ENSMUSG00000052374, ENSMUSG00000033066, ENSMUSG00000020900, ENSMUSG00000006457, ENSMUSG00000029581, ENSMUSG00000004677, ENSMUSG00000001864, ENSMUSG00000021998, ENSMUSG00000033196, ENSMUSG00000056328, ENSMUSG00000029608	2282	48	11105	1.82488	1	0.345522	18.0705
GOTERM_BP_FAT	GO:0007519~skeletal muscle tissue development	24	0.667594	0.012241	ENSMUSG00000020716, ENSMUSG00000031972, ENSMUSG00000019146, ENSMUSG00000029071, ENSMUSG00000028161, ENSMUSG00000022951, ENSMUSG00000034460, ENSMUSG00000010066, ENSMUSG00000035923, ENSMUSG00000025278, ENSMUSG00000027488, ENSMUSG00000015843, ENSMUSG00000047454, ENSMUSG00000053436, ENSMUSG00000030774, ENSMUSG00000048376, ENSMUSG00000026407, ENSMUSG00000000435, ENSMUSG00000030672, ENSMUSG00000005583,…	2332	71	11387	1.65057	1	0.341269	20.5069
GOTERM_BP_FAT	GO:0007612~learning	19	0.528512	0.0123373	ENSMUSG00000030525, ENSMUSG00000020716, ENSMUSG00000037032, ENSMUSG00000029838, ENSMUSG00000063239, ENSMUSG00000023017, ENSMUSG00000002997, ENSMUSG00000027852, ENSMUSG00000027950, ENSMUSG00000022973, ENSMUSG00000026317, ENSMUSG00000026959, ENSMUSG00000022240, ENSMUSG00000031302, ENSMUSG00000021314, ENSMUSG00000029104, ENSMUSG00000025485, ENSMUSG00000007097, ENSMUSG00000028969	2332	52	11387	1.78415	1	0.341174	20.6512
GOTERM_BP_FAT	GO:0055065~metal ion homeostasis	32	0.890125	0.0129931	ENSMUSG00000032114, ENSMUSG00000037820, ENSMUSG00000032648, ENSMUSG00000036251, ENSMUSG00000029359, ENSMUSG00000038486, ENSMUSG00000057378, ENSMUSG00000027887, ENSMUSG00000047139, ENSMUSG00000030470, ENSMUSG00000050965, ENSMUSG00000021665, ENSMUSG00000041809, ENSMUSG00000052889, ENSMUSG00000032492, ENSMUSG00000057789, ENSMUSG00000032462, ENSMUSG00000020635, ENSMUSG00000019970, ENSMUSG00000031765,…	2332	103	11387	1.51703	1	0.353413	21.6271
GOTERM_BP_FAT	GO:0001952~regulation of cell-matrix adhesion	8	0.222531	0.0131531	ENSMUSG00000020716, ENSMUSG00000014599, ENSMUSG00000000435, ENSMUSG00000057329, ENSMUSG00000043013, ENSMUSG00000032462, ENSMUSG00000013663, ENSMUSG00000021549	2332	14	11387	2.79025	1	0.354606	21.8636
GOTERM_BP_FAT	GO:0030204~chondroitin sulfate metabolic process	8	0.222531	0.0131531	ENSMUSG00000054162, ENSMUSG00000019929, ENSMUSG00000056399, ENSMUSG00000036599, ENSMUSG00000036356, ENSMUSG00000058297, ENSMUSG00000042961, ENSMUSG00000074916	2332	14	11387	2.79025	1	0.354606	21.8636
GOTERM_BP_FAT	GO:0045596~negative regulation of cell differentiation	48	1.33519	0.0131794	ENSMUSG00000029275, ENSMUSG00000040785, ENSMUSG00000048776, ENSMUSG00000048482, ENSMUSG00000025809, ENSMUSG00000029516, ENSMUSG00000022951, ENSMUSG00000037815, ENSMUSG00000034227, ENSMUSG00000000567, ENSMUSG00000002633, ENSMUSG00000018604, ENSMUSG00000047139, ENSMUSG00000024030, ENSMUSG00000020458, ENSMUSG00000005871, ENSMUSG00000021765, ENSMUSG00000008999, ENSMUSG00000024134, ENSMUSG00000064293,…	2332	169	11387	1.38687	1	0.352906	21.9023
GOTERM_MF_FAT	GO:0015179~L-amino acid transmembrane transporter activity	12	0.333797	0.0132921	ENSMUSG00000027010, ENSMUSG00000019082, ENSMUSG00000038178, ENSMUSG00000020261, ENSMUSG00000041313, ENSMUSG00000020264, ENSMUSG00000023169, ENSMUSG00000024935, ENSMUSG00000030109, ENSMUSG00000030500, ENSMUSG00000040010, ENSMUSG00000031297	2282	27	11105	2.16282	1	0.368352	19.8503
GOTERM_BP_FAT	GO:0008284~positive regulation of cell proliferation	70	1.94715	0.0133972	ENSMUSG00000037820, ENSMUSG00000032508, ENSMUSG00000029135, ENSMUSG00000008730, ENSMUSG00000037568, ENSMUSG00000026739, ENSMUSG00000026778, ENSMUSG00000029337, ENSMUSG00000037992, ENSMUSG00000028019, ENSMUSG00000032440, ENSMUSG00000018604, ENSMUSG00000032492, ENSMUSG00000020122, ENSMUSG00000037169, ENSMUSG00000023067, ENSMUSG00000048616, ENSMUSG00000021871, ENSMUSG00000010175, ENSMUSG00000029084,…	2332	263	11387	1.29964	1	0.355316	22.2229
GOTERM_CC_FAT	GO:0005887~integral to plasma membrane	112	3.11544	0.0134206	ENSMUSG00000039364, ENSMUSG00000025892, ENSMUSG00000020886, ENSMUSG00000062785, ENSMUSG00000062991, ENSMUSG00000032440, ENSMUSG00000002799, ENSMUSG00000058975, ENSMUSG00000003378, ENSMUSG00000015766, ENSMUSG00000045246, ENSMUSG00000048764, ENSMUSG00000046523, ENSMUSG00000045053, ENSMUSG00000026834, ENSMUSG00000001508, ENSMUSG00000001507, ENSMUSG00000023033, ENSMUSG00000020704, ENSMUSG00000015243,…	2238	431	10508	1.22011	0.99961	0.19117	18.0184
GOTERM_CC_FAT	GO:0060053~neurofilament cytoskeleton	6	0.166898	0.013651	ENSMUSG00000022055, ENSMUSG00000022054, ENSMUSG00000020396, ENSMUSG00000018736, ENSMUSG00000030554, ENSMUSG00000026131	2238	8	10508	3.52145	0.99966	0.189541	18.2995
GOTERM_BP_FAT	GO:0010942~positive regulation of cell death	66	1.83588	0.0137118	ENSMUSG00000026094, ENSMUSG00000005370, ENSMUSG00000037820, ENSMUSG00000032580, ENSMUSG00000008730, ENSMUSG00000024521, ENSMUSG00000026196, ENSMUSG00000025408, ENSMUSG00000053175, ENSMUSG00000019979, ENSMUSG00000048349, ENSMUSG00000023067, ENSMUSG00000017204, ENSMUSG00000048895, ENSMUSG00000013663, ENSMUSG00000024399, ENSMUSG00000028974, ENSMUSG00000004085, ENSMUSG00000026834, ENSMUSG00000027646,…	2332	246	11387	1.31006	1	0.359711	22.6837
GOTERM_MF_FAT	GO:0005096~GTPase activator activity	53	1.47427	0.0139389	ENSMUSG00000023353, ENSMUSG00000026678, ENSMUSG00000036273, ENSMUSG00000029174, ENSMUSG00000002459, ENSMUSG00000032870, ENSMUSG00000026883, ENSMUSG00000039178, ENSMUSG00000034867, ENSMUSG00000026360, ENSMUSG00000026159, ENSMUSG00000037999, ENSMUSG00000021219, ENSMUSG00000020121, ENSMUSG00000030257, ENSMUSG00000025485, ENSMUSG00000042303, ENSMUSG00000059810, ENSMUSG00000024883, ENSMUSG00000017631,…	2282	190	11105	1.35745	1	0.375453	20.7146
GOTERM_CC_FAT	GO:0005624~membrane fraction	119	3.31015	0.0139517	ENSMUSG00000034570, ENSMUSG00000001018, ENSMUSG00000035431, ENSMUSG00000001847, ENSMUSG00000020886, ENSMUSG00000007440, ENSMUSG00000050511, ENSMUSG00000045613, ENSMUSG00000028980, ENSMUSG00000027457, ENSMUSG00000026322, ENSMUSG00000002799, ENSMUSG00000022129, ENSMUSG00000003378, ENSMUSG00000015766, ENSMUSG00000034891, ENSMUSG00000033595, ENSMUSG00000033161, ENSMUSG00000001507, ENSMUSG00000061878,…	2238	462	10508	1.20939	0.999715	0.188854	18.6649
GOTERM_BP_FAT	GO:0043065~positive regulation of apoptosis	65	1.80807	0.014094	ENSMUSG00000026094, ENSMUSG00000005370, ENSMUSG00000037820, ENSMUSG00000032580, ENSMUSG00000008730, ENSMUSG00000024521, ENSMUSG00000026196, ENSMUSG00000025408, ENSMUSG00000053175, ENSMUSG00000019979, ENSMUSG00000048349, ENSMUSG00000017204, ENSMUSG00000048895, ENSMUSG00000013663, ENSMUSG00000024399, ENSMUSG00000028974, ENSMUSG00000004085, ENSMUSG00000026834, ENSMUSG00000027646, ENSMUSG00000027649,…	2332	242	11387	1.31153	1	0.365407	23.2401
GOTERM_CC_FAT	GO:0005794~Golgi apparatus	167	4.64534	0.0144399	ENSMUSG00000074892, ENSMUSG00000028847, ENSMUSG00000022125, ENSMUSG00000002459, ENSMUSG00000032252, ENSMUSG00000020077, ENSMUSG00000035765, ENSMUSG00000062995, ENSMUSG00000027198, ENSMUSG00000004415, ENSMUSG00000039234, ENSMUSG00000027965, ENSMUSG00000039232, ENSMUSG00000022500, ENSMUSG00000036620, ENSMUSG00000025484, ENSMUSG00000072941, ENSMUSG00000031642, ENSMUSG00000034109, ENSMUSG00000056328,…	2238	671	10508	1.16857	0.999786	0.190444	19.2551
GOTERM_MF_FAT	GO:0005230~extracellular ligand-gated ion channel activity	22	0.611961	0.0144743	ENSMUSG00000022041, ENSMUSG00000030525, ENSMUSG00000032017, ENSMUSG00000010803, ENSMUSG00000033981, ENSMUSG00000025892, ENSMUSG00000000560, ENSMUSG00000031492, ENSMUSG00000031491, ENSMUSG00000007653, ENSMUSG00000020436, ENSMUSG00000027950, ENSMUSG00000032269, ENSMUSG00000035594, ENSMUSG00000022935, ENSMUSG00000026959, ENSMUSG00000008590, ENSMUSG00000003378, ENSMUSG00000029211, ENSMUSG00000005950,…	2282	64	11105	1.67281	1	0.379871	21.4234
GOTERM_BP_FAT	GO:0007166~cell surface receptor linked signal transduction	285	7.92768	0.0146307	ENSMUSG00000032508, ENSMUSG00000035431, ENSMUSG00000070423, ENSMUSG00000024366, ENSMUSG00000036437, ENSMUSG00000030110, ENSMUSG00000073563, ENSMUSG00000044819, ENSMUSG00000002799, ENSMUSG00000054136, ENSMUSG00000039942, ENSMUSG00000048047, ENSMUSG00000003378, ENSMUSG00000020122, ENSMUSG00000027316, ENSMUSG00000027765, ENSMUSG00000032641, ENSMUSG00000044017, ENSMUSG00000000276, ENSMUSG00000072875,…	2332	1239	11387	1.12319	1	0.374096	24.0151
GOTERM_CC_FAT	GO:0031252~cell leading edge	35	0.973574	0.0150316	ENSMUSG00000031442, ENSMUSG00000034570, ENSMUSG00000060594, ENSMUSG00000037032, ENSMUSG00000060843, ENSMUSG00000029516, ENSMUSG00000029359, ENSMUSG00000037815, ENSMUSG00000001847, ENSMUSG00000052516, ENSMUSG00000028868, ENSMUSG00000022883, ENSMUSG00000033066, ENSMUSG00000028465, ENSMUSG00000021262, ENSMUSG00000031642, ENSMUSG00000029684, ENSMUSG00000022607, ENSMUSG00000032322, ENSMUSG00000028969,…	2238	112	10508	1.46727	0.999849	0.193157	19.965
GOTERM_BP_FAT	GO:0007050~cell cycle arrest	20	0.556328	0.0158169	ENSMUSG00000028211, ENSMUSG00000028351, ENSMUSG00000020686, ENSMUSG00000037032, ENSMUSG00000018217, ENSMUSG00000074802, ENSMUSG00000030641, ENSMUSG00000075334, ENSMUSG00000036390, ENSMUSG00000028893, ENSMUSG00000028649, ENSMUSG00000022105, ENSMUSG00000025408, ENSMUSG00000029161, ENSMUSG00000005871, ENSMUSG00000023067, ENSMUSG00000042303, ENSMUSG00000026817, ENSMUSG00000026131, ENSMUSG00000024151	2332	57	11387	1.71331	1	0.395256	25.7015
GOTERM_BP_FAT	GO:0006997~nucleus organization	16	0.445063	0.0158408	ENSMUSG00000028974, ENSMUSG00000042524, ENSMUSG00000028063, ENSMUSG00000025279, ENSMUSG00000054717, ENSMUSG00000026491, ENSMUSG00000078566, ENSMUSG00000031628, ENSMUSG00000024526, ENSMUSG00000047139, ENSMUSG00000026159, ENSMUSG00000019996, ENSMUSG00000019979, ENSMUSG00000022346, ENSMUSG00000018736, ENSMUSG00000063450	2332	42	11387	1.86016	1	0.39339	25.735
GOTERM_BP_FAT	GO:0042303~molting cycle	16	0.445063	0.0158408	ENSMUSG00000042821, ENSMUSG00000000120, ENSMUSG00000015647, ENSMUSG00000024927, ENSMUSG00000070691, ENSMUSG00000000567, ENSMUSG00000010609, ENSMUSG00000039191, ENSMUSG00000002633, ENSMUSG00000005871, ENSMUSG00000031960, ENSMUSG00000057329, ENSMUSG00000021765, ENSMUSG00000020122, ENSMUSG00000002250, ENSMUSG00000000532	2332	42	11387	1.86016	1	0.39339	25.735
GOTERM_BP_FAT	GO:0042633~hair cycle	16	0.445063	0.0158408	ENSMUSG00000042821, ENSMUSG00000000120, ENSMUSG00000015647, ENSMUSG00000024927, ENSMUSG00000070691, ENSMUSG00000000567, ENSMUSG00000010609, ENSMUSG00000039191, ENSMUSG00000002633, ENSMUSG00000005871, ENSMUSG00000031960, ENSMUSG00000057329, ENSMUSG00000021765, ENSMUSG00000020122, ENSMUSG00000002250, ENSMUSG00000000532	2332	42	11387	1.86016	1	0.39339	25.735
GOTERM_CC_FAT	GO:0008328~ionotropic glutamate receptor complex	8	0.222531	0.0163029	ENSMUSG00000022935, ENSMUSG00000026959, ENSMUSG00000032017, ENSMUSG00000003378, ENSMUSG00000033981, ENSMUSG00000025892, ENSMUSG00000020886, ENSMUSG00000015766	2238	14	10508	2.68301	0.999929	0.203383	21.4705
GOTERM_BP_FAT	GO:0014031~mesenchymal cell development	17	0.472879	0.016916	ENSMUSG00000025969, ENSMUSG00000024987, ENSMUSG00000015647, ENSMUSG00000030110, ENSMUSG00000026872, ENSMUSG00000033953, ENSMUSG00000028780, ENSMUSG00000000567, ENSMUSG00000039191, ENSMUSG00000034684, ENSMUSG00000002633, ENSMUSG00000042258, ENSMUSG00000057329, ENSMUSG00000031616, ENSMUSG00000026836, ENSMUSG00000048616, ENSMUSG00000031073	2332	46	11387	1.80456	1	0.411422	27.2325
GOTERM_BP_FAT	GO:0051101~regulation of DNA binding	24	0.667594	0.0172791	ENSMUSG00000001175, ENSMUSG00000056216, ENSMUSG00000020227, ENSMUSG00000031328, ENSMUSG00000048776, ENSMUSG00000017950, ENSMUSG00000032508, ENSMUSG00000008730, ENSMUSG00000024927, ENSMUSG00000034227, ENSMUSG00000000290, ENSMUSG00000019370, ENSMUSG00000026778, ENSMUSG00000054717, ENSMUSG00000047123, ENSMUSG00000061436, ENSMUSG00000027177, ENSMUSG00000058756, ENSMUSG00000025408, ENSMUSG00000002633,…	2332	73	11387	1.60535	1	0.415764	27.7316
GOTERM_BP_FAT	GO:0060538~skeletal muscle organ development	24	0.667594	0.0172791	ENSMUSG00000020716, ENSMUSG00000031972, ENSMUSG00000019146, ENSMUSG00000029071, ENSMUSG00000028161, ENSMUSG00000022951, ENSMUSG00000034460, ENSMUSG00000010066, ENSMUSG00000035923, ENSMUSG00000025278, ENSMUSG00000027488, ENSMUSG00000015843, ENSMUSG00000047454, ENSMUSG00000053436, ENSMUSG00000030774, ENSMUSG00000048376, ENSMUSG00000026407, ENSMUSG00000000435, ENSMUSG00000030672, ENSMUSG00000005583,…	2332	73	11387	1.60535	1	0.415764	27.7316
GOTERM_BP_FAT	GO:0012501~programmed cell death	113	3.14325	0.0173019	ENSMUSG00000025968, ENSMUSG00000032580, ENSMUSG00000025060, ENSMUSG00000020787, ENSMUSG00000019256, ENSMUSG00000020077, ENSMUSG00000030641, ENSMUSG00000022781, ENSMUSG00000021453, ENSMUSG00000002797, ENSMUSG00000060534, ENSMUSG00000022500, ENSMUSG00000019979, ENSMUSG00000026430, ENSMUSG00000019970, ENSMUSG00000024151, ENSMUSG00000028974, ENSMUSG00000026834, ENSMUSG00000056313, ENSMUSG00000025507,…	2332	456	11387	1.21003	1	0.413833	27.7628
GOTERM_MF_FAT	GO:0019904~protein domain specific binding	52	1.44645	0.0174636	ENSMUSG00000034570, ENSMUSG00000054520, ENSMUSG00000037820, ENSMUSG00000029516, ENSMUSG00000027488, ENSMUSG00000022500, ENSMUSG00000021262, ENSMUSG00000019461, ENSMUSG00000003378, ENSMUSG00000031312, ENSMUSG00000032737, ENSMUSG00000039706, ENSMUSG00000013663, ENSMUSG00000042529, ENSMUSG00000008496, ENSMUSG00000036894, ENSMUSG00000032261, ENSMUSG00000040711, ENSMUSG00000027646, ENSMUSG00000043858,…	2282	188	11105	1.34601	1	0.431388	25.2732
GOTERM_BP_FAT	GO:0048489~synaptic vesicle transport	12	0.333797	0.0174834	ENSMUSG00000039714, ENSMUSG00000035392, ENSMUSG00000047139, ENSMUSG00000022973, ENSMUSG00000001018, ENSMUSG00000024261, ENSMUSG00000021314, ENSMUSG00000019906, ENSMUSG00000029608, ENSMUSG00000020886, ENSMUSG00000031840, ENSMUSG00000053025	2332	28	11387	2.09269	1	0.414802	28.011
GOTERM_BP_FAT	GO:0051098~regulation of binding	28	0.77886	0.0175807	ENSMUSG00000056216, ENSMUSG00000048776, ENSMUSG00000020227, ENSMUSG00000017950, ENSMUSG00000032508, ENSMUSG00000008730, ENSMUSG00000024927, ENSMUSG00000034227, ENSMUSG00000019370, ENSMUSG00000026778, ENSMUSG00000061436, ENSMUSG00000027177, ENSMUSG00000058756, ENSMUSG00000025408, ENSMUSG00000002633, ENSMUSG00000031668, ENSMUSG00000042895, ENSMUSG00000032717, ENSMUSG00000032409, ENSMUSG00000022346,…	2332	89	11387	1.5362	1	0.414244	28.1438
GOTERM_BP_FAT	GO:0051254~positive regulation of RNA metabolic process	99	2.75382	0.0177261	ENSMUSG00000000134, ENSMUSG00000032508, ENSMUSG00000063632, ENSMUSG00000019256, ENSMUSG00000038418, ENSMUSG00000027967, ENSMUSG00000042895, ENSMUSG00000000078, ENSMUSG00000030087, ENSMUSG00000029166, ENSMUSG00000055053, ENSMUSG00000024955, ENSMUSG00000038236, ENSMUSG00000054717, ENSMUSG00000015839, ENSMUSG00000036940, ENSMUSG00000040433, ENSMUSG00000030057, ENSMUSG00000052684, ENSMUSG00000029313,…	2332	394	11387	1.22693	1	0.414552	28.3417
GOTERM_BP_FAT	GO:0034101~erythrocyte homeostasis	18	0.500695	0.0178088	ENSMUSG00000001280, ENSMUSG00000002111, ENSMUSG00000056216, ENSMUSG00000024588, ENSMUSG00000025270, ENSMUSG00000001131, ENSMUSG00000031543, ENSMUSG00000003812, ENSMUSG00000069919, ENSMUSG00000018893, ENSMUSG00000079562, ENSMUSG00000022105, ENSMUSG00000023951, ENSMUSG00000073400, ENSMUSG00000021540, ENSMUSG00000042228, ENSMUSG00000000690, ENSMUSG00000023030, ENSMUSG00000069917	2332	50	11387	1.75786	1	0.413745	28.454
GOTERM_BP_FAT	GO:0044093~positive regulation of molecular function	77	2.14186	0.0178991	ENSMUSG00000032114, ENSMUSG00000020227, ENSMUSG00000037820, ENSMUSG00000032508, ENSMUSG00000020787, ENSMUSG00000032540, ENSMUSG00000024927, ENSMUSG00000008730, ENSMUSG00000001847, ENSMUSG00000019370, ENSMUSG00000050511, ENSMUSG00000026778, ENSMUSG00000026228, ENSMUSG00000062991, ENSMUSG00000009621, ENSMUSG00000028019, ENSMUSG00000021453, ENSMUSG00000036478, ENSMUSG00000032440, ENSMUSG00000054136,…	2332	297	11387	1.26595	1	0.413083	28.5764
GOTERM_MF_FAT	GO:0005200~structural constituent of cytoskeleton	12	0.333797	0.0179152	ENSMUSG00000031461, ENSMUSG00000026208, ENSMUSG00000028465, ENSMUSG00000011751, ENSMUSG00000052698, ENSMUSG00000028464, ENSMUSG00000038670, ENSMUSG00000051747, ENSMUSG00000020061, ENSMUSG00000053797, ENSMUSG00000024049, ENSMUSG00000030554	2282	28	11105	2.08558	1	0.432602	25.8392
GOTERM_BP_FAT	GO:0009100~glycoprotein metabolic process	40	1.11266	0.0194738	ENSMUSG00000056999, ENSMUSG00000054162, ENSMUSG00000074892, ENSMUSG00000020205, ENSMUSG00000004383, ENSMUSG00000032252, ENSMUSG00000034780, ENSMUSG00000024085, ENSMUSG00000036356, ENSMUSG00000027198, ENSMUSG00000040151, ENSMUSG00000042428, ENSMUSG00000032086, ENSMUSG00000010609, ENSMUSG00000019929, ENSMUSG00000045216, ENSMUSG00000060988, ENSMUSG00000022686, ENSMUSG00000031608, ENSMUSG00000044499,…	2332	139	11387	1.40516	1	0.437897	30.6804
GOTERM_BP_FAT	GO:0016192~vesicle-mediated transport	113	3.14325	0.0196137	ENSMUSG00000041670, ENSMUSG00000001018, ENSMUSG00000020787, ENSMUSG00000024261, ENSMUSG00000028847, ENSMUSG00000001847, ENSMUSG00000020886, ENSMUSG00000020078, ENSMUSG00000027457, ENSMUSG00000039234, ENSMUSG00000039232, ENSMUSG00000032440, ENSMUSG00000021314, ENSMUSG00000071340, ENSMUSG00000024772, ENSMUSG00000049044, ENSMUSG00000033595, ENSMUSG00000030534, ENSMUSG00000021589, ENSMUSG00000033769,…	2332	458	11387	1.20474	1	0.437933	30.8645
GOTERM_BP_FAT	GO:0042330~taxis	31	0.862309	0.0198785	ENSMUSG00000025969, ENSMUSG00000032114, ENSMUSG00000035352, ENSMUSG00000049130, ENSMUSG00000001847, ENSMUSG00000026180, ENSMUSG00000052516, ENSMUSG00000025804, ENSMUSG00000022883, ENSMUSG00000001741, ENSMUSG00000030786, ENSMUSG00000050965, ENSMUSG00000071005, ENSMUSG00000059498, ENSMUSG00000052270, ENSMUSG00000028466, ENSMUSG00000004814, ENSMUSG00000019726, ENSMUSG00000019122, ENSMUSG00000040552,…	2332	102	11387	1.48403	1	0.440034	31.2116
GOTERM_BP_FAT	GO:0006935~chemotaxis	31	0.862309	0.0198785	ENSMUSG00000025969, ENSMUSG00000032114, ENSMUSG00000035352, ENSMUSG00000049130, ENSMUSG00000001847, ENSMUSG00000026180, ENSMUSG00000052516, ENSMUSG00000025804, ENSMUSG00000022883, ENSMUSG00000001741, ENSMUSG00000030786, ENSMUSG00000050965, ENSMUSG00000071005, ENSMUSG00000059498, ENSMUSG00000052270, ENSMUSG00000028466, ENSMUSG00000004814, ENSMUSG00000019726, ENSMUSG00000019122, ENSMUSG00000040552,…	2332	102	11387	1.48403	1	0.440034	31.2116
GOTERM_BP_FAT	GO:0001501~skeletal system development	70	1.94715	0.0203372	ENSMUSG00000002103, ENSMUSG00000026739, ENSMUSG00000002799, ENSMUSG00000032440, ENSMUSG00000018604, ENSMUSG00000021665, ENSMUSG00000031681, ENSMUSG00000054008, ENSMUSG00000038331, ENSMUSG00000032547, ENSMUSG00000042448, ENSMUSG00000032492, ENSMUSG00000000690, ENSMUSG00000005583, ENSMUSG00000048616, ENSMUSG00000018924, ENSMUSG00000038236, ENSMUSG00000027833, ENSMUSG00000021974, ENSMUSG00000038721,…	2332	268	11387	1.27539	1	0.445256	31.809
GOTERM_BP_FAT	GO:0043434~response to peptide hormone stimulus	28	0.77886	0.0203494	ENSMUSG00000072849, ENSMUSG00000041481, ENSMUSG00000059201, ENSMUSG00000028698, ENSMUSG00000000416, ENSMUSG00000024907, ENSMUSG00000020593, ENSMUSG00000021091, ENSMUSG00000032737, ENSMUSG00000032485, ENSMUSG00000019970, ENSMUSG00000037643, ENSMUSG00000002108, ENSMUSG00000031490, ENSMUSG00000027540, ENSMUSG00000026834, ENSMUSG00000079012, ENSMUSG00000019699, ENSMUSG00000031574, ENSMUSG00000055737,…	2332	90	11387	1.51913	1	0.443179	31.8248
GOTERM_MF_FAT	GO:0015370~solute:sodium symporter activity	16	0.445063	0.0204232	ENSMUSG00000029321, ENSMUSG00000027219, ENSMUSG00000055368, ENSMUSG00000008932, ENSMUSG00000024935, ENSMUSG00000020838, ENSMUSG00000030109, ENSMUSG00000019894, ENSMUSG00000027340, ENSMUSG00000031684, ENSMUSG00000027894, ENSMUSG00000023073, ENSMUSG00000021565, ENSMUSG00000001918, ENSMUSG00000020142, ENSMUSG00000019558	2282	43	11105	1.81073	1	0.469051	28.9095
GOTERM_MF_FAT	GO:0030165~PDZ domain binding	11	0.305981	0.020622	ENSMUSG00000032076, ENSMUSG00000030302, ENSMUSG00000016520, ENSMUSG00000061742, ENSMUSG00000003378, ENSMUSG00000042529, ENSMUSG00000033981, ENSMUSG00000029763, ENSMUSG00000032036, ENSMUSG00000013663, ENSMUSG00000027488	2282	25	11105	2.14119	1	0.465271	29.1477
GOTERM_MF_FAT	GO:0004653~polypeptide N-acetylgalactosaminyltransferase activity	8	0.222531	0.0207406	ENSMUSG00000024064, ENSMUSG00000031608, ENSMUSG00000060988, ENSMUSG00000026994, ENSMUSG00000021903, ENSMUSG00000037280, ENSMUSG00000021130, ENSMUSG00000026828	2282	15	11105	2.59538	1	0.460324	29.2895
GOTERM_BP_FAT	GO:0030218~erythrocyte differentiation	17	0.472879	0.0208977	ENSMUSG00000001280, ENSMUSG00000002111, ENSMUSG00000056216, ENSMUSG00000024588, ENSMUSG00000025270, ENSMUSG00000001131, ENSMUSG00000031543, ENSMUSG00000003812, ENSMUSG00000069919, ENSMUSG00000079562, ENSMUSG00000018893, ENSMUSG00000022105, ENSMUSG00000023951, ENSMUSG00000073400, ENSMUSG00000021540, ENSMUSG00000042228, ENSMUSG00000023030, ENSMUSG00000069917	2332	47	11387	1.76617	1	0.449709	32.5324
GOTERM_MF_FAT	GO:0005089~Rho guanyl-nucleotide exchange factor activity	23	0.639777	0.0209304	ENSMUSG00000031442, ENSMUSG00000009681, ENSMUSG00000066406, ENSMUSG00000061462, ENSMUSG00000071176, ENSMUSG00000021708, ENSMUSG00000017631, ENSMUSG00000051747, ENSMUSG00000037509, ENSMUSG00000024241, ENSMUSG00000021990, ENSMUSG00000019467, ENSMUSG00000052921, ENSMUSG00000009621, ENSMUSG00000025558, ENSMUSG00000014782, ENSMUSG00000040964, ENSMUSG00000033721, ENSMUSG00000040624, ENSMUSG00000031093,…	2282	70	11105	1.59894	1	0.45667	29.5157
GOTERM_MF_FAT	GO:0035091~phosphoinositide binding	24	0.667594	0.0211203	ENSMUSG00000031442, ENSMUSG00000028385, ENSMUSG00000032382, ENSMUSG00000036882, ENSMUSG00000020876, ENSMUSG00000037224, ENSMUSG00000030102, ENSMUSG00000042644, ENSMUSG00000040711, ENSMUSG00000038844, ENSMUSG00000039959, ENSMUSG00000038371, ENSMUSG00000032231, ENSMUSG00000019804, ENSMUSG00000002365, ENSMUSG00000038301, ENSMUSG00000032422, ENSMUSG00000050373, ENSMUSG00000019320, ENSMUSG00000021411,…	2282	74	11105	1.57827	1	0.45314	29.7415
GOTERM_MF_FAT	GO:0017124~SH3 domain binding	25	0.69541	0.0212332	ENSMUSG00000034570, ENSMUSG00000054520, ENSMUSG00000028790, ENSMUSG00000029516, ENSMUSG00000028528, ENSMUSG00000032261, ENSMUSG00000031284, ENSMUSG00000017167, ENSMUSG00000026288, ENSMUSG00000024241, ENSMUSG00000030766, ENSMUSG00000054693, ENSMUSG00000035392, ENSMUSG00000021262, ENSMUSG00000019461, ENSMUSG00000038859, ENSMUSG00000003378, ENSMUSG00000042228, ENSMUSG00000031312, ENSMUSG00000032737,…	2282	78	11105	1.55973	1	0.448522	29.8753
GOTERM_BP_FAT	GO:0006814~sodium ion transport	35	0.973574	0.0213829	ENSMUSG00000020331, ENSMUSG00000070570, ENSMUSG00000075316, ENSMUSG00000019194, ENSMUSG00000023169, ENSMUSG00000070304, ENSMUSG00000027340, ENSMUSG00000064329, ENSMUSG00000031684, ENSMUSG00000026576, ENSMUSG00000000197, ENSMUSG00000009292, ENSMUSG00000041329, ENSMUSG00000036123, ENSMUSG00000060961, ENSMUSG00000061171, ENSMUSG00000046480, ENSMUSG00000029321, ENSMUSG00000030865, ENSMUSG00000033161,…	2332	119	11387	1.43616	1	0.455092	33.1526
GOTERM_BP_FAT	GO:0051149~positive regulation of muscle cell differentiation	6	0.166898	0.0215485	ENSMUSG00000062991, ENSMUSG00000002633, ENSMUSG00000036478, ENSMUSG00000022687, ENSMUSG00000057329, ENSMUSG00000020427	2332	9	11387	3.25529	1	0.455414	33.363
GOTERM_BP_FAT	GO:0007269~neurotransmitter secretion	14	0.38943	0.0217174	ENSMUSG00000033768, ENSMUSG00000039714, ENSMUSG00000029071, ENSMUSG00000001018, ENSMUSG00000003872, ENSMUSG00000024261, ENSMUSG00000031840, ENSMUSG00000022973, ENSMUSG00000019906, ENSMUSG00000027273, ENSMUSG00000029608, ENSMUSG00000024109, ENSMUSG00000066392, ENSMUSG00000053025	2332	36	11387	1.89892	1	0.455783	33.5771
GOTERM_BP_FAT	GO:0002790~peptide secretion	14	0.38943	0.0217174	ENSMUSG00000051209, ENSMUSG00000039714, ENSMUSG00000026981, ENSMUSG00000037428, ENSMUSG00000059201, ENSMUSG00000025746, ENSMUSG00000031668, ENSMUSG00000015243, ENSMUSG00000040612, ENSMUSG00000029104, ENSMUSG00000022555, ENSMUSG00000020635, ENSMUSG00000031906, ENSMUSG00000049044	2332	36	11387	1.89892	1	0.455783	33.5771
GOTERM_MF_FAT	GO:0005154~epidermal growth factor receptor binding	6	0.166898	0.0218564	ENSMUSG00000037104, ENSMUSG00000009621, ENSMUSG00000029999, ENSMUSG00000033721, ENSMUSG00000035020, ENSMUSG00000049556	2282	9	11105	3.24423	1	0.451877	30.6101
GOTERM_BP_FAT	GO:0055066~di-, tri-valent inorganic cation homeostasis	39	1.08484	0.0222789	ENSMUSG00000031762, ENSMUSG00000032114, ENSMUSG00000024588, ENSMUSG00000037820, ENSMUSG00000032648, ENSMUSG00000036251, ENSMUSG00000038486, ENSMUSG00000057378, ENSMUSG00000029716, ENSMUSG00000027887, ENSMUSG00000050965, ENSMUSG00000030470, ENSMUSG00000047139, ENSMUSG00000021665, ENSMUSG00000041809, ENSMUSG00000032492, ENSMUSG00000052889, ENSMUSG00000057789, ENSMUSG00000032462, ENSMUSG00000020635,…	2332	136	11387	1.40025	1	0.462124	34.2839
GOTERM_BP_FAT	GO:0045941~positive regulation of transcription	110	3.05981	0.0228123	ENSMUSG00000010476, ENSMUSG00000000134, ENSMUSG00000032508, ENSMUSG00000063632, ENSMUSG00000019256, ENSMUSG00000038418, ENSMUSG00000025408, ENSMUSG00000027967, ENSMUSG00000042895, ENSMUSG00000000078, ENSMUSG00000030087, ENSMUSG00000029166, ENSMUSG00000055053, ENSMUSG00000024955, ENSMUSG00000008496, ENSMUSG00000038236, ENSMUSG00000054717, ENSMUSG00000043858, ENSMUSG00000015839, ENSMUSG00000036940,…	2332	447	11387	1.20162	1	0.467894	34.9488
GOTERM_BP_FAT	GO:0043086~negative regulation of catalytic activity	30	0.834492	0.0229864	ENSMUSG00000020227, ENSMUSG00000000617, ENSMUSG00000039515, ENSMUSG00000050511, ENSMUSG00000019876, ENSMUSG00000036390, ENSMUSG00000031628, ENSMUSG00000021453, ENSMUSG00000027177, ENSMUSG00000022105, ENSMUSG00000050965, ENSMUSG00000032715, ENSMUSG00000005871, ENSMUSG00000047904, ENSMUSG00000045671, ENSMUSG00000023067, ENSMUSG00000048878, ENSMUSG00000024427, ENSMUSG00000020716, ENSMUSG00000031328,…	2332	99	11387	1.47968	1	0.468246	35.1644
GOTERM_BP_FAT	GO:0050900~leukocyte migration	15	0.417246	0.0232876	ENSMUSG00000032114, ENSMUSG00000019726, ENSMUSG00000049130, ENSMUSG00000034227, ENSMUSG00000000290, ENSMUSG00000025804, ENSMUSG00000030707, ENSMUSG00000025608, ENSMUSG00000001741, ENSMUSG00000030786, ENSMUSG00000056071, ENSMUSG00000047139, ENSMUSG00000050965, ENSMUSG00000059498, ENSMUSG00000016024	2332	40	11387	1.8311	1	0.470455	35.5358
GOTERM_BP_FAT	GO:0046879~hormone secretion	15	0.417246	0.0232876	ENSMUSG00000051209, ENSMUSG00000039714, ENSMUSG00000026981, ENSMUSG00000037428, ENSMUSG00000059201, ENSMUSG00000018604, ENSMUSG00000025746, ENSMUSG00000031668, ENSMUSG00000040612, ENSMUSG00000029104, ENSMUSG00000029608, ENSMUSG00000022555, ENSMUSG00000020635, ENSMUSG00000031906, ENSMUSG00000049044	2332	40	11387	1.8311	1	0.470455	35.5358
GOTERM_CC_FAT	GO:0005925~focal adhesion	20	0.556328	0.0234339	ENSMUSG00000037926, ENSMUSG00000060594, ENSMUSG00000006304, ENSMUSG00000024395, ENSMUSG00000019920, ENSMUSG00000025278, ENSMUSG00000037003, ENSMUSG00000028465, ENSMUSG00000030774, ENSMUSG00000052698, ENSMUSG00000021262, ENSMUSG00000029674, ENSMUSG00000034664, ENSMUSG00000000416, ENSMUSG00000022438, ENSMUSG00000034902, ENSMUSG00000029860, ENSMUSG00000022607, ENSMUSG00000059456, ENSMUSG00000029552	2238	57	10508	1.64746	0.999999	0.27414	29.4379
GOTERM_BP_FAT	GO:0009628~response to abiotic stimulus	64	1.78025	0.0242727	ENSMUSG00000029275, ENSMUSG00000026915, ENSMUSG00000005370, ENSMUSG00000021070, ENSMUSG00000031167, ENSMUSG00000022951, ENSMUSG00000053907, ENSMUSG00000001847, ENSMUSG00000032502, ENSMUSG00000018507, ENSMUSG00000024521, ENSMUSG00000032440, ENSMUSG00000031644, ENSMUSG00000039278, ENSMUSG00000025485, ENSMUSG00000023067, ENSMUSG00000063142, ENSMUSG00000024151, ENSMUSG00000021871, ENSMUSG00000024399,…	2332	244	11387	1.28077	1	0.482439	36.7366
GOTERM_BP_FAT	GO:0051094~positive regulation of developmental process	55	1.5299	0.0243729	ENSMUSG00000029275, ENSMUSG00000048482, ENSMUSG00000037568, ENSMUSG00000052516, ENSMUSG00000059201, ENSMUSG00000031688, ENSMUSG00000062991, ENSMUSG00000032440, ENSMUSG00000036478, ENSMUSG00000050947, ENSMUSG00000031681, ENSMUSG00000022687, ENSMUSG00000021765, ENSMUSG00000020027, ENSMUSG00000026536, ENSMUSG00000010175, ENSMUSG00000021871, ENSMUSG00000002944, ENSMUSG00000030748, ENSMUSG00000053646,…	2332	205	11387	1.31006	1	0.481642	36.8576
GOTERM_CC_FAT	GO:0005924~cell-substrate adherens junction	21	0.584145	0.0244411	ENSMUSG00000037926, ENSMUSG00000049134, ENSMUSG00000060594, ENSMUSG00000006304, ENSMUSG00000024395, ENSMUSG00000019920, ENSMUSG00000025278, ENSMUSG00000037003, ENSMUSG00000028465, ENSMUSG00000030774, ENSMUSG00000052698, ENSMUSG00000021262, ENSMUSG00000029674, ENSMUSG00000034664, ENSMUSG00000000416, ENSMUSG00000022438, ENSMUSG00000034902, ENSMUSG00000029860, ENSMUSG00000022607, ENSMUSG00000059456,…	2238	61	10508	1.6164	0.999999	0.278731	30.5006
GOTERM_CC_FAT	GO:0030136~clathrin-coated vesicle	32	0.890125	0.0252566	ENSMUSG00000036273, ENSMUSG00000070570, ENSMUSG00000017978, ENSMUSG00000024261, ENSMUSG00000020848, ENSMUSG00000038486, ENSMUSG00000047547, ENSMUSG00000049303, ENSMUSG00000024743, ENSMUSG00000062995, ENSMUSG00000030731, ENSMUSG00000004849, ENSMUSG00000035392, ENSMUSG00000027887, ENSMUSG00000026452, ENSMUSG00000027849, ENSMUSG00000021314, ENSMUSG00000042078, ENSMUSG00000022415, ENSMUSG00000033595,…	2238	104	10508	1.4447	1	0.281277	31.3499
GOTERM_BP_FAT	GO:0014033~neural crest cell differentiation	13	0.361613	0.0254607	ENSMUSG00000025969, ENSMUSG00000024987, ENSMUSG00000015647, ENSMUSG00000030110, ENSMUSG00000026872, ENSMUSG00000028780, ENSMUSG00000000567, ENSMUSG00000034684, ENSMUSG00000002633, ENSMUSG00000042258, ENSMUSG00000031616, ENSMUSG00000026836, ENSMUSG00000031073	2332	33	11387	1.92358	1	0.49458	38.1566
GOTERM_BP_FAT	GO:0014032~neural crest cell development	13	0.361613	0.0254607	ENSMUSG00000025969, ENSMUSG00000024987, ENSMUSG00000015647, ENSMUSG00000030110, ENSMUSG00000026872, ENSMUSG00000028780, ENSMUSG00000000567, ENSMUSG00000034684, ENSMUSG00000002633, ENSMUSG00000042258, ENSMUSG00000031616, ENSMUSG00000026836, ENSMUSG00000031073	2332	33	11387	1.92358	1	0.49458	38.1566
GOTERM_BP_FAT	GO:0048762~mesenchymal cell differentiation	17	0.472879	0.025552	ENSMUSG00000025969, ENSMUSG00000024987, ENSMUSG00000015647, ENSMUSG00000030110, ENSMUSG00000026872, ENSMUSG00000033953, ENSMUSG00000028780, ENSMUSG00000000567, ENSMUSG00000039191, ENSMUSG00000034684, ENSMUSG00000002633, ENSMUSG00000042258, ENSMUSG00000057329, ENSMUSG00000031616, ENSMUSG00000026836, ENSMUSG00000048616, ENSMUSG00000031073	2332	48	11387	1.72937	1	0.493613	38.2644
GOTERM_BP_FAT	GO:0045893~positive regulation of transcription, DNA-dependent	97	2.69819	0.0261123	ENSMUSG00000000134, ENSMUSG00000029095, ENSMUSG00000032508, ENSMUSG00000024927, ENSMUSG00000019256, ENSMUSG00000063632, ENSMUSG00000038418, ENSMUSG00000028291, ENSMUSG00000031688, ENSMUSG00000032292, ENSMUSG00000037992, ENSMUSG00000018604, ENSMUSG00000027967, ENSMUSG00000031681, ENSMUSG00000053175, ENSMUSG00000038331, ENSMUSG00000042895, ENSMUSG00000000078, ENSMUSG00000005583, ENSMUSG00000041324,…	2332	391	11387	1.21137	1	0.498997	38.9225
GOTERM_BP_FAT	GO:0048641~regulation of skeletal muscle tissue development	9	0.250348	0.0264605	ENSMUSG00000018604, ENSMUSG00000002633, ENSMUSG00000036478, ENSMUSG00000022687, ENSMUSG00000030189, ENSMUSG00000057329, ENSMUSG00000020427, ENSMUSG00000026836, ENSMUSG00000004939	2332	19	11387	2.31297	1	0.50145	39.3282
GOTERM_BP_FAT	GO:0030166~proteoglycan biosynthetic process	9	0.250348	0.0264605	ENSMUSG00000045216, ENSMUSG00000044499, ENSMUSG00000032252, ENSMUSG00000036599, ENSMUSG00000036356, ENSMUSG00000074916, ENSMUSG00000027198, ENSMUSG00000040151, ENSMUSG00000062329	2332	19	11387	2.31297	1	0.50145	39.3282
GOTERM_BP_FAT	GO:0051147~regulation of muscle cell differentiation	11	0.305981	0.0268943	ENSMUSG00000010175, ENSMUSG00000062991, ENSMUSG00000018604, ENSMUSG00000002633, ENSMUSG00000036478, ENSMUSG00000024238, ENSMUSG00000022687, ENSMUSG00000057329, ENSMUSG00000020427, ENSMUSG00000022951, ENSMUSG00000004939	2332	26	11387	2.06586	1	0.504985	39.8299
GOTERM_BP_FAT	GO:0007006~mitochondrial membrane organization	11	0.305981	0.0268943	ENSMUSG00000078566, ENSMUSG00000004748, ENSMUSG00000038084, ENSMUSG00000004446, ENSMUSG00000026317, ENSMUSG00000037062, ENSMUSG00000057329, ENSMUSG00000057789, ENSMUSG00000029104, ENSMUSG00000005069, ENSMUSG00000024521	2332	26	11387	2.06586	1	0.504985	39.8299
GOTERM_BP_FAT	GO:0048545~response to steroid hormone stimulus	19	0.528512	0.0269027	ENSMUSG00000020044, ENSMUSG00000025246, ENSMUSG00000022951, ENSMUSG00000019768, ENSMUSG00000027646, ENSMUSG00000054717, ENSMUSG00000032440, ENSMUSG00000047139, ENSMUSG00000042476, ENSMUSG00000005413, ENSMUSG00000074207, ENSMUSG00000000416, ENSMUSG00000026354, ENSMUSG00000057329, ENSMUSG00000024907, ENSMUSG00000029378, ENSMUSG00000036123, ENSMUSG00000063142, ENSMUSG00000029552	2332	56	11387	1.65671	1	0.502915	39.8396
GOTERM_BP_FAT	GO:0055074~calcium ion homeostasis	28	0.77886	0.0269027	ENSMUSG00000032114, ENSMUSG00000037820, ENSMUSG00000032648, ENSMUSG00000036251, ENSMUSG00000038486, ENSMUSG00000057378, ENSMUSG00000027887, ENSMUSG00000047139, ENSMUSG00000030470, ENSMUSG00000050965, ENSMUSG00000021665, ENSMUSG00000041809, ENSMUSG00000052889, ENSMUSG00000032492, ENSMUSG00000057789, ENSMUSG00000032462, ENSMUSG00000020635, ENSMUSG00000030102, ENSMUSG00000030592, ENSMUSG00000038239,…	2332	92	11387	1.48611	1	0.500753	39.8397
GOTERM_BP_FAT	GO:0006874~cellular calcium ion homeostasis	27	0.751043	0.0271868	ENSMUSG00000032114, ENSMUSG00000037820, ENSMUSG00000032648, ENSMUSG00000036251, ENSMUSG00000038486, ENSMUSG00000057378, ENSMUSG00000027887, ENSMUSG00000047139, ENSMUSG00000030470, ENSMUSG00000050965, ENSMUSG00000021665, ENSMUSG00000041809, ENSMUSG00000052889, ENSMUSG00000032492, ENSMUSG00000057789, ENSMUSG00000032462, ENSMUSG00000020635, ENSMUSG00000030102, ENSMUSG00000030592, ENSMUSG00000030302,…	2332	88	11387	1.49817	1	0.5023	40.1661
GOTERM_BP_FAT	GO:0050770~regulation of axonogenesis	14	0.38943	0.0273731	ENSMUSG00000050587, ENSMUSG00000000627, ENSMUSG00000053646, ENSMUSG00000052516, ENSMUSG00000022055, ENSMUSG00000022054, ENSMUSG00000023905, ENSMUSG00000034684, ENSMUSG00000029674, ENSMUSG00000050947, ENSMUSG00000020458, ENSMUSG00000026959, ENSMUSG00000027954, ENSMUSG00000022607	2332	37	11387	1.8476	1	0.502568	40.3793
GOTERM_BP_FAT	GO:0010557~positive regulation of macromolecule biosynthetic process	121	3.36579	0.0276854	ENSMUSG00000010476, ENSMUSG00000000134, ENSMUSG00000032508, ENSMUSG00000019256, ENSMUSG00000063632, ENSMUSG00000038418, ENSMUSG00000025408, ENSMUSG00000027967, ENSMUSG00000050192, ENSMUSG00000042895, ENSMUSG00000000078, ENSMUSG00000030087, ENSMUSG00000029166, ENSMUSG00000055053, ENSMUSG00000024955, ENSMUSG00000008496, ENSMUSG00000038236, ENSMUSG00000054717, ENSMUSG00000043858, ENSMUSG00000015839,…	2332	500	11387	1.18167	1	0.504441	40.7349
GOTERM_BP_FAT	GO:0006869~lipid transport	34	0.945758	0.0277067	ENSMUSG00000060671, ENSMUSG00000031441, ENSMUSG00000059316, ENSMUSG00000024659, ENSMUSG00000037606, ENSMUSG00000044252, ENSMUSG00000021669, ENSMUSG00000020435, ENSMUSG00000042759, ENSMUSG00000024030, ENSMUSG00000020553, ENSMUSG00000040447, ENSMUSG00000038534, ENSMUSG00000009907, ENSMUSG00000042359, ENSMUSG00000024413, ENSMUSG00000002944, ENSMUSG00000056656, ENSMUSG00000020189, ENSMUSG00000040875,…	2332	117	11387	1.41897	1	0.502598	40.7591
GOTERM_BP_FAT	GO:0016311~dephosphorylation	39	1.08484	0.0277963	ENSMUSG00000013236, ENSMUSG00000030854, ENSMUSG00000027531, ENSMUSG00000036057, ENSMUSG00000031506, ENSMUSG00000039384, ENSMUSG00000030522, ENSMUSG00000003518, ENSMUSG00000042121, ENSMUSG00000030002, ENSMUSG00000027784, ENSMUSG00000021987, ENSMUSG00000063821, ENSMUSG00000022973, ENSMUSG00000046442, ENSMUSG00000019907, ENSMUSG00000013663, ENSMUSG00000037926, ENSMUSG00000034613, ENSMUSG00000025314,…	2332	138	11387	1.37996	1	0.501637	40.8607
GOTERM_BP_FAT	GO:0010324~membrane invagination	50	1.39082	0.0280601	ENSMUSG00000040276, ENSMUSG00000001847, ENSMUSG00000020886, ENSMUSG00000022999, ENSMUSG00000028488, ENSMUSG00000025340, ENSMUSG00000032440, ENSMUSG00000022602, ENSMUSG00000021314, ENSMUSG00000024772, ENSMUSG00000024413, ENSMUSG00000024883, ENSMUSG00000002944, ENSMUSG00000055737, ENSMUSG00000039959, ENSMUSG00000027832, ENSMUSG00000015243, ENSMUSG00000036206, ENSMUSG00000031078, ENSMUSG00000046722,…	2332	185	11387	1.31971	1	0.502879	41.159
GOTERM_BP_FAT	GO:0006897~endocytosis	50	1.39082	0.0280601	ENSMUSG00000040276, ENSMUSG00000001847, ENSMUSG00000020886, ENSMUSG00000022999, ENSMUSG00000028488, ENSMUSG00000025340, ENSMUSG00000032440, ENSMUSG00000022602, ENSMUSG00000021314, ENSMUSG00000024772, ENSMUSG00000024413, ENSMUSG00000024883, ENSMUSG00000002944, ENSMUSG00000055737, ENSMUSG00000039959, ENSMUSG00000027832, ENSMUSG00000015243, ENSMUSG00000036206, ENSMUSG00000031078, ENSMUSG00000046722,…	2332	185	11387	1.31971	1	0.502879	41.159
GOTERM_MF_FAT	GO:0019900~kinase binding	26	0.723227	0.0284814	ENSMUSG00000047407, ENSMUSG00000027469, ENSMUSG00000025422, ENSMUSG00000037003, ENSMUSG00000022105, ENSMUSG00000060261, ENSMUSG00000032440, ENSMUSG00000047139, ENSMUSG00000032715, ENSMUSG00000000416, ENSMUSG00000069662, ENSMUSG00000003153, ENSMUSG00000023277, ENSMUSG00000031328, ENSMUSG00000024271, ENSMUSG00000037060, ENSMUSG00000030557, ENSMUSG00000042817, ENSMUSG00000038205, ENSMUSG00000054693,…	2282	84	11105	1.50625	1	0.537727	37.9859
GOTERM_BP_FAT	GO:0042060~wound healing	32	0.890125	0.0287849	ENSMUSG00000020787, ENSMUSG00000024386, ENSMUSG00000024743, ENSMUSG00000027611, ENSMUSG00000032440, ENSMUSG00000002633, ENSMUSG00000008398, ENSMUSG00000021262, ENSMUSG00000033196, ENSMUSG00000000078, ENSMUSG00000023993, ENSMUSG00000037188, ENSMUSG00000056328, ENSMUSG00000022912, ENSMUSG00000005087, ENSMUSG00000032462, ENSMUSG00000048616, ENSMUSG00000023224, ENSMUSG00000032202, ENSMUSG00000020716,…	2332	109	11387	1.43352	1	0.509814	41.9713
GOTERM_BP_FAT	GO:0009914~hormone transport	15	0.417246	0.0288845	ENSMUSG00000051209, ENSMUSG00000039714, ENSMUSG00000026981, ENSMUSG00000037428, ENSMUSG00000059201, ENSMUSG00000018604, ENSMUSG00000025746, ENSMUSG00000031668, ENSMUSG00000040612, ENSMUSG00000029104, ENSMUSG00000029608, ENSMUSG00000022555, ENSMUSG00000020635, ENSMUSG00000031906, ENSMUSG00000049044	2332	41	11387	1.78644	1	0.508966	42.0821
GOTERM_BP_FAT	GO:0007155~cell adhesion	127	3.53268	0.0289662	ENSMUSG00000025969, ENSMUSG00000033060, ENSMUSG00000013236, ENSMUSG00000060843, ENSMUSG00000022454, ENSMUSG00000037815, ENSMUSG00000030110, ENSMUSG00000001847, ENSMUSG00000007440, ENSMUSG00000024053, ENSMUSG00000050947, ENSMUSG00000039844, ENSMUSG00000037379, ENSMUSG00000022438, ENSMUSG00000025964, ENSMUSG00000051323, ENSMUSG00000038591, ENSMUSG00000022443, ENSMUSG00000001507, ENSMUSG00000031962,…	2332	528	11387	1.17449	1	0.507907	42.1728
GOTERM_BP_FAT	GO:0022610~biological adhesion	127	3.53268	0.0289662	ENSMUSG00000025969, ENSMUSG00000033060, ENSMUSG00000013236, ENSMUSG00000060843, ENSMUSG00000022454, ENSMUSG00000037815, ENSMUSG00000030110, ENSMUSG00000001847, ENSMUSG00000007440, ENSMUSG00000024053, ENSMUSG00000050947, ENSMUSG00000039844, ENSMUSG00000037379, ENSMUSG00000022438, ENSMUSG00000025964, ENSMUSG00000051323, ENSMUSG00000038591, ENSMUSG00000022443, ENSMUSG00000001507, ENSMUSG00000031962,…	2332	528	11387	1.17449	1	0.507907	42.1728
GOTERM_MF_FAT	GO:0004111~creatine kinase activity	4	0.111266	0.029299	ENSMUSG00000000308, ENSMUSG00000001270, ENSMUSG00000030399, ENSMUSG00000021622	2282	4	11105	4.86635	1	0.541431	38.8433
GOTERM_BP_FAT	GO:0043623~cellular protein complex assembly	31	0.862309	0.0293046	ENSMUSG00000029071, ENSMUSG00000030357, ENSMUSG00000042590, ENSMUSG00000045136, ENSMUSG00000045007, ENSMUSG00000033066, ENSMUSG00000028019, ENSMUSG00000025468, ENSMUSG00000058672, ENSMUSG00000030662, ENSMUSG00000022973, ENSMUSG00000003378, ENSMUSG00000021573, ENSMUSG00000000416, ENSMUSG00000026202, ENSMUSG00000022607, ENSMUSG00000043091, ENSMUSG00000059456, ENSMUSG00000028969, ENSMUSG00000031328,…	2332	105	11387	1.44163	1	0.509975	42.5471
GOTERM_CC_FAT	GO:0031594~neuromuscular junction	10	0.278164	0.029438	ENSMUSG00000022054, ENSMUSG00000022443, ENSMUSG00000048376, ENSMUSG00000031962, ENSMUSG00000025809, ENSMUSG00000038486, ENSMUSG00000005469, ENSMUSG00000048895, ENSMUSG00000028969, ENSMUSG00000020900	2238	22	10508	2.13421	1	0.314356	35.5552
GOTERM_BP_FAT	GO:0010628~positive regulation of gene expression	111	3.08762	0.0297176	ENSMUSG00000010476, ENSMUSG00000000134, ENSMUSG00000032508, ENSMUSG00000063632, ENSMUSG00000019256, ENSMUSG00000038418, ENSMUSG00000025408, ENSMUSG00000027967, ENSMUSG00000042895, ENSMUSG00000000078, ENSMUSG00000030087, ENSMUSG00000029166, ENSMUSG00000055053, ENSMUSG00000024955, ENSMUSG00000008496, ENSMUSG00000038236, ENSMUSG00000019768, ENSMUSG00000054717, ENSMUSG00000043858, ENSMUSG00000015839,…	2332	456	11387	1.18861	1	0.512906	43.0009
GOTERM_BP_FAT	GO:0045665~negative regulation of neuron differentiation	12	0.333797	0.0298761	ENSMUSG00000024735, ENSMUSG00000040785, ENSMUSG00000021379, ENSMUSG00000047139, ENSMUSG00000048001, ENSMUSG00000032318, ENSMUSG00000042258, ENSMUSG00000029516, ENSMUSG00000002233, ENSMUSG00000064293, ENSMUSG00000029249, ENSMUSG00000040610	2332	30	11387	1.95317	1	0.512767	43.1742
GOTERM_CC_FAT	GO:0030055~cell-substrate junction	22	0.611961	0.0298909	ENSMUSG00000037926, ENSMUSG00000049134, ENSMUSG00000060594, ENSMUSG00000006304, ENSMUSG00000024395, ENSMUSG00000019920, ENSMUSG00000025278, ENSMUSG00000037003, ENSMUSG00000028465, ENSMUSG00000030774, ENSMUSG00000052698, ENSMUSG00000029674, ENSMUSG00000021262, ENSMUSG00000034664, ENSMUSG00000000416, ENSMUSG00000022438, ENSMUSG00000034902, ENSMUSG00000029860, ENSMUSG00000022607, ENSMUSG00000026131,…	2238	66	10508	1.56509	1	0.312805	35.9959
GOTERM_BP_FAT	GO:0051402~neuron apoptosis	8	0.222531	0.0299439	ENSMUSG00000023915, ENSMUSG00000078566, ENSMUSG00000031628, ENSMUSG00000024497, ENSMUSG00000019979, ENSMUSG00000057329, ENSMUSG00000029104, ENSMUSG00000028969	2332	16	11387	2.44147	1	0.511555	43.2482
GOTERM_BP_FAT	GO:0002673~regulation of acute inflammatory response	8	0.222531	0.0299439	ENSMUSG00000015947, ENSMUSG00000059498, ENSMUSG00000026656, ENSMUSG00000026365, ENSMUSG00000024164, ENSMUSG00000023224, ENSMUSG00000016024, ENSMUSG00000076613	2332	16	11387	2.44147	1	0.511555	43.2482
GOTERM_BP_FAT	GO:0001894~tissue homeostasis	16	0.445063	0.0300557	ENSMUSG00000026526, ENSMUSG00000048776, ENSMUSG00000022483, ENSMUSG00000000751, ENSMUSG00000028833, ENSMUSG00000001847, ENSMUSG00000030707, ENSMUSG00000023951, ENSMUSG00000026147, ENSMUSG00000014599, ENSMUSG00000048376, ENSMUSG00000032492, ENSMUSG00000057329, ENSMUSG00000040612, ENSMUSG00000024781, ENSMUSG00000024066	2332	45	11387	1.73615	1	0.510874	43.3699
GOTERM_MF_FAT	GO:0022839~ion gated channel activity	8	0.222531	0.0304657	ENSMUSG00000040901, ENSMUSG00000002908, ENSMUSG00000058740, ENSMUSG00000054477, ENSMUSG00000054934, ENSMUSG00000020155, ENSMUSG00000031075, ENSMUSG00000063142	2282	16	11105	2.43317	1	0.549182	40.0475
GOTERM_MF_FAT	GO:0016775~phosphotransferase activity, nitrogenous group as acceptor	8	0.222531	0.0304657	ENSMUSG00000000308, ENSMUSG00000038319, ENSMUSG00000035355, ENSMUSG00000001270, ENSMUSG00000030399, ENSMUSG00000019577, ENSMUSG00000035232, ENSMUSG00000021622	2282	16	11105	2.43317	1	0.549182	40.0475
GOTERM_BP_FAT	GO:0060485~mesenchyme development	17	0.472879	0.0309397	ENSMUSG00000025969, ENSMUSG00000024987, ENSMUSG00000015647, ENSMUSG00000030110, ENSMUSG00000026872, ENSMUSG00000033953, ENSMUSG00000028780, ENSMUSG00000000567, ENSMUSG00000039191, ENSMUSG00000034684, ENSMUSG00000002633, ENSMUSG00000042258, ENSMUSG00000057329, ENSMUSG00000031616, ENSMUSG00000026836, ENSMUSG00000048616, ENSMUSG00000031073	2332	49	11387	1.69408	1	0.519207	44.3239
GOTERM_BP_FAT	GO:0050808~synapse organization	17	0.472879	0.0309397	ENSMUSG00000033768, ENSMUSG00000019146, ENSMUSG00000029071, ENSMUSG00000020886, ENSMUSG00000010066, ENSMUSG00000027488, ENSMUSG00000032076, ENSMUSG00000047454, ENSMUSG00000062991, ENSMUSG00000030302, ENSMUSG00000000223, ENSMUSG00000030774, ENSMUSG00000048376, ENSMUSG00000026407, ENSMUSG00000031302, ENSMUSG00000024109, ENSMUSG00000066392	2332	49	11387	1.69408	1	0.519207	44.3239
GOTERM_BP_FAT	GO:0016310~phosphorylation	163	4.53408	0.0311538	ENSMUSG00000025968, ENSMUSG00000032584, ENSMUSG00000022433, ENSMUSG00000020785, ENSMUSG00000025060, ENSMUSG00000029516, ENSMUSG00000042724, ENSMUSG00000030110, ENSMUSG00000032500, ENSMUSG00000022781, ENSMUSG00000073563, ENSMUSG00000021453, ENSMUSG00000032440, ENSMUSG00000031644, ENSMUSG00000020122, ENSMUSG00000053693, ENSMUSG00000024151, ENSMUSG00000019970, ENSMUSG00000026834, ENSMUSG00000004085,…	2332	694	11387	1.14686	1	0.519678	44.5526
GOTERM_BP_FAT	GO:0001755~neural crest cell migration	10	0.278164	0.0313096	ENSMUSG00000028780, ENSMUSG00000025969, ENSMUSG00000002633, ENSMUSG00000034684, ENSMUSG00000042258, ENSMUSG00000015647, ENSMUSG00000030110, ENSMUSG00000026872, ENSMUSG00000026836, ENSMUSG00000031073	2332	23	11387	2.12301	1	0.519479	44.7186
GOTERM_BP_FAT	GO:0035023~regulation of Rho protein signal transduction	26	0.723227	0.0315251	ENSMUSG00000031442, ENSMUSG00000009681, ENSMUSG00000066406, ENSMUSG00000071176, ENSMUSG00000021708, ENSMUSG00000034227, ENSMUSG00000037509, ENSMUSG00000024241, ENSMUSG00000019467, ENSMUSG00000009621, ENSMUSG00000052921, ENSMUSG00000042895, ENSMUSG00000040964, ENSMUSG00000021215, ENSMUSG00000031139, ENSMUSG00000061462, ENSMUSG00000051747, ENSMUSG00000017631, ENSMUSG00000021990, ENSMUSG00000014782,…	2332	85	11387	1.4936	1	0.519961	44.9473
GOTERM_BP_FAT	GO:0019216~regulation of lipid metabolic process	19	0.528512	0.0320192	ENSMUSG00000025509, ENSMUSG00000033161, ENSMUSG00000017950, ENSMUSG00000027674, ENSMUSG00000032540, ENSMUSG00000031574, ENSMUSG00000001847, ENSMUSG00000059201, ENSMUSG00000009621, ENSMUSG00000022105, ENSMUSG00000024526, ENSMUSG00000031668, ENSMUSG00000032131, ENSMUSG00000024030, ENSMUSG00000024907, ENSMUSG00000033721, ENSMUSG00000032485, ENSMUSG00000063142, ENSMUSG00000031278	2332	57	11387	1.62764	1	0.523571	45.4683
GOTERM_BP_FAT	GO:0002526~acute inflammatory response	24	0.667594	0.032111	ENSMUSG00000022040, ENSMUSG00000036887, ENSMUSG00000030717, ENSMUSG00000015947, ENSMUSG00000057465, ENSMUSG00000026399, ENSMUSG00000028979, ENSMUSG00000020787, ENSMUSG00000036905, ENSMUSG00000036896, ENSMUSG00000074115, ENSMUSG00000040026, ENSMUSG00000025746, ENSMUSG00000059498, ENSMUSG00000004040, ENSMUSG00000008845, ENSMUSG00000073418, ENSMUSG00000026365, ENSMUSG00000021091, ENSMUSG00000026836,…	2332	77	11387	1.52195	1	0.522643	45.5646
GOTERM_BP_FAT	GO:0009891~positive regulation of biosynthetic process	126	3.50487	0.0321415	ENSMUSG00000010476, ENSMUSG00000000134, ENSMUSG00000032508, ENSMUSG00000019256, ENSMUSG00000063632, ENSMUSG00000038418, ENSMUSG00000025408, ENSMUSG00000027967, ENSMUSG00000050192, ENSMUSG00000042895, ENSMUSG00000000078, ENSMUSG00000030087, ENSMUSG00000029166, ENSMUSG00000055053, ENSMUSG00000024955, ENSMUSG00000008496, ENSMUSG00000038236, ENSMUSG00000054717, ENSMUSG00000043858, ENSMUSG00000032131,…	2332	525	11387	1.1719	1	0.52104	45.5965
GOTERM_BP_FAT	GO:0042490~mechanoreceptor differentiation	13	0.361613	0.032221	ENSMUSG00000029275, ENSMUSG00000030302, ENSMUSG00000049107, ENSMUSG00000062252, ENSMUSG00000002799, ENSMUSG00000048482, ENSMUSG00000024497, ENSMUSG00000048001, ENSMUSG00000028072, ENSMUSG00000039137, ENSMUSG00000029821, ENSMUSG00000045288, ENSMUSG00000063142	2332	34	11387	1.867	1	0.519994	45.6798
GOTERM_BP_FAT	GO:0030072~peptide hormone secretion	13	0.361613	0.032221	ENSMUSG00000051209, ENSMUSG00000039714, ENSMUSG00000026981, ENSMUSG00000037428, ENSMUSG00000059201, ENSMUSG00000025746, ENSMUSG00000031668, ENSMUSG00000040612, ENSMUSG00000029104, ENSMUSG00000022555, ENSMUSG00000020635, ENSMUSG00000031906, ENSMUSG00000049044	2332	34	11387	1.867	1	0.519994	45.6798
GOTERM_BP_FAT	GO:0006309~DNA fragmentation involved in apoptosis	7	0.194715	0.0333304	ENSMUSG00000078566, ENSMUSG00000031628, ENSMUSG00000028974, ENSMUSG00000024526, ENSMUSG00000019979, ENSMUSG00000022346, ENSMUSG00000025279	2332	13	11387	2.62927	1	0.53024	46.8284
GOTERM_BP_FAT	GO:0045109~intermediate filament organization	7	0.194715	0.0333304	ENSMUSG00000022055, ENSMUSG00000022054, ENSMUSG00000002633, ENSMUSG00000026159, ENSMUSG00000058354, ENSMUSG00000020396, ENSMUSG00000052415	2332	13	11387	2.62927	1	0.53024	46.8284
GOTERM_MF_FAT	GO:0015269~calcium-activated potassium channel activity	7	0.194715	0.0338488	ENSMUSG00000040901, ENSMUSG00000002908, ENSMUSG00000058740, ENSMUSG00000054477, ENSMUSG00000054934, ENSMUSG00000020155, ENSMUSG00000063142	2282	13	11105	2.62034	1	0.581527	43.4146
GOTERM_MF_FAT	GO:0015175~neutral amino acid transmembrane transporter activity	7	0.194715	0.0338488	ENSMUSG00000020261, ENSMUSG00000020264, ENSMUSG00000021565, ENSMUSG00000023169, ENSMUSG00000001918, ENSMUSG00000020142, ENSMUSG00000010095	2282	13	11105	2.62034	1	0.581527	43.4146
GOTERM_MF_FAT	GO:0017076~purine nucleotide binding	404	11.2378	0.0338751	ENSMUSG00000074817, ENSMUSG00000042724, ENSMUSG00000068606, ENSMUSG00000032500, ENSMUSG00000073563, ENSMUSG00000010086, ENSMUSG00000019979, ENSMUSG00000020122, ENSMUSG00000053693, ENSMUSG00000040820, ENSMUSG00000019970, ENSMUSG00000033161, ENSMUSG00000042817, ENSMUSG00000027646, ENSMUSG00000019577, ENSMUSG00000020900, ENSMUSG00000039954, ENSMUSG00000020250, ENSMUSG00000021111, ENSMUSG00000016179,…	2282	1820	11105	1.08022	1	0.575482	43.4401
GOTERM_BP_FAT	GO:0016358~dendrite development	14	0.38943	0.0340342	ENSMUSG00000038976, ENSMUSG00000050272, ENSMUSG00000048482, ENSMUSG00000025959, ENSMUSG00000029071, ENSMUSG00000026782, ENSMUSG00000029516, ENSMUSG00000001847, ENSMUSG00000052920, ENSMUSG00000027797, ENSMUSG00000030774, ENSMUSG00000023030, ENSMUSG00000031139, ENSMUSG00000028969	2332	38	11387	1.79898	1	0.535871	47.5451
GOTERM_BP_FAT	GO:0001655~urogenital system development	39	1.08484	0.0343247	ENSMUSG00000048482, ENSMUSG00000030357, ENSMUSG00000035451, ENSMUSG00000019256, ENSMUSG00000030110, ENSMUSG00000052516, ENSMUSG00000034910, ENSMUSG00000037992, ENSMUSG00000037003, ENSMUSG00000000567, ENSMUSG00000002633, ENSMUSG00000034640, ENSMUSG00000005871, ENSMUSG00000008999, ENSMUSG00000024134, ENSMUSG00000005087, ENSMUSG00000048616, ENSMUSG00000013663, ENSMUSG00000020716, ENSMUSG00000022893,…	2332	140	11387	1.36025	1	0.537032	47.8383
GOTERM_BP_FAT	GO:0002252~immune effector process	34	0.945758	0.034872	ENSMUSG00000005370, ENSMUSG00000044583, ENSMUSG00000056216, ENSMUSG00000036887, ENSMUSG00000015947, ENSMUSG00000026399, ENSMUSG00000026656, ENSMUSG00000032508, ENSMUSG00000078566, ENSMUSG00000059498, ENSMUSG00000053175, ENSMUSG00000027639, ENSMUSG00000026365, ENSMUSG00000023224, ENSMUSG00000024151, ENSMUSG00000032202, ENSMUSG00000019726, ENSMUSG00000020641, ENSMUSG00000028979, ENSMUSG00000008496,…	2332	119	11387	1.39512	1	0.540866	48.3864
GOTERM_BP_FAT	GO:0006816~calcium ion transport	34	0.945758	0.034872	ENSMUSG00000030525, ENSMUSG00000036251, ENSMUSG00000040118, ENSMUSG00000028532, ENSMUSG00000019943, ENSMUSG00000020722, ENSMUSG00000010066, ENSMUSG00000030730, ENSMUSG00000018507, ENSMUSG00000031376, ENSMUSG00000010609, ENSMUSG00000009292, ENSMUSG00000052889, ENSMUSG00000020635, ENSMUSG00000057897, ENSMUSG00000032741, ENSMUSG00000019146, ENSMUSG00000040373, ENSMUSG00000028255, ENSMUSG00000028161,…	2332	119	11387	1.39512	1	0.540866	48.3864
GOTERM_BP_FAT	GO:0030073~insulin secretion	11	0.305981	0.0350894	ENSMUSG00000051209, ENSMUSG00000039714, ENSMUSG00000026981, ENSMUSG00000031668, ENSMUSG00000040612, ENSMUSG00000029104, ENSMUSG00000037428, ENSMUSG00000022555, ENSMUSG00000059201, ENSMUSG00000020635, ENSMUSG00000049044	2332	27	11387	1.98934	1	0.54122	48.6026
GOTERM_BP_FAT	GO:0019228~regulation of action potential in neuron	15	0.417246	0.0354064	ENSMUSG00000030525, ENSMUSG00000020716, ENSMUSG00000018217, ENSMUSG00000036560, ENSMUSG00000054934, ENSMUSG00000021703, ENSMUSG00000041607, ENSMUSG00000029145, ENSMUSG00000064329, ENSMUSG00000062991, ENSMUSG00000049107, ENSMUSG00000050947, ENSMUSG00000021665, ENSMUSG00000002250, ENSMUSG00000063142	2332	42	11387	1.7439	1	0.542598	48.9163
GOTERM_BP_FAT	GO:0048814~regulation of dendrite morphogenesis	5	0.139082	0.0360682	ENSMUSG00000027950, ENSMUSG00000026959, ENSMUSG00000029516, ENSMUSG00000068327, ENSMUSG00000066129	2332	7	11387	3.48781	1	0.547465	49.5654
GOTERM_BP_FAT	GO:0010883~regulation of lipid storage	5	0.139082	0.0360682	ENSMUSG00000025509, ENSMUSG00000024526, ENSMUSG00000002944, ENSMUSG00000024030, ENSMUSG00000032540	2332	7	11387	3.48781	1	0.547465	49.5654
GOTERM_BP_FAT	GO:0043353~enucleate erythrocyte differentiation	5	0.139082	0.0360682	ENSMUSG00000001280, ENSMUSG00000018893, ENSMUSG00000079562, ENSMUSG00000056216, ENSMUSG00000022105	2332	7	11387	3.48781	1	0.547465	49.5654
GOTERM_BP_FAT	GO:0045768~positive regulation of anti-apoptosis	5	0.139082	0.0360682	ENSMUSG00000038084, ENSMUSG00000005413, ENSMUSG00000031574, ENSMUSG00000028854, ENSMUSG00000021549	2332	7	11387	3.48781	1	0.547465	49.5654
GOTERM_BP_FAT	GO:0015837~amine transport	26	0.723227	0.0360726	ENSMUSG00000028412, ENSMUSG00000027010, ENSMUSG00000020787, ENSMUSG00000023169, ENSMUSG00000040010, ENSMUSG00000020261, ENSMUSG00000020264, ENSMUSG00000059498, ENSMUSG00000031904, ENSMUSG00000061171, ENSMUSG00000019082, ENSMUSG00000035199, ENSMUSG00000055368, ENSMUSG00000020838, ENSMUSG00000031297, ENSMUSG00000038178, ENSMUSG00000041313, ENSMUSG00000026317, ENSMUSG00000022756, ENSMUSG00000021565,…	2332	86	11387	1.47624	1	0.545627	49.5697
GOTERM_BP_FAT	GO:0008285~negative regulation of cell proliferation	56	1.55772	0.036292	ENSMUSG00000038518, ENSMUSG00000048482, ENSMUSG00000037815, ENSMUSG00000028207, ENSMUSG00000032292, ENSMUSG00000024521, ENSMUSG00000024921, ENSMUSG00000032440, ENSMUSG00000036478, ENSMUSG00000031681, ENSMUSG00000032492, ENSMUSG00000000416, ENSMUSG00000032737, ENSMUSG00000023067, ENSMUSG00000048616, ENSMUSG00000013663, ENSMUSG00000010175, ENSMUSG00000024399, ENSMUSG00000042817, ENSMUSG00000043858,…	2332	214	11387	1.27778	1	0.54597	49.7832
GOTERM_BP_FAT	GO:0043407~negative regulation of MAP kinase activity	9	0.250348	0.036382	ENSMUSG00000031383, ENSMUSG00000027177, ENSMUSG00000020716, ENSMUSG00000020227, ENSMUSG00000050965, ENSMUSG00000045671, ENSMUSG00000043858, ENSMUSG00000024975, ENSMUSG00000024427	2332	20	11387	2.19732	1	0.545012	49.8705
GOTERM_BP_FAT	GO:0048167~regulation of synaptic plasticity	16	0.445063	0.0364136	ENSMUSG00000020716, ENSMUSG00000048482, ENSMUSG00000041670, ENSMUSG00000028833, ENSMUSG00000031574, ENSMUSG00000020886, ENSMUSG00000027852, ENSMUSG00000025586, ENSMUSG00000030302, ENSMUSG00000010609, ENSMUSG00000022935, ENSMUSG00000026959, ENSMUSG00000022240, ENSMUSG00000029104, ENSMUSG00000022415, ENSMUSG00000028969	2332	46	11387	1.69841	1	0.543478	49.9012
GOTERM_CC_FAT	GO:0043235~receptor complex	25	0.69541	0.03651	ENSMUSG00000030525, ENSMUSG00000025809, ENSMUSG00000025892, ENSMUSG00000020886, ENSMUSG00000030786, ENSMUSG00000032440, ENSMUSG00000014599, ENSMUSG00000035594, ENSMUSG00000051439, ENSMUSG00000022935, ENSMUSG00000034664, ENSMUSG00000003378, ENSMUSG00000025348, ENSMUSG00000015766, ENSMUSG00000076934, ENSMUSG00000026834, ENSMUSG00000020758, ENSMUSG00000001507, ENSMUSG00000032017, ENSMUSG00000033981,…	2238	79	10508	1.48584	1	0.362494	42.1256
GOTERM_BP_FAT	GO:0050727~regulation of inflammatory response	18	0.500695	0.037574	ENSMUSG00000030525, ENSMUSG00000015947, ENSMUSG00000037820, ENSMUSG00000026656, ENSMUSG00000030341, ENSMUSG00000024095, ENSMUSG00000032420, ENSMUSG00000050965, ENSMUSG00000047139, ENSMUSG00000059498, ENSMUSG00000035673, ENSMUSG00000026365, ENSMUSG00000028599, ENSMUSG00000044786, ENSMUSG00000024164, ENSMUSG00000016024, ENSMUSG00000023224, ENSMUSG00000076613	2332	54	11387	1.62764	1	0.553108	51.0135
GOTERM_BP_FAT	GO:0042981~regulation of apoptosis	127	3.53268	0.0376559	ENSMUSG00000021070, ENSMUSG00000032580, ENSMUSG00000020787, ENSMUSG00000026739, ENSMUSG00000037815, ENSMUSG00000026196, ENSMUSG00000025408, ENSMUSG00000014776, ENSMUSG00000002799, ENSMUSG00000019979, ENSMUSG00000024151, ENSMUSG00000034891, ENSMUSG00000028974, ENSMUSG00000026834, ENSMUSG00000004085, ENSMUSG00000061878, ENSMUSG00000001131, ENSMUSG00000019768, ENSMUSG00000039959, ENSMUSG00000027646,…	2332	533	11387	1.16348	1	0.552066	51.0911
GOTERM_BP_FAT	GO:0006952~defense response	89	2.47566	0.0377007	ENSMUSG00000029380, ENSMUSG00000049130, ENSMUSG00000026399, ENSMUSG00000032508, ENSMUSG00000020787, ENSMUSG00000024927, ENSMUSG00000028291, ENSMUSG00000050222, ENSMUSG00000074115, ENSMUSG00000071005, ENSMUSG00000031681, ENSMUSG00000053175, ENSMUSG00000054008, ENSMUSG00000023973, ENSMUSG00000019979, ENSMUSG00000030413, ENSMUSG00000079227, ENSMUSG00000026365, ENSMUSG00000007030, ENSMUSG00000023224,…	2332	361	11387	1.20383	1	0.550672	51.1335
GOTERM_BP_FAT	GO:0048732~gland development	49	1.363	0.0378178	ENSMUSG00000048776, ENSMUSG00000037820, ENSMUSG00000030357, ENSMUSG00000035451, ENSMUSG00000019256, ENSMUSG00000028780, ENSMUSG00000023951, ENSMUSG00000000567, ENSMUSG00000002633, ENSMUSG00000032440, ENSMUSG00000018604, ENSMUSG00000014599, ENSMUSG00000031870, ENSMUSG00000031668, ENSMUSG00000000416, ENSMUSG00000020027, ENSMUSG00000029378, ENSMUSG00000008999, ENSMUSG00000020122, ENSMUSG00000005087,…	2332	184	11387	1.30035	1	0.549989	51.2442
GOTERM_BP_FAT	GO:0032868~response to insulin stimulus	19	0.528512	0.0378217	ENSMUSG00000031490, ENSMUSG00000027540, ENSMUSG00000026834, ENSMUSG00000019699, ENSMUSG00000031574, ENSMUSG00000037428, ENSMUSG00000059201, ENSMUSG00000028698, ENSMUSG00000031834, ENSMUSG00000038894, ENSMUSG00000024539, ENSMUSG00000024907, ENSMUSG00000020593, ENSMUSG00000032737, ENSMUSG00000024143, ENSMUSG00000032485, ENSMUSG00000019970, ENSMUSG00000037643, ENSMUSG00000002108	2332	58	11387	1.59958	1	0.548217	51.2479
GOTERM_BP_FAT	GO:0006865~amino acid transport	21	0.584145	0.0378299	ENSMUSG00000027010, ENSMUSG00000019082, ENSMUSG00000035199, ENSMUSG00000023169, ENSMUSG00000040010, ENSMUSG00000031297, ENSMUSG00000020261, ENSMUSG00000038178, ENSMUSG00000041313, ENSMUSG00000020264, ENSMUSG00000026317, ENSMUSG00000022756, ENSMUSG00000021565, ENSMUSG00000001918, ENSMUSG00000029104, ENSMUSG00000069072, ENSMUSG00000019558, ENSMUSG00000031904, ENSMUSG00000061171, ENSMUSG00000010095,…	2332	66	11387	1.55366	1	0.546498	51.2556
GOTERM_BP_FAT	GO:0048741~skeletal muscle fiber development	12	0.333797	0.0379884	ENSMUSG00000047454, ENSMUSG00000030774, ENSMUSG00000019146, ENSMUSG00000031972, ENSMUSG00000029071, ENSMUSG00000048376, ENSMUSG00000026407, ENSMUSG00000028161, ENSMUSG00000022951, ENSMUSG00000036766, ENSMUSG00000010066, ENSMUSG00000027488	2332	31	11387	1.89017	1	0.546238	51.405
GOTERM_MF_FAT	GO:0032555~purine ribonucleotide binding	388	10.7928	0.0384932	ENSMUSG00000074817, ENSMUSG00000042724, ENSMUSG00000068606, ENSMUSG00000032500, ENSMUSG00000073563, ENSMUSG00000010086, ENSMUSG00000019979, ENSMUSG00000020122, ENSMUSG00000053693, ENSMUSG00000019970, ENSMUSG00000040820, ENSMUSG00000033161, ENSMUSG00000042817, ENSMUSG00000027646, ENSMUSG00000019577, ENSMUSG00000020900, ENSMUSG00000039954, ENSMUSG00000021111, ENSMUSG00000016179, ENSMUSG00000029561,…	2282	1748	11105	1.08017	1	0.616872	47.7486
GOTERM_MF_FAT	GO:0032553~ribonucleotide binding	388	10.7928	0.0384932	ENSMUSG00000074817, ENSMUSG00000042724, ENSMUSG00000068606, ENSMUSG00000032500, ENSMUSG00000073563, ENSMUSG00000010086, ENSMUSG00000019979, ENSMUSG00000020122, ENSMUSG00000053693, ENSMUSG00000019970, ENSMUSG00000040820, ENSMUSG00000033161, ENSMUSG00000042817, ENSMUSG00000027646, ENSMUSG00000019577, ENSMUSG00000020900, ENSMUSG00000039954, ENSMUSG00000021111, ENSMUSG00000016179, ENSMUSG00000029561,…	2282	1748	11105	1.08017	1	0.616872	47.7486
GOTERM_BP_FAT	GO:0045944~positive regulation of transcription from RNA polymerase II promoter	83	2.30876	0.039933	ENSMUSG00000000134, ENSMUSG00000029095, ENSMUSG00000032508, ENSMUSG00000019256, ENSMUSG00000063632, ENSMUSG00000038418, ENSMUSG00000028291, ENSMUSG00000031688, ENSMUSG00000032292, ENSMUSG00000037992, ENSMUSG00000027967, ENSMUSG00000031681, ENSMUSG00000053175, ENSMUSG00000038331, ENSMUSG00000042895, ENSMUSG00000000078, ENSMUSG00000005583, ENSMUSG00000041324, ENSMUSG00000042406, ENSMUSG00000055053,…	2332	335	11387	1.2098	1	0.562794	53.2031
GOTERM_BP_FAT	GO:0031400~negative regulation of protein modification process	13	0.361613	0.0401733	ENSMUSG00000052684, ENSMUSG00000034570, ENSMUSG00000021070, ENSMUSG00000039515, ENSMUSG00000017950, ENSMUSG00000020427, ENSMUSG00000032523, ENSMUSG00000038160, ENSMUSG00000032350, ENSMUSG00000010609, ENSMUSG00000050965, ENSMUSG00000057789, ENSMUSG00000028969	2332	35	11387	1.81366	1	0.563222	53.4208
GOTERM_BP_FAT	GO:0008629~induction of apoptosis by intracellular signals	13	0.361613	0.0401733	ENSMUSG00000031628, ENSMUSG00000005370, ENSMUSG00000061436, ENSMUSG00000030717, ENSMUSG00000073489, ENSMUSG00000050965, ENSMUSG00000053175, ENSMUSG00000005413, ENSMUSG00000008730, ENSMUSG00000022346, ENSMUSG00000024972, ENSMUSG00000030609, ENSMUSG00000024521	2332	35	11387	1.81366	1	0.563222	53.4208
GOTERM_BP_FAT	GO:0030534~adult behavior	27	0.751043	0.0403758	ENSMUSG00000030525, ENSMUSG00000029819, ENSMUSG00000056648, ENSMUSG00000006782, ENSMUSG00000059201, ENSMUSG00000050511, ENSMUSG00000064329, ENSMUSG00000061436, ENSMUSG00000020436, ENSMUSG00000022935, ENSMUSG00000026826, ENSMUSG00000020963, ENSMUSG00000015766, ENSMUSG00000063142, ENSMUSG00000028969, ENSMUSG00000011751, ENSMUSG00000022111, ENSMUSG00000041235, ENSMUSG00000026235, ENSMUSG00000027950,…	2332	91	11387	1.44878	1	0.563302	53.6036
GOTERM_BP_FAT	GO:0006470~protein amino acid dephosphorylation	32	0.890125	0.040868	ENSMUSG00000030854, ENSMUSG00000013236, ENSMUSG00000036057, ENSMUSG00000031506, ENSMUSG00000039384, ENSMUSG00000003518, ENSMUSG00000042121, ENSMUSG00000030002, ENSMUSG00000027784, ENSMUSG00000063821, ENSMUSG00000046442, ENSMUSG00000019907, ENSMUSG00000013663, ENSMUSG00000037926, ENSMUSG00000034613, ENSMUSG00000025314, ENSMUSG00000030223, ENSMUSG00000027540, ENSMUSG00000024190, ENSMUSG00000047205,…	2332	112	11387	1.39512	1	0.566011	54.0451
GOTERM_CC_FAT	GO:0005865~striated muscle thin filament	5	0.139082	0.0412238	ENSMUSG00000006457, ENSMUSG00000028464, ENSMUSG00000031972, ENSMUSG00000052374, ENSMUSG00000026950	2238	7	10508	3.35376	1	0.392958	46.1523
GOTERM_CC_FAT	GO:0033017~sarcoplasmic reticulum membrane	5	0.139082	0.0412238	ENSMUSG00000020216, ENSMUSG00000057378, ENSMUSG00000030592, ENSMUSG00000020635, ENSMUSG00000038239	2238	7	10508	3.35376	1	0.392958	46.1523
GOTERM_BP_FAT	GO:0008637~apoptotic mitochondrial changes	10	0.278164	0.0412489	ENSMUSG00000031628, ENSMUSG00000002797, ENSMUSG00000004446, ENSMUSG00000047139, ENSMUSG00000031155, ENSMUSG00000037062, ENSMUSG00000057329, ENSMUSG00000057789, ENSMUSG00000022346, ENSMUSG00000024521	2332	24	11387	2.03456	1	0.567681	54.3839
GOTERM_BP_FAT	GO:0051173~positive regulation of nitrogen compound metabolic process	118	3.28234	0.0416312	ENSMUSG00000010476, ENSMUSG00000000134, ENSMUSG00000032508, ENSMUSG00000019256, ENSMUSG00000063632, ENSMUSG00000038418, ENSMUSG00000025408, ENSMUSG00000027967, ENSMUSG00000042895, ENSMUSG00000000078, ENSMUSG00000030087, ENSMUSG00000029166, ENSMUSG00000055053, ENSMUSG00000024955, ENSMUSG00000008496, ENSMUSG00000038236, ENSMUSG00000054717, ENSMUSG00000043858, ENSMUSG00000015839, ENSMUSG00000036940,…	2332	494	11387	1.16637	1	0.569342	54.7217
GOTERM_BP_FAT	GO:0051258~protein polymerization	14	0.38943	0.0417812	ENSMUSG00000045136, ENSMUSG00000019845, ENSMUSG00000045007, ENSMUSG00000001473, ENSMUSG00000033066, ENSMUSG00000026879, ENSMUSG00000058672, ENSMUSG00000021573, ENSMUSG00000000416, ENSMUSG00000026202, ENSMUSG00000043091, ENSMUSG00000036752, ENSMUSG00000022353, ENSMUSG00000029552	2332	39	11387	1.75285	1	0.568926	54.8535
GOTERM_BP_FAT	GO:0048872~homeostasis of number of cells	31	0.862309	0.0418372	ENSMUSG00000001280, ENSMUSG00000056216, ENSMUSG00000032114, ENSMUSG00000024588, ENSMUSG00000031543, ENSMUSG00000003812, ENSMUSG00000069919, ENSMUSG00000031628, ENSMUSG00000022105, ENSMUSG00000023951, ENSMUSG00000073400, ENSMUSG00000014599, ENSMUSG00000019996, ENSMUSG00000042228, ENSMUSG00000057789, ENSMUSG00000040612, ENSMUSG00000000690, ENSMUSG00000069917, ENSMUSG00000002111, ENSMUSG00000026526,…	2332	108	11387	1.40158	1	0.567684	54.9027
GOTERM_BP_FAT	GO:0045935~positive regulation of nucleobase, nucleoside, nucleotide and nucleic acid metabolic process	115	3.19889	0.0420444	ENSMUSG00000010476, ENSMUSG00000000134, ENSMUSG00000032508, ENSMUSG00000063632, ENSMUSG00000019256, ENSMUSG00000038418, ENSMUSG00000025408, ENSMUSG00000027967, ENSMUSG00000042895, ENSMUSG00000000078, ENSMUSG00000030087, ENSMUSG00000029166, ENSMUSG00000055053, ENSMUSG00000024955, ENSMUSG00000008496, ENSMUSG00000038236, ENSMUSG00000054717, ENSMUSG00000043858, ENSMUSG00000015839, ENSMUSG00000036940,…	2332	480	11387	1.16987	1	0.567783	55.0841
GOTERM_BP_FAT	GO:0051216~cartilage development	23	0.639777	0.0429807	ENSMUSG00000021796, ENSMUSG00000057967, ENSMUSG00000024238, ENSMUSG00000022483, ENSMUSG00000021994, ENSMUSG00000027833, ENSMUSG00000021974, ENSMUSG00000053436, ENSMUSG00000000567, ENSMUSG00000052430, ENSMUSG00000058756, ENSMUSG00000026147, ENSMUSG00000050965, ENSMUSG00000031668, ENSMUSG00000038331, ENSMUSG00000021464, ENSMUSG00000000435, ENSMUSG00000032492, ENSMUSG00000005583, ENSMUSG00000008999,…	2332	75	11387	1.49743	1	0.574231	55.8951
GOTERM_BP_FAT	GO:0043067~regulation of programmed cell death	128	3.5605	0.0430517	ENSMUSG00000021070, ENSMUSG00000032580, ENSMUSG00000020787, ENSMUSG00000026739, ENSMUSG00000037815, ENSMUSG00000026196, ENSMUSG00000025408, ENSMUSG00000014776, ENSMUSG00000002799, ENSMUSG00000019979, ENSMUSG00000024151, ENSMUSG00000034891, ENSMUSG00000028974, ENSMUSG00000026834, ENSMUSG00000004085, ENSMUSG00000061878, ENSMUSG00000001131, ENSMUSG00000019768, ENSMUSG00000039959, ENSMUSG00000027646,…	2332	540	11387	1.15744	1	0.573125	55.956
GOTERM_BP_FAT	GO:0051248~negative regulation of protein metabolic process	22	0.611961	0.0434814	ENSMUSG00000052684, ENSMUSG00000034570, ENSMUSG00000031490, ENSMUSG00000021070, ENSMUSG00000020227, ENSMUSG00000031328, ENSMUSG00000039515, ENSMUSG00000017950, ENSMUSG00000020427, ENSMUSG00000024927, ENSMUSG00000032523, ENSMUSG00000037058, ENSMUSG00000038160, ENSMUSG00000052707, ENSMUSG00000010609, ENSMUSG00000032350, ENSMUSG00000002633, ENSMUSG00000050965, ENSMUSG00000031668, ENSMUSG00000057789,…	2332	71	11387	1.51302	1	0.575107	56.3231
GOTERM_BP_FAT	GO:0007631~feeding behavior	16	0.445063	0.0436867	ENSMUSG00000029819, ENSMUSG00000048482, ENSMUSG00000044308, ENSMUSG00000036437, ENSMUSG00000059201, ENSMUSG00000022111, ENSMUSG00000024900, ENSMUSG00000027950, ENSMUSG00000068079, ENSMUSG00000054136, ENSMUSG00000054988, ENSMUSG00000026959, ENSMUSG00000049115, ENSMUSG00000024907, ENSMUSG00000004040, ENSMUSG00000048349	2332	47	11387	1.66228	1	0.575155	56.4974
GOTERM_BP_FAT	GO:0051325~interphase	17	0.472879	0.0441438	ENSMUSG00000057469, ENSMUSG00000000296, ENSMUSG00000025809, ENSMUSG00000028333, ENSMUSG00000028161, ENSMUSG00000002297, ENSMUSG00000020167, ENSMUSG00000017716, ENSMUSG00000038482, ENSMUSG00000026605, ENSMUSG00000036390, ENSMUSG00000022105, ENSMUSG00000021379, ENSMUSG00000035390, ENSMUSG00000057329, ENSMUSG00000007812, ENSMUSG00000057897	2332	51	11387	1.62764	1	0.577332	56.8832
GOTERM_BP_FAT	GO:0001508~regulation of action potential	17	0.472879	0.0441438	ENSMUSG00000030525, ENSMUSG00000020716, ENSMUSG00000018217, ENSMUSG00000036560, ENSMUSG00000054934, ENSMUSG00000021703, ENSMUSG00000041607, ENSMUSG00000068615, ENSMUSG00000029145, ENSMUSG00000064329, ENSMUSG00000062991, ENSMUSG00000049107, ENSMUSG00000027950, ENSMUSG00000021665, ENSMUSG00000050947, ENSMUSG00000002250, ENSMUSG00000063142	2332	51	11387	1.62764	1	0.577332	56.8832
GOTERM_CC_FAT	GO:0043197~dendritic spine	11	0.305981	0.0447674	ENSMUSG00000030525, ENSMUSG00000038976, ENSMUSG00000010825, ENSMUSG00000026959, ENSMUSG00000022602, ENSMUSG00000023017, ENSMUSG00000033981, ENSMUSG00000029361, ENSMUSG00000048895, ENSMUSG00000058589, ENSMUSG00000020900	2238	27	10508	1.91289	1	0.412689	49.0058
GOTERM_BP_FAT	GO:0010941~regulation of cell death	128	3.5605	0.047693	ENSMUSG00000021070, ENSMUSG00000032580, ENSMUSG00000020787, ENSMUSG00000026739, ENSMUSG00000037815, ENSMUSG00000026196, ENSMUSG00000025408, ENSMUSG00000014776, ENSMUSG00000002799, ENSMUSG00000019979, ENSMUSG00000024151, ENSMUSG00000034891, ENSMUSG00000028974, ENSMUSG00000026834, ENSMUSG00000004085, ENSMUSG00000061878, ENSMUSG00000001131, ENSMUSG00000019768, ENSMUSG00000039959, ENSMUSG00000027646,…	2332	543	11387	1.15104	1	0.604581	59.7707
GOTERM_MF_FAT	GO:0016791~phosphatase activity	59	1.64117	0.0478439	ENSMUSG00000013236, ENSMUSG00000034570, ENSMUSG00000002103, ENSMUSG00000031506, ENSMUSG00000020475, ENSMUSG00000026773, ENSMUSG00000037003, ENSMUSG00000063821, ENSMUSG00000046442, ENSMUSG00000044667, ENSMUSG00000032737, ENSMUSG00000013663, ENSMUSG00000025648, ENSMUSG00000034613, ENSMUSG00000025314, ENSMUSG00000030223, ENSMUSG00000027540, ENSMUSG00000024190, ENSMUSG00000033161, ENSMUSG00000042717,…	2282	230	11105	1.24832	1	0.692188	55.5455
GOTERM_BP_FAT	GO:0006887~exocytosis	30	0.834492	0.0479601	ENSMUSG00000041670, ENSMUSG00000001018, ENSMUSG00000020787, ENSMUSG00000017978, ENSMUSG00000029763, ENSMUSG00000030766, ENSMUSG00000026173, ENSMUSG00000032890, ENSMUSG00000022973, ENSMUSG00000027849, ENSMUSG00000019906, ENSMUSG00000030616, ENSMUSG00000049044, ENSMUSG00000032202, ENSMUSG00000019124, ENSMUSG00000033595, ENSMUSG00000030534, ENSMUSG00000039714, ENSMUSG00000029777, ENSMUSG00000033769,…	2332	105	11387	1.39512	1	0.604986	59.9804
GOTERM_BP_FAT	GO:0022612~gland morphogenesis	24	0.667594	0.0483776	ENSMUSG00000048776, ENSMUSG00000037820, ENSMUSG00000035451, ENSMUSG00000015647, ENSMUSG00000021994, ENSMUSG00000019768, ENSMUSG00000030123, ENSMUSG00000027646, ENSMUSG00000067006, ENSMUSG00000046532, ENSMUSG00000028780, ENSMUSG00000000567, ENSMUSG00000018604, ENSMUSG00000032440, ENSMUSG00000002633, ENSMUSG00000025746, ENSMUSG00000014599, ENSMUSG00000031870, ENSMUSG00000029378, ENSMUSG00000057329,…	2332	80	11387	1.46488	1	0.60656	60.3062
GOTERM_BP_FAT	GO:0014013~regulation of gliogenesis	7	0.194715	0.0484634	ENSMUSG00000024735, ENSMUSG00000020716, ENSMUSG00000049107, ENSMUSG00000021379, ENSMUSG00000002633, ENSMUSG00000048616, ENSMUSG00000049556	2332	14	11387	2.44147	1	0.605547	60.3729
GOTERM_BP_FAT	GO:0007172~signal complex assembly	7	0.194715	0.0484634	ENSMUSG00000030774, ENSMUSG00000031328, ENSMUSG00000029071, ENSMUSG00000003378, ENSMUSG00000022607, ENSMUSG00000059456, ENSMUSG00000028969	2332	14	11387	2.44147	1	0.605547	60.3729
GOTERM_BP_FAT	GO:0001101~response to acid	7	0.194715	0.0484634	ENSMUSG00000020704, ENSMUSG00000057329, ENSMUSG00000031960, ENSMUSG00000023017, ENSMUSG00000028854, ENSMUSG00000038276, ENSMUSG00000027646	2332	14	11387	2.44147	1	0.605547	60.3729
GOTERM_BP_FAT	GO:0045685~regulation of glial cell differentiation	7	0.194715	0.0484634	ENSMUSG00000024735, ENSMUSG00000020716, ENSMUSG00000049107, ENSMUSG00000021379, ENSMUSG00000002633, ENSMUSG00000048616, ENSMUSG00000049556	2332	14	11387	2.44147	1	0.605547	60.3729
GOTERM_BP_FAT	GO:0050729~positive regulation of inflammatory response	9	0.250348	0.0485265	ENSMUSG00000047139, ENSMUSG00000050965, ENSMUSG00000015947, ENSMUSG00000059498, ENSMUSG00000037820, ENSMUSG00000030341, ENSMUSG00000024164, ENSMUSG00000016024, ENSMUSG00000076613	2332	21	11387	2.09269	1	0.604365	60.4218
GOTERM_BP_FAT	GO:0034284~response to monosaccharide stimulus	9	0.250348	0.0485265	ENSMUSG00000026473, ENSMUSG00000020277, ENSMUSG00000026834, ENSMUSG00000032114, ENSMUSG00000032440, ENSMUSG00000017950, ENSMUSG00000040612, ENSMUSG00000047591, ENSMUSG00000020635	2332	21	11387	2.09269	1	0.604365	60.4218
GOTERM_BP_FAT	GO:0043433~negative regulation of transcription factor activity	9	0.250348	0.0485265	ENSMUSG00000056216, ENSMUSG00000058756, ENSMUSG00000048776, ENSMUSG00000025408, ENSMUSG00000031328, ENSMUSG00000017950, ENSMUSG00000005413, ENSMUSG00000036940, ENSMUSG00000034227	2332	21	11387	2.09269	1	0.604365	60.4218
GOTERM_BP_FAT	GO:0009749~response to glucose stimulus	9	0.250348	0.0485265	ENSMUSG00000026473, ENSMUSG00000020277, ENSMUSG00000026834, ENSMUSG00000032114, ENSMUSG00000032440, ENSMUSG00000017950, ENSMUSG00000040612, ENSMUSG00000047591, ENSMUSG00000020635	2332	21	11387	2.09269	1	0.604365	60.4218
GOTERM_BP_FAT	GO:0009746~response to hexose stimulus	9	0.250348	0.0485265	ENSMUSG00000026473, ENSMUSG00000020277, ENSMUSG00000026834, ENSMUSG00000032114, ENSMUSG00000032440, ENSMUSG00000017950, ENSMUSG00000040612, ENSMUSG00000047591, ENSMUSG00000020635	2332	21	11387	2.09269	1	0.604365	60.4218
GOTERM_BP_FAT	GO:0006308~DNA catabolic process	9	0.250348	0.0485265	ENSMUSG00000078566, ENSMUSG00000031628, ENSMUSG00000028974, ENSMUSG00000024526, ENSMUSG00000027433, ENSMUSG00000019979, ENSMUSG00000003812, ENSMUSG00000022346, ENSMUSG00000025279	2332	21	11387	2.09269	1	0.604365	60.4218
GOTERM_BP_FAT	GO:0010553~negative regulation of specific transcription from RNA polymerase II promoter	9	0.250348	0.0485265	ENSMUSG00000020893, ENSMUSG00000037638, ENSMUSG00000002633, ENSMUSG00000048001, ENSMUSG00000021575, ENSMUSG00000063659, ENSMUSG00000036940, ENSMUSG00000022346, ENSMUSG00000034227	2332	21	11387	2.09269	1	0.604365	60.4218
GOTERM_BP_FAT	GO:0051153~regulation of striated muscle cell differentiation	9	0.250348	0.0485265	ENSMUSG00000010175, ENSMUSG00000062991, ENSMUSG00000018604, ENSMUSG00000002633, ENSMUSG00000036478, ENSMUSG00000022687, ENSMUSG00000057329, ENSMUSG00000020427, ENSMUSG00000004939	2332	21	11387	2.09269	1	0.604365	60.4218
GOTERM_MF_FAT	GO:0008375~acetylglucosaminyltransferase activity	12	0.333797	0.0485568	ENSMUSG00000042428, ENSMUSG00000020868, ENSMUSG00000036620, ENSMUSG00000019888, ENSMUSG00000026110, ENSMUSG00000036155, ENSMUSG00000022686, ENSMUSG00000027963, ENSMUSG00000021360, ENSMUSG00000074569, ENSMUSG00000059479, ENSMUSG00000027198	2282	32	11105	1.82488	1	0.691692	56.0927
GOTERM_BP_FAT	GO:0031328~positive regulation of cellular biosynthetic process	123	3.42142	0.0489745	ENSMUSG00000010476, ENSMUSG00000000134, ENSMUSG00000032508, ENSMUSG00000019256, ENSMUSG00000063632, ENSMUSG00000038418, ENSMUSG00000025408, ENSMUSG00000027967, ENSMUSG00000050192, ENSMUSG00000042895, ENSMUSG00000000078, ENSMUSG00000030087, ENSMUSG00000029166, ENSMUSG00000055053, ENSMUSG00000024955, ENSMUSG00000008496, ENSMUSG00000038236, ENSMUSG00000054717, ENSMUSG00000043858, ENSMUSG00000015839,…	2332	520	11387	1.155	1	0.606158	60.7675
GOTERM_MF_FAT	GO:0008066~glutamate receptor activity	13	0.361613	0.0505339	ENSMUSG00000008348, ENSMUSG00000000617, ENSMUSG00000022935, ENSMUSG00000039809, ENSMUSG00000026959, ENSMUSG00000032017, ENSMUSG00000063239, ENSMUSG00000003378, ENSMUSG00000033981, ENSMUSG00000025892, ENSMUSG00000001985, ENSMUSG00000024211, ENSMUSG00000046961	2282	36	11105	1.75729	1	0.700625	57.5773
GOTERM_BP_FAT	GO:0051051~negative regulation of transport	21	0.584145	0.0506258	ENSMUSG00000024589, ENSMUSG00000024399, ENSMUSG00000026792, ENSMUSG00000020716, ENSMUSG00000040276, ENSMUSG00000026834, ENSMUSG00000031328, ENSMUSG00000017950, ENSMUSG00000020176, ENSMUSG00000004371, ENSMUSG00000020077, ENSMUSG00000027457, ENSMUSG00000020277, ENSMUSG00000026196, ENSMUSG00000050965, ENSMUSG00000025746, ENSMUSG00000005413, ENSMUSG00000057329, ENSMUSG00000029361, ENSMUSG00000024143,…	2332	68	11387	1.50796	1	0.616997	62.0176
GOTERM_BP_FAT	GO:0010810~regulation of cell-substrate adhesion	14	0.38943	0.0506855	ENSMUSG00000029304, ENSMUSG00000020716, ENSMUSG00000014599, ENSMUSG00000000435, ENSMUSG00000057329, ENSMUSG00000034488, ENSMUSG00000058297, ENSMUSG00000043013, ENSMUSG00000032462, ENSMUSG00000042961, ENSMUSG00000013663, ENSMUSG00000004415, ENSMUSG00000044024, ENSMUSG00000021549	2332	40	11387	1.70903	1	0.61579	62.0621
GOTERM_BP_FAT	GO:0030155~regulation of cell adhesion	27	0.751043	0.051484	ENSMUSG00000037820, ENSMUSG00000029359, ENSMUSG00000004415, ENSMUSG00000002799, ENSMUSG00000047139, ENSMUSG00000014599, ENSMUSG00000005871, ENSMUSG00000032462, ENSMUSG00000044024, ENSMUSG00000013663, ENSMUSG00000029304, ENSMUSG00000020716, ENSMUSG00000015647, ENSMUSG00000034488, ENSMUSG00000025608, ENSMUSG00000027646, ENSMUSG00000058297, ENSMUSG00000043013, ENSMUSG00000021549, ENSMUSG00000054693,…	2332	93	11387	1.41763	1	0.620045	62.6524
GOTERM_BP_FAT	GO:0008344~adult locomotory behavior	19	0.528512	0.0516573	ENSMUSG00000011751, ENSMUSG00000056648, ENSMUSG00000006782, ENSMUSG00000050511, ENSMUSG00000022111, ENSMUSG00000064329, ENSMUSG00000041235, ENSMUSG00000061436, ENSMUSG00000026235, ENSMUSG00000023033, ENSMUSG00000026317, ENSMUSG00000026959, ENSMUSG00000026826, ENSMUSG00000020963, ENSMUSG00000015766, ENSMUSG00000028020, ENSMUSG00000030077, ENSMUSG00000063142, ENSMUSG00000007097	2332	60	11387	1.54626	1	0.619676	62.7793
GOTERM_BP_FAT	GO:0007015~actin filament organization	18	0.500695	0.0519567	ENSMUSG00000010175, ENSMUSG00000038976, ENSMUSG00000031328, ENSMUSG00000031972, ENSMUSG00000026830, ENSMUSG00000052397, ENSMUSG00000030707, ENSMUSG00000033066, ENSMUSG00000030766, ENSMUSG00000026879, ENSMUSG00000021262, ENSMUSG00000026596, ENSMUSG00000021998, ENSMUSG00000029684, ENSMUSG00000057329, ENSMUSG00000031636, ENSMUSG00000022353, ENSMUSG00000037643	2332	56	11387	1.56951	1	0.620227	62.9976
GOTERM_BP_FAT	GO:0015674~di-, tri-valent inorganic cation transport	41	1.14047	0.0524759	ENSMUSG00000030525, ENSMUSG00000036251, ENSMUSG00000040118, ENSMUSG00000028532, ENSMUSG00000019943, ENSMUSG00000010066, ENSMUSG00000020722, ENSMUSG00000030730, ENSMUSG00000018507, ENSMUSG00000015652, ENSMUSG00000010609, ENSMUSG00000031376, ENSMUSG00000009292, ENSMUSG00000052889, ENSMUSG00000020635, ENSMUSG00000057897, ENSMUSG00000032741, ENSMUSG00000050708, ENSMUSG00000019146, ENSMUSG00000033720,…	2332	153	11387	1.3085	1	0.62236	63.3734
GOTERM_CC_FAT	GO:0005912~adherens junction	31	0.862309	0.0525102	ENSMUSG00000033060, ENSMUSG00000049134, ENSMUSG00000029381, ENSMUSG00000060594, ENSMUSG00000060843, ENSMUSG00000037815, ENSMUSG00000019920, ENSMUSG00000079243, ENSMUSG00000037003, ENSMUSG00000028465, ENSMUSG00000021262, ENSMUSG00000034664, ENSMUSG00000022240, ENSMUSG00000000416, ENSMUSG00000022438, ENSMUSG00000022607, ENSMUSG00000059456, ENSMUSG00000037926, ENSMUSG00000006304, ENSMUSG00000022443,…	2238	106	10508	1.37314	1	0.45908	54.7574
GOTERM_BP_FAT	GO:0006790~sulfur metabolic process	26	0.723227	0.052651	ENSMUSG00000054162, ENSMUSG00000032252, ENSMUSG00000053907, ENSMUSG00000035936, ENSMUSG00000036356, ENSMUSG00000027198, ENSMUSG00000040151, ENSMUSG00000019929, ENSMUSG00000033022, ENSMUSG00000045216, ENSMUSG00000054008, ENSMUSG00000044499, ENSMUSG00000056399, ENSMUSG00000036599, ENSMUSG00000006344, ENSMUSG00000000811, ENSMUSG00000055737, ENSMUSG00000018339, ENSMUSG00000024095, ENSMUSG00000058297,…	2332	89	11387	1.42647	1	0.622002	63.4993
GOTERM_MF_FAT	GO:0005516~calmodulin binding	32	0.890125	0.0528209	ENSMUSG00000016179, ENSMUSG00000057003, ENSMUSG00000020785, ENSMUSG00000054477, ENSMUSG00000055407, ENSMUSG00000030272, ENSMUSG00000057455, ENSMUSG00000027488, ENSMUSG00000030000, ENSMUSG00000033196, ENSMUSG00000027296, ENSMUSG00000056328, ENSMUSG00000026610, ENSMUSG00000059173, ENSMUSG00000057897, ENSMUSG00000069662, ENSMUSG00000003752, ENSMUSG00000027470, ENSMUSG00000002908, ENSMUSG00000022443,…	2282	114	11105	1.36599	1	0.711227	59.2358
GOTERM_BP_FAT	GO:0009743~response to carbohydrate stimulus	10	0.278164	0.0531113	ENSMUSG00000026473, ENSMUSG00000020277, ENSMUSG00000026834, ENSMUSG00000032114, ENSMUSG00000032440, ENSMUSG00000017950, ENSMUSG00000026354, ENSMUSG00000040612, ENSMUSG00000047591, ENSMUSG00000020635	2332	25	11387	1.95317	1	0.623683	63.8284
GOTERM_BP_FAT	GO:0043392~negative regulation of DNA binding	10	0.278164	0.0531113	ENSMUSG00000056216, ENSMUSG00000058756, ENSMUSG00000048776, ENSMUSG00000025408, ENSMUSG00000031328, ENSMUSG00000017950, ENSMUSG00000005413, ENSMUSG00000032717, ENSMUSG00000036940, ENSMUSG00000034227	2332	25	11387	1.95317	1	0.623683	63.8284
GOTERM_BP_FAT	GO:0007398~ectoderm development	30	0.834492	0.0535525	ENSMUSG00000042821, ENSMUSG00000050359, ENSMUSG00000024927, ENSMUSG00000059316, ENSMUSG00000070691, ENSMUSG00000038482, ENSMUSG00000034282, ENSMUSG00000031628, ENSMUSG00000049107, ENSMUSG00000000567, ENSMUSG00000010609, ENSMUSG00000002633, ENSMUSG00000005871, ENSMUSG00000021765, ENSMUSG00000020122, ENSMUSG00000037188, ENSMUSG00000000532, ENSMUSG00000021796, ENSMUSG00000024399, ENSMUSG00000039473,…	2332	106	11387	1.38196	1	0.625208	64.1412
GOTERM_CC_FAT	GO:0009898~internal side of plasma membrane	73	2.0306	0.0544706	ENSMUSG00000031442, ENSMUSG00000026880, ENSMUSG00000001018, ENSMUSG00000025793, ENSMUSG00000017978, ENSMUSG00000029518, ENSMUSG00000037815, ENSMUSG00000020886, ENSMUSG00000001847, ENSMUSG00000019920, ENSMUSG00000055723, ENSMUSG00000027488, ENSMUSG00000037003, ENSMUSG00000022500, ENSMUSG00000050192, ENSMUSG00000043670, ENSMUSG00000022438, ENSMUSG00000021314, ENSMUSG00000053693, ENSMUSG00000059810,…	2238	284	10508	1.20688	1	0.465171	56.1145
GOTERM_BP_FAT	GO:0033135~regulation of peptidyl-serine phosphorylation	6	0.166898	0.0550171	ENSMUSG00000034570, ENSMUSG00000021070, ENSMUSG00000025746, ENSMUSG00000057329, ENSMUSG00000057789, ENSMUSG00000004371	2332	11	11387	2.66342	1	0.63382	65.1612
GOTERM_BP_FAT	GO:0048488~synaptic vesicle endocytosis	6	0.166898	0.0550171	ENSMUSG00000035392, ENSMUSG00000047139, ENSMUSG00000022973, ENSMUSG00000021314, ENSMUSG00000020886, ENSMUSG00000031840	2332	11	11387	2.66342	1	0.63382	65.1612
GOTERM_BP_FAT	GO:0006023~aminoglycan biosynthetic process	6	0.166898	0.0550171	ENSMUSG00000032252, ENSMUSG00000036599, ENSMUSG00000036356, ENSMUSG00000031952, ENSMUSG00000059479, ENSMUSG00000074916	2332	11	11387	2.66342	1	0.63382	65.1612
GOTERM_MF_FAT	GO:0034483~heparan sulfate sulfotransferase activity	6	0.166898	0.0557316	ENSMUSG00000046321, ENSMUSG00000027971, ENSMUSG00000054008, ENSMUSG00000044499, ENSMUSG00000051022, ENSMUSG00000040151	2282	11	11105	2.65437	1	0.725293	61.2586
GOTERM_BP_FAT	GO:0002263~cell activation during immune response	11	0.305981	0.0563394	ENSMUSG00000032202, ENSMUSG00000021453, ENSMUSG00000047123, ENSMUSG00000010609, ENSMUSG00000053175, ENSMUSG00000020872, ENSMUSG00000035673, ENSMUSG00000021998, ENSMUSG00000051212, ENSMUSG00000025867, ENSMUSG00000016024	2332	29	11387	1.85215	1	0.641221	66.0584
GOTERM_BP_FAT	GO:0051100~negative regulation of binding	11	0.305981	0.0563394	ENSMUSG00000056216, ENSMUSG00000058756, ENSMUSG00000048776, ENSMUSG00000025408, ENSMUSG00000031328, ENSMUSG00000017950, ENSMUSG00000005413, ENSMUSG00000032717, ENSMUSG00000036940, ENSMUSG00000022346, ENSMUSG00000034227	2332	29	11387	1.85215	1	0.641221	66.0584
GOTERM_BP_FAT	GO:0002366~leukocyte activation during immune response	11	0.305981	0.0563394	ENSMUSG00000032202, ENSMUSG00000021453, ENSMUSG00000047123, ENSMUSG00000010609, ENSMUSG00000053175, ENSMUSG00000020872, ENSMUSG00000035673, ENSMUSG00000021998, ENSMUSG00000051212, ENSMUSG00000025867, ENSMUSG00000016024	2332	29	11387	1.85215	1	0.641221	66.0584
GOTERM_BP_FAT	GO:0032101~regulation of response to external stimulus	28	0.77886	0.0563705	ENSMUSG00000030525, ENSMUSG00000029819, ENSMUSG00000015947, ENSMUSG00000037820, ENSMUSG00000026656, ENSMUSG00000024386, ENSMUSG00000059201, ENSMUSG00000032231, ENSMUSG00000001741, ENSMUSG00000028539, ENSMUSG00000032420, ENSMUSG00000032440, ENSMUSG00000047139, ENSMUSG00000050965, ENSMUSG00000059498, ENSMUSG00000035673, ENSMUSG00000026365, ENSMUSG00000023224, ENSMUSG00000024413, ENSMUSG00000030341,…	2332	98	11387	1.39512	1	0.639849	66.0792
GOTERM_BP_FAT	GO:0007218~neuropeptide signaling pathway	22	0.611961	0.0570764	ENSMUSG00000044017, ENSMUSG00000029090, ENSMUSG00000029819, ENSMUSG00000024256, ENSMUSG00000034730, ENSMUSG00000060470, ENSMUSG00000067604, ENSMUSG00000035431, ENSMUSG00000048827, ENSMUSG00000050164, ENSMUSG00000036437, ENSMUSG00000037605, ENSMUSG00000050511, ENSMUSG00000031298, ENSMUSG00000013033, ENSMUSG00000024517, ENSMUSG00000028782, ENSMUSG00000047904, ENSMUSG00000024907, ENSMUSG00000039278,…	2332	73	11387	1.47157	1	0.642987	66.549
GOTERM_BP_FAT	GO:0030262~apoptotic nuclear changes	8	0.222531	0.0571121	ENSMUSG00000078566, ENSMUSG00000031628, ENSMUSG00000028974, ENSMUSG00000024526, ENSMUSG00000047139, ENSMUSG00000019979, ENSMUSG00000022346, ENSMUSG00000025279	2332	18	11387	2.17019	1	0.641655	66.5725
GOTERM_BP_FAT	GO:0006040~amino sugar metabolic process	8	0.222531	0.0571121	ENSMUSG00000029209, ENSMUSG00000025175, ENSMUSG00000028479, ENSMUSG00000033350, ENSMUSG00000037722, ENSMUSG00000030282, ENSMUSG00000036356, ENSMUSG00000031952	2332	18	11387	2.17019	1	0.641655	66.5725
GOTERM_BP_FAT	GO:0048511~rhythmic process	27	0.751043	0.0577982	ENSMUSG00000030525, ENSMUSG00000022433, ENSMUSG00000035246, ENSMUSG00000053907, ENSMUSG00000023951, ENSMUSG00000031870, ENSMUSG00000022389, ENSMUSG00000026077, ENSMUSG00000049409, ENSMUSG00000023087, ENSMUSG00000036123, ENSMUSG00000063142, ENSMUSG00000022893, ENSMUSG00000059824, ENSMUSG00000067604, ENSMUSG00000048490, ENSMUSG00000019768, ENSMUSG00000022012, ENSMUSG00000037428, ENSMUSG00000029145,…	2332	94	11387	1.40254	1	0.644618	67.0229
GOTERM_MF_FAT	GO:0004629~phospholipase C activity	8	0.222531	0.0580307	ENSMUSG00000026173, ENSMUSG00000024998, ENSMUSG00000036834, ENSMUSG00000049148, ENSMUSG00000029055, ENSMUSG00000024960, ENSMUSG00000010660, ENSMUSG00000038910	2282	18	11105	2.16282	1	0.73453	62.7892
GOTERM_CC_FAT	GO:0016021~integral to membrane	954	26.5369	0.0581333	ENSMUSG00000039364, ENSMUSG00000025892, ENSMUSG00000047428, ENSMUSG00000018507, ENSMUSG00000046378, ENSMUSG00000025484, ENSMUSG00000050192, ENSMUSG00000025488, ENSMUSG00000020122, ENSMUSG00000040447, ENSMUSG00000022269, ENSMUSG00000066392, ENSMUSG00000063296, ENSMUSG00000048764, ENSMUSG00000035199, ENSMUSG00000024350, ENSMUSG00000042816, ENSMUSG00000042817, ENSMUSG00000025608, ENSMUSG00000038916,…	2238	4320	10508	1.03687	1	0.481361	58.5489
GOTERM_BP_FAT	GO:0030705~cytoskeleton-dependent intracellular transport	12	0.333797	0.0585456	ENSMUSG00000004677, ENSMUSG00000022054, ENSMUSG00000037032, ENSMUSG00000021262, ENSMUSG00000022443, ENSMUSG00000029757, ENSMUSG00000029104, ENSMUSG00000022678, ENSMUSG00000028868, ENSMUSG00000018736, ENSMUSG00000026131, ENSMUSG00000020900	2332	33	11387	1.77561	1	0.64793	67.5069
GOTERM_BP_FAT	GO:0030005~cellular di-, tri-valent inorganic cation homeostasis	34	0.945758	0.0588697	ENSMUSG00000031762, ENSMUSG00000032114, ENSMUSG00000037820, ENSMUSG00000032648, ENSMUSG00000036251, ENSMUSG00000038486, ENSMUSG00000057378, ENSMUSG00000029716, ENSMUSG00000027887, ENSMUSG00000050965, ENSMUSG00000030470, ENSMUSG00000047139, ENSMUSG00000021665, ENSMUSG00000041809, ENSMUSG00000052889, ENSMUSG00000032492, ENSMUSG00000057789, ENSMUSG00000032462, ENSMUSG00000020635, ENSMUSG00000031765,…	2332	124	11387	1.33887	1	0.648475	67.7147
GOTERM_BP_FAT	GO:0048871~multicellular organismal homeostasis	20	0.556328	0.0589676	ENSMUSG00000026526, ENSMUSG00000048776, ENSMUSG00000022483, ENSMUSG00000000751, ENSMUSG00000028833, ENSMUSG00000001847, ENSMUSG00000030707, ENSMUSG00000037003, ENSMUSG00000023951, ENSMUSG00000026147, ENSMUSG00000024526, ENSMUSG00000014599, ENSMUSG00000048376, ENSMUSG00000032492, ENSMUSG00000057329, ENSMUSG00000040612, ENSMUSG00000004040, ENSMUSG00000023030, ENSMUSG00000024781, ENSMUSG00000024066	2332	65	11387	1.50244	1	0.647564	67.7773
GOTERM_CC_FAT	GO:0005829~cytosol	130	3.61613	0.0593512	ENSMUSG00000001018, ENSMUSG00000028847, ENSMUSG00000001847, ENSMUSG00000062995, ENSMUSG00000020078, ENSMUSG00000022503, ENSMUSG00000002797, ENSMUSG00000032440, ENSMUSG00000022129, ENSMUSG00000019979, ENSMUSG00000025485, ENSMUSG00000024960, ENSMUSG00000010660, ENSMUSG00000049044, ENSMUSG00000025509, ENSMUSG00000038591, ENSMUSG00000022443, ENSMUSG00000073940, ENSMUSG00000028161, ENSMUSG00000054855,…	2238	536	10508	1.13878	1	0.482275	59.3301
GOTERM_BP_FAT	GO:0006665~sphingolipid metabolic process	19	0.528512	0.0597667	ENSMUSG00000021770, ENSMUSG00000019872, ENSMUSG00000026811, ENSMUSG00000020787, ENSMUSG00000024887, ENSMUSG00000079442, ENSMUSG00000035936, ENSMUSG00000028794, ENSMUSG00000027035, ENSMUSG00000030283, ENSMUSG00000021669, ENSMUSG00000021665, ENSMUSG00000026317, ENSMUSG00000019996, ENSMUSG00000022686, ENSMUSG00000063889, ENSMUSG00000050931, ENSMUSG00000033579, ENSMUSG00000031906	2332	61	11387	1.52091	1	0.65113	68.2833
GOTERM_MF_FAT	GO:0030674~protein binding, bridging	12	0.333797	0.0597861	ENSMUSG00000029581, ENSMUSG00000006457, ENSMUSG00000039844, ENSMUSG00000028790, ENSMUSG00000020176, ENSMUSG00000026888, ENSMUSG00000059923, ENSMUSG00000052415, ENSMUSG00000052374, ENSMUSG00000030554, ENSMUSG00000009575, ENSMUSG00000028841	2282	33	11105	1.76958	1	0.739958	63.9194
GOTERM_BP_FAT	GO:0016064~immunoglobulin mediated immune response	18	0.500695	0.0604301	ENSMUSG00000005370, ENSMUSG00000036887, ENSMUSG00000015947, ENSMUSG00000026656, ENSMUSG00000032508, ENSMUSG00000026399, ENSMUSG00000028979, ENSMUSG00000008496, ENSMUSG00000036905, ENSMUSG00000026288, ENSMUSG00000036896, ENSMUSG00000053175, ENSMUSG00000059498, ENSMUSG00000073418, ENSMUSG00000024164, ENSMUSG00000023224, ENSMUSG00000024151, ENSMUSG00000076613	2332	57	11387	1.54198	1	0.653786	68.6977
GOTERM_BP_FAT	GO:0051881~regulation of mitochondrial membrane potential	5	0.139082	0.0606362	ENSMUSG00000025968, ENSMUSG00000022763, ENSMUSG00000057329, ENSMUSG00000057789, ENSMUSG00000029104	2332	8	11387	3.05183	1	0.653555	68.8254
GOTERM_BP_FAT	GO:0019800~peptide cross-linking via chondroitin 4-sulfate glycosaminoglycan	5	0.139082	0.0606362	ENSMUSG00000054162, ENSMUSG00000019929, ENSMUSG00000056399, ENSMUSG00000058297, ENSMUSG00000042961	2332	8	11387	3.05183	1	0.653555	68.8254
GOTERM_BP_FAT	GO:0050773~regulation of dendrite development	5	0.139082	0.0606362	ENSMUSG00000027950, ENSMUSG00000026959, ENSMUSG00000029516, ENSMUSG00000068327, ENSMUSG00000066129	2332	8	11387	3.05183	1	0.653555	68.8254
GOTERM_BP_FAT	GO:0046902~regulation of mitochondrial membrane permeability	5	0.139082	0.0606362	ENSMUSG00000078566, ENSMUSG00000004446, ENSMUSG00000057329, ENSMUSG00000057789, ENSMUSG00000029104	2332	8	11387	3.05183	1	0.653555	68.8254
GOTERM_BP_FAT	GO:0015012~heparan sulfate proteoglycan biosynthetic process	5	0.139082	0.0606362	ENSMUSG00000045216, ENSMUSG00000044499, ENSMUSG00000032252, ENSMUSG00000027198, ENSMUSG00000040151	2332	8	11387	3.05183	1	0.653555	68.8254
GOTERM_BP_FAT	GO:0014070~response to organic cyclic substance	14	0.38943	0.0608074	ENSMUSG00000030525, ENSMUSG00000032114, ENSMUSG00000027950, ENSMUSG00000032440, ENSMUSG00000035594, ENSMUSG00000026959, ENSMUSG00000020044, ENSMUSG00000057329, ENSMUSG00000015396, ENSMUSG00000031574, ENSMUSG00000028854, ENSMUSG00000020886, ENSMUSG00000038776, ENSMUSG00000028969	2332	41	11387	1.66734	1	0.653109	68.9311
GOTERM_BP_FAT	GO:0048634~regulation of muscle development	14	0.38943	0.0608074	ENSMUSG00000000120, ENSMUSG00000030189, ENSMUSG00000020427, ENSMUSG00000004939, ENSMUSG00000026605, ENSMUSG00000021974, ENSMUSG00000018604, ENSMUSG00000032440, ENSMUSG00000002633, ENSMUSG00000036478, ENSMUSG00000022687, ENSMUSG00000057329, ENSMUSG00000026836, ENSMUSG00000048616	2332	41	11387	1.66734	1	0.653109	68.9311
GOTERM_BP_FAT	GO:0051099~positive regulation of binding	15	0.417246	0.0611785	ENSMUSG00000001175, ENSMUSG00000020227, ENSMUSG00000032508, ENSMUSG00000008730, ENSMUSG00000024927, ENSMUSG00000000290, ENSMUSG00000019370, ENSMUSG00000026778, ENSMUSG00000054717, ENSMUSG00000047123, ENSMUSG00000061436, ENSMUSG00000027177, ENSMUSG00000002633, ENSMUSG00000031668, ENSMUSG00000042895, ENSMUSG00000062329	2332	45	11387	1.62764	1	0.653907	69.159
GOTERM_BP_FAT	GO:0051329~interphase of mitotic cell cycle	16	0.445063	0.0611901	ENSMUSG00000057469, ENSMUSG00000000296, ENSMUSG00000025809, ENSMUSG00000028333, ENSMUSG00000028161, ENSMUSG00000002297, ENSMUSG00000020167, ENSMUSG00000017716, ENSMUSG00000038482, ENSMUSG00000026605, ENSMUSG00000036390, ENSMUSG00000022105, ENSMUSG00000021379, ENSMUSG00000035390, ENSMUSG00000057329, ENSMUSG00000057897	2332	49	11387	1.59443	1	0.652477	69.1662
GOTERM_BP_FAT	GO:0048710~regulation of astrocyte differentiation	4	0.111266	0.0615577	ENSMUSG00000024735, ENSMUSG00000020716, ENSMUSG00000021379, ENSMUSG00000048616	2332	5	11387	3.90635	1	0.653252	69.3903
GOTERM_CC_FAT	GO:0030135~coated vesicle	35	0.973574	0.0615757	ENSMUSG00000040276, ENSMUSG00000036273, ENSMUSG00000070570, ENSMUSG00000017978, ENSMUSG00000020848, ENSMUSG00000024261, ENSMUSG00000038486, ENSMUSG00000047547, ENSMUSG00000049303, ENSMUSG00000024743, ENSMUSG00000062995, ENSMUSG00000030731, ENSMUSG00000004849, ENSMUSG00000039234, ENSMUSG00000035392, ENSMUSG00000027887, ENSMUSG00000026452, ENSMUSG00000027849, ENSMUSG00000021314, ENSMUSG00000042078,…	2238	124	10508	1.32528	1	0.488983	60.7217
GOTERM_BP_FAT	GO:0002443~leukocyte mediated immunity	24	0.667594	0.0620941	ENSMUSG00000032202, ENSMUSG00000005370, ENSMUSG00000056216, ENSMUSG00000036887, ENSMUSG00000015947, ENSMUSG00000019726, ENSMUSG00000026399, ENSMUSG00000026656, ENSMUSG00000032508, ENSMUSG00000028979, ENSMUSG00000008496, ENSMUSG00000036905, ENSMUSG00000026288, ENSMUSG00000036896, ENSMUSG00000040314, ENSMUSG00000059498, ENSMUSG00000020872, ENSMUSG00000053175, ENSMUSG00000073418, ENSMUSG00000025867,…	2332	82	11387	1.42915	1	0.655052	69.7147
GOTERM_MF_FAT	GO:0005172~vascular endothelial growth factor receptor binding	4	0.111266	0.0621112	ENSMUSG00000027460, ENSMUSG00000031520, ENSMUSG00000022309, ENSMUSG00000031465	2282	5	11105	3.89308	1	0.748446	65.3669
GOTERM_BP_FAT	GO:0051130~positive regulation of cellular component organization	32	0.890125	0.0624038	ENSMUSG00000015947, ENSMUSG00000026656, ENSMUSG00000019256, ENSMUSG00000001847, ENSMUSG00000052516, ENSMUSG00000025468, ENSMUSG00000047139, ENSMUSG00000050192, ENSMUSG00000059498, ENSMUSG00000050947, ENSMUSG00000005871, ENSMUSG00000021573, ENSMUSG00000000416, ENSMUSG00000035020, ENSMUSG00000037643, ENSMUSG00000010175, ENSMUSG00000024399, ENSMUSG00000006304, ENSMUSG00000029999, ENSMUSG00000053646,…	2332	116	11387	1.34702	1	0.655455	69.9005
GOTERM_MF_FAT	GO:0003707~steroid hormone receptor activity	16	0.445063	0.0627377	ENSMUSG00000024955, ENSMUSG00000017950, ENSMUSG00000019768, ENSMUSG00000032292, ENSMUSG00000015843, ENSMUSG00000046532, ENSMUSG00000037992, ENSMUSG00000058756, ENSMUSG00000031870, ENSMUSG00000031618, ENSMUSG00000021255, ENSMUSG00000032238, ENSMUSG00000002250, ENSMUSG00000026826, ENSMUSG00000026610, ENSMUSG00000002108	2282	49	11105	1.58901	1	0.746901	65.7474
GOTERM_BP_FAT	GO:0030003~cellular cation homeostasis	38	1.05702	0.0629084	ENSMUSG00000031762, ENSMUSG00000032114, ENSMUSG00000037820, ENSMUSG00000032648, ENSMUSG00000036251, ENSMUSG00000022125, ENSMUSG00000029359, ENSMUSG00000038486, ENSMUSG00000057378, ENSMUSG00000029716, ENSMUSG00000027887, ENSMUSG00000050965, ENSMUSG00000030470, ENSMUSG00000047139, ENSMUSG00000021665, ENSMUSG00000041809, ENSMUSG00000032492, ENSMUSG00000052889, ENSMUSG00000057789, ENSMUSG00000032462,…	2332	142	11387	1.3067	1	0.657032	70.2009
GOTERM_BP_FAT	GO:0032582~negative regulation of gene-specific transcription	9	0.250348	0.0630201	ENSMUSG00000020893, ENSMUSG00000037638, ENSMUSG00000002633, ENSMUSG00000048001, ENSMUSG00000021575, ENSMUSG00000063659, ENSMUSG00000036940, ENSMUSG00000022346, ENSMUSG00000034227	2332	22	11387	1.99756	1	0.656233	70.267
GOTERM_BP_FAT	GO:0019218~regulation of steroid metabolic process	9	0.250348	0.0630201	ENSMUSG00000033161, ENSMUSG00000032131, ENSMUSG00000024030, ENSMUSG00000027674, ENSMUSG00000024907, ENSMUSG00000031574, ENSMUSG00000059201, ENSMUSG00000032485, ENSMUSG00000063142	2332	22	11387	1.99756	1	0.656233	70.267
GOTERM_MF_FAT	GO:0004725~protein tyrosine phosphatase activity	28	0.77886	0.0651566	ENSMUSG00000030854, ENSMUSG00000013236, ENSMUSG00000036057, ENSMUSG00000031506, ENSMUSG00000039384, ENSMUSG00000003518, ENSMUSG00000042121, ENSMUSG00000030002, ENSMUSG00000021987, ENSMUSG00000063821, ENSMUSG00000013663, ENSMUSG00000037926, ENSMUSG00000030223, ENSMUSG00000025314, ENSMUSG00000027540, ENSMUSG00000024190, ENSMUSG00000047205, ENSMUSG00000028528, ENSMUSG00000038764, ENSMUSG00000018648,…	2282	99	11105	1.37634	1	0.755384	67.1803
GOTERM_BP_FAT	GO:0043085~positive regulation of catalytic activity	63	1.75243	0.0652472	ENSMUSG00000032114, ENSMUSG00000037820, ENSMUSG00000020787, ENSMUSG00000032540, ENSMUSG00000001847, ENSMUSG00000050511, ENSMUSG00000026228, ENSMUSG00000062991, ENSMUSG00000009621, ENSMUSG00000028019, ENSMUSG00000021453, ENSMUSG00000036478, ENSMUSG00000032440, ENSMUSG00000054136, ENSMUSG00000039942, ENSMUSG00000019979, ENSMUSG00000032492, ENSMUSG00000000276, ENSMUSG00000024256, ENSMUSG00000061878,…	2332	253	11387	1.21591	1	0.667934	71.5567
GOTERM_BP_FAT	GO:0002449~lymphocyte mediated immunity	21	0.584145	0.0662304	ENSMUSG00000032202, ENSMUSG00000005370, ENSMUSG00000056216, ENSMUSG00000036887, ENSMUSG00000015947, ENSMUSG00000019726, ENSMUSG00000026399, ENSMUSG00000026656, ENSMUSG00000032508, ENSMUSG00000028979, ENSMUSG00000008496, ENSMUSG00000036905, ENSMUSG00000026288, ENSMUSG00000036896, ENSMUSG00000059498, ENSMUSG00000053175, ENSMUSG00000073418, ENSMUSG00000024164, ENSMUSG00000023224, ENSMUSG00000024151,…	2332	70	11387	1.46488	1	0.672141	72.109
GOTERM_BP_FAT	GO:0048168~regulation of neuronal synaptic plasticity	10	0.278164	0.0669909	ENSMUSG00000020716, ENSMUSG00000041670, ENSMUSG00000022935, ENSMUSG00000026959, ENSMUSG00000028833, ENSMUSG00000031574, ENSMUSG00000020886, ENSMUSG00000027852, ENSMUSG00000025586, ENSMUSG00000022415	2332	26	11387	1.87805	1	0.675013	72.5292
GOTERM_BP_FAT	GO:0007628~adult walking behavior	10	0.278164	0.0669909	ENSMUSG00000041235, ENSMUSG00000061436, ENSMUSG00000026235, ENSMUSG00000011751, ENSMUSG00000023033, ENSMUSG00000026317, ENSMUSG00000028020, ENSMUSG00000022111, ENSMUSG00000063142, ENSMUSG00000064329	2332	26	11387	1.87805	1	0.675013	72.5292
GOTERM_BP_FAT	GO:0051607~defense response to virus	7	0.194715	0.0671913	ENSMUSG00000078566, ENSMUSG00000047123, ENSMUSG00000044583, ENSMUSG00000019726, ENSMUSG00000027639, ENSMUSG00000020641, ENSMUSG00000030249	2332	15	11387	2.2787	1	0.674702	72.639
GOTERM_BP_FAT	GO:0006921~cell structure disassembly during apoptosis	7	0.194715	0.0671913	ENSMUSG00000078566, ENSMUSG00000031628, ENSMUSG00000028974, ENSMUSG00000024526, ENSMUSG00000019979, ENSMUSG00000022346, ENSMUSG00000025279	2332	15	11387	2.2787	1	0.674702	72.639
GOTERM_BP_FAT	GO:0000737~DNA catabolic process, endonucleolytic	7	0.194715	0.0671913	ENSMUSG00000078566, ENSMUSG00000031628, ENSMUSG00000028974, ENSMUSG00000024526, ENSMUSG00000019979, ENSMUSG00000022346, ENSMUSG00000025279	2332	15	11387	2.2787	1	0.674702	72.639
GOTERM_BP_FAT	GO:0060560~developmental growth involved in morphogenesis	7	0.194715	0.0671913	ENSMUSG00000000567, ENSMUSG00000048776, ENSMUSG00000002633, ENSMUSG00000014599, ENSMUSG00000029378, ENSMUSG00000019768, ENSMUSG00000021994	2332	15	11387	2.2787	1	0.674702	72.639
GOTERM_BP_FAT	GO:0008306~associative learning	7	0.194715	0.0671913	ENSMUSG00000030525, ENSMUSG00000027950, ENSMUSG00000026959, ENSMUSG00000026317, ENSMUSG00000023017, ENSMUSG00000029104, ENSMUSG00000028969	2332	15	11387	2.2787	1	0.674702	72.639
GOTERM_BP_FAT	GO:0060749~mammary gland alveolus development	7	0.194715	0.0671913	ENSMUSG00000046532, ENSMUSG00000023951, ENSMUSG00000005268, ENSMUSG00000020027, ENSMUSG00000029999, ENSMUSG00000029378, ENSMUSG00000019768	2332	15	11387	2.2787	1	0.674702	72.639
GOTERM_BP_FAT	GO:0030010~establishment of cell polarity	7	0.194715	0.0671913	ENSMUSG00000002633, ENSMUSG00000042812, ENSMUSG00000022443, ENSMUSG00000035390, ENSMUSG00000053046, ENSMUSG00000034227, ENSMUSG00000037643	2332	15	11387	2.2787	1	0.674702	72.639
GOTERM_BP_FAT	GO:0050954~sensory perception of mechanical stimulus	25	0.69541	0.0681233	ENSMUSG00000011751, ENSMUSG00000062252, ENSMUSG00000024979, ENSMUSG00000038248, ENSMUSG00000041730, ENSMUSG00000038276, ENSMUSG00000031688, ENSMUSG00000031840, ENSMUSG00000041235, ENSMUSG00000031628, ENSMUSG00000030302, ENSMUSG00000037705, ENSMUSG00000002799, ENSMUSG00000027950, ENSMUSG00000020704, ENSMUSG00000021665, ENSMUSG00000024497, ENSMUSG00000024749, ENSMUSG00000043850, ENSMUSG00000026805,…	2332	87	11387	1.40314	1	0.678477	73.1439
GOTERM_MF_FAT	GO:0004697~protein kinase C activity	7	0.194715	0.0681478	ENSMUSG00000050965, ENSMUSG00000045038, ENSMUSG00000052889, ENSMUSG00000057672, ENSMUSG00000026778, ENSMUSG00000029053, ENSMUSG00000037643	2282	15	11105	2.27096	1	0.766359	68.8743
GOTERM_MF_FAT	GO:0004435~phosphoinositide phospholipase C activity	7	0.194715	0.0681478	ENSMUSG00000026173, ENSMUSG00000024998, ENSMUSG00000036834, ENSMUSG00000029055, ENSMUSG00000024960, ENSMUSG00000010660, ENSMUSG00000038910	2282	15	11105	2.27096	1	0.766359	68.8743
GOTERM_MF_FAT	GO:0019901~protein kinase binding	21	0.584145	0.0681815	ENSMUSG00000023277, ENSMUSG00000047407, ENSMUSG00000031328, ENSMUSG00000024271, ENSMUSG00000037060, ENSMUSG00000030557, ENSMUSG00000025422, ENSMUSG00000027469, ENSMUSG00000037003, ENSMUSG00000054693, ENSMUSG00000038205, ENSMUSG00000032440, ENSMUSG00000060261, ENSMUSG00000027799, ENSMUSG00000038894, ENSMUSG00000047139, ENSMUSG00000032715, ENSMUSG00000004040, ENSMUSG00000024952, ENSMUSG00000015837,…	2282	70	11105	1.4599	1	0.7617	68.8929
GOTERM_CC_FAT	GO:0005952~cAMP-dependent protein kinase complex	5	0.139082	0.0687966	ENSMUSG00000038205, ENSMUSG00000022469, ENSMUSG00000002997, ENSMUSG00000005034, ENSMUSG00000049044	2238	8	10508	2.93454	1	0.52265	64.9389
GOTERM_BP_FAT	GO:0030888~regulation of B cell proliferation	11	0.305981	0.069571	ENSMUSG00000047123, ENSMUSG00000031628, ENSMUSG00000027950, ENSMUSG00000047139, ENSMUSG00000029084, ENSMUSG00000036526, ENSMUSG00000026656, ENSMUSG00000026739, ENSMUSG00000023067, ENSMUSG00000026288, ENSMUSG00000020167	2332	30	11387	1.79041	1	0.684993	73.9108
GOTERM_BP_FAT	GO:0007595~lactation	11	0.305981	0.069571	ENSMUSG00000030302, ENSMUSG00000025958, ENSMUSG00000023951, ENSMUSG00000048776, ENSMUSG00000031668, ENSMUSG00000000628, ENSMUSG00000005268, ENSMUSG00000020027, ENSMUSG00000000416, ENSMUSG00000024066, ENSMUSG00000029552	2332	30	11387	1.79041	1	0.684993	73.9108
GOTERM_BP_FAT	GO:0021954~central nervous system neuron development	11	0.305981	0.069571	ENSMUSG00000060534, ENSMUSG00000027797, ENSMUSG00000027950, ENSMUSG00000027967, ENSMUSG00000038765, ENSMUSG00000026826, ENSMUSG00000018736, ENSMUSG00000059201, ENSMUSG00000022607, ENSMUSG00000049556, ENSMUSG00000028969	2332	30	11387	1.79041	1	0.684993	73.9108
GOTERM_BP_FAT	GO:0016050~vesicle organization	11	0.305981	0.069571	ENSMUSG00000027457, ENSMUSG00000025468, ENSMUSG00000057531, ENSMUSG00000019726, ENSMUSG00000033721, ENSMUSG00000057329, ENSMUSG00000020886, ENSMUSG00000039959, ENSMUSG00000020077, ENSMUSG00000031840, ENSMUSG00000037643	2332	30	11387	1.79041	1	0.684993	73.9108
GOTERM_BP_FAT	GO:0051090~regulation of transcription factor activity	18	0.500695	0.0698044	ENSMUSG00000056216, ENSMUSG00000048776, ENSMUSG00000031328, ENSMUSG00000020227, ENSMUSG00000017950, ENSMUSG00000032508, ENSMUSG00000024927, ENSMUSG00000034227, ENSMUSG00000000290, ENSMUSG00000026778, ENSMUSG00000047123, ENSMUSG00000058756, ENSMUSG00000002633, ENSMUSG00000025408, ENSMUSG00000005413, ENSMUSG00000042895, ENSMUSG00000036940, ENSMUSG00000062329	2332	58	11387	1.51539	1	0.684838	74.0324
GOTERM_BP_FAT	GO:0001932~regulation of protein amino acid phosphorylation	31	0.862309	0.0709641	ENSMUSG00000052684, ENSMUSG00000034570, ENSMUSG00000021070, ENSMUSG00000024588, ENSMUSG00000017950, ENSMUSG00000052305, ENSMUSG00000050377, ENSMUSG00000028019, ENSMUSG00000027177, ENSMUSG00000010609, ENSMUSG00000050965, ENSMUSG00000047139, ENSMUSG00000032717, ENSMUSG00000042228, ENSMUSG00000057789, ENSMUSG00000020122, ENSMUSG00000053113, ENSMUSG00000039760, ENSMUSG00000049044, ENSMUSG00000038976,…	2332	113	11387	1.33957	1	0.68964	74.6291
GOTERM_BP_FAT	GO:0030097~hemopoiesis	60	1.66898	0.0717486	ENSMUSG00000032114, ENSMUSG00000031168, ENSMUSG00000031543, ENSMUSG00000038418, ENSMUSG00000021453, ENSMUSG00000002799, ENSMUSG00000032440, ENSMUSG00000035576, ENSMUSG00000053175, ENSMUSG00000024151, ENSMUSG00000022443, ENSMUSG00000073940, ENSMUSG00000001131, ENSMUSG00000008496, ENSMUSG00000032220, ENSMUSG00000042817, ENSMUSG00000026117, ENSMUSG00000079562, ENSMUSG00000018893, ENSMUSG00000038721,…	2332	241	11387	1.21567	1	0.692378	75.0254
GOTERM_MF_FAT	GO:0042165~neurotransmitter binding	24	0.667594	0.0720906	ENSMUSG00000022041, ENSMUSG00000030525, ENSMUSG00000010803, ENSMUSG00000035431, ENSMUSG00000000560, ENSMUSG00000036437, ENSMUSG00000031492, ENSMUSG00000058400, ENSMUSG00000031491, ENSMUSG00000045613, ENSMUSG00000007653, ENSMUSG00000020436, ENSMUSG00000031364, ENSMUSG00000027950, ENSMUSG00000032269, ENSMUSG00000035594, ENSMUSG00000024798, ENSMUSG00000008590, ENSMUSG00000047904, ENSMUSG00000020591,…	2282	83	11105	1.40714	1	0.776535	70.9819
GOTERM_MF_FAT	GO:0030594~neurotransmitter receptor activity	24	0.667594	0.0720906	ENSMUSG00000022041, ENSMUSG00000030525, ENSMUSG00000010803, ENSMUSG00000035431, ENSMUSG00000000560, ENSMUSG00000036437, ENSMUSG00000031492, ENSMUSG00000058400, ENSMUSG00000031491, ENSMUSG00000045613, ENSMUSG00000007653, ENSMUSG00000020436, ENSMUSG00000031364, ENSMUSG00000027950, ENSMUSG00000032269, ENSMUSG00000035594, ENSMUSG00000024798, ENSMUSG00000008590, ENSMUSG00000047904, ENSMUSG00000020591,…	2282	83	11105	1.40714	1	0.776535	70.9819
GOTERM_BP_FAT	GO:0001667~ameboidal cell migration	14	0.38943	0.072194	ENSMUSG00000025969, ENSMUSG00000015647, ENSMUSG00000030110, ENSMUSG00000026872, ENSMUSG00000028868, ENSMUSG00000028780, ENSMUSG00000034684, ENSMUSG00000002633, ENSMUSG00000042258, ENSMUSG00000024750, ENSMUSG00000027777, ENSMUSG00000026836, ENSMUSG00000063450, ENSMUSG00000031073	2332	42	11387	1.62764	1	0.69331	75.2477
GOTERM_BP_FAT	GO:0043388~positive regulation of DNA binding	14	0.38943	0.072194	ENSMUSG00000001175, ENSMUSG00000020227, ENSMUSG00000032508, ENSMUSG00000008730, ENSMUSG00000024927, ENSMUSG00000000290, ENSMUSG00000026778, ENSMUSG00000019370, ENSMUSG00000054717, ENSMUSG00000047123, ENSMUSG00000061436, ENSMUSG00000027177, ENSMUSG00000002633, ENSMUSG00000042895, ENSMUSG00000062329	2332	42	11387	1.62764	1	0.69331	75.2477
GOTERM_BP_FAT	GO:0000165~MAPKKK cascade	30	0.834492	0.0731296	ENSMUSG00000029458, ENSMUSG00000032508, ENSMUSG00000022523, ENSMUSG00000030110, ENSMUSG00000071369, ENSMUSG00000062991, ENSMUSG00000021453, ENSMUSG00000027784, ENSMUSG00000040631, ENSMUSG00000024998, ENSMUSG00000050965, ENSMUSG00000031681, ENSMUSG00000054008, ENSMUSG00000033352, ENSMUSG00000035020, ENSMUSG00000032717, ENSMUSG00000045671, ENSMUSG00000031137, ENSMUSG00000033902, ENSMUSG00000020716,…	2332	109	11387	1.34393	1	0.696763	75.7087
GOTERM_BP_FAT	GO:0055085~transmembrane transport	105	2.92072	0.0741451	ENSMUSG00000037762, ENSMUSG00000079020, ENSMUSG00000018507, ENSMUSG00000028982, ENSMUSG00000062785, ENSMUSG00000026435, ENSMUSG00000028645, ENSMUSG00000050192, ENSMUSG00000058975, ENSMUSG00000042895, ENSMUSG00000040447, ENSMUSG00000032902, ENSMUSG00000045053, ENSMUSG00000054099, ENSMUSG00000033965, ENSMUSG00000068706, ENSMUSG00000043858, ENSMUSG00000038178, ENSMUSG00000023033, ENSMUSG00000069072,…	2332	446	11387	1.14957	1	0.700562	76.1998
GOTERM_BP_FAT	GO:0048873~homeostasis of number of cells within a tissue	8	0.222531	0.0749922	ENSMUSG00000026526, ENSMUSG00000014599, ENSMUSG00000048376, ENSMUSG00000057329, ENSMUSG00000000751, ENSMUSG00000040612, ENSMUSG00000024781, ENSMUSG00000030707	2332	19	11387	2.05597	1	0.703449	76.6023
GOTERM_BP_FAT	GO:0060444~branching involved in mammary gland duct morphogenesis	8	0.222531	0.0749922	ENSMUSG00000046532, ENSMUSG00000018604, ENSMUSG00000031870, ENSMUSG00000014599, ENSMUSG00000029378, ENSMUSG00000019768, ENSMUSG00000021994, ENSMUSG00000027646	2332	19	11387	2.05597	1	0.703449	76.6023
GOTERM_BP_FAT	GO:0030239~myofibril assembly	8	0.222531	0.0749922	ENSMUSG00000010175, ENSMUSG00000079243, ENSMUSG00000031972, ENSMUSG00000051747, ENSMUSG00000025809, ENSMUSG00000007877, ENSMUSG00000026950, ENSMUSG00000020900	2332	19	11387	2.05597	1	0.703449	76.6023
GOTERM_CC_FAT	GO:0070161~anchoring junction	34	0.945758	0.0759924	ENSMUSG00000033060, ENSMUSG00000029381, ENSMUSG00000049134, ENSMUSG00000060594, ENSMUSG00000044393, ENSMUSG00000060843, ENSMUSG00000037815, ENSMUSG00000019920, ENSMUSG00000034282, ENSMUSG00000079243, ENSMUSG00000037003, ENSMUSG00000028465, ENSMUSG00000021262, ENSMUSG00000034664, ENSMUSG00000022240, ENSMUSG00000000416, ENSMUSG00000022438, ENSMUSG00000022607, ENSMUSG00000059456, ENSMUSG00000037926,…	2238	122	10508	1.30852	1	0.553181	68.7186
GOTERM_CC_FAT	GO:0016323~basolateral plasma membrane	38	1.05702	0.0773562	ENSMUSG00000049134, ENSMUSG00000060594, ENSMUSG00000042616, ENSMUSG00000024659, ENSMUSG00000027340, ENSMUSG00000019920, ENSMUSG00000026576, ENSMUSG00000037003, ENSMUSG00000028465, ENSMUSG00000028645, ENSMUSG00000021262, ENSMUSG00000034664, ENSMUSG00000019996, ENSMUSG00000000416, ENSMUSG00000022438, ENSMUSG00000032492, ENSMUSG00000020122, ENSMUSG00000019906, ENSMUSG00000005087, ENSMUSG00000022607,…	2238	139	10508	1.2836	1	0.553586	69.3906
GOTERM_BP_FAT	GO:0008544~epidermis development	28	0.77886	0.0776456	ENSMUSG00000042821, ENSMUSG00000050359, ENSMUSG00000024927, ENSMUSG00000059316, ENSMUSG00000070691, ENSMUSG00000038482, ENSMUSG00000034282, ENSMUSG00000031628, ENSMUSG00000049107, ENSMUSG00000000567, ENSMUSG00000010609, ENSMUSG00000002633, ENSMUSG00000005871, ENSMUSG00000021765, ENSMUSG00000020122, ENSMUSG00000037188, ENSMUSG00000000532, ENSMUSG00000024399, ENSMUSG00000039473, ENSMUSG00000000120,…	2332	101	11387	1.35368	1	0.715082	77.8218
GOTERM_BP_FAT	GO:0006643~membrane lipid metabolic process	19	0.528512	0.0785221	ENSMUSG00000021770, ENSMUSG00000019872, ENSMUSG00000026811, ENSMUSG00000020787, ENSMUSG00000024887, ENSMUSG00000079442, ENSMUSG00000035936, ENSMUSG00000028794, ENSMUSG00000027035, ENSMUSG00000030283, ENSMUSG00000021669, ENSMUSG00000021665, ENSMUSG00000026317, ENSMUSG00000019996, ENSMUSG00000022686, ENSMUSG00000063889, ENSMUSG00000050931, ENSMUSG00000033579, ENSMUSG00000031906	2332	63	11387	1.47263	1	0.71791	78.2113
GOTERM_CC_FAT	GO:0043025~cell soma	32	0.890125	0.0786563	ENSMUSG00000030525, ENSMUSG00000048978, ENSMUSG00000041607, ENSMUSG00000024241, ENSMUSG00000066129, ENSMUSG00000064329, ENSMUSG00000010609, ENSMUSG00000060261, ENSMUSG00000035392, ENSMUSG00000026159, ENSMUSG00000022687, ENSMUSG00000020458, ENSMUSG00000041809, ENSMUSG00000036766, ENSMUSG00000020810, ENSMUSG00000048895, ENSMUSG00000028969, ENSMUSG00000036745, ENSMUSG00000011751, ENSMUSG00000026830,…	2238	114	10508	1.31797	1	0.553683	70.0188
GOTERM_BP_FAT	GO:0034621~cellular macromolecular complex subunit organization	55	1.5299	0.078755	ENSMUSG00000024268, ENSMUSG00000024360, ENSMUSG00000030357, ENSMUSG00000029071, ENSMUSG00000032580, ENSMUSG00000042590, ENSMUSG00000045007, ENSMUSG00000033066, ENSMUSG00000024921, ENSMUSG00000062991, ENSMUSG00000028019, ENSMUSG00000021262, ENSMUSG00000027613, ENSMUSG00000058672, ENSMUSG00000000416, ENSMUSG00000003378, ENSMUSG00000029684, ENSMUSG00000043091, ENSMUSG00000022607, ENSMUSG00000027763,…	2332	220	11387	1.22073	1	0.717667	78.3136
GOTERM_BP_FAT	GO:0030279~negative regulation of ossification	6	0.166898	0.0788686	ENSMUSG00000000567, ENSMUSG00000038780, ENSMUSG00000057329, ENSMUSG00000053863, ENSMUSG00000027316, ENSMUSG00000020077	2332	12	11387	2.44147	1	0.716864	78.3634
GOTERM_BP_FAT	GO:0048813~dendrite morphogenesis	6	0.166898	0.0788686	ENSMUSG00000050272, ENSMUSG00000027797, ENSMUSG00000025959, ENSMUSG00000029071, ENSMUSG00000023030, ENSMUSG00000028969	2332	12	11387	2.44147	1	0.716864	78.3634
GOTERM_MF_FAT	GO:0033549~MAP kinase phosphatase activity	6	0.166898	0.0798429	ENSMUSG00000031383, ENSMUSG00000024190, ENSMUSG00000053716, ENSMUSG00000047205, ENSMUSG00000039384, ENSMUSG00000018648	2282	12	11105	2.43317	1	0.806736	74.7409
GOTERM_MF_FAT	GO:0017017~MAP kinase tyrosine/serine/threonine phosphatase activity	6	0.166898	0.0798429	ENSMUSG00000031383, ENSMUSG00000024190, ENSMUSG00000053716, ENSMUSG00000047205, ENSMUSG00000039384, ENSMUSG00000018648	2282	12	11105	2.43317	1	0.806736	74.7409
GOTERM_MF_FAT	GO:0005246~calcium channel regulator activity	6	0.166898	0.0798429	ENSMUSG00000033768, ENSMUSG00000052889, ENSMUSG00000029104, ENSMUSG00000038583, ENSMUSG00000024109, ENSMUSG00000066392	2282	12	11105	2.43317	1	0.806736	74.7409
GOTERM_BP_FAT	GO:0006941~striated muscle contraction	9	0.250348	0.0799323	ENSMUSG00000057003, ENSMUSG00000020216, ENSMUSG00000010609, ENSMUSG00000026407, ENSMUSG00000020623, ENSMUSG00000033196, ENSMUSG00000021540, ENSMUSG00000056328, ENSMUSG00000057378, ENSMUSG00000029361	2332	23	11387	1.91071	1	0.720513	78.8243
GOTERM_BP_FAT	GO:0019724~B cell mediated immunity	18	0.500695	0.0801056	ENSMUSG00000005370, ENSMUSG00000036887, ENSMUSG00000015947, ENSMUSG00000026656, ENSMUSG00000032508, ENSMUSG00000026399, ENSMUSG00000028979, ENSMUSG00000008496, ENSMUSG00000036905, ENSMUSG00000026288, ENSMUSG00000036896, ENSMUSG00000053175, ENSMUSG00000059498, ENSMUSG00000073418, ENSMUSG00000024164, ENSMUSG00000023224, ENSMUSG00000024151, ENSMUSG00000076613	2332	59	11387	1.48971	1	0.719991	78.8985
GOTERM_MF_FAT	GO:0004713~protein tyrosine kinase activity	42	1.16829	0.0808902	ENSMUSG00000032584, ENSMUSG00000037251, ENSMUSG00000050271, ENSMUSG00000002602, ENSMUSG00000042724, ENSMUSG00000053158, ENSMUSG00000030110, ENSMUSG00000042638, ENSMUSG00000026596, ENSMUSG00000032547, ENSMUSG00000031644, ENSMUSG00000033352, ENSMUSG00000000416, ENSMUSG00000042228, ENSMUSG00000020122, ENSMUSG00000055540, ENSMUSG00000022607, ENSMUSG00000059456, ENSMUSG00000014932, ENSMUSG00000018334,…	2282	162	11105	1.26165	1	0.806732	75.2121
GOTERM_MF_FAT	GO:0008083~growth factor activity	34	0.945758	0.0809582	ENSMUSG00000029380, ENSMUSG00000026100, ENSMUSG00000048482, ENSMUSG00000029838, ENSMUSG00000022523, ENSMUSG00000042826, ENSMUSG00000059201, ENSMUSG00000029337, ENSMUSG00000028539, ENSMUSG00000028019, ENSMUSG00000049107, ENSMUSG00000031520, ENSMUSG00000023951, ENSMUSG00000002799, ENSMUSG00000014599, ENSMUSG00000059654, ENSMUSG00000060275, ENSMUSG00000029378, ENSMUSG00000035020, ENSMUSG00000008999,…	2282	127	11105	1.3028	1	0.802731	75.2424
GOTERM_BP_FAT	GO:0008542~visual learning	10	0.278164	0.0829417	ENSMUSG00000020716, ENSMUSG00000027950, ENSMUSG00000037032, ENSMUSG00000026959, ENSMUSG00000031302, ENSMUSG00000029104, ENSMUSG00000025485, ENSMUSG00000027852, ENSMUSG00000028969, ENSMUSG00000007097	2332	27	11387	1.80849	1	0.731557	80.0783
GOTERM_MF_FAT	GO:0004896~cytokine receptor activity	17	0.472879	0.0836124	ENSMUSG00000022146, ENSMUSG00000030748, ENSMUSG00000021756, ENSMUSG00000071714, ENSMUSG00000027947, ENSMUSG00000050377, ENSMUSG00000055737, ENSMUSG00000071713, ENSMUSG00000026180, ENSMUSG00000022103, ENSMUSG00000017057, ENSMUSG00000026069, ENSMUSG00000005268, ENSMUSG00000026073, ENSMUSG00000039760, ENSMUSG00000020007, ENSMUSG00000026072	2282	55	11105	1.50414	1	0.809233	76.3986
GOTERM_BP_FAT	GO:0010604~positive regulation of macromolecule metabolic process	136	3.78303	0.0836415	ENSMUSG00000010476, ENSMUSG00000000134, ENSMUSG00000032508, ENSMUSG00000019256, ENSMUSG00000063632, ENSMUSG00000038418, ENSMUSG00000025408, ENSMUSG00000027967, ENSMUSG00000050192, ENSMUSG00000042895, ENSMUSG00000000078, ENSMUSG00000042303, ENSMUSG00000030087, ENSMUSG00000029166, ENSMUSG00000055053, ENSMUSG00000024955, ENSMUSG00000008496, ENSMUSG00000038236, ENSMUSG00000019768, ENSMUSG00000054717,…	2332	592	11387	1.12175	1	0.73335	80.3597
GOTERM_BP_FAT	GO:0016337~cell-cell adhesion	53	1.47427	0.084004	ENSMUSG00000033060, ENSMUSG00000060843, ENSMUSG00000047216, ENSMUSG00000030110, ENSMUSG00000052516, ENSMUSG00000029131, ENSMUSG00000007440, ENSMUSG00000019920, ENSMUSG00000030786, ENSMUSG00000032087, ENSMUSG00000050947, ENSMUSG00000039844, ENSMUSG00000022687, ENSMUSG00000048895, ENSMUSG00000051323, ENSMUSG00000022443, ENSMUSG00000038591, ENSMUSG00000020340, ENSMUSG00000031962, ENSMUSG00000015002,…	2332	212	11387	1.22073	1	0.733644	80.5039
GOTERM_BP_FAT	GO:0015833~peptide transport	15	0.417246	0.0840304	ENSMUSG00000051209, ENSMUSG00000039714, ENSMUSG00000026981, ENSMUSG00000029408, ENSMUSG00000037428, ENSMUSG00000059201, ENSMUSG00000025746, ENSMUSG00000031668, ENSMUSG00000015243, ENSMUSG00000040612, ENSMUSG00000029104, ENSMUSG00000022555, ENSMUSG00000020635, ENSMUSG00000031906, ENSMUSG00000049044	2332	47	11387	1.55838	1	0.732466	80.5144
GOTERM_BP_FAT	GO:0001944~vasculature development	59	1.64117	0.0843028	ENSMUSG00000037820, ENSMUSG00000028780, ENSMUSG00000032440, ENSMUSG00000018604, ENSMUSG00000039844, ENSMUSG00000024529, ENSMUSG00000045216, ENSMUSG00000025348, ENSMUSG00000005583, ENSMUSG00000022607, ENSMUSG00000010660, ENSMUSG00000013663, ENSMUSG00000010175, ENSMUSG00000025314, ENSMUSG00000042812, ENSMUSG00000022443, ENSMUSG00000061878, ENSMUSG00000029999, ENSMUSG00000032220, ENSMUSG00000030123,…	2332	239	11387	1.20541	1	0.73237	80.6221
GOTERM_BP_FAT	GO:0060041~retina development in camera-type eye	11	0.305981	0.0846103	ENSMUSG00000010175, ENSMUSG00000031737, ENSMUSG00000050272, ENSMUSG00000047407, ENSMUSG00000052430, ENSMUSG00000023328, ENSMUSG00000026317, ENSMUSG00000005871, ENSMUSG00000031688, ENSMUSG00000032292, ENSMUSG00000020900	2332	31	11387	1.73265	1	0.732428	80.743
GOTERM_BP_FAT	GO:0009408~response to heat	11	0.305981	0.0846103	ENSMUSG00000032350, ENSMUSG00000027463, ENSMUSG00000041548, ENSMUSG00000057329, ENSMUSG00000032060, ENSMUSG00000006221, ENSMUSG00000032502, ENSMUSG00000038276, ENSMUSG00000004951, ENSMUSG00000022032, ENSMUSG00000030283	2332	31	11387	1.73265	1	0.732428	80.743
GOTERM_BP_FAT	GO:0032103~positive regulation of response to external stimulus	12	0.333797	0.0853266	ENSMUSG00000029819, ENSMUSG00000047139, ENSMUSG00000050965, ENSMUSG00000015947, ENSMUSG00000059498, ENSMUSG00000037820, ENSMUSG00000030341, ENSMUSG00000024164, ENSMUSG00000016024, ENSMUSG00000076613, ENSMUSG00000028539, ENSMUSG00000001741	2332	35	11387	1.67415	1	0.734256	81.0219
GOTERM_BP_FAT	GO:0044272~sulfur compound biosynthetic process	13	0.361613	0.0853544	ENSMUSG00000006344, ENSMUSG00000032252, ENSMUSG00000053907, ENSMUSG00000036356, ENSMUSG00000027198, ENSMUSG00000040151, ENSMUSG00000032350, ENSMUSG00000045216, ENSMUSG00000044499, ENSMUSG00000036599, ENSMUSG00000031952, ENSMUSG00000074916, ENSMUSG00000062329	2332	39	11387	1.62764	1	0.733101	81.0326
GOTERM_MF_FAT	GO:0004428~inositol or phosphatidylinositol kinase activity	12	0.333797	0.0870191	ENSMUSG00000003752, ENSMUSG00000031834, ENSMUSG00000018547, ENSMUSG00000027296, ENSMUSG00000026737, ENSMUSG00000032599, ENSMUSG00000034902, ENSMUSG00000040648, ENSMUSG00000046854, ENSMUSG00000038861, ENSMUSG00000032462, ENSMUSG00000025178	2282	35	11105	1.66846	1	0.818216	77.8083
GOTERM_MF_FAT	GO:0008022~protein C-terminus binding	13	0.361613	0.0871363	ENSMUSG00000033983, ENSMUSG00000020886, ENSMUSG00000027646, ENSMUSG00000032076, ENSMUSG00000066687, ENSMUSG00000030302, ENSMUSG00000027611, ENSMUSG00000041809, ENSMUSG00000079056, ENSMUSG00000005069, ENSMUSG00000048799, ENSMUSG00000008035, ENSMUSG00000042406	2282	39	11105	1.62212	1	0.81464	77.8554
GOTERM_BP_FAT	GO:0030879~mammary gland development	24	0.667594	0.087413	ENSMUSG00000025958, ENSMUSG00000048776, ENSMUSG00000000628, ENSMUSG00000029999, ENSMUSG00000021994, ENSMUSG00000019768, ENSMUSG00000027646, ENSMUSG00000027186, ENSMUSG00000046532, ENSMUSG00000030302, ENSMUSG00000023951, ENSMUSG00000018604, ENSMUSG00000032440, ENSMUSG00000038894, ENSMUSG00000014599, ENSMUSG00000031668, ENSMUSG00000031870, ENSMUSG00000038227, ENSMUSG00000005268, ENSMUSG00000000416,…	2332	85	11387	1.37871	1	0.740597	81.8125
GOTERM_MF_FAT	GO:0004721~phosphoprotein phosphatase activity	39	1.08484	0.0890032	ENSMUSG00000013236, ENSMUSG00000030854, ENSMUSG00000002103, ENSMUSG00000036057, ENSMUSG00000031506, ENSMUSG00000039384, ENSMUSG00000003518, ENSMUSG00000042121, ENSMUSG00000037003, ENSMUSG00000030002, ENSMUSG00000027784, ENSMUSG00000021987, ENSMUSG00000063821, ENSMUSG00000046442, ENSMUSG00000019907, ENSMUSG00000013663, ENSMUSG00000037926, ENSMUSG00000034613, ENSMUSG00000025314, ENSMUSG00000030223,…	2282	150	11105	1.26525	1	0.817587	78.5925
GOTERM_BP_FAT	GO:0048534~hemopoietic or lymphoid organ development	65	1.80807	0.0890787	ENSMUSG00000038518, ENSMUSG00000032114, ENSMUSG00000031168, ENSMUSG00000031543, ENSMUSG00000038418, ENSMUSG00000021453, ENSMUSG00000002799, ENSMUSG00000032440, ENSMUSG00000035576, ENSMUSG00000053175, ENSMUSG00000024151, ENSMUSG00000024399, ENSMUSG00000022443, ENSMUSG00000073940, ENSMUSG00000008496, ENSMUSG00000001131, ENSMUSG00000032220, ENSMUSG00000042817, ENSMUSG00000026117, ENSMUSG00000079562,…	2332	267	11387	1.18873	1	0.746247	82.4212
GOTERM_BP_FAT	GO:0001836~release of cytochrome c from mitochondria	7	0.194715	0.0895397	ENSMUSG00000031628, ENSMUSG00000002797, ENSMUSG00000004446, ENSMUSG00000057329, ENSMUSG00000057789, ENSMUSG00000022346, ENSMUSG00000024521	2332	16	11387	2.13628	1	0.746884	82.5862
GOTERM_BP_FAT	GO:0050810~regulation of steroid biosynthetic process	7	0.194715	0.0895397	ENSMUSG00000033161, ENSMUSG00000032131, ENSMUSG00000024030, ENSMUSG00000027674, ENSMUSG00000031574, ENSMUSG00000059201, ENSMUSG00000032485	2332	16	11387	2.13628	1	0.746884	82.5862
GOTERM_MF_FAT	GO:0005227~calcium activated cation channel activity	7	0.194715	0.0907571	ENSMUSG00000040901, ENSMUSG00000002908, ENSMUSG00000058740, ENSMUSG00000054477, ENSMUSG00000054934, ENSMUSG00000020155, ENSMUSG00000063142	2282	16	11105	2.12903	1	0.820028	79.2639
GOTERM_CC_FAT	GO:0031672~A band	6	0.166898	0.0908032	ENSMUSG00000051747, ENSMUSG00000027077, ENSMUSG00000033196, ENSMUSG00000028834, ENSMUSG00000056328, ENSMUSG00000030730, ENSMUSG00000024049	2238	12	10508	2.34763	1	0.602195	75.3341
GOTERM_BP_FAT	GO:0060052~neurofilament cytoskeleton organization	5	0.139082	0.0919064	ENSMUSG00000022055, ENSMUSG00000022054, ENSMUSG00000026317, ENSMUSG00000020396, ENSMUSG00000018736	2332	9	11387	2.71274	1	0.755124	83.4106
GOTERM_BP_FAT	GO:0002675~positive regulation of acute inflammatory response	5	0.139082	0.0919064	ENSMUSG00000015947, ENSMUSG00000059498, ENSMUSG00000024164, ENSMUSG00000016024, ENSMUSG00000076613	2332	9	11387	2.71274	1	0.755124	83.4106
GOTERM_BP_FAT	GO:0060602~branch elongation of an epithelium	5	0.139082	0.0919064	ENSMUSG00000000567, ENSMUSG00000002633, ENSMUSG00000029378, ENSMUSG00000019768, ENSMUSG00000021994	2332	9	11387	2.71274	1	0.755124	83.4106
GOTERM_BP_FAT	GO:0045661~regulation of myoblast differentiation	5	0.139082	0.0919064	ENSMUSG00000018604, ENSMUSG00000036478, ENSMUSG00000022687, ENSMUSG00000020427, ENSMUSG00000004939	2332	9	11387	2.71274	1	0.755124	83.4106
GOTERM_BP_FAT	GO:0030201~heparan sulfate proteoglycan metabolic process	5	0.139082	0.0919064	ENSMUSG00000045216, ENSMUSG00000044499, ENSMUSG00000032252, ENSMUSG00000027198, ENSMUSG00000040151	2332	9	11387	2.71274	1	0.755124	83.4106
GOTERM_MF_FAT	GO:0004955~prostaglandin receptor activity	5	0.139082	0.0928641	ENSMUSG00000019464, ENSMUSG00000071489, ENSMUSG00000028036, ENSMUSG00000039942, ENSMUSG00000002250	2282	9	11105	2.70353	1	0.823614	80.0444
GOTERM_MF_FAT	GO:0010576~metalloenzyme regulator activity	5	0.139082	0.0928641	ENSMUSG00000017466, ENSMUSG00000054162, ENSMUSG00000051748, ENSMUSG00000020044, ENSMUSG00000001131	2282	9	11105	2.70353	1	0.823614	80.0444
GOTERM_MF_FAT	GO:0015385~sodium:hydrogen antiporter activity	5	0.139082	0.0928641	ENSMUSG00000014786, ENSMUSG00000031129, ENSMUSG00000028854, ENSMUSG00000026065, ENSMUSG00000036123	2282	9	11105	2.70353	1	0.823614	80.0444
GOTERM_MF_FAT	GO:0005451~monovalent cation:hydrogen antiporter activity	5	0.139082	0.0928641	ENSMUSG00000014786, ENSMUSG00000031129, ENSMUSG00000028854, ENSMUSG00000026065, ENSMUSG00000036123	2282	9	11105	2.70353	1	0.823614	80.0444
GOTERM_CC_FAT	GO:0000139~Golgi membrane	37	1.02921	0.09377	ENSMUSG00000057337, ENSMUSG00000028847, ENSMUSG00000034780, ENSMUSG00000047547, ENSMUSG00000024085, ENSMUSG00000036356, ENSMUSG00000062995, ENSMUSG00000027198, ENSMUSG00000004849, ENSMUSG00000035930, ENSMUSG00000003316, ENSMUSG00000022664, ENSMUSG00000024998, ENSMUSG00000025484, ENSMUSG00000033350, ENSMUSG00000003746, ENSMUSG00000031749, ENSMUSG00000022747, ENSMUSG00000026811, ENSMUSG00000008763,…	2238	137	10508	1.26806	1	0.608516	76.4914
GOTERM_MF_FAT	GO:0004879~ligand-dependent nuclear receptor activity	17	0.472879	0.0956933	ENSMUSG00000024955, ENSMUSG00000017950, ENSMUSG00000019768, ENSMUSG00000019256, ENSMUSG00000032292, ENSMUSG00000015843, ENSMUSG00000046532, ENSMUSG00000037992, ENSMUSG00000058756, ENSMUSG00000031870, ENSMUSG00000031618, ENSMUSG00000021255, ENSMUSG00000032238, ENSMUSG00000002250, ENSMUSG00000026826, ENSMUSG00000026610, ENSMUSG00000002108	2282	56	11105	1.47728	1	0.829472	81.049
GOTERM_BP_FAT	GO:0033692~cellular polysaccharide biosynthetic process	8	0.222531	0.0957823	ENSMUSG00000028479, ENSMUSG00000033400, ENSMUSG00000032649, ENSMUSG00000030282, ENSMUSG00000036356, ENSMUSG00000059479, ENSMUSG00000019528, ENSMUSG00000040151	2332	20	11387	1.95317	1	0.768742	84.6815
GOTERM_BP_FAT	GO:0048608~reproductive structure development	33	0.917942	0.0960616	ENSMUSG00000039385, ENSMUSG00000030357, ENSMUSG00000035246, ENSMUSG00000035451, ENSMUSG00000029359, ENSMUSG00000019256, ENSMUSG00000000567, ENSMUSG00000023951, ENSMUSG00000002633, ENSMUSG00000031870, ENSMUSG00000019996, ENSMUSG00000021765, ENSMUSG00000057789, ENSMUSG00000005087, ENSMUSG00000048616, ENSMUSG00000024151, ENSMUSG00000013663, ENSMUSG00000022893, ENSMUSG00000024507, ENSMUSG00000030189,…	2332	125	11387	1.28909	1	0.76858	84.7694
GOTERM_MF_FAT	GO:0005540~hyaluronic acid binding	8	0.222531	0.0971981	ENSMUSG00000060594, ENSMUSG00000053475, ENSMUSG00000021476, ENSMUSG00000007594, ENSMUSG00000022860, ENSMUSG00000030606, ENSMUSG00000021613, ENSMUSG00000005087	2282	20	11105	1.94654	1	0.830767	81.5638
GOTERM_MF_FAT	GO:0005326~neurotransmitter transporter activity	8	0.222531	0.0971981	ENSMUSG00000039714, ENSMUSG00000027894, ENSMUSG00000055368, ENSMUSG00000021565, ENSMUSG00000020838, ENSMUSG00000019558, ENSMUSG00000030109, ENSMUSG00000019894	2282	20	11105	1.94654	1	0.830767	81.5638
GOTERM_CC_FAT	GO:0016023~cytoplasmic membrane-bounded vesicle	96	2.67038	0.0972739	ENSMUSG00000026880, ENSMUSG00000027419, ENSMUSG00000036273, ENSMUSG00000040276, ENSMUSG00000048482, ENSMUSG00000029071, ENSMUSG00000070570, ENSMUSG00000017978, ENSMUSG00000024261, ENSMUSG00000020848, ENSMUSG00000029518, ENSMUSG00000001847, ENSMUSG00000062995, ENSMUSG00000018507, ENSMUSG00000030731, ENSMUSG00000039234, ENSMUSG00000026159, ENSMUSG00000028645, ENSMUSG00000022129, ENSMUSG00000021665,…	2238	395	10508	1.14113	1	0.61672	77.7932
GOTERM_MF_FAT	GO:0019899~enzyme binding	56	1.55772	0.097284	ENSMUSG00000041670, ENSMUSG00000037003, ENSMUSG00000025558, ENSMUSG00000032440, ENSMUSG00000036478, ENSMUSG00000060261, ENSMUSG00000000416, ENSMUSG00000020121, ENSMUSG00000005583, ENSMUSG00000042303, ENSMUSG00000052296, ENSMUSG00000023277, ENSMUSG00000027496, ENSMUSG00000038665, ENSMUSG00000037679, ENSMUSG00000040712, ENSMUSG00000042817, ENSMUSG00000038371, ENSMUSG00000038205, ENSMUSG00000054693,…	2282	227	11105	1.20051	1	0.827431	81.5927
GOTERM_BP_FAT	GO:0008202~steroid metabolic process	37	1.02921	0.0990496	ENSMUSG00000058454, ENSMUSG00000032114, ENSMUSG00000024588, ENSMUSG00000026675, ENSMUSG00000031168, ENSMUSG00000027674, ENSMUSG00000003123, ENSMUSG00000024087, ENSMUSG00000059201, ENSMUSG00000037606, ENSMUSG00000044252, ENSMUSG00000021928, ENSMUSG00000074115, ENSMUSG00000020435, ENSMUSG00000002633, ENSMUSG00000022244, ENSMUSG00000042759, ENSMUSG00000020553, ENSMUSG00000062410, ENSMUSG00000032485,…	2332	143	11387	1.26342	1	0.778244	85.6807
GOTERM_BP_FAT	GO:0007585~respiratory gaseous exchange	9	0.250348	0.099274	ENSMUSG00000068079, ENSMUSG00000008763, ENSMUSG00000054008, ENSMUSG00000026959, ENSMUSG00000024750, ENSMUSG00000031616, ENSMUSG00000024085, ENSMUSG00000031840, ENSMUSG00000040610	2332	24	11387	1.8311	1	0.777867	85.747
GOTERM_BP_FAT	GO:0001763~morphogenesis of a branching structure	32	0.890125	0.099319	ENSMUSG00000037820, ENSMUSG00000035451, ENSMUSG00000028780, ENSMUSG00000000567, ENSMUSG00000023951, ENSMUSG00000018604, ENSMUSG00000032440, ENSMUSG00000002633, ENSMUSG00000031870, ENSMUSG00000014599, ENSMUSG00000022240, ENSMUSG00000029378, ENSMUSG00000008999, ENSMUSG00000037169, ENSMUSG00000053113, ENSMUSG00000005087, ENSMUSG00000048616, ENSMUSG00000042812, ENSMUSG00000026830, ENSMUSG00000015647,…	2332	121	11387	1.29135	1	0.776856	85.7603
