# Supplementary material for: Enriched conditioning expands the regenerative ability of sensory neurons after spinal cord injury via neuronal intrinsic redox signaling
Source: Nat Commun. 2020 Dec 21;11:6425. doi: 10.1038/s41467-020-20179-z (PMC7752916; doi:10.1038/s41467-020-20179-z)
Supplement: Supplementary file 6 — Supplementary Data 3 [file 41467_2020_20179_MOESM6_ESM.xlsx]

## Sheet: ee sham GO all (all genes)
Category	Term	Count	%	PValue	Genes	List Total	Pop Hits	Pop Total	Fold Enrichment	Bonferroni	Benjamini	FDR
GOTERM_CC_FAT	GO:0005576~extracellular region	78	12.8501	1.13e-06	ENSMUSG00000025064, ENSMUSG00000028195, ENSMUSG00000061353, ENSMUSG00000006014, ENSMUSG00000019772, ENSMUSG00000059201, ENSMUSG00000021367, ENSMUSG00000022025, ENSMUSG00000002384, ENSMUSG00000070530, ENSMUSG00000056370, ENSMUSG00000035042, ENSMUSG00000026579, ENSMUSG00000046618, ENSMUSG00000024868, ENSMUSG00000039278, ENSMUSG00000015452, ENSMUSG00000021319, ENSMUSG00000029372, ENSMUSG00000029280,…	337	1414	10508	1.72003	0.000302	0.000302	0.00147948
GOTERM_BP_FAT	GO:0050767~regulation of neurogenesis	16	2.63591	8.19e-06	ENSMUSG00000026923, ENSMUSG00000034570, ENSMUSG00000064023, ENSMUSG00000048001, ENSMUSG00000035187, ENSMUSG00000068327, ENSMUSG00000022055, ENSMUSG00000022054, ENSMUSG00000031520, ENSMUSG00000079277, ENSMUSG00000027859, ENSMUSG00000059552, ENSMUSG00000049556, ENSMUSG00000048402, ENSMUSG00000002274, ENSMUSG00000040610	361	124	11387	4.07006	0.0162801	0.0162801	0.0140909
GOTERM_CC_FAT	GO:0044421~extracellular region part	43	7.08402	2.17e-05	ENSMUSG00000050578, ENSMUSG00000026100, ENSMUSG00000005397, ENSMUSG00000025064, ENSMUSG00000028362, ENSMUSG00000029838, ENSMUSG00000061353, ENSMUSG00000002985, ENSMUSG00000024386, ENSMUSG00000059201, ENSMUSG00000021367, ENSMUSG00000002384, ENSMUSG00000031520, ENSMUSG00000056370, ENSMUSG00000035042, ENSMUSG00000046618, ENSMUSG00000026579, ENSMUSG00000039278, ENSMUSG00000056399, ENSMUSG00000015452,…	337	673	10508	1.99225	0.00580207	0.00290525	0.028511
GOTERM_BP_FAT	GO:0051960~regulation of nervous system development	16	2.63591	3.26e-05	ENSMUSG00000026923, ENSMUSG00000034570, ENSMUSG00000064023, ENSMUSG00000048001, ENSMUSG00000035187, ENSMUSG00000068327, ENSMUSG00000022055, ENSMUSG00000022054, ENSMUSG00000031520, ENSMUSG00000079277, ENSMUSG00000027859, ENSMUSG00000059552, ENSMUSG00000049556, ENSMUSG00000048402, ENSMUSG00000002274, ENSMUSG00000040610	361	139	11387	3.63084	0.0632729	0.0321534	0.0561002
GOTERM_BP_FAT	GO:0045664~regulation of neuron differentiation	13	2.14168	4.27e-05	ENSMUSG00000026923, ENSMUSG00000022055, ENSMUSG00000034570, ENSMUSG00000022054, ENSMUSG00000064023, ENSMUSG00000079277, ENSMUSG00000027859, ENSMUSG00000048001, ENSMUSG00000035187, ENSMUSG00000068327, ENSMUSG00000048402, ENSMUSG00000040610, ENSMUSG00000002274	361	95	11387	4.3164	0.0820072	0.028119	0.0734332
GOTERM_BP_FAT	GO:0060284~regulation of cell development	16	2.63591	8.55e-05	ENSMUSG00000026923, ENSMUSG00000034570, ENSMUSG00000064023, ENSMUSG00000048001, ENSMUSG00000035187, ENSMUSG00000068327, ENSMUSG00000022055, ENSMUSG00000022054, ENSMUSG00000031520, ENSMUSG00000079277, ENSMUSG00000027859, ENSMUSG00000059552, ENSMUSG00000049556, ENSMUSG00000048402, ENSMUSG00000002274, ENSMUSG00000040610	361	151	11387	3.3423	0.157378	0.0419059	0.146903
GOTERM_CC_FAT	GO:0005615~extracellular space	29	4.77759	0.000218	ENSMUSG00000026100, ENSMUSG00000028362, ENSMUSG00000061353, ENSMUSG00000024386, ENSMUSG00000002985, ENSMUSG00000059201, ENSMUSG00000021367, ENSMUSG00000002384, ENSMUSG00000031520, ENSMUSG00000056370, ENSMUSG00000035042, ENSMUSG00000026579, ENSMUSG00000039278, ENSMUSG00000056399, ENSMUSG00000015452, ENSMUSG00000022938, ENSMUSG00000059908, ENSMUSG00000027408, ENSMUSG00000004814, ENSMUSG00000064023,…	337	424	10508	2.13266	0.0568163	0.0193092	0.286233
GOTERM_BP_FAT	GO:0009611~response to wounding	24	3.95387	0.000305	ENSMUSG00000004814, ENSMUSG00000064023, ENSMUSG00000019726, ENSMUSG00000027398, ENSMUSG00000032508, ENSMUSG00000020787, ENSMUSG00000020734, ENSMUSG00000024386, ENSMUSG00000025804, ENSMUSG00000022055, ENSMUSG00000040809, ENSMUSG00000009487, ENSMUSG00000033350, ENSMUSG00000035042, ENSMUSG00000049103, ENSMUSG00000050953, ENSMUSG00000026579, ENSMUSG00000023993, ENSMUSG00000079227, ENSMUSG00000021091,…	361	328	11387	2.30802	0.457709	0.115197	0.523998
GOTERM_BP_FAT	GO:0048514~blood vessel morphogenesis	17	2.80066	0.000367	ENSMUSG00000026923, ENSMUSG00000028195, ENSMUSG00000031965, ENSMUSG00000031465, ENSMUSG00000027398, ENSMUSG00000061353, ENSMUSG00000038193, ENSMUSG00000002985, ENSMUSG00000021367, ENSMUSG00000031520, ENSMUSG00000021281, ENSMUSG00000050953, ENSMUSG00000035020, ENSMUSG00000006445, ENSMUSG00000046470, ENSMUSG00000000889, ENSMUSG00000037335	361	191	11387	2.80749	0.520136	0.115184	0.62839
GOTERM_BP_FAT	GO:0006935~chemotaxis	12	1.97694	0.000367	ENSMUSG00000025969, ENSMUSG00000028195, ENSMUSG00000004814, ENSMUSG00000035042, ENSMUSG00000019726, ENSMUSG00000027398, ENSMUSG00000061353, ENSMUSG00000040552, ENSMUSG00000052336, ENSMUSG00000031779, ENSMUSG00000018927, ENSMUSG00000025804	361	102	11387	3.71093	0.520924	0.0997908	0.629793
GOTERM_BP_FAT	GO:0042330~taxis	12	1.97694	0.000367	ENSMUSG00000025969, ENSMUSG00000028195, ENSMUSG00000004814, ENSMUSG00000035042, ENSMUSG00000019726, ENSMUSG00000027398, ENSMUSG00000061353, ENSMUSG00000040552, ENSMUSG00000052336, ENSMUSG00000031779, ENSMUSG00000018927, ENSMUSG00000025804	361	102	11387	3.71093	0.520924	0.0997908	0.629793
GOTERM_BP_FAT	GO:0045104~intermediate filament cytoskeleton organization	6	0.988468	0.000519	ENSMUSG00000022055, ENSMUSG00000022054, ENSMUSG00000051617, ENSMUSG00000035557, ENSMUSG00000053797, ENSMUSG00000020396	361	22	11387	8.60262	0.646288	0.121825	0.888271
GOTERM_BP_FAT	GO:0045109~intermediate filament organization	5	0.823723	0.00056	ENSMUSG00000022055, ENSMUSG00000022054, ENSMUSG00000051617, ENSMUSG00000035557, ENSMUSG00000020396	361	13	11387	12.1319	0.674392	0.117215	0.95869
GOTERM_BP_FAT	GO:0001944~vasculature development	19	3.13015	0.000587	ENSMUSG00000026923, ENSMUSG00000028195, ENSMUSG00000031965, ENSMUSG00000031465, ENSMUSG00000027398, ENSMUSG00000061353, ENSMUSG00000038193, ENSMUSG00000002985, ENSMUSG00000021367, ENSMUSG00000042745, ENSMUSG00000026043, ENSMUSG00000031520, ENSMUSG00000021281, ENSMUSG00000050953, ENSMUSG00000035020, ENSMUSG00000046470, ENSMUSG00000006445, ENSMUSG00000000889, ENSMUSG00000037335	361	239	11387	2.5076	0.691336	0.110904	1.00412
GOTERM_BP_FAT	GO:0006955~immune response	28	4.61285	0.000595	ENSMUSG00000028362, ENSMUSG00000061353, ENSMUSG00000032508, ENSMUSG00000006014, ENSMUSG00000022496, ENSMUSG00000051212, ENSMUSG00000066755, ENSMUSG00000043008, ENSMUSG00000035042, ENSMUSG00000049103, ENSMUSG00000059552, ENSMUSG00000079227, ENSMUSG00000058728, ENSMUSG00000001348, ENSMUSG00000000889, ENSMUSG00000029372, ENSMUSG00000004814, ENSMUSG00000009350, ENSMUSG00000019726, ENSMUSG00000027398,…	361	433	11387	2.03973	0.696159	0.102638	1.0175
GOTERM_BP_FAT	GO:0001525~angiogenesis	13	2.14168	0.00068	ENSMUSG00000026923, ENSMUSG00000028195, ENSMUSG00000031965, ENSMUSG00000031520, ENSMUSG00000031465, ENSMUSG00000027398, ENSMUSG00000061353, ENSMUSG00000021281, ENSMUSG00000035020, ENSMUSG00000038193, ENSMUSG00000046470, ENSMUSG00000021367, ENSMUSG00000037335	361	127	11387	3.2288	0.743991	0.107336	1.16296
GOTERM_BP_FAT	GO:0007626~locomotory behavior	18	2.9654	0.000798	ENSMUSG00000025969, ENSMUSG00000028195, ENSMUSG00000004814, ENSMUSG00000019726, ENSMUSG00000027398, ENSMUSG00000061353, ENSMUSG00000040552, ENSMUSG00000020734, ENSMUSG00000052336, ENSMUSG00000025804, ENSMUSG00000025889, ENSMUSG00000009487, ENSMUSG00000035042, ENSMUSG00000026077, ENSMUSG00000031779, ENSMUSG00000018927, ENSMUSG00000000889, ENSMUSG00000030314	361	225	11387	2.52343	0.797958	0.115755	1.36363
GOTERM_BP_FAT	GO:0045596~negative regulation of cell differentiation	15	2.47117	0.00094	ENSMUSG00000026923, ENSMUSG00000007805, ENSMUSG00000064023, ENSMUSG00000048001, ENSMUSG00000035187, ENSMUSG00000003032, ENSMUSG00000068327, ENSMUSG00000066687, ENSMUSG00000045294, ENSMUSG00000039410, ENSMUSG00000059552, ENSMUSG00000024134, ENSMUSG00000049556, ENSMUSG00000048402, ENSMUSG00000040610	361	169	11387	2.79967	0.847887	0.125855	1.60371
GOTERM_BP_FAT	GO:0045103~intermediate filament-based process	6	0.988468	0.000968	ENSMUSG00000022055, ENSMUSG00000022054, ENSMUSG00000051617, ENSMUSG00000035557, ENSMUSG00000053797, ENSMUSG00000020396	361	25	11387	7.5703	0.85629	0.121317	1.65171
GOTERM_BP_FAT	GO:0001568~blood vessel development	18	2.9654	0.00124351	ENSMUSG00000026923, ENSMUSG00000028195, ENSMUSG00000031965, ENSMUSG00000031465, ENSMUSG00000027398, ENSMUSG00000061353, ENSMUSG00000038193, ENSMUSG00000002985, ENSMUSG00000021367, ENSMUSG00000026043, ENSMUSG00000031520, ENSMUSG00000021281, ENSMUSG00000050953, ENSMUSG00000035020, ENSMUSG00000046470, ENSMUSG00000006445, ENSMUSG00000000889, ENSMUSG00000037335	361	234	11387	2.42638	0.91728	0.144242	2.11696
GOTERM_BP_FAT	GO:0007610~behavior	24	3.95387	0.00167473	ENSMUSG00000025969, ENSMUSG00000028195, ENSMUSG00000004814, ENSMUSG00000064023, ENSMUSG00000019726, ENSMUSG00000029838, ENSMUSG00000027398, ENSMUSG00000061353, ENSMUSG00000040552, ENSMUSG00000020734, ENSMUSG00000052336, ENSMUSG00000025804, ENSMUSG00000021670, ENSMUSG00000059201, ENSMUSG00000025889, ENSMUSG00000009487, ENSMUSG00000029368, ENSMUSG00000035042, ENSMUSG00000026077, ENSMUSG00000031779,…	361	372	11387	2.03503	0.965171	0.17921	2.84118
GOTERM_BP_FAT	GO:0010975~regulation of neuron projection development	7	1.15321	0.00275199	ENSMUSG00000022055, ENSMUSG00000034570, ENSMUSG00000022054, ENSMUSG00000064023, ENSMUSG00000027859, ENSMUSG00000068327, ENSMUSG00000002274	361	45	11387	4.90668	0.995993	0.264097	4.62837
GOTERM_MF_FAT	GO:0008009~chemokine activity	6	0.988468	0.00364104	ENSMUSG00000004814, ENSMUSG00000035042, ENSMUSG00000061353, ENSMUSG00000031779, ENSMUSG00000018927, ENSMUSG00000029372	355	33	11105	5.68758	0.868417	0.868417	5.19157
GOTERM_MF_FAT	GO:0005125~cytokine activity	12	1.97694	0.00411997	ENSMUSG00000002384, ENSMUSG00000026100, ENSMUSG00000004814, ENSMUSG00000028362, ENSMUSG00000035042, ENSMUSG00000027398, ENSMUSG00000061353, ENSMUSG00000022938, ENSMUSG00000031779, ENSMUSG00000038259, ENSMUSG00000018927, ENSMUSG00000029372	355	136	11105	2.76015	0.899282	0.682639	5.85544
GOTERM_MF_FAT	GO:0042379~chemokine receptor binding	6	0.988468	0.00415932	ENSMUSG00000004814, ENSMUSG00000035042, ENSMUSG00000061353, ENSMUSG00000031779, ENSMUSG00000018927, ENSMUSG00000029372	355	34	11105	5.5203	0.901471	0.538129	5.9098
GOTERM_BP_FAT	GO:0050878~regulation of body fluid levels	9	1.4827	0.00462298	ENSMUSG00000009487, ENSMUSG00000019726, ENSMUSG00000026579, ENSMUSG00000020787, ENSMUSG00000031891, ENSMUSG00000023993, ENSMUSG00000024386, ENSMUSG00000021367, ENSMUSG00000020120	361	83	11387	3.42032	0.999907	0.386447	7.65901
GOTERM_BP_FAT	GO:0051094~positive regulation of developmental process	15	2.47117	0.0056606	ENSMUSG00000026923, ENSMUSG00000027398, ENSMUSG00000035187, ENSMUSG00000038259, ENSMUSG00000059201, ENSMUSG00000015053, ENSMUSG00000022025, ENSMUSG00000022055, ENSMUSG00000031520, ENSMUSG00000079277, ENSMUSG00000027859, ENSMUSG00000050953, ENSMUSG00000035557, ENSMUSG00000048402, ENSMUSG00000002274	361	205	11387	2.30802	0.999988	0.433637	9.30042
GOTERM_BP_FAT	GO:0045110~intermediate filament bundle assembly	3	0.494234	0.00573311	ENSMUSG00000022055, ENSMUSG00000022054, ENSMUSG00000020396	361	4	11387	23.6572	0.99999	0.422128	9.41408
GOTERM_BP_FAT	GO:0045893~positive regulation of transcription, DNA-dependent	23	3.78913	0.00644957	ENSMUSG00000003575, ENSMUSG00000001280, ENSMUSG00000026923, ENSMUSG00000029313, ENSMUSG00000031965, ENSMUSG00000029095, ENSMUSG00000017950, ENSMUSG00000032508, ENSMUSG00000048001, ENSMUSG00000003032, ENSMUSG00000029507, ENSMUSG00000038193, ENSMUSG00000028163, ENSMUSG00000054717, ENSMUSG00000078302, ENSMUSG00000015053, ENSMUSG00000001911, ENSMUSG00000026077, ENSMUSG00000039410, ENSMUSG00000059552,…	361	391	11387	1.85547	0.999998	0.445177	10.5301
GOTERM_BP_FAT	GO:0031344~regulation of cell projection organization	7	1.15321	0.0068834	ENSMUSG00000022055, ENSMUSG00000034570, ENSMUSG00000022054, ENSMUSG00000064023, ENSMUSG00000027859, ENSMUSG00000068327, ENSMUSG00000002274	361	54	11387	4.0889	0.999999	0.452026	11.1995
GOTERM_BP_FAT	GO:0051254~positive regulation of RNA metabolic process	23	3.78913	0.00691966	ENSMUSG00000003575, ENSMUSG00000001280, ENSMUSG00000026923, ENSMUSG00000029313, ENSMUSG00000031965, ENSMUSG00000029095, ENSMUSG00000017950, ENSMUSG00000032508, ENSMUSG00000048001, ENSMUSG00000003032, ENSMUSG00000029507, ENSMUSG00000038193, ENSMUSG00000028163, ENSMUSG00000054717, ENSMUSG00000078302, ENSMUSG00000015053, ENSMUSG00000001911, ENSMUSG00000026077, ENSMUSG00000039410, ENSMUSG00000059552,…	361	394	11387	1.84134	0.999999	0.439828	11.2552
GOTERM_MF_FAT	GO:0008083~growth factor activity	11	1.81219	0.00734848	ENSMUSG00000002384, ENSMUSG00000026100, ENSMUSG00000031520, ENSMUSG00000032968, ENSMUSG00000029838, ENSMUSG00000027859, ENSMUSG00000027398, ENSMUSG00000061353, ENSMUSG00000035020, ENSMUSG00000038259, ENSMUSG00000059201	355	127	11105	2.70944	0.983441	0.641279	10.219
GOTERM_BP_FAT	GO:0045941~positive regulation of transcription	25	4.11862	0.00793218	ENSMUSG00000003575, ENSMUSG00000001280, ENSMUSG00000029313, ENSMUSG00000017950, ENSMUSG00000029095, ENSMUSG00000032508, ENSMUSG00000003032, ENSMUSG00000015053, ENSMUSG00000026077, ENSMUSG00000059552, ENSMUSG00000039410, ENSMUSG00000024134, ENSMUSG00000048402, ENSMUSG00000037335, ENSMUSG00000026923, ENSMUSG00000031965, ENSMUSG00000048001, ENSMUSG00000029507, ENSMUSG00000038193, ENSMUSG00000028163,…	361	447	11387	1.76415	1	0.471684	12.7984
GOTERM_BP_FAT	GO:0006357~regulation of transcription from RNA polymerase II promoter	30	4.94234	0.00831272	ENSMUSG00000003575, ENSMUSG00000001280, ENSMUSG00000007805, ENSMUSG00000029095, ENSMUSG00000017950, ENSMUSG00000032508, ENSMUSG00000003032, ENSMUSG00000035187, ENSMUSG00000024922, ENSMUSG00000015053, ENSMUSG00000035951, ENSMUSG00000026077, ENSMUSG00000059552, ENSMUSG00000039410, ENSMUSG00000024134, ENSMUSG00000048402, ENSMUSG00000037335, ENSMUSG00000026923, ENSMUSG00000048001, ENSMUSG00000029507,…	361	574	11387	1.64859	1	0.474327	13.3718
GOTERM_BP_FAT	GO:0044057~regulation of system process	14	2.30643	0.00832909	ENSMUSG00000064023, ENSMUSG00000027398, ENSMUSG00000020787, ENSMUSG00000020734, ENSMUSG00000030103, ENSMUSG00000059201, ENSMUSG00000021367, ENSMUSG00000025889, ENSMUSG00000032356, ENSMUSG00000020872, ENSMUSG00000027859, ENSMUSG00000050953, ENSMUSG00000000889, ENSMUSG00000040610	361	193	11387	2.28809	1	0.462315	13.3964
GOTERM_BP_FAT	GO:0010557~positive regulation of macromolecule biosynthetic process	27	4.44811	0.0087531	ENSMUSG00000003575, ENSMUSG00000001280, ENSMUSG00000029313, ENSMUSG00000017950, ENSMUSG00000029095, ENSMUSG00000032508, ENSMUSG00000003032, ENSMUSG00000015053, ENSMUSG00000026077, ENSMUSG00000035557, ENSMUSG00000059552, ENSMUSG00000039410, ENSMUSG00000024134, ENSMUSG00000048402, ENSMUSG00000037335, ENSMUSG00000026923, ENSMUSG00000031965, ENSMUSG00000048001, ENSMUSG00000027398, ENSMUSG00000029507,…	361	500	11387	1.70332	1	0.46683	14.0309
GOTERM_CC_FAT	GO:0005883~neurofilament	3	0.494234	0.00956201	ENSMUSG00000022055, ENSMUSG00000022054, ENSMUSG00000020396	337	5	10508	18.7086	0.923842	0.474675	11.8545
GOTERM_BP_FAT	GO:0045765~regulation of angiogenesis	6	0.988468	0.0100007	ENSMUSG00000042745, ENSMUSG00000031465, ENSMUSG00000027398, ENSMUSG00000052336, ENSMUSG00000015053, ENSMUSG00000022025	361	42	11387	4.50613	1	0.500532	15.8727
GOTERM_BP_FAT	GO:0010628~positive regulation of gene expression	25	4.11862	0.0100655	ENSMUSG00000003575, ENSMUSG00000001280, ENSMUSG00000029313, ENSMUSG00000017950, ENSMUSG00000029095, ENSMUSG00000032508, ENSMUSG00000003032, ENSMUSG00000015053, ENSMUSG00000026077, ENSMUSG00000059552, ENSMUSG00000039410, ENSMUSG00000024134, ENSMUSG00000048402, ENSMUSG00000037335, ENSMUSG00000026923, ENSMUSG00000031965, ENSMUSG00000048001, ENSMUSG00000029507, ENSMUSG00000038193, ENSMUSG00000028163,…	361	456	11387	1.72933	1	0.491069	15.9674
GOTERM_BP_FAT	GO:0048598~embryonic morphogenesis	20	3.29489	0.0102592	ENSMUSG00000001280, ENSMUSG00000026923, ENSMUSG00000030699, ENSMUSG00000050578, ENSMUSG00000028195, ENSMUSG00000022483, ENSMUSG00000068327, ENSMUSG00000038259, ENSMUSG00000021367, ENSMUSG00000066687, ENSMUSG00000031520, ENSMUSG00000045294, ENSMUSG00000079277, ENSMUSG00000024868, ENSMUSG00000051262, ENSMUSG00000059552, ENSMUSG00000006445, ENSMUSG00000024134, ENSMUSG00000048402, ENSMUSG00000037335	361	335	11387	1.88316	1	0.486396	16.2498
GOTERM_BP_FAT	GO:0045944~positive regulation of transcription from RNA polymerase II promoter	20	3.29489	0.0102592	ENSMUSG00000003575, ENSMUSG00000001280, ENSMUSG00000026923, ENSMUSG00000029095, ENSMUSG00000017950, ENSMUSG00000032508, ENSMUSG00000048001, ENSMUSG00000003032, ENSMUSG00000029507, ENSMUSG00000038193, ENSMUSG00000028163, ENSMUSG00000054717, ENSMUSG00000078302, ENSMUSG00000015053, ENSMUSG00000001911, ENSMUSG00000026077, ENSMUSG00000059552, ENSMUSG00000024134, ENSMUSG00000048402, ENSMUSG00000037335	361	335	11387	1.88316	1	0.486396	16.2498
GOTERM_CC_FAT	GO:0005882~intermediate filament	8	1.31796	0.0113703	ENSMUSG00000022055, ENSMUSG00000040314, ENSMUSG00000022054, ENSMUSG00000023043, ENSMUSG00000051617, ENSMUSG00000035557, ENSMUSG00000053797, ENSMUSG00000020396	337	77	10508	3.23959	0.953332	0.458245	13.9448
GOTERM_BP_FAT	GO:0042398~cellular amino acid derivative biosynthetic process	6	0.988468	0.012131	ENSMUSG00000025889, ENSMUSG00000006442, ENSMUSG00000074652, ENSMUSG00000020150, ENSMUSG00000040471, ENSMUSG00000000889	361	44	11387	4.30131	1	0.534186	18.9321
GOTERM_MF_FAT	GO:0030414~peptidase inhibitor activity	11	1.81219	0.0122082	ENSMUSG00000059908, ENSMUSG00000024503, ENSMUSG00000071561, ENSMUSG00000070530, ENSMUSG00000066361, ENSMUSG00000039278, ENSMUSG00000040154, ENSMUSG00000006522, ENSMUSG00000021091, ENSMUSG00000074595, ENSMUSG00000058017	355	137	11105	2.51167	0.998919	0.744852	16.4333
GOTERM_CC_FAT	GO:0045111~intermediate filament cytoskeleton	8	1.31796	0.0129881	ENSMUSG00000022055, ENSMUSG00000040314, ENSMUSG00000022054, ENSMUSG00000023043, ENSMUSG00000051617, ENSMUSG00000035557, ENSMUSG00000053797, ENSMUSG00000020396	337	79	10508	3.15757	0.969911	0.4423	15.7759
GOTERM_CC_FAT	GO:0031012~extracellular matrix	18	2.9654	0.0134182	ENSMUSG00000050578, ENSMUSG00000025064, ENSMUSG00000005397, ENSMUSG00000024979, ENSMUSG00000029838, ENSMUSG00000022483, ENSMUSG00000041782, ENSMUSG00000026043, ENSMUSG00000037016, ENSMUSG00000009487, ENSMUSG00000029368, ENSMUSG00000046618, ENSMUSG00000053863, ENSMUSG00000056399, ENSMUSG00000021806, ENSMUSG00000012889, ENSMUSG00000035513, ENSMUSG00000022371	337	294	10508	1.90904	0.973229	0.403815	16.2567
GOTERM_BP_FAT	GO:0031328~positive regulation of cellular biosynthetic process	27	4.44811	0.0140126	ENSMUSG00000003575, ENSMUSG00000001280, ENSMUSG00000029313, ENSMUSG00000017950, ENSMUSG00000029095, ENSMUSG00000032508, ENSMUSG00000003032, ENSMUSG00000015053, ENSMUSG00000026077, ENSMUSG00000035557, ENSMUSG00000059552, ENSMUSG00000039410, ENSMUSG00000024134, ENSMUSG00000048402, ENSMUSG00000037335, ENSMUSG00000026923, ENSMUSG00000031965, ENSMUSG00000048001, ENSMUSG00000027398, ENSMUSG00000029507,…	361	520	11387	1.63781	1	0.57537	21.5468
GOTERM_MF_FAT	GO:0005198~structural molecule activity	22	3.62438	0.0144894	ENSMUSG00000022132, ENSMUSG00000024979, ENSMUSG00000066180, ENSMUSG00000041378, ENSMUSG00000022483, ENSMUSG00000051617, ENSMUSG00000053797, ENSMUSG00000021702, ENSMUSG00000030706, ENSMUSG00000026043, ENSMUSG00000022055, ENSMUSG00000022054, ENSMUSG00000009487, ENSMUSG00000082023, ENSMUSG00000023043, ENSMUSG00000060198, ENSMUSG00000035557, ENSMUSG00000062380, ENSMUSG00000043091, ENSMUSG00000060680,…	355	393	11105	1.75114	0.999701	0.741408	19.2098
GOTERM_BP_FAT	GO:0009891~positive regulation of biosynthetic process	27	4.44811	0.015695	ENSMUSG00000003575, ENSMUSG00000001280, ENSMUSG00000029313, ENSMUSG00000017950, ENSMUSG00000029095, ENSMUSG00000032508, ENSMUSG00000003032, ENSMUSG00000015053, ENSMUSG00000026077, ENSMUSG00000035557, ENSMUSG00000059552, ENSMUSG00000039410, ENSMUSG00000024134, ENSMUSG00000048402, ENSMUSG00000037335, ENSMUSG00000026923, ENSMUSG00000031965, ENSMUSG00000048001, ENSMUSG00000027398, ENSMUSG00000029507,…	361	525	11387	1.62221	1	0.606217	23.8173
GOTERM_BP_FAT	GO:0010769~regulation of cell morphogenesis involved in differentiation	6	0.988468	0.0172726	ENSMUSG00000022055, ENSMUSG00000022054, ENSMUSG00000064023, ENSMUSG00000027859, ENSMUSG00000068327, ENSMUSG00000002274	361	48	11387	3.94287	1	0.631059	25.8898
GOTERM_BP_FAT	GO:0045935~positive regulation of nucleobase, nucleoside, nucleotide and nucleic acid metabolic process	25	4.11862	0.0178854	ENSMUSG00000003575, ENSMUSG00000001280, ENSMUSG00000029313, ENSMUSG00000017950, ENSMUSG00000029095, ENSMUSG00000032508, ENSMUSG00000003032, ENSMUSG00000015053, ENSMUSG00000026077, ENSMUSG00000059552, ENSMUSG00000039410, ENSMUSG00000024134, ENSMUSG00000048402, ENSMUSG00000037335, ENSMUSG00000026923, ENSMUSG00000031965, ENSMUSG00000048001, ENSMUSG00000029507, ENSMUSG00000038193, ENSMUSG00000028163,…	361	480	11387	1.64286	1	0.633636	26.6806
GOTERM_BP_FAT	GO:0050817~coagulation	7	1.15321	0.01893	ENSMUSG00000009487, ENSMUSG00000019726, ENSMUSG00000026579, ENSMUSG00000020787, ENSMUSG00000023993, ENSMUSG00000024386, ENSMUSG00000020120	361	67	11387	3.29553	1	0.644632	28.0101
GOTERM_BP_FAT	GO:0007596~blood coagulation	7	1.15321	0.01893	ENSMUSG00000009487, ENSMUSG00000019726, ENSMUSG00000026579, ENSMUSG00000020787, ENSMUSG00000023993, ENSMUSG00000024386, ENSMUSG00000020120	361	67	11387	3.29553	1	0.644632	28.0101
GOTERM_MF_FAT	GO:0003700~transcription factor activity	33	5.43657	0.019891	ENSMUSG00000001280, ENSMUSG00000031162, ENSMUSG00000029313, ENSMUSG00000007805, ENSMUSG00000052135, ENSMUSG00000017950, ENSMUSG00000003032, ENSMUSG00000035187, ENSMUSG00000024922, ENSMUSG00000015053, ENSMUSG00000026077, ENSMUSG00000059552, ENSMUSG00000024134, ENSMUSG00000022286, ENSMUSG00000048402, ENSMUSG00000029832, ENSMUSG00000037335, ENSMUSG00000040610, ENSMUSG00000030699, ENSMUSG00000026923,…	355	688	11105	1.50043	0.999986	0.797261	25.4456
GOTERM_BP_FAT	GO:0007599~hemostasis	7	1.15321	0.0202285	ENSMUSG00000009487, ENSMUSG00000019726, ENSMUSG00000026579, ENSMUSG00000020787, ENSMUSG00000023993, ENSMUSG00000024386, ENSMUSG00000020120	361	68	11387	3.24707	1	0.659448	29.6312
GOTERM_BP_FAT	GO:0006952~defense response	20	3.29489	0.0205467	ENSMUSG00000009350, ENSMUSG00000004814, ENSMUSG00000019726, ENSMUSG00000027398, ENSMUSG00000032508, ENSMUSG00000020787, ENSMUSG00000025804, ENSMUSG00000040809, ENSMUSG00000040314, ENSMUSG00000007029, ENSMUSG00000033350, ENSMUSG00000035042, ENSMUSG00000038058, ENSMUSG00000049103, ENSMUSG00000079227, ENSMUSG00000021091, ENSMUSG00000031779, ENSMUSG00000031827, ENSMUSG00000061540, ENSMUSG00000043807	361	361	11387	1.74753	1	0.655703	30.0232
GOTERM_BP_FAT	GO:0010604~positive regulation of macromolecule metabolic process	29	4.77759	0.0215086	ENSMUSG00000003575, ENSMUSG00000001280, ENSMUSG00000029313, ENSMUSG00000017950, ENSMUSG00000029095, ENSMUSG00000032508, ENSMUSG00000003032, ENSMUSG00000015053, ENSMUSG00000026077, ENSMUSG00000044716, ENSMUSG00000039410, ENSMUSG00000035557, ENSMUSG00000059552, ENSMUSG00000024134, ENSMUSG00000048402, ENSMUSG00000037335, ENSMUSG00000030314, ENSMUSG00000026923, ENSMUSG00000031965, ENSMUSG00000048001,…	361	592	11387	1.54518	1	0.663378	31.1956
GOTERM_CC_FAT	GO:0044420~extracellular matrix part	8	1.31796	0.0223473	ENSMUSG00000026043, ENSMUSG00000037016, ENSMUSG00000005397, ENSMUSG00000025064, ENSMUSG00000029368, ENSMUSG00000022483, ENSMUSG00000021806, ENSMUSG00000041782	337	88	10508	2.83464	0.997659	0.530988	25.6819
GOTERM_MF_FAT	GO:0004867~serine-type endopeptidase inhibitor activity	8	1.31796	0.0232983	ENSMUSG00000059908, ENSMUSG00000024503, ENSMUSG00000066361, ENSMUSG00000039278, ENSMUSG00000006522, ENSMUSG00000021091, ENSMUSG00000074595, ENSMUSG00000058017	355	89	11105	2.81184	0.999998	0.805708	29.1453
GOTERM_BP_FAT	GO:0010033~response to organic substance	21	3.45964	0.0235568	ENSMUSG00000050578, ENSMUSG00000028195, ENSMUSG00000066361, ENSMUSG00000017950, ENSMUSG00000027398, ENSMUSG00000032508, ENSMUSG00000020787, ENSMUSG00000022126, ENSMUSG00000002985, ENSMUSG00000059201, ENSMUSG00000054717, ENSMUSG00000042745, ENSMUSG00000007029, ENSMUSG00000029368, ENSMUSG00000035042, ENSMUSG00000040435, ENSMUSG00000021091, ENSMUSG00000001348, ENSMUSG00000000889, ENSMUSG00000005089,…	361	391	11387	1.69412	1	0.687955	33.6307
GOTERM_BP_FAT	GO:0051173~positive regulation of nitrogen compound metabolic process	25	4.11862	0.0242206	ENSMUSG00000003575, ENSMUSG00000001280, ENSMUSG00000029313, ENSMUSG00000017950, ENSMUSG00000029095, ENSMUSG00000032508, ENSMUSG00000003032, ENSMUSG00000015053, ENSMUSG00000026077, ENSMUSG00000059552, ENSMUSG00000039410, ENSMUSG00000024134, ENSMUSG00000048402, ENSMUSG00000037335, ENSMUSG00000026923, ENSMUSG00000031965, ENSMUSG00000048001, ENSMUSG00000029507, ENSMUSG00000038193, ENSMUSG00000028163,…	361	494	11387	1.5963	1	0.689419	34.4023
GOTERM_CC_FAT	GO:0060053~neurofilament cytoskeleton	3	0.494234	0.0251244	ENSMUSG00000022055, ENSMUSG00000022054, ENSMUSG00000020396	337	8	10508	11.6929	0.998908	0.531261	28.4071
GOTERM_CC_FAT	GO:0005604~basement membrane	7	1.15321	0.0256715	ENSMUSG00000037016, ENSMUSG00000005397, ENSMUSG00000025064, ENSMUSG00000029368, ENSMUSG00000022483, ENSMUSG00000021806, ENSMUSG00000041782	337	71	10508	3.07418	0.99906	0.501914	28.9329
GOTERM_BP_FAT	GO:0050768~negative regulation of neurogenesis	5	0.823723	0.0260866	ENSMUSG00000064023, ENSMUSG00000035187, ENSMUSG00000068327, ENSMUSG00000059552, ENSMUSG00000049556	361	36	11387	4.38096	1	0.708081	36.5263
GOTERM_BP_FAT	GO:0001947~heart looping	4	0.658979	0.0273209	ENSMUSG00000031965, ENSMUSG00000050953, ENSMUSG00000038193, ENSMUSG00000037335	361	21	11387	6.00818	1	0.716637	37.8956
GOTERM_BP_FAT	GO:0022604~regulation of cell morphogenesis	8	1.31796	0.0277115	ENSMUSG00000022055, ENSMUSG00000029015, ENSMUSG00000022054, ENSMUSG00000064023, ENSMUSG00000027859, ENSMUSG00000026532, ENSMUSG00000068327, ENSMUSG00000002274	361	93	11387	2.71337	1	0.713749	38.3231
GOTERM_BP_FAT	GO:0030182~neuron differentiation	20	3.29489	0.0279813	ENSMUSG00000026923, ENSMUSG00000064023, ENSMUSG00000061353, ENSMUSG00000048001, ENSMUSG00000035187, ENSMUSG00000024366, ENSMUSG00000059201, ENSMUSG00000078302, ENSMUSG00000015053, ENSMUSG00000022055, ENSMUSG00000032356, ENSMUSG00000006445, ENSMUSG00000062380, ENSMUSG00000048895, ENSMUSG00000035513, ENSMUSG00000049556, ENSMUSG00000048402, ENSMUSG00000031139, ENSMUSG00000030314, ENSMUSG00000040610	361	373	11387	1.69131	1	0.70939	38.6167
GOTERM_BP_FAT	GO:0050770~regulation of axonogenesis	5	0.823723	0.0285424	ENSMUSG00000022055, ENSMUSG00000022054, ENSMUSG00000064023, ENSMUSG00000027859, ENSMUSG00000002274	361	37	11387	4.26256	1	0.708901	39.2232
GOTERM_BP_FAT	GO:0006695~cholesterol biosynthetic process	4	0.658979	0.0309123	ENSMUSG00000045294, ENSMUSG00000021670, ENSMUSG00000006517, ENSMUSG00000058258	361	22	11387	5.73508	1	0.730261	41.723
GOTERM_BP_FAT	GO:0060052~neurofilament cytoskeleton organization	3	0.494234	0.030976	ENSMUSG00000022055, ENSMUSG00000022054, ENSMUSG00000020396	361	9	11387	10.5143	1	0.723695	41.7889
GOTERM_BP_FAT	GO:0048663~neuron fate commitment	5	0.823723	0.0311312	ENSMUSG00000026923, ENSMUSG00000048001, ENSMUSG00000035187, ENSMUSG00000048402, ENSMUSG00000040610	361	38	11387	4.15039	1	0.718308	41.949
GOTERM_BP_FAT	GO:0010721~negative regulation of cell development	5	0.823723	0.0311312	ENSMUSG00000064023, ENSMUSG00000035187, ENSMUSG00000068327, ENSMUSG00000059552, ENSMUSG00000049556	361	38	11387	4.15039	1	0.718308	41.949
GOTERM_MF_FAT	GO:0004950~chemokine receptor activity	4	0.658979	0.0315696	ENSMUSG00000049103, ENSMUSG00000079227, ENSMUSG00000052336, ENSMUSG00000025804	355	22	11105	5.68758	1	0.862172	37.4271
GOTERM_BP_FAT	GO:0019216~regulation of lipid metabolic process	6	0.988468	0.0336239	ENSMUSG00000025889, ENSMUSG00000045294, ENSMUSG00000017950, ENSMUSG00000027398, ENSMUSG00000002985, ENSMUSG00000059201	361	57	11387	3.32031	1	0.73901	44.4645
GOTERM_BP_FAT	GO:0050769~positive regulation of neurogenesis	5	0.823723	0.0338537	ENSMUSG00000022055, ENSMUSG00000031520, ENSMUSG00000027859, ENSMUSG00000035187, ENSMUSG00000002274	361	39	11387	4.04397	1	0.734622	44.6912
GOTERM_BP_FAT	GO:0006954~inflammatory response	13	2.14168	0.0341822	ENSMUSG00000040809, ENSMUSG00000004814, ENSMUSG00000035042, ENSMUSG00000033350, ENSMUSG00000049103, ENSMUSG00000027398, ENSMUSG00000032508, ENSMUSG00000020787, ENSMUSG00000079227, ENSMUSG00000031779, ENSMUSG00000021091, ENSMUSG00000025804, ENSMUSG00000061540	361	209	11387	1.962	1	0.731371	45.0137
GOTERM_MF_FAT	GO:0005496~steroid binding	5	0.823723	0.0347377	ENSMUSG00000017950, ENSMUSG00000031891, ENSMUSG00000028392, ENSMUSG00000005202, ENSMUSG00000024378	355	39	11105	4.01047	1	0.85995	40.3531
GOTERM_BP_FAT	GO:0010565~regulation of cellular ketone metabolic process	4	0.658979	0.0347387	ENSMUSG00000025889, ENSMUSG00000045294, ENSMUSG00000017950, ENSMUSG00000059201	361	23	11387	5.48573	1	0.730574	45.556
GOTERM_BP_FAT	GO:0031175~neuron projection development	13	2.14168	0.0352512	ENSMUSG00000026923, ENSMUSG00000022055, ENSMUSG00000064023, ENSMUSG00000032356, ENSMUSG00000061353, ENSMUSG00000024366, ENSMUSG00000048895, ENSMUSG00000035513, ENSMUSG00000078302, ENSMUSG00000031139, ENSMUSG00000048402, ENSMUSG00000049556, ENSMUSG00000030314	361	210	11387	1.95266	1	0.729358	46.051
GOTERM_MF_FAT	GO:0019956~chemokine binding	4	0.658979	0.0354709	ENSMUSG00000049103, ENSMUSG00000079227, ENSMUSG00000052336, ENSMUSG00000025804	355	23	11105	5.44029	1	0.838857	41.0119
GOTERM_BP_FAT	GO:0050900~leukocyte migration	5	0.823723	0.0367105	ENSMUSG00000019726, ENSMUSG00000027398, ENSMUSG00000052336, ENSMUSG00000025804, ENSMUSG00000000889	361	40	11387	3.94287	1	0.737568	47.4372
GOTERM_CC_FAT	GO:0005578~proteinaceous extracellular matrix	16	2.63591	0.0373916	ENSMUSG00000050578, ENSMUSG00000025064, ENSMUSG00000005397, ENSMUSG00000024979, ENSMUSG00000029838, ENSMUSG00000022483, ENSMUSG00000041782, ENSMUSG00000026043, ENSMUSG00000037016, ENSMUSG00000009487, ENSMUSG00000029368, ENSMUSG00000053863, ENSMUSG00000021806, ENSMUSG00000012889, ENSMUSG00000035513, ENSMUSG00000022371	337	282	10508	1.76914	0.999963	0.60484	39.376
GOTERM_BP_FAT	GO:0030030~cell projection organization	17	2.80066	0.0379833	ENSMUSG00000026923, ENSMUSG00000064023, ENSMUSG00000061353, ENSMUSG00000034706, ENSMUSG00000024366, ENSMUSG00000078302, ENSMUSG00000053153, ENSMUSG00000022055, ENSMUSG00000032356, ENSMUSG00000031831, ENSMUSG00000033763, ENSMUSG00000048895, ENSMUSG00000035513, ENSMUSG00000049556, ENSMUSG00000048402, ENSMUSG00000031139, ENSMUSG00000030314	361	310	11387	1.72977	1	0.743533	48.6187
GOTERM_MF_FAT	GO:0016866~intramolecular transferase activity	4	0.658979	0.0396084	ENSMUSG00000032103, ENSMUSG00000029507, ENSMUSG00000033105, ENSMUSG00000038871	355	24	11105	5.21362	1	0.846264	44.604
GOTERM_BP_FAT	GO:0060326~cell chemotaxis	4	0.658979	0.043087	ENSMUSG00000019726, ENSMUSG00000027398, ENSMUSG00000052336, ENSMUSG00000025804	361	25	11387	5.04687	1	0.781505	53.1101
GOTERM_BP_FAT	GO:0030595~leukocyte chemotaxis	4	0.658979	0.043087	ENSMUSG00000019726, ENSMUSG00000027398, ENSMUSG00000052336, ENSMUSG00000025804	361	25	11387	5.04687	1	0.781505	53.1101
GOTERM_CC_FAT	GO:0005929~cilium	9	1.4827	0.0434512	ENSMUSG00000053153, ENSMUSG00000031831, ENSMUSG00000062563, ENSMUSG00000034706, ENSMUSG00000014361, ENSMUSG00000030324, ENSMUSG00000038756, ENSMUSG00000048402, ENSMUSG00000033257	337	123	10508	2.28154	0.999993	0.629211	44.2009
GOTERM_MF_FAT	GO:0031406~carboxylic acid binding	7	1.15321	0.0442838	ENSMUSG00000025889, ENSMUSG00000017950, ENSMUSG00000019916, ENSMUSG00000040918, ENSMUSG00000025153, ENSMUSG00000000889, ENSMUSG00000001155	355	81	11105	2.70336	1	0.855893	48.4175
GOTERM_BP_FAT	GO:0002021~response to dietary excess	3	0.494234	0.0453997	ENSMUSG00000039278, ENSMUSG00000002985, ENSMUSG00000059201	361	11	11387	8.60262	1	0.793482	55.0213
GOTERM_BP_FAT	GO:0048520~positive regulation of behavior	3	0.494234	0.0453997	ENSMUSG00000029368, ENSMUSG00000061353, ENSMUSG00000015452	361	11	11387	8.60262	1	0.793482	55.0213
GOTERM_BP_FAT	GO:0001501~skeletal system development	15	2.47117	0.0460463	ENSMUSG00000001280, ENSMUSG00000050578, ENSMUSG00000029838, ENSMUSG00000022483, ENSMUSG00000021367, ENSMUSG00000022025, ENSMUSG00000066687, ENSMUSG00000002384, ENSMUSG00000045294, ENSMUSG00000079277, ENSMUSG00000053863, ENSMUSG00000001348, ENSMUSG00000006445, ENSMUSG00000024134, ENSMUSG00000048402	361	268	11387	1.76546	1	0.792722	55.5423
GOTERM_MF_FAT	GO:0004866~endopeptidase inhibitor activity	9	1.4827	0.0463897	ENSMUSG00000059908, ENSMUSG00000024503, ENSMUSG00000071561, ENSMUSG00000066361, ENSMUSG00000039278, ENSMUSG00000006522, ENSMUSG00000021091, ENSMUSG00000074595, ENSMUSG00000058017	355	125	11105	2.25228	1	0.848389	50.054
GOTERM_MF_FAT	GO:0015370~solute:sodium symporter activity	5	0.823723	0.0472572	ENSMUSG00000030310, ENSMUSG00000027219, ENSMUSG00000055368, ENSMUSG00000001918, ENSMUSG00000005089	355	43	11105	3.63741	1	0.833774	50.7139
GOTERM_MF_FAT	GO:0015293~symporter activity	9	1.4827	0.0482263	ENSMUSG00000030310, ENSMUSG00000037762, ENSMUSG00000027219, ENSMUSG00000055368, ENSMUSG00000018566, ENSMUSG00000001918, ENSMUSG00000074796, ENSMUSG00000006641, ENSMUSG00000005089	355	126	11105	2.23441	1	0.820507	51.4416
GOTERM_BP_FAT	GO:0034097~response to cytokine stimulus	4	0.658979	0.0523407	ENSMUSG00000066361, ENSMUSG00000035042, ENSMUSG00000021091, ENSMUSG00000001348	361	27	11387	4.67303	1	0.82886	60.3259
GOTERM_BP_FAT	GO:0010720~positive regulation of cell development	5	0.823723	0.0530157	ENSMUSG00000022055, ENSMUSG00000031520, ENSMUSG00000027859, ENSMUSG00000035187, ENSMUSG00000002274	361	45	11387	3.50477	1	0.827924	60.8091
GOTERM_BP_FAT	GO:0035050~embryonic heart tube development	3	0.494234	0.0533649	ENSMUSG00000031965, ENSMUSG00000050953, ENSMUSG00000037335	361	12	11387	7.88573	1	0.825113	61.0569
GOTERM_BP_FAT	GO:0009890~negative regulation of biosynthetic process	20	3.29489	0.0560032	ENSMUSG00000007805, ENSMUSG00000031965, ENSMUSG00000042500, ENSMUSG00000048001, ENSMUSG00000003032, ENSMUSG00000028163, ENSMUSG00000030103, ENSMUSG00000032523, ENSMUSG00000021367, ENSMUSG00000024922, ENSMUSG00000042745, ENSMUSG00000066687, ENSMUSG00000020893, ENSMUSG00000061809, ENSMUSG00000045294, ENSMUSG00000039410, ENSMUSG00000059552, ENSMUSG00000041530, ENSMUSG00000048402, ENSMUSG00000037335	361	405	11387	1.55768	1	0.835314	62.8817
GOTERM_BP_FAT	GO:0014031~mesenchymal cell development	5	0.823723	0.0566791	ENSMUSG00000025969, ENSMUSG00000026923, ENSMUSG00000038193, ENSMUSG00000022122, ENSMUSG00000021367	361	46	11387	3.42858	1	0.834377	63.3361
GOTERM_BP_FAT	GO:0007166~cell surface receptor linked signal transduction	50	8.23723	0.0571434	ENSMUSG00000019429, ENSMUSG00000023266, ENSMUSG00000032508, ENSMUSG00000035187, ENSMUSG00000024366, ENSMUSG00000001260, ENSMUSG00000022122, ENSMUSG00000032937, ENSMUSG00000021367, ENSMUSG00000002384, ENSMUSG00000024868, ENSMUSG00000051793, ENSMUSG00000039278, ENSMUSG00000044716, ENSMUSG00000079227, ENSMUSG00000030159, ENSMUSG00000048895, ENSMUSG00000048402, ENSMUSG00000021319, ENSMUSG00000020120,…	361	1239	11387	1.27292	1	0.832327	63.6452
GOTERM_BP_FAT	GO:0008203~cholesterol metabolic process	6	0.988468	0.0572473	ENSMUSG00000045294, ENSMUSG00000021670, ENSMUSG00000002985, ENSMUSG00000059201, ENSMUSG00000006517, ENSMUSG00000058258	361	66	11387	2.86754	1	0.828364	63.714
GOTERM_BP_FAT	GO:0042060~wound healing	8	1.31796	0.0572758	ENSMUSG00000009487, ENSMUSG00000019726, ENSMUSG00000050953, ENSMUSG00000026579, ENSMUSG00000020787, ENSMUSG00000023993, ENSMUSG00000024386, ENSMUSG00000020120	361	109	11387	2.31508	1	0.824014	63.7329
GOTERM_BP_FAT	GO:0016477~cell migration	13	2.14168	0.0597669	ENSMUSG00000025969, ENSMUSG00000019726, ENSMUSG00000027398, ENSMUSG00000061353, ENSMUSG00000050953, ENSMUSG00000052336, ENSMUSG00000024366, ENSMUSG00000031779, ENSMUSG00000022122, ENSMUSG00000025804, ENSMUSG00000048895, ENSMUSG00000000889, ENSMUSG00000040610	361	228	11387	1.7985	1	0.83287	65.3461
GOTERM_BP_FAT	GO:0045165~cell fate commitment	9	1.4827	0.0622243	ENSMUSG00000030699, ENSMUSG00000026923, ENSMUSG00000048001, ENSMUSG00000035187, ENSMUSG00000059552, ENSMUSG00000015053, ENSMUSG00000048402, ENSMUSG00000037335, ENSMUSG00000040610	361	134	11387	2.11856	1	0.840914	66.8711
GOTERM_BP_FAT	GO:0001774~microglial cell activation	2	0.329489	0.0622332	ENSMUSG00000025889, ENSMUSG00000052336	361	2	11387	31.5429	1	0.836785	66.8764
GOTERM_BP_FAT	GO:0031119~tRNA pseudouridine synthesis	2	0.329489	0.0622332	ENSMUSG00000032103, ENSMUSG00000029507	361	2	11387	31.5429	1	0.836785	66.8764
GOTERM_BP_FAT	GO:0002576~platelet degranulation	2	0.329489	0.0622332	ENSMUSG00000020787, ENSMUSG00000020120	361	2	11387	31.5429	1	0.836785	66.8764
GOTERM_BP_FAT	GO:0010977~negative regulation of neuron projection development	2	0.329489	0.0622332	ENSMUSG00000034570, ENSMUSG00000064023	361	2	11387	31.5429	1	0.836785	66.8764
GOTERM_BP_FAT	GO:0035137~hindlimb morphogenesis	4	0.658979	0.0624669	ENSMUSG00000066687, ENSMUSG00000026923, ENSMUSG00000050578, ENSMUSG00000038259	361	29	11387	4.35075	1	0.83378	67.0181
GOTERM_BP_FAT	GO:0016126~sterol biosynthetic process	4	0.658979	0.0624669	ENSMUSG00000045294, ENSMUSG00000021670, ENSMUSG00000006517, ENSMUSG00000058258	361	29	11387	4.35075	1	0.83378	67.0181
GOTERM_BP_FAT	GO:0002366~leukocyte activation during immune response	4	0.658979	0.0624669	ENSMUSG00000020872, ENSMUSG00000052336, ENSMUSG00000051212, ENSMUSG00000059552	361	29	11387	4.35075	1	0.83378	67.0181
GOTERM_BP_FAT	GO:0002263~cell activation during immune response	4	0.658979	0.0624669	ENSMUSG00000020872, ENSMUSG00000052336, ENSMUSG00000051212, ENSMUSG00000059552	361	29	11387	4.35075	1	0.83378	67.0181
GOTERM_BP_FAT	GO:0048762~mesenchymal cell differentiation	5	0.823723	0.0644026	ENSMUSG00000025969, ENSMUSG00000026923, ENSMUSG00000038193, ENSMUSG00000022122, ENSMUSG00000021367	361	48	11387	3.28572	1	0.839036	68.1697
GOTERM_MF_FAT	GO:0030528~transcription regulator activity	45	7.41351	0.0648103	ENSMUSG00000003575, ENSMUSG00000001280, ENSMUSG00000031162, ENSMUSG00000029313, ENSMUSG00000007805, ENSMUSG00000052135, ENSMUSG00000017950, ENSMUSG00000003032, ENSMUSG00000035187, ENSMUSG00000006310, ENSMUSG00000015053, ENSMUSG00000024922, ENSMUSG00000035951, ENSMUSG00000026077, ENSMUSG00000059552, ENSMUSG00000039410, ENSMUSG00000037621, ENSMUSG00000022286, ENSMUSG00000024134, ENSMUSG00000048402,…	355	1097	11105	1.28321	1	0.888249	62.4429
GOTERM_MF_FAT	GO:0042802~identical protein binding	15	2.47117	0.0652763	ENSMUSG00000029817, ENSMUSG00000022132, ENSMUSG00000017950, ENSMUSG00000041378, ENSMUSG00000038193, ENSMUSG00000028163, ENSMUSG00000079478, ENSMUSG00000021670, ENSMUSG00000066687, ENSMUSG00000025889, ENSMUSG00000000365, ENSMUSG00000038058, ENSMUSG00000046618, ENSMUSG00000037335, ENSMUSG00000038064	355	281	11105	1.66984	1	0.875709	62.7155
GOTERM_BP_FAT	GO:0007369~gastrulation	6	0.988468	0.0667968	ENSMUSG00000030699, ENSMUSG00000051262, ENSMUSG00000068327, ENSMUSG00000059552, ENSMUSG00000006445, ENSMUSG00000037335	361	69	11387	2.74286	1	0.846068	69.5418
GOTERM_BP_FAT	GO:0021954~central nervous system neuron development	4	0.658979	0.0678452	ENSMUSG00000059201, ENSMUSG00000048402, ENSMUSG00000049556, ENSMUSG00000030314	361	30	11387	4.20572	1	0.846847	70.1249
GOTERM_BP_FAT	GO:0006885~regulation of pH	4	0.658979	0.0678452	ENSMUSG00000014786, ENSMUSG00000059552, ENSMUSG00000022122, ENSMUSG00000021367	361	30	11387	4.20572	1	0.846847	70.1249
GOTERM_BP_FAT	GO:0045892~negative regulation of transcription, DNA-dependent	15	2.47117	0.068154	ENSMUSG00000007805, ENSMUSG00000031965, ENSMUSG00000048001, ENSMUSG00000003032, ENSMUSG00000028163, ENSMUSG00000030103, ENSMUSG00000024922, ENSMUSG00000042745, ENSMUSG00000020893, ENSMUSG00000066687, ENSMUSG00000061809, ENSMUSG00000059552, ENSMUSG00000039410, ENSMUSG00000048402, ENSMUSG00000037335	361	284	11387	1.666	1	0.844383	70.2946
GOTERM_BP_FAT	GO:0010551~regulation of specific transcription from RNA polymerase II promoter	5	0.823723	0.0684604	ENSMUSG00000020893, ENSMUSG00000048001, ENSMUSG00000035187, ENSMUSG00000028163, ENSMUSG00000054717	361	49	11387	3.21867	1	0.841935	70.4621
GOTERM_BP_FAT	GO:0060485~mesenchyme development	5	0.823723	0.0684604	ENSMUSG00000025969, ENSMUSG00000026923, ENSMUSG00000038193, ENSMUSG00000022122, ENSMUSG00000021367	361	49	11387	3.21867	1	0.841935	70.4621
GOTERM_BP_FAT	GO:0042474~middle ear morphogenesis	3	0.494234	0.070611	ENSMUSG00000045294, ENSMUSG00000024134, ENSMUSG00000021367	361	14	11387	6.7592	1	0.847479	71.6131
GOTERM_BP_FAT	GO:0018298~protein-chromophore linkage	3	0.494234	0.070611	ENSMUSG00000005397, ENSMUSG00000021806, ENSMUSG00000030324	361	14	11387	6.7592	1	0.847479	71.6131
GOTERM_BP_FAT	GO:0048665~neuron fate specification	3	0.494234	0.070611	ENSMUSG00000035187, ENSMUSG00000048402, ENSMUSG00000040610	361	14	11387	6.7592	1	0.847479	71.6131
GOTERM_BP_FAT	GO:0051253~negative regulation of RNA metabolic process	15	2.47117	0.0714019	ENSMUSG00000007805, ENSMUSG00000031965, ENSMUSG00000048001, ENSMUSG00000003032, ENSMUSG00000028163, ENSMUSG00000030103, ENSMUSG00000024922, ENSMUSG00000042745, ENSMUSG00000020893, ENSMUSG00000066687, ENSMUSG00000061809, ENSMUSG00000059552, ENSMUSG00000039410, ENSMUSG00000048402, ENSMUSG00000037335	361	286	11387	1.65435	1	0.847141	72.0257
GOTERM_BP_FAT	GO:0060348~bone development	8	1.31796	0.0720367	ENSMUSG00000001280, ENSMUSG00000002384, ENSMUSG00000050578, ENSMUSG00000045294, ENSMUSG00000029838, ENSMUSG00000022483, ENSMUSG00000001348, ENSMUSG00000048402	361	115	11387	2.19429	1	0.846166	72.3527
GOTERM_BP_FAT	GO:0051674~localization of cell	14	2.30643	0.0720395	ENSMUSG00000025969, ENSMUSG00000019726, ENSMUSG00000061353, ENSMUSG00000027398, ENSMUSG00000024366, ENSMUSG00000052336, ENSMUSG00000025804, ENSMUSG00000022122, ENSMUSG00000044145, ENSMUSG00000050953, ENSMUSG00000031779, ENSMUSG00000000889, ENSMUSG00000048895, ENSMUSG00000040610	361	261	11387	1.69196	1	0.842581	72.3542
GOTERM_BP_FAT	GO:0048870~cell motility	14	2.30643	0.0720395	ENSMUSG00000025969, ENSMUSG00000019726, ENSMUSG00000061353, ENSMUSG00000027398, ENSMUSG00000024366, ENSMUSG00000052336, ENSMUSG00000025804, ENSMUSG00000022122, ENSMUSG00000044145, ENSMUSG00000050953, ENSMUSG00000031779, ENSMUSG00000000889, ENSMUSG00000048895, ENSMUSG00000040610	361	261	11387	1.69196	1	0.842581	72.3542
GOTERM_MF_FAT	GO:0015294~solute:cation symporter activity	6	0.988468	0.0721287	ENSMUSG00000030310, ENSMUSG00000027219, ENSMUSG00000055368, ENSMUSG00000018566, ENSMUSG00000001918, ENSMUSG00000005089	355	70	11105	2.68129	1	0.888162	66.517
GOTERM_CC_FAT	GO:0009986~cell surface	15	2.47117	0.0732539	ENSMUSG00000024979, ENSMUSG00000042784, ENSMUSG00000055368, ENSMUSG00000015702, ENSMUSG00000024366, ENSMUSG00000002985, ENSMUSG00000000216, ENSMUSG00000037016, ENSMUSG00000009487, ENSMUSG00000040592, ENSMUSG00000052736, ENSMUSG00000053044, ENSMUSG00000018566, ENSMUSG00000023993, ENSMUSG00000079227	337	285	10508	1.64111	1	0.791607	63.1789
GOTERM_BP_FAT	GO:0051248~negative regulation of protein metabolic process	6	0.988468	0.0736261	ENSMUSG00000034570, ENSMUSG00000017950, ENSMUSG00000042500, ENSMUSG00000020734, ENSMUSG00000041530, ENSMUSG00000032523	361	71	11387	2.6656	1	0.845583	73.1558
GOTERM_BP_FAT	GO:0006928~cell motion	17	2.80066	0.0755115	ENSMUSG00000025969, ENSMUSG00000019726, ENSMUSG00000027398, ENSMUSG00000061353, ENSMUSG00000024366, ENSMUSG00000052336, ENSMUSG00000025804, ENSMUSG00000022122, ENSMUSG00000078302, ENSMUSG00000044145, ENSMUSG00000050953, ENSMUSG00000000320, ENSMUSG00000031779, ENSMUSG00000000889, ENSMUSG00000048895, ENSMUSG00000048402, ENSMUSG00000040610	361	341	11387	1.57252	1	0.849645	74.08
GOTERM_CC_FAT	GO:0005788~endoplasmic reticulum lumen	6	0.988468	0.0764141	ENSMUSG00000025350, ENSMUSG00000016552, ENSMUSG00000027859, ENSMUSG00000074652, ENSMUSG00000019916, ENSMUSG00000025823	337	71	10508	2.63501	1	0.781658	64.7942
GOTERM_BP_FAT	GO:0001708~cell fate specification	5	0.823723	0.0769612	ENSMUSG00000030699, ENSMUSG00000026923, ENSMUSG00000035187, ENSMUSG00000048402, ENSMUSG00000040610	361	51	11387	3.09244	1	0.851864	74.7702
GOTERM_BP_FAT	GO:0007186~G-protein coupled receptor protein signaling pathway	28	4.61285	0.0787056	ENSMUSG00000073008, ENSMUSG00000021886, ENSMUSG00000019429, ENSMUSG00000051212, ENSMUSG00000041075, ENSMUSG00000001260, ENSMUSG00000022122, ENSMUSG00000032937, ENSMUSG00000025804, ENSMUSG00000021367, ENSMUSG00000049103, ENSMUSG00000051793, ENSMUSG00000039278, ENSMUSG00000079227, ENSMUSG00000048895, ENSMUSG00000020120, ENSMUSG00000026387, ENSMUSG00000028950, ENSMUSG00000044199, ENSMUSG00000040552,…	361	641	11387	1.37785	1	0.855103	75.5776
GOTERM_BP_FAT	GO:0006919~activation of caspase activity	4	0.658979	0.0792053	ENSMUSG00000022763, ENSMUSG00000038058, ENSMUSG00000020787, ENSMUSG00000059552	361	32	11387	3.94287	1	0.853672	75.8044
GOTERM_MF_FAT	GO:0043566~structure-specific DNA binding	6	0.988468	0.0793078	ENSMUSG00000001280, ENSMUSG00000066687, ENSMUSG00000026923, ENSMUSG00000021927, ENSMUSG00000027514, ENSMUSG00000059552	355	72	11105	2.60681	1	0.89945	70.1101
GOTERM_CC_FAT	GO:0009897~external side of plasma membrane	11	1.81219	0.0794953	ENSMUSG00000037016, ENSMUSG00000009487, ENSMUSG00000040592, ENSMUSG00000024979, ENSMUSG00000052736, ENSMUSG00000053044, ENSMUSG00000018566, ENSMUSG00000079227, ENSMUSG00000024366, ENSMUSG00000002985, ENSMUSG00000000216	337	188	10508	1.82442	1	0.772352	66.3058
GOTERM_BP_FAT	GO:0007507~heart development	12	1.97694	0.0797298	ENSMUSG00000042745, ENSMUSG00000025969, ENSMUSG00000026923, ENSMUSG00000031965, ENSMUSG00000050953, ENSMUSG00000022483, ENSMUSG00000006235, ENSMUSG00000038193, ENSMUSG00000021367, ENSMUSG00000048402, ENSMUSG00000037335, ENSMUSG00000030314	361	215	11387	1.76054	1	0.852353	76.0403
GOTERM_BP_FAT	GO:0070304~positive regulation of stress-activated protein kinase signaling pathway	3	0.494234	0.0798211	ENSMUSG00000027398, ENSMUSG00000032508, ENSMUSG00000038058	361	15	11387	6.30859	1	0.849449	76.0812
GOTERM_BP_FAT	GO:0050772~positive regulation of axonogenesis	3	0.494234	0.0798211	ENSMUSG00000022055, ENSMUSG00000027859, ENSMUSG00000002274	361	15	11387	6.30859	1	0.849449	76.0812
GOTERM_BP_FAT	GO:0046330~positive regulation of JNK cascade	3	0.494234	0.0798211	ENSMUSG00000027398, ENSMUSG00000032508, ENSMUSG00000038058	361	15	11387	6.30859	1	0.849449	76.0812
GOTERM_BP_FAT	GO:0019229~regulation of vasoconstriction	3	0.494234	0.0798211	ENSMUSG00000020787, ENSMUSG00000000889, ENSMUSG00000021367	361	15	11387	6.30859	1	0.849449	76.0812
GOTERM_BP_FAT	GO:0002444~myeloid leukocyte mediated immunity	3	0.494234	0.0798211	ENSMUSG00000040314, ENSMUSG00000019726, ENSMUSG00000020872	361	15	11387	6.30859	1	0.849449	76.0812
GOTERM_BP_FAT	GO:0016125~sterol metabolic process	6	0.988468	0.0808217	ENSMUSG00000045294, ENSMUSG00000021670, ENSMUSG00000002985, ENSMUSG00000059201, ENSMUSG00000006517, ENSMUSG00000058258	361	73	11387	2.59257	1	0.849932	76.5245
GOTERM_BP_FAT	GO:0030097~hemopoiesis	13	2.14168	0.0821124	ENSMUSG00000001280, ENSMUSG00000066687, ENSMUSG00000069919, ENSMUSG00000073400, ENSMUSG00000032750, ENSMUSG00000049103, ENSMUSG00000006310, ENSMUSG00000026532, ENSMUSG00000059552, ENSMUSG00000051212, ENSMUSG00000025804, ENSMUSG00000026491, ENSMUSG00000038871	361	241	11387	1.70149	1	0.851454	77.085
GOTERM_MF_FAT	GO:0019842~vitamin binding	8	1.31796	0.082918	ENSMUSG00000019232, ENSMUSG00000029368, ENSMUSG00000019916, ENSMUSG00000028392, ENSMUSG00000040918, ENSMUSG00000025153, ENSMUSG00000000889, ENSMUSG00000001155	355	118	11105	2.12079	1	0.898909	71.7781
GOTERM_BP_FAT	GO:0045597~positive regulation of cell differentiation	10	1.64745	0.0830267	ENSMUSG00000026923, ENSMUSG00000022055, ENSMUSG00000031520, ENSMUSG00000079277, ENSMUSG00000027859, ENSMUSG00000035187, ENSMUSG00000038259, ENSMUSG00000059201, ENSMUSG00000048402, ENSMUSG00000002274	361	167	11387	1.8888	1	0.8516	77.4743
GOTERM_BP_FAT	GO:0008202~steroid metabolic process	9	1.4827	0.0836957	ENSMUSG00000003271, ENSMUSG00000045294, ENSMUSG00000031891, ENSMUSG00000021670, ENSMUSG00000002985, ENSMUSG00000059201, ENSMUSG00000033105, ENSMUSG00000006517, ENSMUSG00000058258	361	143	11387	1.98522	1	0.850879	77.7553
GOTERM_BP_FAT	GO:0048534~hemopoietic or lymphoid organ development	14	2.30643	0.0843296	ENSMUSG00000001280, ENSMUSG00000032750, ENSMUSG00000006310, ENSMUSG00000028163, ENSMUSG00000051212, ENSMUSG00000025804, ENSMUSG00000026491, ENSMUSG00000069919, ENSMUSG00000066687, ENSMUSG00000073400, ENSMUSG00000049103, ENSMUSG00000026532, ENSMUSG00000059552, ENSMUSG00000038871	361	267	11387	1.65394	1	0.850048	78.0184
GOTERM_BP_FAT	GO:0014032~neural crest cell development	4	0.658979	0.0851754	ENSMUSG00000025969, ENSMUSG00000038193, ENSMUSG00000022122, ENSMUSG00000021367	361	33	11387	3.82339	1	0.849974	78.365
GOTERM_BP_FAT	GO:0014033~neural crest cell differentiation	4	0.658979	0.0851754	ENSMUSG00000025969, ENSMUSG00000038193, ENSMUSG00000022122, ENSMUSG00000021367	361	33	11387	3.82339	1	0.849974	78.365
GOTERM_BP_FAT	GO:0048565~gut development	4	0.658979	0.0851754	ENSMUSG00000026043, ENSMUSG00000026923, ENSMUSG00000022122, ENSMUSG00000048402	361	33	11387	3.82339	1	0.849974	78.365
GOTERM_BP_FAT	GO:0031327~negative regulation of cellular biosynthetic process	19	3.13015	0.0855168	ENSMUSG00000007805, ENSMUSG00000031965, ENSMUSG00000042500, ENSMUSG00000048001, ENSMUSG00000003032, ENSMUSG00000028163, ENSMUSG00000030103, ENSMUSG00000021367, ENSMUSG00000024922, ENSMUSG00000042745, ENSMUSG00000066687, ENSMUSG00000020893, ENSMUSG00000061809, ENSMUSG00000045294, ENSMUSG00000039410, ENSMUSG00000059552, ENSMUSG00000041530, ENSMUSG00000048402, ENSMUSG00000037335	361	401	11387	1.49455	1	0.848148	78.5034
GOTERM_BP_FAT	GO:0019221~cytokine-mediated signaling pathway	5	0.823723	0.0859647	ENSMUSG00000023043, ENSMUSG00000049103, ENSMUSG00000027398, ENSMUSG00000032508, ENSMUSG00000052336	361	53	11387	2.97575	1	0.846712	78.6837
GOTERM_BP_FAT	GO:0051216~cartilage development	6	0.988468	0.0883782	ENSMUSG00000002384, ENSMUSG00000050578, ENSMUSG00000079277, ENSMUSG00000022483, ENSMUSG00000021367, ENSMUSG00000022025	361	75	11387	2.52343	1	0.852023	79.6312
GOTERM_BP_FAT	GO:0030307~positive regulation of cell growth	3	0.494234	0.0893784	ENSMUSG00000027859, ENSMUSG00000000320, ENSMUSG00000035557	361	16	11387	5.9143	1	0.852457	80.0121
GOTERM_BP_FAT	GO:0030168~platelet activation	3	0.494234	0.0893784	ENSMUSG00000020787, ENSMUSG00000023993, ENSMUSG00000020120	361	16	11387	5.9143	1	0.852457	80.0121
GOTERM_BP_FAT	GO:0032101~regulation of response to external stimulus	7	1.15321	0.0899668	ENSMUSG00000032420, ENSMUSG00000064023, ENSMUSG00000061353, ENSMUSG00000015452, ENSMUSG00000024386, ENSMUSG00000059201, ENSMUSG00000020120	361	98	11387	2.25307	1	0.851532	80.2331
GOTERM_MF_FAT	GO:0015301~anion:anion antiporter activity	3	0.494234	0.0906492	ENSMUSG00000024485, ENSMUSG00000006574, ENSMUSG00000074796	355	16	11105	5.86532	1	0.90942	75.0627
GOTERM_BP_FAT	GO:0001707~mesoderm formation	4	0.658979	0.0913309	ENSMUSG00000030699, ENSMUSG00000068327, ENSMUSG00000006445, ENSMUSG00000037335	361	34	11387	3.71093	1	0.853152	80.7364
GOTERM_BP_FAT	GO:0009991~response to extracellular stimulus	8	1.31796	0.0918586	ENSMUSG00000007029, ENSMUSG00000029368, ENSMUSG00000003032, ENSMUSG00000059552, ENSMUSG00000059201, ENSMUSG00000043807, ENSMUSG00000005089, ENSMUSG00000030314	361	122	11387	2.06839	1	0.852051	80.9279
GOTERM_BP_FAT	GO:0008218~bioluminescence	2	0.329489	0.0918859	ENSMUSG00000005397, ENSMUSG00000021806	361	3	11387	21.0286	1	0.849342	80.9378
GOTERM_BP_FAT	GO:0032536~regulation of cell projection size	2	0.329489	0.0918859	ENSMUSG00000022055, ENSMUSG00000022054	361	3	11387	21.0286	1	0.849342	80.9378
GOTERM_BP_FAT	GO:0031133~regulation of axon diameter	2	0.329489	0.0918859	ENSMUSG00000022055, ENSMUSG00000022054	361	3	11387	21.0286	1	0.849342	80.9378
GOTERM_BP_FAT	GO:0048858~cell projection morphogenesis	11	1.81219	0.0942665	ENSMUSG00000026923, ENSMUSG00000022055, ENSMUSG00000064023, ENSMUSG00000031831, ENSMUSG00000061353, ENSMUSG00000034706, ENSMUSG00000024366, ENSMUSG00000048895, ENSMUSG00000035513, ENSMUSG00000078302, ENSMUSG00000048402	361	196	11387	1.77027	1	0.854184	81.7791
GOTERM_MF_FAT	GO:0008509~anion transmembrane transporter activity	8	1.31796	0.0949099	ENSMUSG00000024485, ENSMUSG00000029015, ENSMUSG00000006574, ENSMUSG00000001918, ENSMUSG00000074796, ENSMUSG00000001260, ENSMUSG00000018595, ENSMUSG00000005089	355	122	11105	2.05126	1	0.910242	76.7169
GOTERM_BP_FAT	GO:0006334~nucleosome assembly	5	0.823723	0.0954554	ENSMUSG00000062417, ENSMUSG00000069270, ENSMUSG00000002870, ENSMUSG00000069305, ENSMUSG00000081058	361	55	11387	2.86754	1	0.85517	82.186
GOTERM_BP_FAT	GO:0007498~mesoderm development	5	0.823723	0.0954554	ENSMUSG00000030699, ENSMUSG00000068327, ENSMUSG00000006445, ENSMUSG00000024922, ENSMUSG00000037335	361	55	11387	2.86754	1	0.85517	82.186
GOTERM_BP_FAT	GO:0010952~positive regulation of peptidase activity	4	0.658979	0.0976654	ENSMUSG00000022763, ENSMUSG00000038058, ENSMUSG00000020787, ENSMUSG00000059552	361	35	11387	3.60491	1	0.859206	82.9199
GOTERM_BP_FAT	GO:0043280~positive regulation of caspase activity	4	0.658979	0.0976654	ENSMUSG00000022763, ENSMUSG00000038058, ENSMUSG00000020787, ENSMUSG00000059552	361	35	11387	3.60491	1	0.859206	82.9199
GOTERM_BP_FAT	GO:0050795~regulation of behavior	3	0.494234	0.0992519	ENSMUSG00000029368, ENSMUSG00000061353, ENSMUSG00000015452	361	17	11387	5.5664	1	0.861269	83.429
GOTERM_BP_FAT	GO:0009620~response to fungus	3	0.494234	0.0992519	ENSMUSG00000009350, ENSMUSG00000032508, ENSMUSG00000031827	361	17	11387	5.5664	1	0.861269	83.429
GOTERM_BP_FAT	GO:0032755~positive regulation of interleukin-6 production	3	0.494234	0.0992519	ENSMUSG00000027398, ENSMUSG00000032508, ENSMUSG00000038058	361	17	11387	5.5664	1	0.861269	83.429
GOTERM_BP_FAT	GO:0045666~positive regulation of neuron differentiation	3	0.494234	0.0992519	ENSMUSG00000079277, ENSMUSG00000035187, ENSMUSG00000048402	361	17	11387	5.5664	1	0.861269	83.429
