# Supplementary material for: Enriched conditioning expands the regenerative ability of sensory neurons after spinal cord injury via neuronal intrinsic redox signaling
Source: Nat Commun. 2020 Dec 21;11:6425. doi: 10.1038/s41467-020-20179-z (PMC7752916; doi:10.1038/s41467-020-20179-z)
Supplement: Supplementary file 7 — Supplementary Data 4 [file 41467_2020_20179_MOESM7_ESM.xlsx]

## Sheet: ee sna GO and KEGG all genes
Category	Term	Count	%	PValue	Genes	List Total	Pop Hits	Pop Total	Fold Enrichment	Bonferroni	Benjamini	FDR
GOTERM_CC_FAT	GO:0005886~plasma membrane	774	18.5879	3.32783e-11	ENSMUSG00000033060, ENSMUSG00000039364, ENSMUSG00000001018, ENSMUSG00000025892, ENSMUSG00000024366, ENSMUSG00000018507, ENSMUSG00000050192, ENSMUSG00000045569, ENSMUSG00000027316, ENSMUSG00000048764, ENSMUSG00000046186, ENSMUSG00000027500, ENSMUSG00000042816, ENSMUSG00000025607, ENSMUSG00000039167, ENSMUSG00000025608, ENSMUSG00000025889, ENSMUSG00000071489, ENSMUSG00000026064, ENSMUSG00000026065,…	2616	2596	10508	1.19762	2.02997e-08	2.02997e-08	4.92607e-08
GOTERM_BP_FAT	GO:0007242~intracellular signaling cascade	294	7.06052	1.30484e-10	ENSMUSG00000032508, ENSMUSG00000022951, ENSMUSG00000004929, ENSMUSG00000032502, ENSMUSG00000046688, ENSMUSG00000042594, ENSMUSG00000059866, ENSMUSG00000054136, ENSMUSG00000039942, ENSMUSG00000053693, ENSMUSG00000042303, ENSMUSG00000031390, ENSMUSG00000000276, ENSMUSG00000059713, ENSMUSG00000017631, ENSMUSG00000024789, ENSMUSG00000027500, ENSMUSG00000064147, ENSMUSG00000029999, ENSMUSG00000054855,…	2742	884	11387	1.38114	5.67734e-07	5.67734e-07	2.44683e-07
GOTERM_MF_FAT	GO:0019992~diacylglycerol binding	34	0.816523	6.22192e-08	ENSMUSG00000027347, ENSMUSG00000036095, ENSMUSG00000029516, ENSMUSG00000022861, ENSMUSG00000032502, ENSMUSG00000010067, ENSMUSG00000026778, ENSMUSG00000028059, ENSMUSG00000009621, ENSMUSG00000037003, ENSMUSG00000050965, ENSMUSG00000021948, ENSMUSG00000061578, ENSMUSG00000052889, ENSMUSG00000026430, ENSMUSG00000035697, ENSMUSG00000001482, ENSMUSG00000034247, ENSMUSG00000037643, ENSMUSG00000000276,…	2645	58	11105	2.46118	9.74928e-05	9.74928e-05	0.000103926
GOTERM_CC_FAT	GO:0030054~cell junction	165	3.96254	9.25422e-08	ENSMUSG00000066058, ENSMUSG00000033060, ENSMUSG00000041670, ENSMUSG00000001018, ENSMUSG00000024261, ENSMUSG00000025892, ENSMUSG00000020886, ENSMUSG00000054728, ENSMUSG00000028059, ENSMUSG00000045613, ENSMUSG00000030731, ENSMUSG00000027457, ENSMUSG00000023022, ENSMUSG00000021262, ENSMUSG00000069833, ENSMUSG00000031871, ENSMUSG00000022438, ENSMUSG00000021314, ENSMUSG00000042303, ENSMUSG00000022439,…	2616	460	10508	1.44082	5.64491e-05	2.8225e-05	0.000136987
GOTERM_MF_FAT	GO:0030695~GTPase regulator activity	127	3.04995	1.58398e-07	ENSMUSG00000031442, ENSMUSG00000041670, ENSMUSG00000029174, ENSMUSG00000029516, ENSMUSG00000027652, ENSMUSG00000002459, ENSMUSG00000034761, ENSMUSG00000028059, ENSMUSG00000009621, ENSMUSG00000039844, ENSMUSG00000040964, ENSMUSG00000030257, ENSMUSG00000042303, ENSMUSG00000049044, ENSMUSG00000028068, ENSMUSG00000017631, ENSMUSG00000040247, ENSMUSG00000039621, ENSMUSG00000026930, ENSMUSG00000062232,…	2645	351	11105	1.51911	0.000248179	0.000124097	0.000264575
GOTERM_MF_FAT	GO:0060589~nucleoside-triphosphatase regulator activity	128	3.07397	2.52002e-07	ENSMUSG00000031442, ENSMUSG00000041670, ENSMUSG00000029174, ENSMUSG00000029516, ENSMUSG00000027652, ENSMUSG00000002459, ENSMUSG00000034761, ENSMUSG00000028059, ENSMUSG00000009621, ENSMUSG00000039844, ENSMUSG00000040964, ENSMUSG00000030257, ENSMUSG00000042303, ENSMUSG00000049044, ENSMUSG00000028068, ENSMUSG00000017631, ENSMUSG00000040247, ENSMUSG00000039621, ENSMUSG00000026930, ENSMUSG00000062232,…	2645	357	11105	1.50534	0.000394809	0.00013162	0.000420923
GOTERM_CC_FAT	GO:0045202~synapse	119	2.85783	3.45504e-07	ENSMUSG00000026121, ENSMUSG00000041670, ENSMUSG00000001018, ENSMUSG00000024261, ENSMUSG00000025892, ENSMUSG00000020886, ENSMUSG00000054728, ENSMUSG00000045613, ENSMUSG00000030731, ENSMUSG00000027457, ENSMUSG00000062991, ENSMUSG00000021314, ENSMUSG00000015766, ENSMUSG00000066392, ENSMUSG00000033768, ENSMUSG00000033595, ENSMUSG00000029420, ENSMUSG00000001333, ENSMUSG00000031962, ENSMUSG00000022770,…	2616	315	10508	1.51747	0.000210735	7.025e-05	0.000511436
GOTERM_MF_FAT	GO:0005216~ion channel activity	119	2.85783	1.67531e-06	ENSMUSG00000025892, ENSMUSG00000022843, ENSMUSG00000018507, ENSMUSG00000062785, ENSMUSG00000001901, ENSMUSG00000034107, ENSMUSG00000058975, ENSMUSG00000021313, ENSMUSG00000004317, ENSMUSG00000046480, ENSMUSG00000045246, ENSMUSG00000046523, ENSMUSG00000002908, ENSMUSG00000019146, ENSMUSG00000042529, ENSMUSG00000040896, ENSMUSG00000007653, ENSMUSG00000032269, ENSMUSG00000023033, ENSMUSG00000020704,…	2645	337	11105	1.48255	0.00262177	0.000656089	0.00279827
GOTERM_BP_FAT	GO:0042330~taxis	47	1.12872	2.48096e-06	ENSMUSG00000025969, ENSMUSG00000020676, ENSMUSG00000028195, ENSMUSG00000032114, ENSMUSG00000035352, ENSMUSG00000049130, ENSMUSG00000061353, ENSMUSG00000028883, ENSMUSG00000073599, ENSMUSG00000001847, ENSMUSG00000072596, ENSMUSG00000026180, ENSMUSG00000025804, ENSMUSG00000022883, ENSMUSG00000042262, ENSMUSG00000001741, ENSMUSG00000018819, ENSMUSG00000030786, ENSMUSG00000050965, ENSMUSG00000071005,…	2742	102	11387	1.91355	0.0107366	0.0053828	0.0046522
GOTERM_BP_FAT	GO:0006935~chemotaxis	47	1.12872	2.48096e-06	ENSMUSG00000025969, ENSMUSG00000020676, ENSMUSG00000028195, ENSMUSG00000032114, ENSMUSG00000035352, ENSMUSG00000049130, ENSMUSG00000061353, ENSMUSG00000028883, ENSMUSG00000073599, ENSMUSG00000001847, ENSMUSG00000072596, ENSMUSG00000026180, ENSMUSG00000025804, ENSMUSG00000022883, ENSMUSG00000042262, ENSMUSG00000001741, ENSMUSG00000018819, ENSMUSG00000030786, ENSMUSG00000050965, ENSMUSG00000071005,…	2742	102	11387	1.91355	0.0107366	0.0053828	0.0046522
GOTERM_CC_FAT	GO:0044459~plasma membrane part	442	10.6148	4.19669e-06	ENSMUSG00000033060, ENSMUSG00000066058, ENSMUSG00000039364, ENSMUSG00000001018, ENSMUSG00000026399, ENSMUSG00000024261, ENSMUSG00000025892, ENSMUSG00000024366, ENSMUSG00000027457, ENSMUSG00000062785, ENSMUSG00000002799, ENSMUSG00000050192, ENSMUSG00000026193, ENSMUSG00000053693, ENSMUSG00000042303, ENSMUSG00000048764, ENSMUSG00000033161, ENSMUSG00000027500, ENSMUSG00000001507, ENSMUSG00000025607,…	2616	1489	10508	1.19237	0.00255671	0.000639791	0.00621203
GOTERM_MF_FAT	GO:0022838~substrate specific channel activity	120	2.88184	4.85483e-06	ENSMUSG00000025892, ENSMUSG00000022843, ENSMUSG00000018507, ENSMUSG00000062785, ENSMUSG00000001901, ENSMUSG00000034107, ENSMUSG00000058975, ENSMUSG00000021313, ENSMUSG00000004317, ENSMUSG00000046480, ENSMUSG00000045246, ENSMUSG00000046523, ENSMUSG00000002908, ENSMUSG00000019146, ENSMUSG00000042529, ENSMUSG00000040896, ENSMUSG00000007653, ENSMUSG00000032269, ENSMUSG00000023033, ENSMUSG00000020704,…	2645	347	11105	1.45193	0.00757868	0.00152035	0.0081088
GOTERM_MF_FAT	GO:0022836~gated channel activity	98	2.35351	5.78827e-06	ENSMUSG00000025892, ENSMUSG00000022843, ENSMUSG00000062785, ENSMUSG00000001901, ENSMUSG00000058975, ENSMUSG00000021313, ENSMUSG00000004317, ENSMUSG00000046480, ENSMUSG00000045246, ENSMUSG00000046523, ENSMUSG00000002908, ENSMUSG00000019146, ENSMUSG00000042529, ENSMUSG00000040896, ENSMUSG00000007653, ENSMUSG00000032269, ENSMUSG00000023033, ENSMUSG00000020704, ENSMUSG00000015340, ENSMUSG00000053519,…	2645	272	11105	1.51269	0.00902923	0.00151057	0.00966781
GOTERM_MF_FAT	GO:0022803~passive transmembrane transporter activity	121	2.90586	6.13605e-06	ENSMUSG00000025892, ENSMUSG00000022843, ENSMUSG00000018507, ENSMUSG00000062785, ENSMUSG00000001901, ENSMUSG00000034107, ENSMUSG00000058975, ENSMUSG00000021313, ENSMUSG00000004317, ENSMUSG00000046480, ENSMUSG00000045246, ENSMUSG00000046523, ENSMUSG00000002908, ENSMUSG00000019146, ENSMUSG00000042529, ENSMUSG00000040896, ENSMUSG00000007653, ENSMUSG00000032269, ENSMUSG00000023033, ENSMUSG00000020704,…	2645	352	11105	1.44323	0.00956914	0.00137266	0.0102487
GOTERM_MF_FAT	GO:0015267~channel activity	121	2.90586	6.13605e-06	ENSMUSG00000025892, ENSMUSG00000022843, ENSMUSG00000018507, ENSMUSG00000062785, ENSMUSG00000001901, ENSMUSG00000034107, ENSMUSG00000058975, ENSMUSG00000021313, ENSMUSG00000004317, ENSMUSG00000046480, ENSMUSG00000045246, ENSMUSG00000046523, ENSMUSG00000002908, ENSMUSG00000019146, ENSMUSG00000042529, ENSMUSG00000040896, ENSMUSG00000007653, ENSMUSG00000032269, ENSMUSG00000023033, ENSMUSG00000020704,…	2645	352	11105	1.44323	0.00956914	0.00137266	0.0102487
GOTERM_BP_FAT	GO:0009611~response to wounding	115	2.76177	6.5432e-06	ENSMUSG00000020676, ENSMUSG00000029380, ENSMUSG00000026399, ENSMUSG00000032508, ENSMUSG00000055994, ENSMUSG00000021109, ENSMUSG00000032440, ENSMUSG00000035373, ENSMUSG00000021262, ENSMUSG00000071005, ENSMUSG00000026193, ENSMUSG00000000078, ENSMUSG00000056328, ENSMUSG00000079227, ENSMUSG00000039239, ENSMUSG00000023224, ENSMUSG00000031444, ENSMUSG00000028979, ENSMUSG00000031596, ENSMUSG00000020900,…	2742	328	11387	1.45602	0.0280681	0.00944497	0.0122691
GOTERM_BP_FAT	GO:0007264~small GTPase mediated signal transduction	91	2.1854	7.44476e-06	ENSMUSG00000031442, ENSMUSG00000027347, ENSMUSG00000036273, ENSMUSG00000029518, ENSMUSG00000001847, ENSMUSG00000034472, ENSMUSG00000057455, ENSMUSG00000055723, ENSMUSG00000004451, ENSMUSG00000020175, ENSMUSG00000028841, ENSMUSG00000032549, ENSMUSG00000009621, ENSMUSG00000004768, ENSMUSG00000029641, ENSMUSG00000039844, ENSMUSG00000043670, ENSMUSG00000049907, ENSMUSG00000042303, ENSMUSG00000049044,…	2742	247	11387	1.52998	0.0318733	0.00806537	0.0139595
GOTERM_BP_FAT	GO:0030030~cell projection organization	109	2.61768	1.00958e-05	ENSMUSG00000075273, ENSMUSG00000048304, ENSMUSG00000029516, ENSMUSG00000022783, ENSMUSG00000024366, ENSMUSG00000001847, ENSMUSG00000026255, ENSMUSG00000009621, ENSMUSG00000023022, ENSMUSG00000021262, ENSMUSG00000050947, ENSMUSG00000031398, ENSMUSG00000039239, ENSMUSG00000006464, ENSMUSG00000030314, ENSMUSG00000081467, ENSMUSG00000053398, ENSMUSG00000015647, ENSMUSG00000047193, ENSMUSG00000029428,…	2742	310	11387	1.46018	0.0429764	0.00874697	0.0189301
GOTERM_CC_FAT	GO:0044456~synapse part	81	1.94524	1.2912e-05	ENSMUSG00000036273, ENSMUSG00000010825, ENSMUSG00000026121, ENSMUSG00000041670, ENSMUSG00000070570, ENSMUSG00000024261, ENSMUSG00000025892, ENSMUSG00000020886, ENSMUSG00000045613, ENSMUSG00000027488, ENSMUSG00000030731, ENSMUSG00000056755, ENSMUSG00000020436, ENSMUSG00000039809, ENSMUSG00000021314, ENSMUSG00000033676, ENSMUSG00000015766, ENSMUSG00000046447, ENSMUSG00000066392, ENSMUSG00000033768,…	2616	210	10508	1.54934	0.00784545	0.00157404	0.0191115
GOTERM_BP_FAT	GO:0031175~neuron projection development	79	1.89721	1.34729e-05	ENSMUSG00000048304, ENSMUSG00000048482, ENSMUSG00000029071, ENSMUSG00000061353, ENSMUSG00000029516, ENSMUSG00000028883, ENSMUSG00000024366, ENSMUSG00000001847, ENSMUSG00000026255, ENSMUSG00000031688, ENSMUSG00000022883, ENSMUSG00000022995, ENSMUSG00000021262, ENSMUSG00000050947, ENSMUSG00000022687, ENSMUSG00000032547, ENSMUSG00000031398, ENSMUSG00000039239, ENSMUSG00000022607, ENSMUSG00000048895,…	2742	210	11387	1.56225	0.0569358	0.00972258	0.0252613
GOTERM_MF_FAT	GO:0005261~cation channel activity	87	2.08934	1.87376e-05	ENSMUSG00000020331, ENSMUSG00000050556, ENSMUSG00000016946, ENSMUSG00000054477, ENSMUSG00000040724, ENSMUSG00000018507, ENSMUSG00000062785, ENSMUSG00000043673, ENSMUSG00000056755, ENSMUSG00000001901, ENSMUSG00000009292, ENSMUSG00000027827, ENSMUSG00000037996, ENSMUSG00000058975, ENSMUSG00000021313, ENSMUSG00000024112, ENSMUSG00000057914, ENSMUSG00000037624, ENSMUSG00000046480, ENSMUSG00000032741,…	2645	241	11105	1.51564	0.0289352	0.00366353	0.0312931
GOTERM_BP_FAT	GO:0048858~cell projection morphogenesis	74	1.77714	2.25883e-05	ENSMUSG00000040586, ENSMUSG00000048304, ENSMUSG00000048482, ENSMUSG00000029071, ENSMUSG00000061353, ENSMUSG00000028883, ENSMUSG00000024366, ENSMUSG00000001847, ENSMUSG00000031688, ENSMUSG00000022883, ENSMUSG00000022995, ENSMUSG00000021262, ENSMUSG00000050947, ENSMUSG00000022687, ENSMUSG00000032547, ENSMUSG00000031398, ENSMUSG00000039239, ENSMUSG00000022607, ENSMUSG00000048895, ENSMUSG00000048402,…	2742	196	11387	1.5679	0.0936074	0.0139423	0.0423491
GOTERM_BP_FAT	GO:0051056~regulation of small GTPase mediated signal transduction	81	1.94524	3.06999e-05	ENSMUSG00000031442, ENSMUSG00000027347, ENSMUSG00000066406, ENSMUSG00000039678, ENSMUSG00000029174, ENSMUSG00000027652, ENSMUSG00000032870, ENSMUSG00000026883, ENSMUSG00000028059, ENSMUSG00000019467, ENSMUSG00000021368, ENSMUSG00000062991, ENSMUSG00000009621, ENSMUSG00000039844, ENSMUSG00000037999, ENSMUSG00000042895, ENSMUSG00000040964, ENSMUSG00000042303, ENSMUSG00000049044, ENSMUSG00000028068,…	2742	221	11387	1.52207	0.12504	0.0165586	0.0575529
GOTERM_BP_FAT	GO:0048667~cell morphogenesis involved in neuron differentiation	67	1.60903	4.28607e-05	ENSMUSG00000048304, ENSMUSG00000048482, ENSMUSG00000029071, ENSMUSG00000061353, ENSMUSG00000028883, ENSMUSG00000024366, ENSMUSG00000001847, ENSMUSG00000031688, ENSMUSG00000022883, ENSMUSG00000022995, ENSMUSG00000021262, ENSMUSG00000050947, ENSMUSG00000032547, ENSMUSG00000031398, ENSMUSG00000022687, ENSMUSG00000039239, ENSMUSG00000022607, ENSMUSG00000048895, ENSMUSG00000006464, ENSMUSG00000048402,…	2742	176	11387	1.5809	0.170134	0.020508	0.0803419
GOTERM_MF_FAT	GO:0005509~calcium ion binding	235	5.64361	4.45984e-05	ENSMUSG00000057751, ENSMUSG00000060126, ENSMUSG00000024261, ENSMUSG00000026255, ENSMUSG00000007440, ENSMUSG00000018507, ENSMUSG00000027253, ENSMUSG00000040033, ENSMUSG00000002799, ENSMUSG00000024772, ENSMUSG00000031790, ENSMUSG00000039167, ENSMUSG00000033361, ENSMUSG00000017737, ENSMUSG00000031799, ENSMUSG00000021130, ENSMUSG00000038521, ENSMUSG00000021136, ENSMUSG00000051359, ENSMUSG00000048776,…	2645	787	11105	1.25368	0.067501	0.00773517	0.0744674
GOTERM_BP_FAT	GO:0006928~cell motion	115	2.76177	4.66266e-05	ENSMUSG00000025969, ENSMUSG00000020125, ENSMUSG00000021109, ENSMUSG00000022783, ENSMUSG00000038192, ENSMUSG00000024366, ENSMUSG00000001847, ENSMUSG00000022122, ENSMUSG00000028780, ENSMUSG00000062991, ENSMUSG00000009621, ENSMUSG00000021822, ENSMUSG00000021262, ENSMUSG00000031398, ENSMUSG00000039239, ENSMUSG00000005069, ENSMUSG00000001507, ENSMUSG00000015647, ENSMUSG00000025608, ENSMUSG00000020900,…	2742	341	11387	1.40051	0.183621	0.0200833	0.087398
GOTERM_CC_FAT	GO:0031224~intrinsic to membrane	1209	29.0346	5.05327e-05	ENSMUSG00000039364, ENSMUSG00000032508, ENSMUSG00000024366, ENSMUSG00000025892, ENSMUSG00000018507, ENSMUSG00000046378, ENSMUSG00000025484, ENSMUSG00000050192, ENSMUSG00000023393, ENSMUSG00000025488, ENSMUSG00000040447, ENSMUSG00000027316, ENSMUSG00000045569, ENSMUSG00000022269, ENSMUSG00000066392, ENSMUSG00000063296, ENSMUSG00000048764, ENSMUSG00000046186, ENSMUSG00000024350, ENSMUSG00000042816,…	2616	4509	10508	1.07703	0.0303554	0.00512444	0.0747757
GOTERM_MF_FAT	GO:0031420~alkali metal ion binding	73	1.75312	5.23473e-05	ENSMUSG00000020331, ENSMUSG00000050556, ENSMUSG00000070570, ENSMUSG00000023169, ENSMUSG00000053907, ENSMUSG00000040724, ENSMUSG00000027340, ENSMUSG00000062785, ENSMUSG00000026576, ENSMUSG00000043673, ENSMUSG00000024525, ENSMUSG00000009292, ENSMUSG00000027827, ENSMUSG00000058975, ENSMUSG00000041329, ENSMUSG00000037624, ENSMUSG00000046480, ENSMUSG00000032047, ENSMUSG00000022462, ENSMUSG00000045246,…	2645	199	11105	1.54015	0.078756	0.00816948	0.0874007
GOTERM_BP_FAT	GO:0016477~cell migration	82	1.96926	5.8539e-05	ENSMUSG00000025969, ENSMUSG00000032114, ENSMUSG00000020125, ENSMUSG00000049130, ENSMUSG00000061353, ENSMUSG00000021109, ENSMUSG00000050295, ENSMUSG00000002603, ENSMUSG00000038192, ENSMUSG00000024366, ENSMUSG00000001847, ENSMUSG00000022122, ENSMUSG00000001741, ENSMUSG00000028780, ENSMUSG00000062991, ENSMUSG00000009621, ENSMUSG00000030786, ENSMUSG00000021822, ENSMUSG00000038331, ENSMUSG00000000416,…	2742	228	11387	1.49355	0.224859	0.0228895	0.109715
GOTERM_MF_FAT	GO:0001871~pattern binding	51	1.22478	6.34501e-05	ENSMUSG00000029816, ENSMUSG00000054162, ENSMUSG00000028195, ENSMUSG00000033400, ENSMUSG00000020125, ENSMUSG00000055994, ENSMUSG00000006014, ENSMUSG00000052512, ENSMUSG00000030786, ENSMUSG00000019929, ENSMUSG00000035373, ENSMUSG00000025551, ENSMUSG00000026193, ENSMUSG00000026365, ENSMUSG00000030413, ENSMUSG00000032496, ENSMUSG00000066551, ENSMUSG00000007594, ENSMUSG00000030849, ENSMUSG00000058897,…	2645	127	11105	1.68601	0.0946462	0.00899832	0.105929
GOTERM_MF_FAT	GO:0030247~polysaccharide binding	51	1.22478	6.34501e-05	ENSMUSG00000029816, ENSMUSG00000054162, ENSMUSG00000028195, ENSMUSG00000033400, ENSMUSG00000020125, ENSMUSG00000055994, ENSMUSG00000006014, ENSMUSG00000052512, ENSMUSG00000030786, ENSMUSG00000019929, ENSMUSG00000035373, ENSMUSG00000025551, ENSMUSG00000026193, ENSMUSG00000026365, ENSMUSG00000030413, ENSMUSG00000032496, ENSMUSG00000066551, ENSMUSG00000007594, ENSMUSG00000030849, ENSMUSG00000058897,…	2645	127	11105	1.68601	0.0946462	0.00899832	0.105929
GOTERM_MF_FAT	GO:0008047~enzyme activator activity	85	2.04131	7.25259e-05	ENSMUSG00000039678, ENSMUSG00000026678, ENSMUSG00000036273, ENSMUSG00000029174, ENSMUSG00000002459, ENSMUSG00000027652, ENSMUSG00000032870, ENSMUSG00000026883, ENSMUSG00000021368, ENSMUSG00000026360, ENSMUSG00000034867, ENSMUSG00000037999, ENSMUSG00000026193, ENSMUSG00000021219, ENSMUSG00000030257, ENSMUSG00000042303, ENSMUSG00000059810, ENSMUSG00000048895, ENSMUSG00000036106, ENSMUSG00000066551,…	2645	242	11105	1.47468	0.107432	0.0094263	0.121072
GOTERM_BP_FAT	GO:0007167~enzyme linked receptor protein signaling pathway	92	2.20941	7.69343e-05	ENSMUSG00000032584, ENSMUSG00000023266, ENSMUSG00000029071, ENSMUSG00000032508, ENSMUSG00000027208, ENSMUSG00000050295, ENSMUSG00000002603, ENSMUSG00000002602, ENSMUSG00000024366, ENSMUSG00000029337, ENSMUSG00000027253, ENSMUSG00000028019, ENSMUSG00000040631, ENSMUSG00000032440, ENSMUSG00000039844, ENSMUSG00000029710, ENSMUSG00000031681, ENSMUSG00000054008, ENSMUSG00000040488, ENSMUSG00000021765,…	2742	264	11387	1.44719	0.284486	0.0275107	0.144169
GOTERM_BP_FAT	GO:0032990~cell part morphogenesis	75	1.80115	7.98807e-05	ENSMUSG00000040586, ENSMUSG00000048304, ENSMUSG00000048482, ENSMUSG00000029071, ENSMUSG00000061353, ENSMUSG00000028883, ENSMUSG00000024366, ENSMUSG00000001847, ENSMUSG00000031688, ENSMUSG00000022883, ENSMUSG00000021669, ENSMUSG00000022995, ENSMUSG00000021262, ENSMUSG00000050947, ENSMUSG00000022687, ENSMUSG00000032547, ENSMUSG00000031398, ENSMUSG00000039239, ENSMUSG00000022607, ENSMUSG00000048895,…	2742	206	11387	1.51194	0.293601	0.0263823	0.149686
GOTERM_MF_FAT	GO:0004674~protein serine/threonine kinase activity	132	3.17003	9.18514e-05	ENSMUSG00000032308, ENSMUSG00000022433, ENSMUSG00000020785, ENSMUSG00000025060, ENSMUSG00000029516, ENSMUSG00000042724, ENSMUSG00000034761, ENSMUSG00000032500, ENSMUSG00000029513, ENSMUSG00000022781, ENSMUSG00000073563, ENSMUSG00000032440, ENSMUSG00000031314, ENSMUSG00000025199, ENSMUSG00000042249, ENSMUSG00000053693, ENSMUSG00000019970, ENSMUSG00000026834, ENSMUSG00000004085, ENSMUSG00000032571,…	2645	411	11105	1.34842	0.134058	0.0110111	0.15331
GOTERM_BP_FAT	GO:0048812~neuron projection morphogenesis	64	1.53698	9.47688e-05	ENSMUSG00000048304, ENSMUSG00000048482, ENSMUSG00000029071, ENSMUSG00000061353, ENSMUSG00000028883, ENSMUSG00000024366, ENSMUSG00000001847, ENSMUSG00000031688, ENSMUSG00000022883, ENSMUSG00000022995, ENSMUSG00000021262, ENSMUSG00000050947, ENSMUSG00000032547, ENSMUSG00000031398, ENSMUSG00000022687, ENSMUSG00000039239, ENSMUSG00000022607, ENSMUSG00000048895, ENSMUSG00000048402, ENSMUSG00000011751,…	2742	170	11387	1.56341	0.337913	0.0290246	0.177561
GOTERM_BP_FAT	GO:0007409~axonogenesis	60	1.44092	9.96252e-05	ENSMUSG00000048304, ENSMUSG00000048482, ENSMUSG00000061353, ENSMUSG00000028883, ENSMUSG00000024366, ENSMUSG00000001847, ENSMUSG00000022883, ENSMUSG00000031688, ENSMUSG00000022995, ENSMUSG00000021262, ENSMUSG00000050947, ENSMUSG00000032547, ENSMUSG00000031398, ENSMUSG00000022687, ENSMUSG00000039239, ENSMUSG00000022607, ENSMUSG00000048895, ENSMUSG00000048402, ENSMUSG00000011751, ENSMUSG00000000627,…	2742	157	11387	1.58706	0.351758	0.0284858	0.186652
GOTERM_BP_FAT	GO:0022604~regulation of cell morphogenesis	40	0.960615	0.000103617	ENSMUSG00000040785, ENSMUSG00000036533, ENSMUSG00000039960, ENSMUSG00000029516, ENSMUSG00000028883, ENSMUSG00000066129, ENSMUSG00000018411, ENSMUSG00000050947, ENSMUSG00000019978, ENSMUSG00000031398, ENSMUSG00000020458, ENSMUSG00000026193, ENSMUSG00000025348, ENSMUSG00000026532, ENSMUSG00000022607, ENSMUSG00000058230, ENSMUSG00000064023, ENSMUSG00000050587, ENSMUSG00000000627, ENSMUSG00000029287,…	2742	93	11387	1.78615	0.36292	0.0277855	0.194124
GOTERM_BP_FAT	GO:0007610~behavior	122	2.92988	0.00010659	ENSMUSG00000020676, ENSMUSG00000025969, ENSMUSG00000029819, ENSMUSG00000038248, ENSMUSG00000036437, ENSMUSG00000001847, ENSMUSG00000020886, ENSMUSG00000050511, ENSMUSG00000062991, ENSMUSG00000038417, ENSMUSG00000054136, ENSMUSG00000035373, ENSMUSG00000071005, ENSMUSG00000031398, ENSMUSG00000021314, ENSMUSG00000039239, ENSMUSG00000015766, ENSMUSG00000006464, ENSMUSG00000030314, ENSMUSG00000001507,…	2742	372	11387	1.36194	0.371109	0.0269134	0.199689
GOTERM_MF_FAT	GO:0046873~metal ion transmembrane transporter activity	96	2.30548	0.000106933	ENSMUSG00000020331, ENSMUSG00000050556, ENSMUSG00000020788, ENSMUSG00000016946, ENSMUSG00000054477, ENSMUSG00000040724, ENSMUSG00000030730, ENSMUSG00000018507, ENSMUSG00000062785, ENSMUSG00000043673, ENSMUSG00000001901, ENSMUSG00000056755, ENSMUSG00000009292, ENSMUSG00000027827, ENSMUSG00000037996, ENSMUSG00000058975, ENSMUSG00000021313, ENSMUSG00000024112, ENSMUSG00000057914, ENSMUSG00000037624,…	2645	283	11105	1.42422	0.154285	0.0118981	0.178462
GOTERM_BP_FAT	GO:0006836~neurotransmitter transport	34	0.816523	0.000114625	ENSMUSG00000039728, ENSMUSG00000030310, ENSMUSG00000021071, ENSMUSG00000029071, ENSMUSG00000041670, ENSMUSG00000070570, ENSMUSG00000001018, ENSMUSG00000024261, ENSMUSG00000038486, ENSMUSG00000019894, ENSMUSG00000032890, ENSMUSG00000022973, ENSMUSG00000019906, ENSMUSG00000035226, ENSMUSG00000027273, ENSMUSG00000066392, ENSMUSG00000061601, ENSMUSG00000033768, ENSMUSG00000039714, ENSMUSG00000055368,…	2742	75	11387	1.88261	0.392718	0.0273286	0.214726
GOTERM_MF_FAT	GO:0005096~GTPase activator activity	69	1.65706	0.000121988	ENSMUSG00000039678, ENSMUSG00000026678, ENSMUSG00000036273, ENSMUSG00000029174, ENSMUSG00000002459, ENSMUSG00000027652, ENSMUSG00000032870, ENSMUSG00000026883, ENSMUSG00000021368, ENSMUSG00000026360, ENSMUSG00000034867, ENSMUSG00000037999, ENSMUSG00000021219, ENSMUSG00000030257, ENSMUSG00000042303, ENSMUSG00000059810, ENSMUSG00000036106, ENSMUSG00000058230, ENSMUSG00000028068, ENSMUSG00000024883,…	2645	190	11105	1.52471	0.174005	0.0126636	0.203563
GOTERM_BP_FAT	GO:0030001~metal ion transport	136	3.26609	0.00013027	ENSMUSG00000020788, ENSMUSG00000040136, ENSMUSG00000030730, ENSMUSG00000015652, ENSMUSG00000018507, ENSMUSG00000062785, ENSMUSG00000001901, ENSMUSG00000058975, ENSMUSG00000021313, ENSMUSG00000046480, ENSMUSG00000022462, ENSMUSG00000045246, ENSMUSG00000046523, ENSMUSG00000033161, ENSMUSG00000002908, ENSMUSG00000019146, ENSMUSG00000042529, ENSMUSG00000040896, ENSMUSG00000014786, ENSMUSG00000027599,…	2742	424	11387	1.33203	0.432685	0.0293931	0.244
GOTERM_BP_FAT	GO:0060326~cell chemotaxis	16	0.384246	0.000133436	ENSMUSG00000024578, ENSMUSG00000032114, ENSMUSG00000019726, ENSMUSG00000049130, ENSMUSG00000052336, ENSMUSG00000000290, ENSMUSG00000025804, ENSMUSG00000030707, ENSMUSG00000001741, ENSMUSG00000030786, ENSMUSG00000056071, ENSMUSG00000050965, ENSMUSG00000059498, ENSMUSG00000058715, ENSMUSG00000039239, ENSMUSG00000016024	2742	25	11387	2.6578	0.440448	0.0286136	0.249923
GOTERM_BP_FAT	GO:0030595~leukocyte chemotaxis	16	0.384246	0.000133436	ENSMUSG00000024578, ENSMUSG00000032114, ENSMUSG00000019726, ENSMUSG00000049130, ENSMUSG00000052336, ENSMUSG00000000290, ENSMUSG00000025804, ENSMUSG00000030707, ENSMUSG00000001741, ENSMUSG00000030786, ENSMUSG00000056071, ENSMUSG00000050965, ENSMUSG00000059498, ENSMUSG00000058715, ENSMUSG00000039239, ENSMUSG00000016024	2742	25	11387	2.6578	0.440448	0.0286136	0.249923
GOTERM_MF_FAT	GO:0005244~voltage-gated ion channel activity	64	1.53698	0.000146283	ENSMUSG00000020331, ENSMUSG00000050556, ENSMUSG00000016946, ENSMUSG00000040724, ENSMUSG00000022843, ENSMUSG00000062785, ENSMUSG00000043673, ENSMUSG00000056755, ENSMUSG00000001901, ENSMUSG00000027827, ENSMUSG00000058975, ENSMUSG00000024112, ENSMUSG00000057914, ENSMUSG00000004317, ENSMUSG00000037624, ENSMUSG00000046480, ENSMUSG00000032741, ENSMUSG00000045246, ENSMUSG00000011751, ENSMUSG00000046523,…	2645	174	11105	1.54427	0.204864	0.0142255	0.244058
GOTERM_MF_FAT	GO:0022832~voltage-gated channel activity	64	1.53698	0.000146283	ENSMUSG00000020331, ENSMUSG00000050556, ENSMUSG00000016946, ENSMUSG00000040724, ENSMUSG00000022843, ENSMUSG00000062785, ENSMUSG00000043673, ENSMUSG00000056755, ENSMUSG00000001901, ENSMUSG00000027827, ENSMUSG00000058975, ENSMUSG00000024112, ENSMUSG00000057914, ENSMUSG00000004317, ENSMUSG00000037624, ENSMUSG00000046480, ENSMUSG00000032741, ENSMUSG00000045246, ENSMUSG00000011751, ENSMUSG00000046523,…	2645	174	11105	1.54427	0.204864	0.0142255	0.244058
GOTERM_BP_FAT	GO:0000904~cell morphogenesis involved in differentiation	73	1.75312	0.000155942	ENSMUSG00000048304, ENSMUSG00000048482, ENSMUSG00000029071, ENSMUSG00000061353, ENSMUSG00000021109, ENSMUSG00000028883, ENSMUSG00000002603, ENSMUSG00000024366, ENSMUSG00000001847, ENSMUSG00000031688, ENSMUSG00000022883, ENSMUSG00000022995, ENSMUSG00000021262, ENSMUSG00000050947, ENSMUSG00000032547, ENSMUSG00000031398, ENSMUSG00000022687, ENSMUSG00000039239, ENSMUSG00000022607, ENSMUSG00000048895,…	2742	203	11387	1.49337	0.492651	0.0317957	0.292018
GOTERM_BP_FAT	GO:0002274~myeloid leukocyte activation	19	0.456292	0.000158149	ENSMUSG00000002111, ENSMUSG00000022148, ENSMUSG00000002699, ENSMUSG00000026656, ENSMUSG00000002603, ENSMUSG00000052336, ENSMUSG00000031596, ENSMUSG00000021356, ENSMUSG00000047123, ENSMUSG00000025889, ENSMUSG00000032440, ENSMUSG00000059498, ENSMUSG00000035673, ENSMUSG00000058715, ENSMUSG00000058818, ENSMUSG00000005125, ENSMUSG00000025867, ENSMUSG00000016024, ENSMUSG00000044827	2742	33	11387	2.39101	0.4975	0.0307958	0.296144
GOTERM_BP_FAT	GO:0045664~regulation of neuron differentiation	40	0.960615	0.000178377	ENSMUSG00000034570, ENSMUSG00000047407, ENSMUSG00000040785, ENSMUSG00000017466, ENSMUSG00000048482, ENSMUSG00000035451, ENSMUSG00000029516, ENSMUSG00000028883, ENSMUSG00000066129, ENSMUSG00000018411, ENSMUSG00000002633, ENSMUSG00000047139, ENSMUSG00000050947, ENSMUSG00000031398, ENSMUSG00000020458, ENSMUSG00000020027, ENSMUSG00000064293, ENSMUSG00000022607, ENSMUSG00000048402, ENSMUSG00000040610,…	2742	95	11387	1.74855	0.539843	0.0331842	0.333964
GOTERM_MF_FAT	GO:0005539~glycosaminoglycan binding	45	1.08069	0.000228367	ENSMUSG00000029816, ENSMUSG00000028195, ENSMUSG00000054162, ENSMUSG00000004098, ENSMUSG00000029838, ENSMUSG00000020125, ENSMUSG00000055994, ENSMUSG00000040152, ENSMUSG00000022860, ENSMUSG00000052512, ENSMUSG00000022523, ENSMUSG00000030786, ENSMUSG00000019929, ENSMUSG00000035373, ENSMUSG00000025551, ENSMUSG00000019997, ENSMUSG00000026193, ENSMUSG00000008999, ENSMUSG00000056399, ENSMUSG00000026365,…	2645	113	11105	1.67196	0.300852	0.0208324	0.380763
GOTERM_BP_FAT	GO:0000902~cell morphogenesis	100	2.40154	0.000245509	ENSMUSG00000048304, ENSMUSG00000021109, ENSMUSG00000024366, ENSMUSG00000001847, ENSMUSG00000028059, ENSMUSG00000062991, ENSMUSG00000021262, ENSMUSG00000050947, ENSMUSG00000031398, ENSMUSG00000039239, ENSMUSG00000006464, ENSMUSG00000015647, ENSMUSG00000047193, ENSMUSG00000020900, ENSMUSG00000022055, ENSMUSG00000026442, ENSMUSG00000024781, ENSMUSG00000023030, ENSMUSG00000050836, ENSMUSG00000037032,…	2742	300	11387	1.38427	0.656422	0.043538	0.459377
GOTERM_MF_FAT	GO:0005085~guanyl-nucleotide exchange factor activity	53	1.27281	0.000262258	ENSMUSG00000031442, ENSMUSG00000027347, ENSMUSG00000066406, ENSMUSG00000028059, ENSMUSG00000019467, ENSMUSG00000009621, ENSMUSG00000025558, ENSMUSG00000034867, ENSMUSG00000039844, ENSMUSG00000040964, ENSMUSG00000049044, ENSMUSG00000017631, ENSMUSG00000051747, ENSMUSG00000045094, ENSMUSG00000004568, ENSMUSG00000039621, ENSMUSG00000062232, ENSMUSG00000026482, ENSMUSG00000071042, ENSMUSG00000028121,…	2645	140	11105	1.58943	0.337021	0.0225753	0.437153
GOTERM_BP_FAT	GO:0019216~regulation of lipid metabolic process	27	0.648415	0.000296135	ENSMUSG00000005373, ENSMUSG00000027674, ENSMUSG00000032540, ENSMUSG00000001847, ENSMUSG00000007827, ENSMUSG00000002289, ENSMUSG00000009621, ENSMUSG00000042429, ENSMUSG00000022105, ENSMUSG00000045294, ENSMUSG00000037706, ENSMUSG00000031668, ENSMUSG00000024030, ENSMUSG00000024907, ENSMUSG00000031278, ENSMUSG00000055980, ENSMUSG00000025509, ENSMUSG00000046491, ENSMUSG00000033161, ENSMUSG00000024431,…	2742	57	11387	1.96712	0.724364	0.050241	0.553856
GOTERM_MF_FAT	GO:0022843~voltage-gated cation channel activity	48	1.15274	0.000297115	ENSMUSG00000020866, ENSMUSG00000020331, ENSMUSG00000059742, ENSMUSG00000050556, ENSMUSG00000038319, ENSMUSG00000016946, ENSMUSG00000028033, ENSMUSG00000075316, ENSMUSG00000040724, ENSMUSG00000010066, ENSMUSG00000070304, ENSMUSG00000064329, ENSMUSG00000062785, ENSMUSG00000043673, ENSMUSG00000056755, ENSMUSG00000001901, ENSMUSG00000027827, ENSMUSG00000046731, ENSMUSG00000058975, ENSMUSG00000024112,…	2645	124	11105	1.62522	0.372272	0.0242099	0.49512
GOTERM_BP_FAT	GO:0006811~ion transport	203	4.87512	0.000331413	ENSMUSG00000025892, ENSMUSG00000018507, ENSMUSG00000062785, ENSMUSG00000020261, ENSMUSG00000001901, ENSMUSG00000020264, ENSMUSG00000004317, ENSMUSG00000032902, ENSMUSG00000046480, ENSMUSG00000033161, ENSMUSG00000002908, ENSMUSG00000007653, ENSMUSG00000032269, ENSMUSG00000020704, ENSMUSG00000048376, ENSMUSG00000057092, ENSMUSG00000026065, ENSMUSG00000030525, ENSMUSG00000040901, ENSMUSG00000059742,…	2742	681	11387	1.23791	0.763597	0.0539594	0.619641
GOTERM_BP_FAT	GO:0007626~locomotory behavior	78	1.8732	0.00034094	ENSMUSG00000020676, ENSMUSG00000025969, ENSMUSG00000028195, ENSMUSG00000032114, ENSMUSG00000049130, ENSMUSG00000061353, ENSMUSG00000028883, ENSMUSG00000038248, ENSMUSG00000036437, ENSMUSG00000020886, ENSMUSG00000001847, ENSMUSG00000034472, ENSMUSG00000022883, ENSMUSG00000050511, ENSMUSG00000001741, ENSMUSG00000062991, ENSMUSG00000018819, ENSMUSG00000038417, ENSMUSG00000030786, ENSMUSG00000035373,…	2742	225	11387	1.43964	0.773199	0.0534687	0.637401
GOTERM_CC_FAT	GO:0031674~I band	26	0.6244	0.000349448	ENSMUSG00000072720, ENSMUSG00000067653, ENSMUSG00000026208, ENSMUSG00000032648, ENSMUSG00000030730, ENSMUSG00000010609, ENSMUSG00000024803, ENSMUSG00000030470, ENSMUSG00000025172, ENSMUSG00000021313, ENSMUSG00000032060, ENSMUSG00000031312, ENSMUSG00000028116, ENSMUSG00000021870, ENSMUSG00000051747, ENSMUSG00000001333, ENSMUSG00000068614, ENSMUSG00000028834, ENSMUSG00000052374, ENSMUSG00000030554,…	2616	53	10508	1.97052	0.192006	0.0299981	0.51603
GOTERM_MF_FAT	GO:0005272~sodium channel activity	16	0.384246	0.000378187	ENSMUSG00000020331, ENSMUSG00000034115, ENSMUSG00000075316, ENSMUSG00000023017, ENSMUSG00000070304, ENSMUSG00000038276, ENSMUSG00000032338, ENSMUSG00000000216, ENSMUSG00000064329, ENSMUSG00000000197, ENSMUSG00000023033, ENSMUSG00000009292, ENSMUSG00000020704, ENSMUSG00000034533, ENSMUSG00000001027, ENSMUSG00000046480	2645	27	11105	2.48799	0.447184	0.0292017	0.62982
GOTERM_CC_FAT	GO:0031225~anchored to membrane	70	1.68108	0.000378743	ENSMUSG00000023266, ENSMUSG00000026399, ENSMUSG00000002459, ENSMUSG00000024366, ENSMUSG00000034472, ENSMUSG00000020175, ENSMUSG00000022781, ENSMUSG00000032549, ENSMUSG00000052212, ENSMUSG00000028480, ENSMUSG00000027316, ENSMUSG00000032494, ENSMUSG00000039714, ENSMUSG00000061080, ENSMUSG00000046186, ENSMUSG00000075602, ENSMUSG00000024511, ENSMUSG00000033220, ENSMUSG00000059974, ENSMUSG00000040009,…	2616	192	10508	1.46447	0.206322	0.0284715	0.559177
GOTERM_BP_FAT	GO:0050767~regulation of neurogenesis	48	1.15274	0.000388285	ENSMUSG00000034570, ENSMUSG00000047407, ENSMUSG00000040785, ENSMUSG00000017466, ENSMUSG00000048482, ENSMUSG00000035451, ENSMUSG00000029516, ENSMUSG00000028883, ENSMUSG00000002603, ENSMUSG00000066129, ENSMUSG00000018411, ENSMUSG00000002633, ENSMUSG00000047139, ENSMUSG00000050947, ENSMUSG00000031398, ENSMUSG00000020458, ENSMUSG00000020027, ENSMUSG00000008999, ENSMUSG00000064293, ENSMUSG00000022607,…	2742	124	11387	1.60754	0.815436	0.0585636	0.725609
GOTERM_BP_FAT	GO:0006952~defense response	116	2.78578	0.000391381	ENSMUSG00000020676, ENSMUSG00000029380, ENSMUSG00000020125, ENSMUSG00000026399, ENSMUSG00000032508, ENSMUSG00000055994, ENSMUSG00000021109, ENSMUSG00000035373, ENSMUSG00000071005, ENSMUSG00000023973, ENSMUSG00000026193, ENSMUSG00000079227, ENSMUSG00000023224, ENSMUSG00000038591, ENSMUSG00000028979, ENSMUSG00000069516, ENSMUSG00000031596, ENSMUSG00000036896, ENSMUSG00000026068, ENSMUSG00000048376,…	2742	361	11387	1.33442	0.817906	0.0570406	0.731373
GOTERM_BP_FAT	GO:0016044~membrane organization	89	2.13737	0.000420879	ENSMUSG00000038084, ENSMUSG00000040276, ENSMUSG00000020125, ENSMUSG00000039539, ENSMUSG00000021079, ENSMUSG00000001847, ENSMUSG00000020886, ENSMUSG00000026980, ENSMUSG00000015053, ENSMUSG00000024521, ENSMUSG00000022999, ENSMUSG00000027253, ENSMUSG00000025340, ENSMUSG00000028488, ENSMUSG00000027457, ENSMUSG00000032440, ENSMUSG00000021314, ENSMUSG00000056328, ENSMUSG00000004317, ENSMUSG00000005069,…	2742	265	11387	1.39472	0.839847	0.0592278	0.786291
GOTERM_BP_FAT	GO:0010721~negative regulation of cell development	20	0.480307	0.000460842	ENSMUSG00000021796, ENSMUSG00000020716, ENSMUSG00000040785, ENSMUSG00000064023, ENSMUSG00000048482, ENSMUSG00000000627, ENSMUSG00000029287, ENSMUSG00000028883, ENSMUSG00000029516, ENSMUSG00000002603, ENSMUSG00000068327, ENSMUSG00000021379, ENSMUSG00000034684, ENSMUSG00000047139, ENSMUSG00000020458, ENSMUSG00000031398, ENSMUSG00000008999, ENSMUSG00000022607, ENSMUSG00000048616, ENSMUSG00000049556	2742	38	11387	2.18569	0.865419	0.0626479	0.860646
GOTERM_BP_FAT	GO:0007155~cell adhesion	161	3.86647	0.00048236	ENSMUSG00000066058, ENSMUSG00000033060, ENSMUSG00000025969, ENSMUSG00000013236, ENSMUSG00000029816, ENSMUSG00000022454, ENSMUSG00000024965, ENSMUSG00000001847, ENSMUSG00000007440, ENSMUSG00000027656, ENSMUSG00000024053, ENSMUSG00000039844, ENSMUSG00000050947, ENSMUSG00000037379, ENSMUSG00000031871, ENSMUSG00000026193, ENSMUSG00000022438, ENSMUSG00000039239, ENSMUSG00000025964, ENSMUSG00000022439,…	2742	528	11387	1.26629	0.877452	0.0634962	0.900659
GOTERM_BP_FAT	GO:0022610~biological adhesion	161	3.86647	0.00048236	ENSMUSG00000066058, ENSMUSG00000033060, ENSMUSG00000025969, ENSMUSG00000013236, ENSMUSG00000029816, ENSMUSG00000022454, ENSMUSG00000024965, ENSMUSG00000001847, ENSMUSG00000007440, ENSMUSG00000027656, ENSMUSG00000024053, ENSMUSG00000039844, ENSMUSG00000050947, ENSMUSG00000037379, ENSMUSG00000031871, ENSMUSG00000026193, ENSMUSG00000022438, ENSMUSG00000039239, ENSMUSG00000025964, ENSMUSG00000022439,…	2742	528	11387	1.26629	0.877452	0.0634962	0.900659
GOTERM_BP_FAT	GO:0007169~transmembrane receptor protein tyrosine kinase signaling pathway	66	1.58501	0.000506035	ENSMUSG00000032584, ENSMUSG00000023266, ENSMUSG00000029071, ENSMUSG00000027208, ENSMUSG00000050295, ENSMUSG00000002602, ENSMUSG00000024366, ENSMUSG00000029337, ENSMUSG00000027253, ENSMUSG00000028019, ENSMUSG00000040631, ENSMUSG00000029710, ENSMUSG00000039844, ENSMUSG00000054008, ENSMUSG00000027316, ENSMUSG00000029231, ENSMUSG00000022607, ENSMUSG00000013663, ENSMUSG00000055980, ENSMUSG00000031490,…	2742	186	11387	1.47358	0.889453	0.0645586	0.944666
GOTERM_MF_FAT	GO:0019904~protein domain specific binding	66	1.58501	0.000512015	ENSMUSG00000033871, ENSMUSG00000034570, ENSMUSG00000054520, ENSMUSG00000037820, ENSMUSG00000055994, ENSMUSG00000029516, ENSMUSG00000004266, ENSMUSG00000027488, ENSMUSG00000056755, ENSMUSG00000022995, ENSMUSG00000021262, ENSMUSG00000019978, ENSMUSG00000031312, ENSMUSG00000032737, ENSMUSG00000039706, ENSMUSG00000013663, ENSMUSG00000055980, ENSMUSG00000042529, ENSMUSG00000036894, ENSMUSG00000042712,…	2645	188	11105	1.47394	0.551808	0.0374949	0.851799
GOTERM_CC_FAT	GO:0005925~focal adhesion	27	0.648415	0.000515825	ENSMUSG00000039960, ENSMUSG00000023022, ENSMUSG00000037003, ENSMUSG00000028465, ENSMUSG00000022995, ENSMUSG00000029528, ENSMUSG00000030562, ENSMUSG00000036452, ENSMUSG00000021262, ENSMUSG00000034664, ENSMUSG00000022438, ENSMUSG00000000416, ENSMUSG00000022607, ENSMUSG00000059456, ENSMUSG00000022439, ENSMUSG00000006304, ENSMUSG00000024395, ENSMUSG00000025278, ENSMUSG00000022091, ENSMUSG00000022799,…	2616	57	10508	1.9027	0.270017	0.0343661	0.760845
GOTERM_MF_FAT	GO:0004672~protein kinase activity	170	4.08261	0.000540789	ENSMUSG00000032584, ENSMUSG00000032308, ENSMUSG00000022433, ENSMUSG00000020785, ENSMUSG00000025060, ENSMUSG00000029516, ENSMUSG00000042724, ENSMUSG00000034761, ENSMUSG00000032500, ENSMUSG00000029513, ENSMUSG00000022781, ENSMUSG00000073563, ENSMUSG00000032440, ENSMUSG00000029710, ENSMUSG00000031314, ENSMUSG00000025199, ENSMUSG00000042249, ENSMUSG00000053693, ENSMUSG00000029231, ENSMUSG00000019970,…	2645	569	11105	1.25438	0.571578	0.0377965	0.899464
GOTERM_BP_FAT	GO:0006793~phosphorus metabolic process	242	5.81172	0.000595459	ENSMUSG00000031506, ENSMUSG00000042724, ENSMUSG00000034573, ENSMUSG00000032500, ENSMUSG00000022781, ENSMUSG00000073563, ENSMUSG00000053693, ENSMUSG00000019970, ENSMUSG00000024789, ENSMUSG00000025880, ENSMUSG00000029999, ENSMUSG00000026749, ENSMUSG00000042817, ENSMUSG00000019577, ENSMUSG00000039954, ENSMUSG00000025889, ENSMUSG00000020601, ENSMUSG00000048376, ENSMUSG00000020253, ENSMUSG00000026064,…	2742	836	11387	1.20213	0.925101	0.0733914	1.11072
GOTERM_BP_FAT	GO:0006796~phosphate metabolic process	242	5.81172	0.000595459	ENSMUSG00000031506, ENSMUSG00000042724, ENSMUSG00000034573, ENSMUSG00000032500, ENSMUSG00000022781, ENSMUSG00000073563, ENSMUSG00000053693, ENSMUSG00000019970, ENSMUSG00000024789, ENSMUSG00000025880, ENSMUSG00000029999, ENSMUSG00000026749, ENSMUSG00000042817, ENSMUSG00000019577, ENSMUSG00000039954, ENSMUSG00000025889, ENSMUSG00000020601, ENSMUSG00000048376, ENSMUSG00000020253, ENSMUSG00000026064,…	2742	836	11387	1.20213	0.925101	0.0733914	1.11072
GOTERM_BP_FAT	GO:0032989~cellular component morphogenesis	108	2.59366	0.000699657	ENSMUSG00000048304, ENSMUSG00000031972, ENSMUSG00000021109, ENSMUSG00000024366, ENSMUSG00000001847, ENSMUSG00000028059, ENSMUSG00000062991, ENSMUSG00000021262, ENSMUSG00000050947, ENSMUSG00000031398, ENSMUSG00000039239, ENSMUSG00000006464, ENSMUSG00000015647, ENSMUSG00000047193, ENSMUSG00000020900, ENSMUSG00000022055, ENSMUSG00000026442, ENSMUSG00000024781, ENSMUSG00000023030, ENSMUSG00000050836,…	2742	337	11387	1.33087	0.952417	0.08333	1.30388
GOTERM_BP_FAT	GO:0048489~synaptic vesicle transport	16	0.384246	0.00072075	ENSMUSG00000021071, ENSMUSG00000039714, ENSMUSG00000001018, ENSMUSG00000024261, ENSMUSG00000020886, ENSMUSG00000026797, ENSMUSG00000031840, ENSMUSG00000025889, ENSMUSG00000035392, ENSMUSG00000047139, ENSMUSG00000022973, ENSMUSG00000021314, ENSMUSG00000019906, ENSMUSG00000029608, ENSMUSG00000053025, ENSMUSG00000061601	2742	28	11387	2.37303	0.956592	0.0834531	1.34294
GOTERM_BP_FAT	GO:0010769~regulation of cell morphogenesis involved in differentiation	23	0.552354	0.00078267	ENSMUSG00000040785, ENSMUSG00000064023, ENSMUSG00000000627, ENSMUSG00000050587, ENSMUSG00000029516, ENSMUSG00000028883, ENSMUSG00000029287, ENSMUSG00000068327, ENSMUSG00000066129, ENSMUSG00000018411, ENSMUSG00000022055, ENSMUSG00000024515, ENSMUSG00000022054, ENSMUSG00000023905, ENSMUSG00000034684, ENSMUSG00000027950, ENSMUSG00000029674, ENSMUSG00000050947, ENSMUSG00000020458, ENSMUSG00000026959,…	2742	48	11387	1.98989	0.966851	0.0879622	1.45751
GOTERM_BP_FAT	GO:0045834~positive regulation of lipid metabolic process	14	0.336215	0.000837326	ENSMUSG00000022878, ENSMUSG00000002289, ENSMUSG00000009621, ENSMUSG00000055980, ENSMUSG00000025509, ENSMUSG00000046491, ENSMUSG00000037706, ENSMUSG00000005373, ENSMUSG00000032131, ENSMUSG00000024030, ENSMUSG00000032540, ENSMUSG00000033721, ENSMUSG00000001847, ENSMUSG00000003585	2742	23	11387	2.5278	0.973872	0.0914578	1.55854
GOTERM_CC_FAT	GO:0045211~postsynaptic membrane	48	1.15274	0.000846966	ENSMUSG00000035168, ENSMUSG00000030525, ENSMUSG00000010825, ENSMUSG00000010803, ENSMUSG00000000560, ENSMUSG00000025892, ENSMUSG00000020886, ENSMUSG00000024083, ENSMUSG00000045613, ENSMUSG00000038738, ENSMUSG00000046961, ENSMUSG00000027488, ENSMUSG00000042429, ENSMUSG00000020436, ENSMUSG00000062661, ENSMUSG00000035594, ENSMUSG00000022935, ENSMUSG00000039809, ENSMUSG00000008590, ENSMUSG00000033676,…	2616	124	10508	1.5549	0.403615	0.0503738	1.24643
GOTERM_BP_FAT	GO:0051674~localization of cell	86	2.06532	0.00102723	ENSMUSG00000025969, ENSMUSG00000032114, ENSMUSG00000020125, ENSMUSG00000049130, ENSMUSG00000061353, ENSMUSG00000021109, ENSMUSG00000050295, ENSMUSG00000002603, ENSMUSG00000022783, ENSMUSG00000038192, ENSMUSG00000024366, ENSMUSG00000001847, ENSMUSG00000022122, ENSMUSG00000001741, ENSMUSG00000028780, ENSMUSG00000062991, ENSMUSG00000009621, ENSMUSG00000030786, ENSMUSG00000021822, ENSMUSG00000038331,…	2742	261	11387	1.36836	0.988573	0.108332	1.9088
GOTERM_BP_FAT	GO:0048870~cell motility	86	2.06532	0.00102723	ENSMUSG00000025969, ENSMUSG00000032114, ENSMUSG00000020125, ENSMUSG00000049130, ENSMUSG00000061353, ENSMUSG00000021109, ENSMUSG00000050295, ENSMUSG00000002603, ENSMUSG00000022783, ENSMUSG00000038192, ENSMUSG00000024366, ENSMUSG00000001847, ENSMUSG00000022122, ENSMUSG00000001741, ENSMUSG00000028780, ENSMUSG00000062991, ENSMUSG00000009621, ENSMUSG00000030786, ENSMUSG00000021822, ENSMUSG00000038331,…	2742	261	11387	1.36836	0.988573	0.108332	1.9088
GOTERM_BP_FAT	GO:0050900~leukocyte migration	20	0.480307	0.00103176	ENSMUSG00000024578, ENSMUSG00000032114, ENSMUSG00000020125, ENSMUSG00000019726, ENSMUSG00000049130, ENSMUSG00000052336, ENSMUSG00000034227, ENSMUSG00000000290, ENSMUSG00000025804, ENSMUSG00000030707, ENSMUSG00000025608, ENSMUSG00000001741, ENSMUSG00000056071, ENSMUSG00000030786, ENSMUSG00000050965, ENSMUSG00000047139, ENSMUSG00000059498, ENSMUSG00000058715, ENSMUSG00000039239, ENSMUSG00000016024	2742	40	11387	2.0764	0.988796	0.106213	1.91714
GOTERM_BP_FAT	GO:0006468~protein amino acid phosphorylation	183	4.39481	0.00103244	ENSMUSG00000032584, ENSMUSG00000032308, ENSMUSG00000022433, ENSMUSG00000020785, ENSMUSG00000025060, ENSMUSG00000029516, ENSMUSG00000042724, ENSMUSG00000034761, ENSMUSG00000032500, ENSMUSG00000022781, ENSMUSG00000073563, ENSMUSG00000021453, ENSMUSG00000020573, ENSMUSG00000032440, ENSMUSG00000029710, ENSMUSG00000025199, ENSMUSG00000042249, ENSMUSG00000053693, ENSMUSG00000039239, ENSMUSG00000029231,…	2742	619	11387	1.22773	0.98883	0.103827	1.9184
GOTERM_CC_FAT	GO:0034702~ion channel complex	56	1.34486	0.00118009	ENSMUSG00000050556, ENSMUSG00000016946, ENSMUSG00000040724, ENSMUSG00000022843, ENSMUSG00000062785, ENSMUSG00000043673, ENSMUSG00000020436, ENSMUSG00000034107, ENSMUSG00000058975, ENSMUSG00000036570, ENSMUSG00000024112, ENSMUSG00000057914, ENSMUSG00000033676, ENSMUSG00000037624, ENSMUSG00000045246, ENSMUSG00000011751, ENSMUSG00000046523, ENSMUSG00000038077, ENSMUSG00000040896, ENSMUSG00000026608,…	2616	152	10508	1.47988	0.513383	0.0633821	1.73269
GOTERM_BP_FAT	GO:0006954~inflammatory response	71	1.70509	0.00120445	ENSMUSG00000020676, ENSMUSG00000029380, ENSMUSG00000026399, ENSMUSG00000055994, ENSMUSG00000032508, ENSMUSG00000021109, ENSMUSG00000002603, ENSMUSG00000074115, ENSMUSG00000035373, ENSMUSG00000071005, ENSMUSG00000031681, ENSMUSG00000054008, ENSMUSG00000026193, ENSMUSG00000079227, ENSMUSG00000026365, ENSMUSG00000023224, ENSMUSG00000028979, ENSMUSG00000030017, ENSMUSG00000031596, ENSMUSG00000036896,…	2742	209	11387	1.41076	0.99472	0.117371	2.23461
GOTERM_BP_FAT	GO:0007517~muscle organ development	60	1.44092	0.00127607	ENSMUSG00000031972, ENSMUSG00000029071, ENSMUSG00000061013, ENSMUSG00000050295, ENSMUSG00000002603, ENSMUSG00000022951, ENSMUSG00000027488, ENSMUSG00000032085, ENSMUSG00000062991, ENSMUSG00000027253, ENSMUSG00000058773, ENSMUSG00000005583, ENSMUSG00000036766, ENSMUSG00000032494, ENSMUSG00000034520, ENSMUSG00000039239, ENSMUSG00000030314, ENSMUSG00000013663, ENSMUSG00000019146, ENSMUSG00000051747,…	2742	171	11387	1.45713	0.996135	0.121204	2.36597
GOTERM_MF_FAT	GO:0050840~extracellular matrix binding	14	0.336215	0.00127894	ENSMUSG00000029304, ENSMUSG00000028195, ENSMUSG00000040152, ENSMUSG00000018593, ENSMUSG00000058297, ENSMUSG00000038463, ENSMUSG00000002633, ENSMUSG00000019929, ENSMUSG00000029675, ENSMUSG00000034664, ENSMUSG00000023328, ENSMUSG00000046618, ENSMUSG00000021136, ENSMUSG00000020019	2645	24	11105	2.44912	0.865392	0.0834978	2.11493
GOTERM_BP_FAT	GO:0060284~regulation of cell development	54	1.29683	0.0014235	ENSMUSG00000034570, ENSMUSG00000048482, ENSMUSG00000002603, ENSMUSG00000028883, ENSMUSG00000029516, ENSMUSG00000036478, ENSMUSG00000050947, ENSMUSG00000031398, ENSMUSG00000022687, ENSMUSG00000020027, ENSMUSG00000022607, ENSMUSG00000048616, ENSMUSG00000048402, ENSMUSG00000000627, ENSMUSG00000048001, ENSMUSG00000068327, ENSMUSG00000001761, ENSMUSG00000022055, ENSMUSG00000024515, ENSMUSG00000022054,…	2742	151	11387	1.48511	0.997967	0.131393	2.63588
GOTERM_BP_FAT	GO:0050801~ion homeostasis	90	2.16138	0.00143239	ENSMUSG00000020331, ENSMUSG00000032114, ENSMUSG00000037820, ENSMUSG00000021109, ENSMUSG00000032648, ENSMUSG00000002603, ENSMUSG00000022125, ENSMUSG00000022122, ENSMUSG00000021367, ENSMUSG00000062991, ENSMUSG00000037996, ENSMUSG00000050947, ENSMUSG00000006611, ENSMUSG00000021313, ENSMUSG00000052889, ENSMUSG00000032496, ENSMUSG00000037624, ENSMUSG00000019970, ENSMUSG00000037625, ENSMUSG00000005802,…	2742	278	11387	1.34443	0.998044	0.12942	2.65215
GOTERM_BP_FAT	GO:0034101~erythrocyte homeostasis	23	0.552354	0.00152487	ENSMUSG00000001280, ENSMUSG00000002111, ENSMUSG00000056216, ENSMUSG00000028691, ENSMUSG00000031400, ENSMUSG00000025270, ENSMUSG00000001131, ENSMUSG00000031543, ENSMUSG00000029287, ENSMUSG00000003812, ENSMUSG00000028717, ENSMUSG00000023216, ENSMUSG00000069919, ENSMUSG00000079562, ENSMUSG00000022105, ENSMUSG00000073400, ENSMUSG00000027109, ENSMUSG00000021540, ENSMUSG00000042228, ENSMUSG00000000690,…	2742	50	11387	1.91029	0.998693	0.134409	2.82107
GOTERM_CC_FAT	GO:0043235~receptor complex	33	0.792507	0.00156354	ENSMUSG00000030525, ENSMUSG00000025809, ENSMUSG00000001281, ENSMUSG00000025892, ENSMUSG00000020886, ENSMUSG00000004266, ENSMUSG00000030786, ENSMUSG00000032440, ENSMUSG00000035594, ENSMUSG00000014599, ENSMUSG00000034664, ENSMUSG00000022935, ENSMUSG00000051439, ENSMUSG00000032239, ENSMUSG00000031489, ENSMUSG00000025348, ENSMUSG00000015766, ENSMUSG00000000157, ENSMUSG00000026834, ENSMUSG00000022817,…	2616	79	10508	1.67791	0.614998	0.076461	2.28965
GOTERM_BP_FAT	GO:0001501~skeletal system development	87	2.08934	0.00157982	ENSMUSG00000046985, ENSMUSG00000029816, ENSMUSG00000002103, ENSMUSG00000030218, ENSMUSG00000026917, ENSMUSG00000021109, ENSMUSG00000050295, ENSMUSG00000002603, ENSMUSG00000021367, ENSMUSG00000022025, ENSMUSG00000032440, ENSMUSG00000045294, ENSMUSG00000002799, ENSMUSG00000031681, ENSMUSG00000054008, ENSMUSG00000042448, ENSMUSG00000038331, ENSMUSG00000032547, ENSMUSG00000000690, ENSMUSG00000005583,…	2742	268	11387	1.34811	0.998971	0.136159	2.9213
GOTERM_BP_FAT	GO:0046578~regulation of Ras protein signal transduction	62	1.48895	0.00175217	ENSMUSG00000031442, ENSMUSG00000039678, ENSMUSG00000066406, ENSMUSG00000029174, ENSMUSG00000032870, ENSMUSG00000028059, ENSMUSG00000021368, ENSMUSG00000062991, ENSMUSG00000019467, ENSMUSG00000009621, ENSMUSG00000037999, ENSMUSG00000042895, ENSMUSG00000040964, ENSMUSG00000042303, ENSMUSG00000038665, ENSMUSG00000017631, ENSMUSG00000051747, ENSMUSG00000040247, ENSMUSG00000045094, ENSMUSG00000039621,…	2742	180	11387	1.43041	0.999515	0.146975	3.23506
GOTERM_CC_FAT	GO:0005924~cell-substrate adherens junction	27	0.648415	0.00177255	ENSMUSG00000039960, ENSMUSG00000023022, ENSMUSG00000037003, ENSMUSG00000028465, ENSMUSG00000022995, ENSMUSG00000029528, ENSMUSG00000030562, ENSMUSG00000036452, ENSMUSG00000021262, ENSMUSG00000034664, ENSMUSG00000022438, ENSMUSG00000000416, ENSMUSG00000022607, ENSMUSG00000059456, ENSMUSG00000022439, ENSMUSG00000006304, ENSMUSG00000024395, ENSMUSG00000025278, ENSMUSG00000022091, ENSMUSG00000022799,…	2616	61	10508	1.77794	0.661155	0.0798764	2.59199
GOTERM_BP_FAT	GO:0002443~leukocyte mediated immunity	33	0.792507	0.00180135	ENSMUSG00000005370, ENSMUSG00000056216, ENSMUSG00000036887, ENSMUSG00000015947, ENSMUSG00000028691, ENSMUSG00000020125, ENSMUSG00000026399, ENSMUSG00000055994, ENSMUSG00000026656, ENSMUSG00000032508, ENSMUSG00000004266, ENSMUSG00000059498, ENSMUSG00000053175, ENSMUSG00000021948, ENSMUSG00000024151, ENSMUSG00000023224, ENSMUSG00000032202, ENSMUSG00000019726, ENSMUSG00000028979, ENSMUSG00000037405,…	2742	82	11387	1.67125	0.999608	0.147939	3.32443
GOTERM_MF_FAT	GO:0030246~carbohydrate binding	95	2.28146	0.00197022	ENSMUSG00000029816, ENSMUSG00000054162, ENSMUSG00000028195, ENSMUSG00000033400, ENSMUSG00000020125, ENSMUSG00000055994, ENSMUSG00000039903, ENSMUSG00000006014, ENSMUSG00000052512, ENSMUSG00000055493, ENSMUSG00000026980, ENSMUSG00000035473, ENSMUSG00000030786, ENSMUSG00000035373, ENSMUSG00000019929, ENSMUSG00000025551, ENSMUSG00000026193, ENSMUSG00000060988, ENSMUSG00000030413, ENSMUSG00000026365,…	2645	302	11105	1.32072	0.954515	0.12082	3.24047
GOTERM_BP_FAT	GO:0050768~negative regulation of neurogenesis	18	0.432277	0.00203275	ENSMUSG00000021796, ENSMUSG00000020716, ENSMUSG00000064023, ENSMUSG00000048482, ENSMUSG00000000627, ENSMUSG00000028883, ENSMUSG00000029516, ENSMUSG00000002603, ENSMUSG00000068327, ENSMUSG00000021379, ENSMUSG00000034684, ENSMUSG00000047139, ENSMUSG00000031398, ENSMUSG00000020458, ENSMUSG00000008999, ENSMUSG00000022607, ENSMUSG00000048616, ENSMUSG00000049556	2742	36	11387	2.0764	0.999857	0.162279	3.74382
GOTERM_BP_FAT	GO:0032940~secretion by cell	62	1.48895	0.00203386	ENSMUSG00000021071, ENSMUSG00000048482, ENSMUSG00000002699, ENSMUSG00000029071, ENSMUSG00000041670, ENSMUSG00000001018, ENSMUSG00000024261, ENSMUSG00000023393, ENSMUSG00000040488, ENSMUSG00000004626, ENSMUSG00000066392, ENSMUSG00000049044, ENSMUSG00000033768, ENSMUSG00000033595, ENSMUSG00000055980, ENSMUSG00000039714, ENSMUSG00000019726, ENSMUSG00000033769, ENSMUSG00000037428, ENSMUSG00000029428,…	2742	181	11387	1.42251	0.999858	0.159445	3.74582
GOTERM_BP_FAT	GO:0042060~wound healing	41	0.98463	0.00206979	ENSMUSG00000021109, ENSMUSG00000002603, ENSMUSG00000024386, ENSMUSG00000024743, ENSMUSG00000027611, ENSMUSG00000002633, ENSMUSG00000032440, ENSMUSG00000008398, ENSMUSG00000021262, ENSMUSG00000026193, ENSMUSG00000026579, ENSMUSG00000033196, ENSMUSG00000000078, ENSMUSG00000037188, ENSMUSG00000022912, ENSMUSG00000056328, ENSMUSG00000039239, ENSMUSG00000005087, ENSMUSG00000032462, ENSMUSG00000048616,…	2742	109	11387	1.56207	0.999878	0.159169	3.81078
GOTERM_BP_FAT	GO:0010975~regulation of neuron projection development	21	0.504323	0.00212471	ENSMUSG00000034570, ENSMUSG00000064023, ENSMUSG00000000627, ENSMUSG00000050587, ENSMUSG00000028883, ENSMUSG00000029516, ENSMUSG00000068327, ENSMUSG00000066129, ENSMUSG00000018411, ENSMUSG00000022055, ENSMUSG00000022054, ENSMUSG00000023905, ENSMUSG00000034684, ENSMUSG00000027950, ENSMUSG00000029674, ENSMUSG00000050947, ENSMUSG00000020458, ENSMUSG00000026959, ENSMUSG00000031398, ENSMUSG00000027954,…	2742	45	11387	1.93798	0.999904	0.160218	3.91001
GOTERM_BP_FAT	GO:0001909~leukocyte mediated cytotoxicity	9	0.216138	0.00213036	ENSMUSG00000032202, ENSMUSG00000056216, ENSMUSG00000040314, ENSMUSG00000028691, ENSMUSG00000015947, ENSMUSG00000020125, ENSMUSG00000059498, ENSMUSG00000004266, ENSMUSG00000015950	2742	12	11387	3.11461	0.999907	0.157882	3.9202
GOTERM_CC_FAT	GO:0016021~integral to membrane	1139	27.3535	0.00213903	ENSMUSG00000039364, ENSMUSG00000025892, ENSMUSG00000018507, ENSMUSG00000046378, ENSMUSG00000025484, ENSMUSG00000050192, ENSMUSG00000023393, ENSMUSG00000025488, ENSMUSG00000040447, ENSMUSG00000045569, ENSMUSG00000022269, ENSMUSG00000066392, ENSMUSG00000063296, ENSMUSG00000048764, ENSMUSG00000024350, ENSMUSG00000042816, ENSMUSG00000042817, ENSMUSG00000039167, ENSMUSG00000025608, ENSMUSG00000026068,…	2616	4320	10508	1.05906	0.729154	0.0890802	3.12001
GOTERM_BP_FAT	GO:0010324~membrane invagination	63	1.51297	0.00218503	ENSMUSG00000040276, ENSMUSG00000020125, ENSMUSG00000001847, ENSMUSG00000020886, ENSMUSG00000026980, ENSMUSG00000015053, ENSMUSG00000022999, ENSMUSG00000028488, ENSMUSG00000025340, ENSMUSG00000027253, ENSMUSG00000032440, ENSMUSG00000021314, ENSMUSG00000004317, ENSMUSG00000024772, ENSMUSG00000040249, ENSMUSG00000024883, ENSMUSG00000002944, ENSMUSG00000022150, ENSMUSG00000055737, ENSMUSG00000039959,…	2742	185	11387	1.4142	0.999926	0.1589	4.01887
GOTERM_BP_FAT	GO:0006897~endocytosis	63	1.51297	0.00218503	ENSMUSG00000040276, ENSMUSG00000020125, ENSMUSG00000001847, ENSMUSG00000020886, ENSMUSG00000026980, ENSMUSG00000015053, ENSMUSG00000022999, ENSMUSG00000028488, ENSMUSG00000025340, ENSMUSG00000027253, ENSMUSG00000032440, ENSMUSG00000021314, ENSMUSG00000004317, ENSMUSG00000024772, ENSMUSG00000040249, ENSMUSG00000024883, ENSMUSG00000002944, ENSMUSG00000022150, ENSMUSG00000055737, ENSMUSG00000039959,…	2742	185	11387	1.4142	0.999926	0.1589	4.01887
GOTERM_BP_FAT	GO:0002449~lymphocyte mediated immunity	29	0.696446	0.00221339	ENSMUSG00000005370, ENSMUSG00000056216, ENSMUSG00000036887, ENSMUSG00000028691, ENSMUSG00000015947, ENSMUSG00000026399, ENSMUSG00000026656, ENSMUSG00000032508, ENSMUSG00000055994, ENSMUSG00000004266, ENSMUSG00000059498, ENSMUSG00000053175, ENSMUSG00000021948, ENSMUSG00000023224, ENSMUSG00000024151, ENSMUSG00000032202, ENSMUSG00000019726, ENSMUSG00000028979, ENSMUSG00000037405, ENSMUSG00000022770,…	2742	70	11387	1.72045	0.999935	0.158158	4.07001
GOTERM_BP_FAT	GO:0007010~cytoskeleton organization	101	2.42555	0.00226795	ENSMUSG00000031972, ENSMUSG00000001847, ENSMUSG00000028059, ENSMUSG00000023022, ENSMUSG00000021262, ENSMUSG00000019978, ENSMUSG00000053693, ENSMUSG00000015766, ENSMUSG00000006464, ENSMUSG00000004085, ENSMUSG00000035198, ENSMUSG00000022770, ENSMUSG00000020900, ENSMUSG00000052557, ENSMUSG00000079562, ENSMUSG00000022055, ENSMUSG00000022054, ENSMUSG00000026317, ENSMUSG00000040549, ENSMUSG00000020580,…	2742	322	11387	1.30259	0.999949	0.159129	4.16833
GOTERM_MF_FAT	GO:0019900~kinase binding	33	0.792507	0.00234986	ENSMUSG00000047407, ENSMUSG00000032113, ENSMUSG00000055994, ENSMUSG00000020151, ENSMUSG00000025422, ENSMUSG00000027469, ENSMUSG00000020372, ENSMUSG00000037003, ENSMUSG00000022105, ENSMUSG00000032440, ENSMUSG00000060261, ENSMUSG00000047139, ENSMUSG00000032715, ENSMUSG00000000416, ENSMUSG00000028944, ENSMUSG00000046447, ENSMUSG00000069662, ENSMUSG00000003153, ENSMUSG00000023277, ENSMUSG00000055980,…	2645	84	11105	1.64941	0.974942	0.137105	3.85343
GOTERM_MF_FAT	GO:0005083~small GTPase regulator activity	72	1.72911	0.00244906	ENSMUSG00000031442, ENSMUSG00000039678, ENSMUSG00000066406, ENSMUSG00000041670, ENSMUSG00000029174, ENSMUSG00000029516, ENSMUSG00000034761, ENSMUSG00000032870, ENSMUSG00000028059, ENSMUSG00000019467, ENSMUSG00000021368, ENSMUSG00000009621, ENSMUSG00000025558, ENSMUSG00000037999, ENSMUSG00000040964, ENSMUSG00000042303, ENSMUSG00000027291, ENSMUSG00000028068, ENSMUSG00000017631, ENSMUSG00000051747,…	2645	220	11105	1.37405	0.978558	0.137383	4.01299
GOTERM_BP_FAT	GO:0007166~cell surface receptor linked signal transduction	340	8.16523	0.00247913	ENSMUSG00000032508, ENSMUSG00000035431, ENSMUSG00000024366, ENSMUSG00000036437, ENSMUSG00000022122, ENSMUSG00000027253, ENSMUSG00000073563, ENSMUSG00000002799, ENSMUSG00000054136, ENSMUSG00000039942, ENSMUSG00000048047, ENSMUSG00000027316, ENSMUSG00000045569, ENSMUSG00000027765, ENSMUSG00000032641, ENSMUSG00000031390, ENSMUSG00000000276, ENSMUSG00000024256, ENSMUSG00000024789, ENSMUSG00000043953,…	2742	1239	11387	1.13959	0.99998	0.1699	4.54798
GOTERM_CC_FAT	GO:0031226~intrinsic to plasma membrane	139	3.33814	0.00263732	ENSMUSG00000029816, ENSMUSG00000030310, ENSMUSG00000039364, ENSMUSG00000025892, ENSMUSG00000020886, ENSMUSG00000062785, ENSMUSG00000062991, ENSMUSG00000032440, ENSMUSG00000002799, ENSMUSG00000029710, ENSMUSG00000058975, ENSMUSG00000029231, ENSMUSG00000015766, ENSMUSG00000028581, ENSMUSG00000045246, ENSMUSG00000048764, ENSMUSG00000026834, ENSMUSG00000046523, ENSMUSG00000001507, ENSMUSG00000040896,…	2616	450	10508	1.24075	0.80029	0.101827	3.83366
GOTERM_MF_FAT	GO:0031402~sodium ion binding	37	0.888569	0.00271163	ENSMUSG00000020331, ENSMUSG00000040907, ENSMUSG00000070570, ENSMUSG00000075316, ENSMUSG00000023169, ENSMUSG00000070304, ENSMUSG00000027340, ENSMUSG00000026576, ENSMUSG00000034224, ENSMUSG00000000197, ENSMUSG00000009292, ENSMUSG00000032754, ENSMUSG00000041329, ENSMUSG00000060961, ENSMUSG00000061171, ENSMUSG00000046480, ENSMUSG00000022462, ENSMUSG00000029321, ENSMUSG00000034115, ENSMUSG00000033161,…	2645	98	11105	1.58514	0.985805	0.145799	4.43412
GOTERM_BP_FAT	GO:0045596~negative regulation of cell differentiation	58	1.39289	0.00274164	ENSMUSG00000029275, ENSMUSG00000048482, ENSMUSG00000003032, ENSMUSG00000029516, ENSMUSG00000028883, ENSMUSG00000002603, ENSMUSG00000022951, ENSMUSG00000045294, ENSMUSG00000031398, ENSMUSG00000021765, ENSMUSG00000039239, ENSMUSG00000022607, ENSMUSG00000030157, ENSMUSG00000048402, ENSMUSG00000048616, ENSMUSG00000000627, ENSMUSG00000048001, ENSMUSG00000030748, ENSMUSG00000068327, ENSMUSG00000038236,…	2742	169	11387	1.42522	0.999994	0.183282	5.01791
GOTERM_MF_FAT	GO:0008092~cytoskeletal protein binding	122	2.92988	0.00280117	ENSMUSG00000033060, ENSMUSG00000054728, ENSMUSG00000028059, ENSMUSG00000029581, ENSMUSG00000023022, ENSMUSG00000021262, ENSMUSG00000019978, ENSMUSG00000042895, ENSMUSG00000022438, ENSMUSG00000026532, ENSMUSG00000056328, ENSMUSG00000028785, ENSMUSG00000020672, ENSMUSG00000022439, ENSMUSG00000020908, ENSMUSG00000025885, ENSMUSG00000039959, ENSMUSG00000022836, ENSMUSG00000020900, ENSMUSG00000079562,…	2645	406	11105	1.26161	0.987668	0.145284	4.57734
GOTERM_BP_FAT	GO:0051338~regulation of transferase activity	65	1.561	0.00287187	ENSMUSG00000020227, ENSMUSG00000036832, ENSMUSG00000001847, ENSMUSG00000004266, ENSMUSG00000021367, ENSMUSG00000019876, ENSMUSG00000062991, ENSMUSG00000009621, ENSMUSG00000028019, ENSMUSG00000021453, ENSMUSG00000032440, ENSMUSG00000032494, ENSMUSG00000023067, ENSMUSG00000024427, ENSMUSG00000000276, ENSMUSG00000055980, ENSMUSG00000029916, ENSMUSG00000029999, ENSMUSG00000021670, ENSMUSG00000022770,…	2742	194	11387	1.3914	0.999996	0.188246	5.25024
GOTERM_BP_FAT	GO:0043549~regulation of kinase activity	63	1.51297	0.00290434	ENSMUSG00000020227, ENSMUSG00000036832, ENSMUSG00000001847, ENSMUSG00000004266, ENSMUSG00000021367, ENSMUSG00000019876, ENSMUSG00000062991, ENSMUSG00000009621, ENSMUSG00000028019, ENSMUSG00000021453, ENSMUSG00000032440, ENSMUSG00000032494, ENSMUSG00000023067, ENSMUSG00000024427, ENSMUSG00000000276, ENSMUSG00000055980, ENSMUSG00000029916, ENSMUSG00000029999, ENSMUSG00000021670, ENSMUSG00000022770,…	2742	187	11387	1.39907	0.999997	0.187356	5.30808
GOTERM_BP_FAT	GO:0010033~response to organic substance	119	2.85783	0.00293	ENSMUSG00000032508, ENSMUSG00000055994, ENSMUSG00000032648, ENSMUSG00000018196, ENSMUSG00000022951, ENSMUSG00000053907, ENSMUSG00000020886, ENSMUSG00000058207, ENSMUSG00000025408, ENSMUSG00000032440, ENSMUSG00000029378, ENSMUSG00000021313, ENSMUSG00000038612, ENSMUSG00000015766, ENSMUSG00000019970, ENSMUSG00000031390, ENSMUSG00000055980, ENSMUSG00000026834, ENSMUSG00000036698, ENSMUSG00000024789,…	2742	391	11387	1.2639	0.999997	0.186103	5.35377
GOTERM_CC_FAT	GO:0030055~cell-substrate junction	28	0.67243	0.00297975	ENSMUSG00000021709, ENSMUSG00000039960, ENSMUSG00000023022, ENSMUSG00000037003, ENSMUSG00000028465, ENSMUSG00000022995, ENSMUSG00000029528, ENSMUSG00000030562, ENSMUSG00000036452, ENSMUSG00000021262, ENSMUSG00000034664, ENSMUSG00000000416, ENSMUSG00000022438, ENSMUSG00000022607, ENSMUSG00000059456, ENSMUSG00000022439, ENSMUSG00000006304, ENSMUSG00000024395, ENSMUSG00000025278, ENSMUSG00000022091,…	2616	66	10508	1.70411	0.838033	0.107539	4.32126
GOTERM_MF_FAT	GO:0005267~potassium channel activity	45	1.08069	0.00308926	ENSMUSG00000020331, ENSMUSG00000040901, ENSMUSG00000059742, ENSMUSG00000050556, ENSMUSG00000038319, ENSMUSG00000025221, ENSMUSG00000016946, ENSMUSG00000028033, ENSMUSG00000058740, ENSMUSG00000054477, ENSMUSG00000040724, ENSMUSG00000064329, ENSMUSG00000062785, ENSMUSG00000043673, ENSMUSG00000001901, ENSMUSG00000027827, ENSMUSG00000046731, ENSMUSG00000058975, ENSMUSG00000022342, ENSMUSG00000026824,…	2645	126	11105	1.49946	0.992159	0.153957	5.03676
GOTERM_MF_FAT	GO:0005088~Ras guanyl-nucleotide exchange factor activity	32	0.768492	0.00312862	ENSMUSG00000031442, ENSMUSG00000031133, ENSMUSG00000009681, ENSMUSG00000066406, ENSMUSG00000071176, ENSMUSG00000021708, ENSMUSG00000037509, ENSMUSG00000024241, ENSMUSG00000066129, ENSMUSG00000028059, ENSMUSG00000019467, ENSMUSG00000052921, ENSMUSG00000009621, ENSMUSG00000025558, ENSMUSG00000040964, ENSMUSG00000031139, ENSMUSG00000028896, ENSMUSG00000041992, ENSMUSG00000017631, ENSMUSG00000051747,…	2645	82	11105	1.63843	0.992629	0.150982	5.09937
GOTERM_BP_FAT	GO:0045577~regulation of B cell differentiation	10	0.240154	0.00315684	ENSMUSG00000021871, ENSMUSG00000024959, ENSMUSG00000058099, ENSMUSG00000047139, ENSMUSG00000036526, ENSMUSG00000027718, ENSMUSG00000042817, ENSMUSG00000004266, ENSMUSG00000026288, ENSMUSG00000004043	2742	15	11387	2.76854	0.999999	0.19617	5.75673
GOTERM_CC_FAT	GO:0043292~contractile fiber	37	0.888569	0.00326371	ENSMUSG00000067653, ENSMUSG00000072720, ENSMUSG00000026208, ENSMUSG00000031972, ENSMUSG00000029095, ENSMUSG00000032648, ENSMUSG00000018830, ENSMUSG00000030730, ENSMUSG00000035783, ENSMUSG00000019467, ENSMUSG00000010609, ENSMUSG00000028464, ENSMUSG00000030470, ENSMUSG00000024803, ENSMUSG00000025172, ENSMUSG00000042895, ENSMUSG00000033196, ENSMUSG00000021313, ENSMUSG00000032060, ENSMUSG00000056328,…	2616	95	10508	1.56445	0.863867	0.110683	4.72384
GOTERM_BP_FAT	GO:0019226~transmission of nerve impulse	72	1.72911	0.00328918	ENSMUSG00000066058, ENSMUSG00000021071, ENSMUSG00000033730, ENSMUSG00000029071, ENSMUSG00000070570, ENSMUSG00000001018, ENSMUSG00000026986, ENSMUSG00000024261, ENSMUSG00000002603, ENSMUSG00000025892, ENSMUSG00000062991, ENSMUSG00000020436, ENSMUSG00000056755, ENSMUSG00000050947, ENSMUSG00000000416, ENSMUSG00000033676, ENSMUSG00000057914, ENSMUSG00000034520, ENSMUSG00000022607, ENSMUSG00000066392,…	2742	220	11387	1.3591	0.999999	0.20067	5.99107
GOTERM_BP_FAT	GO:0046903~secretion	70	1.68108	0.00336005	ENSMUSG00000021071, ENSMUSG00000048482, ENSMUSG00000002699, ENSMUSG00000029071, ENSMUSG00000041670, ENSMUSG00000001018, ENSMUSG00000024261, ENSMUSG00000021367, ENSMUSG00000023393, ENSMUSG00000040488, ENSMUSG00000004626, ENSMUSG00000066392, ENSMUSG00000049044, ENSMUSG00000033768, ENSMUSG00000033595, ENSMUSG00000055980, ENSMUSG00000039714, ENSMUSG00000019726, ENSMUSG00000033769, ENSMUSG00000022150,…	2742	213	11387	1.36477	1	0.20172	6.11634
GOTERM_BP_FAT	GO:0051960~regulation of nervous system development	49	1.17675	0.00337384	ENSMUSG00000034570, ENSMUSG00000048482, ENSMUSG00000002603, ENSMUSG00000028883, ENSMUSG00000029516, ENSMUSG00000050947, ENSMUSG00000031398, ENSMUSG00000020027, ENSMUSG00000022607, ENSMUSG00000048616, ENSMUSG00000048402, ENSMUSG00000000627, ENSMUSG00000048001, ENSMUSG00000068327, ENSMUSG00000001761, ENSMUSG00000022055, ENSMUSG00000022054, ENSMUSG00000021379, ENSMUSG00000034684, ENSMUSG00000002233,…	2742	139	11387	1.46394	1	0.19972	6.14069
GOTERM_CC_FAT	GO:0005887~integral to plasma membrane	133	3.19404	0.00339786	ENSMUSG00000029816, ENSMUSG00000030310, ENSMUSG00000039364, ENSMUSG00000025892, ENSMUSG00000020886, ENSMUSG00000062785, ENSMUSG00000062991, ENSMUSG00000032440, ENSMUSG00000002799, ENSMUSG00000029710, ENSMUSG00000058975, ENSMUSG00000029231, ENSMUSG00000015766, ENSMUSG00000028581, ENSMUSG00000045246, ENSMUSG00000048764, ENSMUSG00000026834, ENSMUSG00000046523, ENSMUSG00000001507, ENSMUSG00000040896,…	2616	431	10508	1.23953	0.874597	0.108942	4.91348
GOTERM_BP_FAT	GO:0006812~cation transport	146	3.50624	0.00344874	ENSMUSG00000020788, ENSMUSG00000040136, ENSMUSG00000030730, ENSMUSG00000015652, ENSMUSG00000018507, ENSMUSG00000062785, ENSMUSG00000020261, ENSMUSG00000001901, ENSMUSG00000020264, ENSMUSG00000058975, ENSMUSG00000021313, ENSMUSG00000046480, ENSMUSG00000022462, ENSMUSG00000028238, ENSMUSG00000045246, ENSMUSG00000046523, ENSMUSG00000033161, ENSMUSG00000002908, ENSMUSG00000019146, ENSMUSG00000042529,…	2742	494	11387	1.22735	1	0.200964	6.27287
GOTERM_BP_FAT	GO:0007411~axon guidance	36	0.864553	0.00353466	ENSMUSG00000048482, ENSMUSG00000037032, ENSMUSG00000061353, ENSMUSG00000028883, ENSMUSG00000024366, ENSMUSG00000001847, ENSMUSG00000022883, ENSMUSG00000031688, ENSMUSG00000025085, ENSMUSG00000070691, ENSMUSG00000004151, ENSMUSG00000022995, ENSMUSG00000019647, ENSMUSG00000002633, ENSMUSG00000021262, ENSMUSG00000022687, ENSMUSG00000031398, ENSMUSG00000062312, ENSMUSG00000008999, ENSMUSG00000039239,…	2742	95	11387	1.5737	1	0.202734	6.4243
GOTERM_MF_FAT	GO:0005249~voltage-gated potassium channel activity	36	0.864553	0.00355607	ENSMUSG00000020331, ENSMUSG00000059742, ENSMUSG00000050556, ENSMUSG00000038319, ENSMUSG00000016946, ENSMUSG00000028033, ENSMUSG00000040724, ENSMUSG00000064329, ENSMUSG00000062785, ENSMUSG00000043673, ENSMUSG00000001901, ENSMUSG00000027827, ENSMUSG00000046731, ENSMUSG00000058975, ENSMUSG00000022342, ENSMUSG00000026824, ENSMUSG00000037624, ENSMUSG00000045246, ENSMUSG00000034402, ENSMUSG00000011751,…	2645	96	11105	1.57443	0.996236	0.164792	5.77678
GOTERM_BP_FAT	GO:0044093~positive regulation of molecular function	93	2.23343	0.00359858	ENSMUSG00000032114, ENSMUSG00000020227, ENSMUSG00000037820, ENSMUSG00000055994, ENSMUSG00000032508, ENSMUSG00000036832, ENSMUSG00000002603, ENSMUSG00000032540, ENSMUSG00000024927, ENSMUSG00000008730, ENSMUSG00000001847, ENSMUSG00000050511, ENSMUSG00000026778, ENSMUSG00000021367, ENSMUSG00000021356, ENSMUSG00000026228, ENSMUSG00000062991, ENSMUSG00000009621, ENSMUSG00000022220, ENSMUSG00000028019,…	2742	297	11387	1.30037	1	0.203341	6.53679
GOTERM_BP_FAT	GO:0048666~neuron development	88	2.11335	0.00371816	ENSMUSG00000048304, ENSMUSG00000048482, ENSMUSG00000029071, ENSMUSG00000061353, ENSMUSG00000029516, ENSMUSG00000028883, ENSMUSG00000024366, ENSMUSG00000001847, ENSMUSG00000026255, ENSMUSG00000031688, ENSMUSG00000022883, ENSMUSG00000038417, ENSMUSG00000022995, ENSMUSG00000021262, ENSMUSG00000050947, ENSMUSG00000022687, ENSMUSG00000031398, ENSMUSG00000032547, ENSMUSG00000039239, ENSMUSG00000039137,…	2742	279	11387	1.30985	1	0.20669	6.74691
GOTERM_CC_FAT	GO:0044449~contractile fiber part	34	0.816523	0.00376839	ENSMUSG00000067653, ENSMUSG00000072720, ENSMUSG00000026208, ENSMUSG00000031972, ENSMUSG00000032648, ENSMUSG00000018830, ENSMUSG00000035783, ENSMUSG00000030730, ENSMUSG00000019467, ENSMUSG00000010609, ENSMUSG00000028464, ENSMUSG00000030470, ENSMUSG00000024803, ENSMUSG00000025172, ENSMUSG00000042895, ENSMUSG00000033196, ENSMUSG00000021313, ENSMUSG00000032060, ENSMUSG00000056328, ENSMUSG00000031312,…	2616	86	10508	1.58804	0.900048	0.114155	5.43545
GOTERM_MF_FAT	GO:0008289~lipid binding	100	2.40154	0.00390478	ENSMUSG00000031442, ENSMUSG00000029516, ENSMUSG00000032502, ENSMUSG00000028059, ENSMUSG00000030731, ENSMUSG00000009621, ENSMUSG00000031870, ENSMUSG00000047250, ENSMUSG00000026430, ENSMUSG00000021596, ENSMUSG00000034247, ENSMUSG00000000276, ENSMUSG00000024955, ENSMUSG00000020876, ENSMUSG00000039959, ENSMUSG00000056486, ENSMUSG00000038371, ENSMUSG00000034171, ENSMUSG00000025889, ENSMUSG00000020605,…	2645	327	11105	1.28394	0.997825	0.174352	6.32603
GOTERM_BP_FAT	GO:0030218~erythrocyte differentiation	21	0.504323	0.00395041	ENSMUSG00000001280, ENSMUSG00000002111, ENSMUSG00000056216, ENSMUSG00000031400, ENSMUSG00000025270, ENSMUSG00000001131, ENSMUSG00000031543, ENSMUSG00000029287, ENSMUSG00000003812, ENSMUSG00000028717, ENSMUSG00000023216, ENSMUSG00000069919, ENSMUSG00000079562, ENSMUSG00000022105, ENSMUSG00000073400, ENSMUSG00000027109, ENSMUSG00000021540, ENSMUSG00000042228, ENSMUSG00000020644, ENSMUSG00000023030,…	2742	47	11387	1.85551	1	0.215389	7.1537
GOTERM_BP_FAT	GO:0009725~response to hormone stimulus	53	1.27281	0.00398822	ENSMUSG00000072849, ENSMUSG00000030218, ENSMUSG00000025246, ENSMUSG00000022951, ENSMUSG00000053907, ENSMUSG00000058207, ENSMUSG00000032440, ENSMUSG00000029378, ENSMUSG00000000416, ENSMUSG00000032737, ENSMUSG00000066551, ENSMUSG00000019970, ENSMUSG00000055980, ENSMUSG00000031490, ENSMUSG00000027540, ENSMUSG00000026834, ENSMUSG00000024789, ENSMUSG00000020044, ENSMUSG00000037428, ENSMUSG00000055737,…	2742	154	11387	1.42921	1	0.214545	7.21978
GOTERM_MF_FAT	GO:0015175~neutral amino acid transmembrane transporter activity	9	0.216138	0.00406394	ENSMUSG00000027075, ENSMUSG00000020261, ENSMUSG00000020264, ENSMUSG00000021565, ENSMUSG00000023169, ENSMUSG00000001918, ENSMUSG00000020142, ENSMUSG00000030096, ENSMUSG00000010095	2645	13	11105	2.90665	0.998307	0.175822	6.57573
GOTERM_CC_FAT	GO:0030017~sarcomere	32	0.768492	0.0041272	ENSMUSG00000067653, ENSMUSG00000072720, ENSMUSG00000026208, ENSMUSG00000031972, ENSMUSG00000032648, ENSMUSG00000030730, ENSMUSG00000019467, ENSMUSG00000010609, ENSMUSG00000028464, ENSMUSG00000024803, ENSMUSG00000030470, ENSMUSG00000025172, ENSMUSG00000042895, ENSMUSG00000033196, ENSMUSG00000021313, ENSMUSG00000032060, ENSMUSG00000056328, ENSMUSG00000031312, ENSMUSG00000028116, ENSMUSG00000021870,…	2616	80	10508	1.60673	0.919765	0.118509	5.93836
GOTERM_BP_FAT	GO:0030182~neuron differentiation	113	2.71374	0.00439624	ENSMUSG00000048304, ENSMUSG00000029516, ENSMUSG00000024366, ENSMUSG00000001847, ENSMUSG00000026255, ENSMUSG00000015053, ENSMUSG00000062991, ENSMUSG00000017721, ENSMUSG00000038417, ENSMUSG00000002799, ENSMUSG00000021262, ENSMUSG00000050947, ENSMUSG00000031398, ENSMUSG00000039239, ENSMUSG00000005069, ENSMUSG00000006464, ENSMUSG00000030314, ENSMUSG00000081467, ENSMUSG00000053398, ENSMUSG00000020900,…	2742	373	11387	1.25809	1	0.230955	7.9299
GOTERM_CC_FAT	GO:0030018~Z disc	21	0.504323	0.00440533	ENSMUSG00000021870, ENSMUSG00000072720, ENSMUSG00000026208, ENSMUSG00000051747, ENSMUSG00000001333, ENSMUSG00000032648, ENSMUSG00000028834, ENSMUSG00000052374, ENSMUSG00000030554, ENSMUSG00000025278, ENSMUSG00000010609, ENSMUSG00000006574, ENSMUSG00000030470, ENSMUSG00000021313, ENSMUSG00000032060, ENSMUSG00000068699, ENSMUSG00000031312, ENSMUSG00000028116, ENSMUSG00000004951, ENSMUSG00000024471,…	2616	46	10508	1.83377	0.932335	0.120364	6.32647
GOTERM_BP_FAT	GO:0051101~regulation of DNA binding	29	0.696446	0.00450211	ENSMUSG00000056216, ENSMUSG00000058099, ENSMUSG00000048776, ENSMUSG00000020227, ENSMUSG00000032508, ENSMUSG00000055994, ENSMUSG00000002603, ENSMUSG00000008730, ENSMUSG00000024927, ENSMUSG00000060206, ENSMUSG00000034227, ENSMUSG00000026778, ENSMUSG00000021356, ENSMUSG00000058756, ENSMUSG00000025408, ENSMUSG00000002633, ENSMUSG00000041135, ENSMUSG00000042895, ENSMUSG00000001175, ENSMUSG00000031328,…	2742	73	11387	1.64975	1	0.233031	8.11333
GOTERM_BP_FAT	GO:0015672~monovalent inorganic cation transport	91	2.1854	0.0046085	ENSMUSG00000020331, ENSMUSG00000050556, ENSMUSG00000016946, ENSMUSG00000070570, ENSMUSG00000054477, ENSMUSG00000031543, ENSMUSG00000040136, ENSMUSG00000023169, ENSMUSG00000040724, ENSMUSG00000027340, ENSMUSG00000062785, ENSMUSG00000026576, ENSMUSG00000020261, ENSMUSG00000043673, ENSMUSG00000001901, ENSMUSG00000009292, ENSMUSG00000027827, ENSMUSG00000020264, ENSMUSG00000058975, ENSMUSG00000041329,…	2742	292	11387	1.2942	1	0.235071	8.2973
GOTERM_BP_FAT	GO:0055001~muscle cell development	24	0.576369	0.004651	ENSMUSG00000072720, ENSMUSG00000031972, ENSMUSG00000019146, ENSMUSG00000029071, ENSMUSG00000028364, ENSMUSG00000051747, ENSMUSG00000018830, ENSMUSG00000025809, ENSMUSG00000068614, ENSMUSG00000022951, ENSMUSG00000010066, ENSMUSG00000026950, ENSMUSG00000021650, ENSMUSG00000020900, ENSMUSG00000027488, ENSMUSG00000038160, ENSMUSG00000027253, ENSMUSG00000047454, ENSMUSG00000022865, ENSMUSG00000048376,…	2742	57	11387	1.74855	1	0.234243	8.3707
GOTERM_BP_FAT	GO:0043434~response to peptide hormone stimulus	34	0.816523	0.00493768	ENSMUSG00000072849, ENSMUSG00000026791, ENSMUSG00000066361, ENSMUSG00000028698, ENSMUSG00000058207, ENSMUSG00000000416, ENSMUSG00000024907, ENSMUSG00000027882, ENSMUSG00000021091, ENSMUSG00000032737, ENSMUSG00000031808, ENSMUSG00000019970, ENSMUSG00000037643, ENSMUSG00000055980, ENSMUSG00000031490, ENSMUSG00000079012, ENSMUSG00000026834, ENSMUSG00000027540, ENSMUSG00000024789, ENSMUSG00000019699,…	2742	90	11387	1.56884	1	0.243991	8.86431
GOTERM_CC_FAT	GO:0043005~neuron projection	79	1.89721	0.00494414	ENSMUSG00000025969, ENSMUSG00000034570, ENSMUSG00000038084, ENSMUSG00000030310, ENSMUSG00000010825, ENSMUSG00000002603, ENSMUSG00000024261, ENSMUSG00000023169, ENSMUSG00000022883, ENSMUSG00000028059, ENSMUSG00000022220, ENSMUSG00000039809, ENSMUSG00000022687, ENSMUSG00000033676, ENSMUSG00000036766, ENSMUSG00000039239, ENSMUSG00000039137, ENSMUSG00000046447, ENSMUSG00000048895, ENSMUSG00000066551,…	2616	241	10508	1.31672	0.951365	0.128402	7.07411
GOTERM_BP_FAT	GO:0045639~positive regulation of myeloid cell differentiation	13	0.3122	0.0051561	ENSMUSG00000053436, ENSMUSG00000022105, ENSMUSG00000033055, ENSMUSG00000014599, ENSMUSG00000048756, ENSMUSG00000021109, ENSMUSG00000020644, ENSMUSG00000029359, ENSMUSG00000028717, ENSMUSG00000026288, ENSMUSG00000066551, ENSMUSG00000004043, ENSMUSG00000018654	2742	24	11387	2.24944	1	0.25051	9.23871
GOTERM_BP_FAT	GO:0030036~actin cytoskeleton organization	55	1.32085	0.00529888	ENSMUSG00000010825, ENSMUSG00000031972, ENSMUSG00000001847, ENSMUSG00000028059, ENSMUSG00000023022, ENSMUSG00000022995, ENSMUSG00000021262, ENSMUSG00000019978, ENSMUSG00000000416, ENSMUSG00000004665, ENSMUSG00000015766, ENSMUSG00000036106, ENSMUSG00000034480, ENSMUSG00000051747, ENSMUSG00000052397, ENSMUSG00000004568, ENSMUSG00000046768, ENSMUSG00000033220, ENSMUSG00000030707, ENSMUSG00000022770,…	2742	163	11387	1.40125	1	0.253692	9.48268
GOTERM_CC_FAT	GO:0030016~myofibril	35	0.840538	0.00540414	ENSMUSG00000067653, ENSMUSG00000072720, ENSMUSG00000026208, ENSMUSG00000031972, ENSMUSG00000029095, ENSMUSG00000032648, ENSMUSG00000018830, ENSMUSG00000030730, ENSMUSG00000019467, ENSMUSG00000010609, ENSMUSG00000028464, ENSMUSG00000030470, ENSMUSG00000024803, ENSMUSG00000025172, ENSMUSG00000042895, ENSMUSG00000033196, ENSMUSG00000021313, ENSMUSG00000032060, ENSMUSG00000056328, ENSMUSG00000031312,…	2616	91	10508	1.54493	0.963318	0.133866	7.70799
GOTERM_BP_FAT	GO:0040012~regulation of locomotion	38	0.912584	0.00540621	ENSMUSG00000019899, ENSMUSG00000061353, ENSMUSG00000055994, ENSMUSG00000021109, ENSMUSG00000028883, ENSMUSG00000040152, ENSMUSG00000001847, ENSMUSG00000055723, ENSMUSG00000001741, ENSMUSG00000042429, ENSMUSG00000002633, ENSMUSG00000050965, ENSMUSG00000014599, ENSMUSG00000049103, ENSMUSG00000020458, ENSMUSG00000044499, ENSMUSG00000041380, ENSMUSG00000032494, ENSMUSG00000066551, ENSMUSG00000006464,…	2742	104	11387	1.51737	1	0.25534	9.66564
GOTERM_MF_FAT	GO:0003779~actin binding	87	2.08934	0.00552371	ENSMUSG00000041729, ENSMUSG00000010825, ENSMUSG00000029095, ENSMUSG00000042292, ENSMUSG00000054728, ENSMUSG00000027488, ENSMUSG00000018819, ENSMUSG00000029581, ENSMUSG00000023022, ENSMUSG00000022995, ENSMUSG00000021262, ENSMUSG00000020437, ENSMUSG00000019978, ENSMUSG00000042895, ENSMUSG00000022438, ENSMUSG00000026532, ENSMUSG00000004665, ENSMUSG00000056328, ENSMUSG00000028785, ENSMUSG00000032737,…	2645	282	11105	1.29528	0.99983	0.225303	8.83684
GOTERM_BP_FAT	GO:0030029~actin filament-based process	58	1.39289	0.00556283	ENSMUSG00000010825, ENSMUSG00000031972, ENSMUSG00000001847, ENSMUSG00000028059, ENSMUSG00000023022, ENSMUSG00000022995, ENSMUSG00000021262, ENSMUSG00000019978, ENSMUSG00000000416, ENSMUSG00000004665, ENSMUSG00000015766, ENSMUSG00000036106, ENSMUSG00000034480, ENSMUSG00000051747, ENSMUSG00000052397, ENSMUSG00000004568, ENSMUSG00000046768, ENSMUSG00000033220, ENSMUSG00000030707, ENSMUSG00000022770,…	2742	174	11387	1.38427	1	0.258921	9.93203
GOTERM_BP_FAT	GO:0007269~neurotransmitter secretion	17	0.408261	0.00575973	ENSMUSG00000033768, ENSMUSG00000021071, ENSMUSG00000039714, ENSMUSG00000029071, ENSMUSG00000001018, ENSMUSG00000024261, ENSMUSG00000003872, ENSMUSG00000031840, ENSMUSG00000022973, ENSMUSG00000019906, ENSMUSG00000059602, ENSMUSG00000027273, ENSMUSG00000029608, ENSMUSG00000024109, ENSMUSG00000066392, ENSMUSG00000053025, ENSMUSG00000061601	2742	36	11387	1.96105	1	0.263982	10.2659
GOTERM_BP_FAT	GO:0060537~muscle tissue development	46	1.10471	0.00580034	ENSMUSG00000072720, ENSMUSG00000031972, ENSMUSG00000029071, ENSMUSG00000028364, ENSMUSG00000018830, ENSMUSG00000025809, ENSMUSG00000050295, ENSMUSG00000002603, ENSMUSG00000022951, ENSMUSG00000010066, ENSMUSG00000027488, ENSMUSG00000038160, ENSMUSG00000027253, ENSMUSG00000062991, ENSMUSG00000002633, ENSMUSG00000030470, ENSMUSG00000022865, ENSMUSG00000062312, ENSMUSG00000024750, ENSMUSG00000005583,…	2742	132	11387	1.44719	1	0.262839	10.3345
GOTERM_MF_FAT	GO:0030955~potassium ion binding	41	0.98463	0.00593141	ENSMUSG00000020331, ENSMUSG00000040901, ENSMUSG00000059742, ENSMUSG00000050556, ENSMUSG00000040907, ENSMUSG00000038319, ENSMUSG00000025221, ENSMUSG00000028033, ENSMUSG00000058740, ENSMUSG00000040724, ENSMUSG00000053907, ENSMUSG00000064329, ENSMUSG00000062785, ENSMUSG00000026576, ENSMUSG00000043673, ENSMUSG00000027827, ENSMUSG00000062867, ENSMUSG00000058975, ENSMUSG00000022342, ENSMUSG00000041329,…	2645	116	11105	1.48395	0.999911	0.233828	9.45909
GOTERM_CC_FAT	GO:0030425~dendrite	40	0.960615	0.00594439	ENSMUSG00000030525, ENSMUSG00000034570, ENSMUSG00000038084, ENSMUSG00000010825, ENSMUSG00000027674, ENSMUSG00000028059, ENSMUSG00000066129, ENSMUSG00000024347, ENSMUSG00000000632, ENSMUSG00000022220, ENSMUSG00000042429, ENSMUSG00000000223, ENSMUSG00000035392, ENSMUSG00000062661, ENSMUSG00000022935, ENSMUSG00000036766, ENSMUSG00000048895, ENSMUSG00000046447, ENSMUSG00000036745, ENSMUSG00000031772,…	2616	108	10508	1.48771	0.973666	0.140614	8.44728
GOTERM_BP_FAT	GO:0048488~synaptic vesicle endocytosis	8	0.192123	0.00601837	ENSMUSG00000025889, ENSMUSG00000035392, ENSMUSG00000047139, ENSMUSG00000022973, ENSMUSG00000021314, ENSMUSG00000020886, ENSMUSG00000026797, ENSMUSG00000031840	2742	11	11387	3.02022	1	0.268515	10.7026
GOTERM_MF_FAT	GO:0043167~ion binding	935	22.4544	0.0060233	ENSMUSG00000033060, ENSMUSG00000027513, ENSMUSG00000053080, ENSMUSG00000025894, ENSMUSG00000026255, ENSMUSG00000032502, ENSMUSG00000018507, ENSMUSG00000041565, ENSMUSG00000046949, ENSMUSG00000040033, ENSMUSG00000000693, ENSMUSG00000053581, ENSMUSG00000007908, ENSMUSG00000022269, ENSMUSG00000030541, ENSMUSG00000036698, ENSMUSG00000032788, ENSMUSG00000056486, ENSMUSG00000039167, ENSMUSG00000042042,…	2645	3697	11105	1.06183	0.999923	0.231238	9.59878
GOTERM_BP_FAT	GO:0060348~bone development	41	0.98463	0.00612065	ENSMUSG00000001280, ENSMUSG00000050578, ENSMUSG00000029816, ENSMUSG00000048776, ENSMUSG00000029838, ENSMUSG00000030218, ENSMUSG00000050295, ENSMUSG00000031283, ENSMUSG00000008348, ENSMUSG00000000567, ENSMUSG00000002633, ENSMUSG00000045294, ENSMUSG00000058756, ENSMUSG00000031668, ENSMUSG00000031681, ENSMUSG00000038331, ENSMUSG00000019997, ENSMUSG00000008999, ENSMUSG00000005583, ENSMUSG00000058806,…	2742	115	11387	1.48057	1	0.269677	10.8747
GOTERM_MF_FAT	GO:0032403~protein complex binding	28	0.67243	0.00635031	ENSMUSG00000029816, ENSMUSG00000017466, ENSMUSG00000023266, ENSMUSG00000015947, ENSMUSG00000026656, ENSMUSG00000025809, ENSMUSG00000021537, ENSMUSG00000022102, ENSMUSG00000042429, ENSMUSG00000040631, ENSMUSG00000059498, ENSMUSG00000019997, ENSMUSG00000042228, ENSMUSG00000032409, ENSMUSG00000000532, ENSMUSG00000055980, ENSMUSG00000026834, ENSMUSG00000035711, ENSMUSG00000022817, ENSMUSG00000027560,…	2645	72	11105	1.63275	0.999954	0.236469	10.0943
GOTERM_MF_FAT	GO:0015171~amino acid transmembrane transporter activity	20	0.480307	0.00636474	ENSMUSG00000022462, ENSMUSG00000019082, ENSMUSG00000030310, ENSMUSG00000023169, ENSMUSG00000024935, ENSMUSG00000030109, ENSMUSG00000031596, ENSMUSG00000040010, ENSMUSG00000031297, ENSMUSG00000027075, ENSMUSG00000020261, ENSMUSG00000038178, ENSMUSG00000020264, ENSMUSG00000022756, ENSMUSG00000021565, ENSMUSG00000001918, ENSMUSG00000069072, ENSMUSG00000020142, ENSMUSG00000010095, ENSMUSG00000030096	2645	46	11105	1.82543	0.999955	0.231489	10.1161
GOTERM_BP_FAT	GO:0006887~exocytosis	38	0.912584	0.00645106	ENSMUSG00000021071, ENSMUSG00000041670, ENSMUSG00000001018, ENSMUSG00000029763, ENSMUSG00000026797, ENSMUSG00000030766, ENSMUSG00000026173, ENSMUSG00000032890, ENSMUSG00000022973, ENSMUSG00000027849, ENSMUSG00000023393, ENSMUSG00000004626, ENSMUSG00000027882, ENSMUSG00000019906, ENSMUSG00000035226, ENSMUSG00000030616, ENSMUSG00000061601, ENSMUSG00000049044, ENSMUSG00000032202, ENSMUSG00000019124,…	2742	105	11387	1.50292	1	0.279231	11.4287
GOTERM_BP_FAT	GO:0042325~regulation of phosphorylation	86	2.06532	0.00656002	ENSMUSG00000034570, ENSMUSG00000020227, ENSMUSG00000021070, ENSMUSG00000055994, ENSMUSG00000036832, ENSMUSG00000001847, ENSMUSG00000004266, ENSMUSG00000021367, ENSMUSG00000019876, ENSMUSG00000062991, ENSMUSG00000009621, ENSMUSG00000028019, ENSMUSG00000021453, ENSMUSG00000032440, ENSMUSG00000037166, ENSMUSG00000032494, ENSMUSG00000023067, ENSMUSG00000066551, ENSMUSG00000049044, ENSMUSG00000024427,…	2742	277	11387	1.28932	1	0.28047	11.6107
GOTERM_CC_FAT	GO:0070161~anchoring junction	44	1.05668	0.00658486	ENSMUSG00000033060, ENSMUSG00000044393, ENSMUSG00000019851, ENSMUSG00000039960, ENSMUSG00000034282, ENSMUSG00000023022, ENSMUSG00000037003, ENSMUSG00000030562, ENSMUSG00000022995, ENSMUSG00000029528, ENSMUSG00000028465, ENSMUSG00000036452, ENSMUSG00000022865, ENSMUSG00000036459, ENSMUSG00000021262, ENSMUSG00000034664, ENSMUSG00000022240, ENSMUSG00000000416, ENSMUSG00000022438, ENSMUSG00000039518,…	2616	122	10508	1.44869	0.982227	0.14888	9.31659
GOTERM_BP_FAT	GO:0016310~phosphorylation	196	4.70701	0.00662392	ENSMUSG00000042724, ENSMUSG00000032500, ENSMUSG00000022781, ENSMUSG00000073563, ENSMUSG00000053693, ENSMUSG00000019970, ENSMUSG00000024789, ENSMUSG00000025880, ENSMUSG00000029999, ENSMUSG00000026749, ENSMUSG00000042817, ENSMUSG00000019577, ENSMUSG00000039954, ENSMUSG00000025889, ENSMUSG00000020601, ENSMUSG00000048376, ENSMUSG00000016179, ENSMUSG00000009681, ENSMUSG00000035311, ENSMUSG00000024617,…	2742	694	11387	1.17284	1	0.280067	11.7172
GOTERM_CC_FAT	GO:0016323~basolateral plasma membrane	49	1.17675	0.00663779	ENSMUSG00000066058, ENSMUSG00000042616, ENSMUSG00000027340, ENSMUSG00000026576, ENSMUSG00000023022, ENSMUSG00000037003, ENSMUSG00000022995, ENSMUSG00000021262, ENSMUSG00000028645, ENSMUSG00000034664, ENSMUSG00000022438, ENSMUSG00000000416, ENSMUSG00000022607, ENSMUSG00000022439, ENSMUSG00000033161, ENSMUSG00000001507, ENSMUSG00000024395, ENSMUSG00000022770, ENSMUSG00000029428, ENSMUSG00000032076,…	2616	139	10508	1.416	0.982795	0.144656	9.38808
GOTERM_BP_FAT	GO:0007205~activation of protein kinase C activity by G-protein coupled receptor protein signaling pathway	11	0.264169	0.00666243	ENSMUSG00000000276, ENSMUSG00000040479, ENSMUSG00000034731, ENSMUSG00000036095, ENSMUSG00000048376, ENSMUSG00000029916, ENSMUSG00000025357, ENSMUSG00000022861, ENSMUSG00000070738, ENSMUSG00000021367, ENSMUSG00000032578	2742	19	11387	2.40426	1	0.278772	11.7814
GOTERM_BP_FAT	GO:0010876~lipid localization	44	1.05668	0.00674655	ENSMUSG00000056870, ENSMUSG00000037936, ENSMUSG00000031441, ENSMUSG00000060671, ENSMUSG00000025044, ENSMUSG00000021983, ENSMUSG00000024659, ENSMUSG00000022579, ENSMUSG00000021669, ENSMUSG00000020435, ENSMUSG00000042759, ENSMUSG00000024030, ENSMUSG00000020553, ENSMUSG00000040447, ENSMUSG00000031808, ENSMUSG00000009907, ENSMUSG00000038534, ENSMUSG00000025324, ENSMUSG00000042359, ENSMUSG00000026834,…	2742	126	11387	1.45019	1	0.279106	11.9214
GOTERM_BP_FAT	GO:0035023~regulation of Rho protein signal transduction	32	0.768492	0.00690083	ENSMUSG00000031442, ENSMUSG00000031133, ENSMUSG00000009681, ENSMUSG00000066406, ENSMUSG00000071176, ENSMUSG00000021708, ENSMUSG00000034227, ENSMUSG00000037509, ENSMUSG00000024241, ENSMUSG00000028059, ENSMUSG00000019467, ENSMUSG00000052921, ENSMUSG00000009621, ENSMUSG00000042895, ENSMUSG00000040964, ENSMUSG00000031139, ENSMUSG00000017631, ENSMUSG00000051747, ENSMUSG00000034116, ENSMUSG00000045094,…	2742	85	11387	1.56341	1	0.281862	12.1775
GOTERM_BP_FAT	GO:0050808~synapse organization	21	0.504323	0.00691804	ENSMUSG00000031985, ENSMUSG00000033768, ENSMUSG00000064023, ENSMUSG00000019146, ENSMUSG00000029071, ENSMUSG00000028364, ENSMUSG00000020886, ENSMUSG00000010066, ENSMUSG00000027488, ENSMUSG00000032076, ENSMUSG00000062991, ENSMUSG00000047454, ENSMUSG00000027253, ENSMUSG00000030302, ENSMUSG00000000223, ENSMUSG00000026442, ENSMUSG00000048376, ENSMUSG00000062312, ENSMUSG00000031302, ENSMUSG00000024109,…	2742	49	11387	1.77977	1	0.279864	12.2061
GOTERM_MF_FAT	GO:0030165~PDZ domain binding	13	0.3122	0.00708344	ENSMUSG00000032076, ENSMUSG00000029228, ENSMUSG00000030302, ENSMUSG00000016520, ENSMUSG00000056755, ENSMUSG00000031861, ENSMUSG00000029287, ENSMUSG00000042529, ENSMUSG00000033981, ENSMUSG00000029763, ENSMUSG00000032036, ENSMUSG00000013663, ENSMUSG00000027488	2645	25	11105	2.18321	0.999985	0.248453	11.1959
GOTERM_BP_FAT	GO:0000165~MAPKKK cascade	39	0.936599	0.0071076	ENSMUSG00000032508, ENSMUSG00000029458, ENSMUSG00000036832, ENSMUSG00000022523, ENSMUSG00000022102, ENSMUSG00000071369, ENSMUSG00000062991, ENSMUSG00000021453, ENSMUSG00000042429, ENSMUSG00000027784, ENSMUSG00000029528, ENSMUSG00000024998, ENSMUSG00000040631, ENSMUSG00000037706, ENSMUSG00000050965, ENSMUSG00000031681, ENSMUSG00000054008, ENSMUSG00000025551, ENSMUSG00000033352, ENSMUSG00000035020,…	2742	109	11387	1.48587	1	0.283743	12.5198
GOTERM_CC_FAT	GO:0019898~extrinsic to membrane	135	3.24207	0.00716659	ENSMUSG00000036533, ENSMUSG00000041670, ENSMUSG00000068874, ENSMUSG00000020886, ENSMUSG00000001847, ENSMUSG00000039232, ENSMUSG00000019978, ENSMUSG00000011148, ENSMUSG00000047250, ENSMUSG00000024772, ENSMUSG00000005069, ENSMUSG00000049044, ENSMUSG00000020986, ENSMUSG00000024789, ENSMUSG00000047193, ENSMUSG00000047854, ENSMUSG00000020901, ENSMUSG00000029502, ENSMUSG00000022770, ENSMUSG00000038039,…	2616	447	10508	1.21313	0.987567	0.14998	10.0995
GOTERM_CC_FAT	GO:0005912~adherens junction	39	0.936599	0.0075116	ENSMUSG00000033060, ENSMUSG00000039960, ENSMUSG00000023022, ENSMUSG00000037003, ENSMUSG00000030562, ENSMUSG00000022995, ENSMUSG00000029528, ENSMUSG00000028465, ENSMUSG00000036452, ENSMUSG00000022865, ENSMUSG00000021262, ENSMUSG00000036459, ENSMUSG00000034664, ENSMUSG00000022240, ENSMUSG00000000416, ENSMUSG00000022438, ENSMUSG00000022607, ENSMUSG00000059456, ENSMUSG00000022439, ENSMUSG00000006304,…	2616	106	10508	1.47789	0.989942	0.151481	10.5608
GOTERM_BP_FAT	GO:0051098~regulation of binding	33	0.792507	0.00777139	ENSMUSG00000056216, ENSMUSG00000058099, ENSMUSG00000020227, ENSMUSG00000048776, ENSMUSG00000055994, ENSMUSG00000032508, ENSMUSG00000002603, ENSMUSG00000008730, ENSMUSG00000024927, ENSMUSG00000060206, ENSMUSG00000034227, ENSMUSG00000026778, ENSMUSG00000021356, ENSMUSG00000058756, ENSMUSG00000025408, ENSMUSG00000002633, ENSMUSG00000041135, ENSMUSG00000031668, ENSMUSG00000042895, ENSMUSG00000032409,…	2742	89	11387	1.53981	1	0.303105	13.61
GOTERM_BP_FAT	GO:0048747~muscle fiber development	17	0.408261	0.00791764	ENSMUSG00000072720, ENSMUSG00000031972, ENSMUSG00000019146, ENSMUSG00000029071, ENSMUSG00000028364, ENSMUSG00000018830, ENSMUSG00000022951, ENSMUSG00000010066, ENSMUSG00000021650, ENSMUSG00000027488, ENSMUSG00000027253, ENSMUSG00000047454, ENSMUSG00000022865, ENSMUSG00000048376, ENSMUSG00000062312, ENSMUSG00000068699, ENSMUSG00000036766	2742	37	11387	1.90805	1	0.305158	13.8485
GOTERM_CC_FAT	GO:0034703~cation channel complex	35	0.840538	0.00792279	ENSMUSG00000020866, ENSMUSG00000050556, ENSMUSG00000016946, ENSMUSG00000028033, ENSMUSG00000075316, ENSMUSG00000040724, ENSMUSG00000010066, ENSMUSG00000064329, ENSMUSG00000062785, ENSMUSG00000043673, ENSMUSG00000058975, ENSMUSG00000046731, ENSMUSG00000024112, ENSMUSG00000022342, ENSMUSG00000057914, ENSMUSG00000037624, ENSMUSG00000045246, ENSMUSG00000011751, ENSMUSG00000046523, ENSMUSG00000034115,…	2616	93	10508	1.51171	0.992188	0.154067	11.1078
GOTERM_CC_FAT	GO:0016528~sarcoplasm	17	0.408261	0.00809359	ENSMUSG00000020216, ENSMUSG00000020788, ENSMUSG00000044080, ENSMUSG00000032648, ENSMUSG00000031543, ENSMUSG00000040118, ENSMUSG00000030102, ENSMUSG00000030730, ENSMUSG00000057378, ENSMUSG00000019787, ENSMUSG00000030592, ENSMUSG00000007122, ENSMUSG00000038239, ENSMUSG00000061603, ENSMUSG00000057531, ENSMUSG00000021313, ENSMUSG00000038583	2616	36	10508	1.89683	0.992967	0.152309	11.334
GOTERM_MF_FAT	GO:0019901~protein kinase binding	27	0.648415	0.00843192	ENSMUSG00000032113, ENSMUSG00000047407, ENSMUSG00000055994, ENSMUSG00000020151, ENSMUSG00000025422, ENSMUSG00000027469, ENSMUSG00000020372, ENSMUSG00000037003, ENSMUSG00000032440, ENSMUSG00000060261, ENSMUSG00000047139, ENSMUSG00000032715, ENSMUSG00000028944, ENSMUSG00000046447, ENSMUSG00000069662, ENSMUSG00000055980, ENSMUSG00000023277, ENSMUSG00000031328, ENSMUSG00000024271, ENSMUSG00000054226,…	2645	70	11105	1.61942	0.999998	0.282312	13.189
GOTERM_MF_FAT	GO:0005089~Rho guanyl-nucleotide exchange factor activity	27	0.648415	0.00843192	ENSMUSG00000031442, ENSMUSG00000031133, ENSMUSG00000009681, ENSMUSG00000066406, ENSMUSG00000071176, ENSMUSG00000021708, ENSMUSG00000037509, ENSMUSG00000024241, ENSMUSG00000028059, ENSMUSG00000019467, ENSMUSG00000025558, ENSMUSG00000009621, ENSMUSG00000052921, ENSMUSG00000040964, ENSMUSG00000031139, ENSMUSG00000017631, ENSMUSG00000051747, ENSMUSG00000034116, ENSMUSG00000045094, ENSMUSG00000039621,…	2645	70	11105	1.61942	0.999998	0.282312	13.189
GOTERM_BP_FAT	GO:0007243~protein kinase cascade	72	1.72911	0.00846675	ENSMUSG00000026094, ENSMUSG00000032508, ENSMUSG00000036832, ENSMUSG00000004929, ENSMUSG00000034761, ENSMUSG00000046688, ENSMUSG00000059866, ENSMUSG00000021367, ENSMUSG00000062991, ENSMUSG00000021453, ENSMUSG00000040631, ENSMUSG00000031681, ENSMUSG00000054008, ENSMUSG00000025551, ENSMUSG00000025199, ENSMUSG00000053693, ENSMUSG00000032494, ENSMUSG00000031390, ENSMUSG00000055980, ENSMUSG00000004085,…	2742	228	11387	1.31141	1	0.319802	14.7383
GOTERM_BP_FAT	GO:0006869~lipid transport	41	0.98463	0.0084702	ENSMUSG00000056870, ENSMUSG00000037936, ENSMUSG00000031441, ENSMUSG00000060671, ENSMUSG00000025044, ENSMUSG00000021983, ENSMUSG00000024659, ENSMUSG00000022579, ENSMUSG00000021669, ENSMUSG00000020435, ENSMUSG00000042759, ENSMUSG00000024030, ENSMUSG00000020553, ENSMUSG00000040447, ENSMUSG00000031808, ENSMUSG00000009907, ENSMUSG00000038534, ENSMUSG00000025324, ENSMUSG00000042359, ENSMUSG00000002944,…	2742	117	11387	1.45526	1	0.317201	14.7438
GOTERM_BP_FAT	GO:0055002~striated muscle cell development	22	0.528338	0.00851265	ENSMUSG00000072720, ENSMUSG00000031972, ENSMUSG00000019146, ENSMUSG00000029071, ENSMUSG00000028364, ENSMUSG00000051747, ENSMUSG00000018830, ENSMUSG00000025809, ENSMUSG00000068614, ENSMUSG00000022951, ENSMUSG00000010066, ENSMUSG00000026950, ENSMUSG00000021650, ENSMUSG00000020900, ENSMUSG00000027488, ENSMUSG00000027253, ENSMUSG00000047454, ENSMUSG00000022865, ENSMUSG00000048376, ENSMUSG00000062312,…	2742	53	11387	1.72381	1	0.315839	14.8123
GOTERM_MF_FAT	GO:0046872~metal ion binding	913	21.926	0.00870551	ENSMUSG00000033060, ENSMUSG00000027513, ENSMUSG00000053080, ENSMUSG00000025894, ENSMUSG00000026255, ENSMUSG00000032502, ENSMUSG00000018507, ENSMUSG00000041565, ENSMUSG00000046949, ENSMUSG00000040033, ENSMUSG00000000693, ENSMUSG00000053581, ENSMUSG00000007908, ENSMUSG00000022269, ENSMUSG00000030541, ENSMUSG00000036698, ENSMUSG00000032788, ENSMUSG00000056486, ENSMUSG00000039167, ENSMUSG00000042042,…	2645	3619	11105	1.05919	0.999999	0.284073	13.5882
GOTERM_BP_FAT	GO:0009266~response to temperature stimulus	21	0.504323	0.00897043	ENSMUSG00000000120, ENSMUSG00000027463, ENSMUSG00000041548, ENSMUSG00000036251, ENSMUSG00000031167, ENSMUSG00000041730, ENSMUSG00000037428, ENSMUSG00000038276, ENSMUSG00000032502, ENSMUSG00000006221, ENSMUSG00000018507, ENSMUSG00000022032, ENSMUSG00000030283, ENSMUSG00000032350, ENSMUSG00000002393, ENSMUSG00000031489, ENSMUSG00000057329, ENSMUSG00000032060, ENSMUSG00000029553, ENSMUSG00000004951,…	2742	50	11387	1.74418	1	0.32701	15.5468
GOTERM_BP_FAT	GO:0003001~generation of a signal involved in cell-cell signaling	31	0.744476	0.00897914	ENSMUSG00000024897, ENSMUSG00000021071, ENSMUSG00000048482, ENSMUSG00000029071, ENSMUSG00000001018, ENSMUSG00000024261, ENSMUSG00000031668, ENSMUSG00000059498, ENSMUSG00000022973, ENSMUSG00000040488, ENSMUSG00000027882, ENSMUSG00000040612, ENSMUSG00000019906, ENSMUSG00000027273, ENSMUSG00000066392, ENSMUSG00000061601, ENSMUSG00000031906, ENSMUSG00000049044, ENSMUSG00000051209, ENSMUSG00000033768,…	2742	83	11387	1.55105	1	0.324598	15.5607
GOTERM_BP_FAT	GO:0045597~positive regulation of cell differentiation	55	1.32085	0.00908045	ENSMUSG00000029275, ENSMUSG00000048482, ENSMUSG00000048756, ENSMUSG00000021109, ENSMUSG00000031688, ENSMUSG00000062991, ENSMUSG00000032440, ENSMUSG00000036478, ENSMUSG00000030022, ENSMUSG00000050947, ENSMUSG00000031681, ENSMUSG00000022687, ENSMUSG00000020027, ENSMUSG00000039239, ENSMUSG00000066551, ENSMUSG00000048402, ENSMUSG00000021871, ENSMUSG00000024959, ENSMUSG00000002944, ENSMUSG00000030748,…	2742	167	11387	1.36769	1	0.324948	15.7224
GOTERM_BP_FAT	GO:0060445~branching involved in salivary gland morphogenesis	10	0.240154	0.00952497	ENSMUSG00000028780, ENSMUSG00000002633, ENSMUSG00000025746, ENSMUSG00000037820, ENSMUSG00000027208, ENSMUSG00000028883, ENSMUSG00000015647, ENSMUSG00000008999, ENSMUSG00000030849, ENSMUSG00000030123	2742	17	11387	2.44283	1	0.335189	16.4286
GOTERM_BP_FAT	GO:0048589~developmental growth	35	0.840538	0.00959216	ENSMUSG00000020676, ENSMUSG00000048776, ENSMUSG00000033006, ENSMUSG00000048756, ENSMUSG00000002603, ENSMUSG00000031688, ENSMUSG00000027253, ENSMUSG00000010609, ENSMUSG00000000567, ENSMUSG00000029547, ENSMUSG00000027454, ENSMUSG00000002633, ENSMUSG00000014599, ENSMUSG00000029378, ENSMUSG00000039097, ENSMUSG00000048402, ENSMUSG00000013663, ENSMUSG00000021796, ENSMUSG00000026834, ENSMUSG00000046223,…	2742	97	11387	1.49844	1	0.334459	16.5348
GOTERM_BP_FAT	GO:0043062~extracellular structure organization	49	1.17675	0.0095998	ENSMUSG00000028195, ENSMUSG00000029071, ENSMUSG00000050295, ENSMUSG00000020886, ENSMUSG00000027488, ENSMUSG00000062991, ENSMUSG00000027253, ENSMUSG00000053175, ENSMUSG00000015659, ENSMUSG00000024529, ENSMUSG00000046618, ENSMUSG00000027315, ENSMUSG00000029231, ENSMUSG00000039239, ENSMUSG00000022607, ENSMUSG00000026478, ENSMUSG00000066392, ENSMUSG00000033768, ENSMUSG00000019146, ENSMUSG00000067006,…	2742	146	11387	1.39375	1	0.332064	16.5469
GOTERM_BP_FAT	GO:0022612~gland morphogenesis	30	0.720461	0.00964948	ENSMUSG00000020676, ENSMUSG00000048776, ENSMUSG00000028364, ENSMUSG00000037820, ENSMUSG00000027208, ENSMUSG00000035451, ENSMUSG00000002603, ENSMUSG00000028883, ENSMUSG00000028780, ENSMUSG00000000567, ENSMUSG00000032440, ENSMUSG00000002633, ENSMUSG00000031870, ENSMUSG00000014599, ENSMUSG00000029378, ENSMUSG00000008999, ENSMUSG00000005087, ENSMUSG00000048616, ENSMUSG00000048402, ENSMUSG00000030849,…	2742	80	11387	1.5573	1	0.330884	16.6253
GOTERM_MF_FAT	GO:0005326~neurotransmitter transporter activity	11	0.264169	0.00967678	ENSMUSG00000039728, ENSMUSG00000039714, ENSMUSG00000030310, ENSMUSG00000027894, ENSMUSG00000055368, ENSMUSG00000021565, ENSMUSG00000020838, ENSMUSG00000019558, ENSMUSG00000030109, ENSMUSG00000030096, ENSMUSG00000019894	2645	20	11105	2.30917	1	0.304271	14.9916
GOTERM_BP_FAT	GO:0016192~vesicle-mediated transport	133	3.19404	0.0097942	ENSMUSG00000021071, ENSMUSG00000041670, ENSMUSG00000020125, ENSMUSG00000001018, ENSMUSG00000024261, ENSMUSG00000028847, ENSMUSG00000020886, ENSMUSG00000001847, ENSMUSG00000015053, ENSMUSG00000027253, ENSMUSG00000027457, ENSMUSG00000039234, ENSMUSG00000039232, ENSMUSG00000032440, ENSMUSG00000023393, ENSMUSG00000004626, ENSMUSG00000021314, ENSMUSG00000071340, ENSMUSG00000004317, ENSMUSG00000024772,…	2742	458	11387	1.20595	1	0.33236	16.8535
GOTERM_BP_FAT	GO:0045859~regulation of protein kinase activity	59	1.41691	0.00979678	ENSMUSG00000020227, ENSMUSG00000036832, ENSMUSG00000004266, ENSMUSG00000021367, ENSMUSG00000019876, ENSMUSG00000062991, ENSMUSG00000021453, ENSMUSG00000028019, ENSMUSG00000032440, ENSMUSG00000032494, ENSMUSG00000023067, ENSMUSG00000024427, ENSMUSG00000000276, ENSMUSG00000029916, ENSMUSG00000029999, ENSMUSG00000021670, ENSMUSG00000022770, ENSMUSG00000020601, ENSMUSG00000040479, ENSMUSG00000031861,…	2742	182	11387	1.34624	1	0.329905	16.8576
GOTERM_BP_FAT	GO:0030334~regulation of cell migration	32	0.768492	0.0100506	ENSMUSG00000019899, ENSMUSG00000061353, ENSMUSG00000055994, ENSMUSG00000021109, ENSMUSG00000028883, ENSMUSG00000040152, ENSMUSG00000001847, ENSMUSG00000055723, ENSMUSG00000042429, ENSMUSG00000002633, ENSMUSG00000014599, ENSMUSG00000020458, ENSMUSG00000049103, ENSMUSG00000032494, ENSMUSG00000066551, ENSMUSG00000036106, ENSMUSG00000013663, ENSMUSG00000037242, ENSMUSG00000055980, ENSMUSG00000020716,…	2742	87	11387	1.52747	1	0.334327	17.2563
GOTERM_BP_FAT	GO:0034329~cell junction assembly	11	0.264169	0.0104861	ENSMUSG00000031985, ENSMUSG00000066058, ENSMUSG00000022475, ENSMUSG00000029528, ENSMUSG00000028465, ENSMUSG00000026193, ENSMUSG00000033985, ENSMUSG00000057329, ENSMUSG00000026478, ENSMUSG00000031523, ENSMUSG00000022178	2742	20	11387	2.28404	1	0.34347	17.9362
GOTERM_BP_FAT	GO:0048872~homeostasis of number of cells	38	0.912584	0.0106466	ENSMUSG00000001280, ENSMUSG00000056216, ENSMUSG00000032114, ENSMUSG00000031400, ENSMUSG00000028691, ENSMUSG00000031543, ENSMUSG00000002603, ENSMUSG00000003812, ENSMUSG00000069919, ENSMUSG00000031628, ENSMUSG00000022105, ENSMUSG00000073400, ENSMUSG00000014599, ENSMUSG00000019996, ENSMUSG00000042228, ENSMUSG00000000690, ENSMUSG00000040612, ENSMUSG00000039239, ENSMUSG00000069917, ENSMUSG00000002111,…	2742	108	11387	1.46117	1	0.345169	18.1855
GOTERM_BP_FAT	GO:0031344~regulation of cell projection organization	22	0.528338	0.0108341	ENSMUSG00000034570, ENSMUSG00000064023, ENSMUSG00000000627, ENSMUSG00000050587, ENSMUSG00000028883, ENSMUSG00000029516, ENSMUSG00000068327, ENSMUSG00000001847, ENSMUSG00000066129, ENSMUSG00000018411, ENSMUSG00000022055, ENSMUSG00000022054, ENSMUSG00000023905, ENSMUSG00000034684, ENSMUSG00000027950, ENSMUSG00000029674, ENSMUSG00000050947, ENSMUSG00000020458, ENSMUSG00000026959, ENSMUSG00000031398,…	2742	54	11387	1.69188	1	0.347532	18.4757
GOTERM_MF_FAT	GO:0043169~cation binding	920	22.0941	0.0108418	ENSMUSG00000033060, ENSMUSG00000027513, ENSMUSG00000053080, ENSMUSG00000025894, ENSMUSG00000026255, ENSMUSG00000032502, ENSMUSG00000018507, ENSMUSG00000041565, ENSMUSG00000046949, ENSMUSG00000040033, ENSMUSG00000000693, ENSMUSG00000053581, ENSMUSG00000007908, ENSMUSG00000022269, ENSMUSG00000030541, ENSMUSG00000036698, ENSMUSG00000032788, ENSMUSG00000056486, ENSMUSG00000039167, ENSMUSG00000042042,…	2645	3652	11105	1.05767	1	0.327837	16.6467
GOTERM_BP_FAT	GO:0043550~regulation of lipid kinase activity	6	0.144092	0.0108423	ENSMUSG00000009621, ENSMUSG00000055980, ENSMUSG00000022105, ENSMUSG00000037706, ENSMUSG00000033721, ENSMUSG00000001847	2742	7	11387	3.55955	1	0.345251	18.4884
GOTERM_BP_FAT	GO:0010883~regulation of lipid storage	6	0.144092	0.0108423	ENSMUSG00000025509, ENSMUSG00000037936, ENSMUSG00000025044, ENSMUSG00000002944, ENSMUSG00000024030, ENSMUSG00000032540	2742	7	11387	3.55955	1	0.345251	18.4884
GOTERM_BP_FAT	GO:0043353~enucleate erythrocyte differentiation	6	0.144092	0.0108423	ENSMUSG00000001280, ENSMUSG00000079562, ENSMUSG00000056216, ENSMUSG00000022105, ENSMUSG00000027109, ENSMUSG00000020644	2742	7	11387	3.55955	1	0.345251	18.4884
GOTERM_BP_FAT	GO:0032103~positive regulation of response to external stimulus	16	0.384246	0.0110013	ENSMUSG00000029819, ENSMUSG00000015947, ENSMUSG00000037820, ENSMUSG00000061353, ENSMUSG00000030341, ENSMUSG00000040152, ENSMUSG00000062515, ENSMUSG00000001741, ENSMUSG00000047139, ENSMUSG00000050965, ENSMUSG00000059498, ENSMUSG00000058715, ENSMUSG00000024164, ENSMUSG00000016024, ENSMUSG00000004043, ENSMUSG00000066551	2742	35	11387	1.89843	1	0.346848	18.7337
GOTERM_CC_FAT	GO:0016529~sarcoplasmic reticulum	16	0.384246	0.0110546	ENSMUSG00000020216, ENSMUSG00000020788, ENSMUSG00000044080, ENSMUSG00000032648, ENSMUSG00000031543, ENSMUSG00000040118, ENSMUSG00000030102, ENSMUSG00000030730, ENSMUSG00000057378, ENSMUSG00000019787, ENSMUSG00000030592, ENSMUSG00000007122, ENSMUSG00000038239, ENSMUSG00000061603, ENSMUSG00000021313, ENSMUSG00000038583	2616	34	10508	1.89027	0.998865	0.196467	15.1724
GOTERM_BP_FAT	GO:0051174~regulation of phosphorus metabolic process	87	2.08934	0.0110618	ENSMUSG00000034570, ENSMUSG00000020227, ENSMUSG00000021070, ENSMUSG00000055994, ENSMUSG00000036832, ENSMUSG00000022951, ENSMUSG00000001847, ENSMUSG00000004266, ENSMUSG00000021367, ENSMUSG00000019876, ENSMUSG00000062991, ENSMUSG00000009621, ENSMUSG00000028019, ENSMUSG00000021453, ENSMUSG00000032440, ENSMUSG00000037166, ENSMUSG00000032494, ENSMUSG00000023067, ENSMUSG00000066551, ENSMUSG00000049044,…	2742	286	11387	1.26327	1	0.345932	18.8269
GOTERM_BP_FAT	GO:0019220~regulation of phosphate metabolic process	87	2.08934	0.0110618	ENSMUSG00000034570, ENSMUSG00000020227, ENSMUSG00000021070, ENSMUSG00000055994, ENSMUSG00000036832, ENSMUSG00000022951, ENSMUSG00000001847, ENSMUSG00000004266, ENSMUSG00000021367, ENSMUSG00000019876, ENSMUSG00000062991, ENSMUSG00000009621, ENSMUSG00000028019, ENSMUSG00000021453, ENSMUSG00000032440, ENSMUSG00000037166, ENSMUSG00000032494, ENSMUSG00000023067, ENSMUSG00000066551, ENSMUSG00000049044,…	2742	286	11387	1.26327	1	0.345932	18.8269
GOTERM_MF_FAT	GO:0030145~manganese ion binding	48	1.15274	0.0110869	ENSMUSG00000027513, ENSMUSG00000016386, ENSMUSG00000024228, ENSMUSG00000034780, ENSMUSG00000029310, ENSMUSG00000028794, ENSMUSG00000045994, ENSMUSG00000027784, ENSMUSG00000032440, ENSMUSG00000039682, ENSMUSG00000027079, ENSMUSG00000024014, ENSMUSG00000026596, ENSMUSG00000060988, ENSMUSG00000027963, ENSMUSG00000046442, ENSMUSG00000037280, ENSMUSG00000048899, ENSMUSG00000032409, ENSMUSG00000000532,…	2645	145	11105	1.38984	1	0.327699	16.9909
GOTERM_BP_FAT	GO:0032680~regulation of tumor necrosis factor production	13	0.3122	0.011321	ENSMUSG00000030525, ENSMUSG00000020227, ENSMUSG00000055994, ENSMUSG00000032508, ENSMUSG00000047123, ENSMUSG00000041135, ENSMUSG00000059498, ENSMUSG00000053175, ENSMUSG00000038058, ENSMUSG00000051439, ENSMUSG00000058715, ENSMUSG00000016024, ENSMUSG00000044827	2742	26	11387	2.0764	1	0.349992	19.225
GOTERM_BP_FAT	GO:0016126~sterol biosynthetic process	14	0.336215	0.0113642	ENSMUSG00000032018, ENSMUSG00000059743, ENSMUSG00000026675, ENSMUSG00000031168, ENSMUSG00000001467, ENSMUSG00000021670, ENSMUSG00000006517, ENSMUSG00000058258, ENSMUSG00000050370, ENSMUSG00000027952, ENSMUSG00000021252, ENSMUSG00000027875, ENSMUSG00000045294, ENSMUSG00000031604	2742	29	11387	2.0048	1	0.348642	19.2912
GOTERM_BP_FAT	GO:0051325~interphase	21	0.504323	0.0114862	ENSMUSG00000057469, ENSMUSG00000032113, ENSMUSG00000022369, ENSMUSG00000000296, ENSMUSG00000039960, ENSMUSG00000025809, ENSMUSG00000028333, ENSMUSG00000002297, ENSMUSG00000017716, ENSMUSG00000020184, ENSMUSG00000038482, ENSMUSG00000026605, ENSMUSG00000036390, ENSMUSG00000024617, ENSMUSG00000022105, ENSMUSG00000021379, ENSMUSG00000035390, ENSMUSG00000057329, ENSMUSG00000042903, ENSMUSG00000007812,…	2742	51	11387	1.70998	1	0.349245	19.4777
GOTERM_BP_FAT	GO:0006814~sodium ion transport	41	0.98463	0.0115257	ENSMUSG00000020331, ENSMUSG00000040907, ENSMUSG00000070570, ENSMUSG00000075316, ENSMUSG00000023169, ENSMUSG00000070304, ENSMUSG00000027340, ENSMUSG00000064329, ENSMUSG00000026576, ENSMUSG00000034224, ENSMUSG00000000197, ENSMUSG00000009292, ENSMUSG00000032754, ENSMUSG00000041329, ENSMUSG00000036123, ENSMUSG00000061171, ENSMUSG00000060961, ENSMUSG00000046480, ENSMUSG00000022462, ENSMUSG00000029321,…	2742	119	11387	1.4308	1	0.347832	19.538
GOTERM_BP_FAT	GO:0002252~immune effector process	41	0.98463	0.0115257	ENSMUSG00000056216, ENSMUSG00000005370, ENSMUSG00000036887, ENSMUSG00000015947, ENSMUSG00000028691, ENSMUSG00000020125, ENSMUSG00000026399, ENSMUSG00000055994, ENSMUSG00000026656, ENSMUSG00000032508, ENSMUSG00000004266, ENSMUSG00000061780, ENSMUSG00000059498, ENSMUSG00000053175, ENSMUSG00000027639, ENSMUSG00000021948, ENSMUSG00000026365, ENSMUSG00000024151, ENSMUSG00000023224, ENSMUSG00000032202,…	2742	119	11387	1.4308	1	0.347832	19.538
GOTERM_BP_FAT	GO:0001505~regulation of neurotransmitter levels	24	0.576369	0.011963	ENSMUSG00000033768, ENSMUSG00000039714, ENSMUSG00000021071, ENSMUSG00000029071, ENSMUSG00000070570, ENSMUSG00000001018, ENSMUSG00000026986, ENSMUSG00000024261, ENSMUSG00000003872, ENSMUSG00000035936, ENSMUSG00000070880, ENSMUSG00000031840, ENSMUSG00000022973, ENSMUSG00000023328, ENSMUSG00000026317, ENSMUSG00000019906, ENSMUSG00000029608, ENSMUSG00000059602, ENSMUSG00000027273, ENSMUSG00000024109,…	2742	61	11387	1.63389	1	0.35599	20.2029
GOTERM_MF_FAT	GO:0008201~heparin binding	30	0.720461	0.0120109	ENSMUSG00000029816, ENSMUSG00000028195, ENSMUSG00000004098, ENSMUSG00000020125, ENSMUSG00000029838, ENSMUSG00000052512, ENSMUSG00000040152, ENSMUSG00000022523, ENSMUSG00000030786, ENSMUSG00000035373, ENSMUSG00000025551, ENSMUSG00000026193, ENSMUSG00000019997, ENSMUSG00000008999, ENSMUSG00000056399, ENSMUSG00000026365, ENSMUSG00000058806, ENSMUSG00000032496, ENSMUSG00000066551, ENSMUSG00000009350,…	2645	82	11105	1.53603	1	0.343464	18.277
GOTERM_BP_FAT	GO:0048878~chemical homeostasis	103	2.47358	0.0121386	ENSMUSG00000048756, ENSMUSG00000021109, ENSMUSG00000032648, ENSMUSG00000022125, ENSMUSG00000022122, ENSMUSG00000062991, ENSMUSG00000050947, ENSMUSG00000021313, ENSMUSG00000019970, ENSMUSG00000024959, ENSMUSG00000019146, ENSMUSG00000025880, ENSMUSG00000001270, ENSMUSG00000022770, ENSMUSG00000038239, ENSMUSG00000014786, ENSMUSG00000025889, ENSMUSG00000035112, ENSMUSG00000048376, ENSMUSG00000031302,…	2742	347	11387	1.23268	1	0.357776	20.4684
GOTERM_BP_FAT	GO:0009719~response to endogenous stimulus	56	1.34486	0.0122614	ENSMUSG00000072849, ENSMUSG00000030218, ENSMUSG00000025246, ENSMUSG00000022951, ENSMUSG00000053907, ENSMUSG00000058207, ENSMUSG00000032440, ENSMUSG00000025408, ENSMUSG00000029378, ENSMUSG00000000416, ENSMUSG00000032737, ENSMUSG00000066551, ENSMUSG00000019970, ENSMUSG00000055980, ENSMUSG00000031490, ENSMUSG00000027540, ENSMUSG00000026834, ENSMUSG00000024789, ENSMUSG00000020044, ENSMUSG00000037428,…	2742	173	11387	1.34426	1	0.358295	20.6535
GOTERM_BP_FAT	GO:0051241~negative regulation of multicellular organismal process	34	0.816523	0.0122659	ENSMUSG00000030525, ENSMUSG00000032114, ENSMUSG00000020227, ENSMUSG00000055994, ENSMUSG00000026797, ENSMUSG00000024386, ENSMUSG00000020077, ENSMUSG00000007827, ENSMUSG00000030730, ENSMUSG00000042605, ENSMUSG00000042429, ENSMUSG00000027611, ENSMUSG00000000567, ENSMUSG00000032440, ENSMUSG00000047139, ENSMUSG00000031668, ENSMUSG00000022865, ENSMUSG00000037996, ENSMUSG00000022935, ENSMUSG00000031489,…	2742	95	11387	1.48627	1	0.356062	20.6603
GOTERM_BP_FAT	GO:0030099~myeloid cell differentiation	34	0.816523	0.0122659	ENSMUSG00000001280, ENSMUSG00000056216, ENSMUSG00000031400, ENSMUSG00000032750, ENSMUSG00000002603, ENSMUSG00000031543, ENSMUSG00000003812, ENSMUSG00000029359, ENSMUSG00000025804, ENSMUSG00000021356, ENSMUSG00000069919, ENSMUSG00000022105, ENSMUSG00000010609, ENSMUSG00000073400, ENSMUSG00000032440, ENSMUSG00000041515, ENSMUSG00000042228, ENSMUSG00000047798, ENSMUSG00000025199, ENSMUSG00000069917,…	2742	95	11387	1.48627	1	0.356062	20.6603
GOTERM_BP_FAT	GO:0014706~striated muscle tissue development	42	1.00865	0.0123711	ENSMUSG00000072720, ENSMUSG00000031972, ENSMUSG00000029071, ENSMUSG00000028364, ENSMUSG00000018830, ENSMUSG00000025809, ENSMUSG00000050295, ENSMUSG00000002603, ENSMUSG00000022951, ENSMUSG00000010066, ENSMUSG00000027488, ENSMUSG00000038160, ENSMUSG00000027253, ENSMUSG00000062991, ENSMUSG00000002633, ENSMUSG00000030470, ENSMUSG00000022865, ENSMUSG00000062312, ENSMUSG00000005583, ENSMUSG00000032494,…	2742	123	11387	1.41803	1	0.356185	20.8186
GOTERM_MF_FAT	GO:0004653~polypeptide N-acetylgalactosaminyltransferase activity	9	0.216138	0.012779	ENSMUSG00000024064, ENSMUSG00000060988, ENSMUSG00000026994, ENSMUSG00000021903, ENSMUSG00000037280, ENSMUSG00000021130, ENSMUSG00000031826, ENSMUSG00000020520, ENSMUSG00000026828	2645	15	11105	2.51909	1	0.354754	19.3317
GOTERM_MF_FAT	GO:0004143~diacylglycerol kinase activity	9	0.216138	0.012779	ENSMUSG00000000276, ENSMUSG00000040479, ENSMUSG00000038665, ENSMUSG00000034731, ENSMUSG00000036095, ENSMUSG00000029916, ENSMUSG00000025357, ENSMUSG00000022861, ENSMUSG00000070738	2645	15	11105	2.51909	1	0.354754	19.3317
GOTERM_BP_FAT	GO:0051099~positive regulation of binding	19	0.456292	0.0128238	ENSMUSG00000001175, ENSMUSG00000058099, ENSMUSG00000020227, ENSMUSG00000032508, ENSMUSG00000055994, ENSMUSG00000029287, ENSMUSG00000002603, ENSMUSG00000008730, ENSMUSG00000024927, ENSMUSG00000000290, ENSMUSG00000026778, ENSMUSG00000054717, ENSMUSG00000021356, ENSMUSG00000047123, ENSMUSG00000002633, ENSMUSG00000041135, ENSMUSG00000031668, ENSMUSG00000042895, ENSMUSG00000062329	2742	45	11387	1.75341	1	0.364206	21.4965
GOTERM_MF_FAT	GO:0019899~enzyme binding	70	1.68108	0.0129471	ENSMUSG00000032113, ENSMUSG00000041670, ENSMUSG00000055994, ENSMUSG00000021109, ENSMUSG00000028059, ENSMUSG00000020372, ENSMUSG00000037003, ENSMUSG00000025558, ENSMUSG00000060261, ENSMUSG00000036478, ENSMUSG00000032440, ENSMUSG00000031871, ENSMUSG00000000416, ENSMUSG00000005583, ENSMUSG00000028944, ENSMUSG00000042303, ENSMUSG00000046447, ENSMUSG00000021125, ENSMUSG00000055980, ENSMUSG00000023277,…	2645	227	11105	1.29469	1	0.3524	19.561
GOTERM_MF_FAT	GO:0005516~calmodulin binding	39	0.936599	0.0130943	ENSMUSG00000016179, ENSMUSG00000020785, ENSMUSG00000018830, ENSMUSG00000054477, ENSMUSG00000029761, ENSMUSG00000055407, ENSMUSG00000030272, ENSMUSG00000057455, ENSMUSG00000024617, ENSMUSG00000027488, ENSMUSG00000041205, ENSMUSG00000020437, ENSMUSG00000033196, ENSMUSG00000004665, ENSMUSG00000056328, ENSMUSG00000026610, ENSMUSG00000059173, ENSMUSG00000001349, ENSMUSG00000057897, ENSMUSG00000069662,…	2645	114	11105	1.43632	1	0.349685	19.761
GOTERM_BP_FAT	GO:0008610~lipid biosynthetic process	83	1.99328	0.0132356	ENSMUSG00000027513, ENSMUSG00000032649, ENSMUSG00000026675, ENSMUSG00000031168, ENSMUSG00000035246, ENSMUSG00000027208, ENSMUSG00000032540, ENSMUSG00000038754, ENSMUSG00000001467, ENSMUSG00000041220, ENSMUSG00000021458, ENSMUSG00000006517, ENSMUSG00000029513, ENSMUSG00000032807, ENSMUSG00000017721, ENSMUSG00000045294, ENSMUSG00000047250, ENSMUSG00000021263, ENSMUSG00000010663, ENSMUSG00000031604,…	2742	273	11387	1.26258	1	0.371099	22.1084
GOTERM_BP_FAT	GO:0043388~positive regulation of DNA binding	18	0.432277	0.0134907	ENSMUSG00000001175, ENSMUSG00000058099, ENSMUSG00000020227, ENSMUSG00000032508, ENSMUSG00000055994, ENSMUSG00000029287, ENSMUSG00000002603, ENSMUSG00000008730, ENSMUSG00000024927, ENSMUSG00000000290, ENSMUSG00000026778, ENSMUSG00000054717, ENSMUSG00000021356, ENSMUSG00000047123, ENSMUSG00000002633, ENSMUSG00000041135, ENSMUSG00000042895, ENSMUSG00000062329	2742	42	11387	1.77977	1	0.37439	22.4851
GOTERM_BP_FAT	GO:0008285~negative regulation of cell proliferation	67	1.60903	0.0135475	ENSMUSG00000038518, ENSMUSG00000048482, ENSMUSG00000052013, ENSMUSG00000022369, ENSMUSG00000003032, ENSMUSG00000002603, ENSMUSG00000015619, ENSMUSG00000038192, ENSMUSG00000028207, ENSMUSG00000004266, ENSMUSG00000024521, ENSMUSG00000024921, ENSMUSG00000036478, ENSMUSG00000032440, ENSMUSG00000031681, ENSMUSG00000031871, ENSMUSG00000000416, ENSMUSG00000039239, ENSMUSG00000032737, ENSMUSG00000023067,…	2742	214	11387	1.30018	1	0.373313	22.5688
GOTERM_BP_FAT	GO:0030593~neutrophil chemotaxis	9	0.216138	0.013674	ENSMUSG00000024578, ENSMUSG00000030786, ENSMUSG00000032114, ENSMUSG00000050965, ENSMUSG00000059498, ENSMUSG00000049130, ENSMUSG00000058715, ENSMUSG00000039239, ENSMUSG00000000290	2742	15	11387	2.49168	1	0.373757	22.7547
GOTERM_BP_FAT	GO:0060560~developmental growth involved in morphogenesis	9	0.216138	0.013674	ENSMUSG00000020676, ENSMUSG00000000567, ENSMUSG00000048776, ENSMUSG00000002633, ENSMUSG00000014599, ENSMUSG00000002603, ENSMUSG00000029378, ENSMUSG00000030849, ENSMUSG00000021994	2742	15	11387	2.49168	1	0.373757	22.7547
GOTERM_BP_FAT	GO:0006813~potassium ion transport	51	1.22478	0.0139587	ENSMUSG00000020331, ENSMUSG00000059742, ENSMUSG00000040901, ENSMUSG00000050556, ENSMUSG00000038319, ENSMUSG00000040907, ENSMUSG00000028033, ENSMUSG00000025221, ENSMUSG00000016946, ENSMUSG00000058740, ENSMUSG00000054477, ENSMUSG00000040136, ENSMUSG00000040724, ENSMUSG00000064329, ENSMUSG00000062785, ENSMUSG00000026576, ENSMUSG00000043673, ENSMUSG00000001901, ENSMUSG00000027827, ENSMUSG00000046731,…	2742	156	11387	1.35765	1	0.377571	23.1718
GOTERM_MF_FAT	GO:0005328~neurotransmitter:sodium symporter activity	10	0.240154	0.0139829	ENSMUSG00000039728, ENSMUSG00000030310, ENSMUSG00000027894, ENSMUSG00000055368, ENSMUSG00000021565, ENSMUSG00000020838, ENSMUSG00000019558, ENSMUSG00000030109, ENSMUSG00000030096, ENSMUSG00000019894	2645	18	11105	2.33249	1	0.362578	20.9593
GOTERM_BP_FAT	GO:0050864~regulation of B cell activation	21	0.504323	0.0145334	ENSMUSG00000021871, ENSMUSG00000024959, ENSMUSG00000058099, ENSMUSG00000029084, ENSMUSG00000052013, ENSMUSG00000026656, ENSMUSG00000002603, ENSMUSG00000042817, ENSMUSG00000034227, ENSMUSG00000004266, ENSMUSG00000026288, ENSMUSG00000047123, ENSMUSG00000031628, ENSMUSG00000037706, ENSMUSG00000027950, ENSMUSG00000047139, ENSMUSG00000036526, ENSMUSG00000027718, ENSMUSG00000023067, ENSMUSG00000076617,…	2742	52	11387	1.6771	1	0.387367	24.007
GOTERM_BP_FAT	GO:0001503~ossification	36	0.864553	0.0145468	ENSMUSG00000001280, ENSMUSG00000050578, ENSMUSG00000029816, ENSMUSG00000048776, ENSMUSG00000029838, ENSMUSG00000030218, ENSMUSG00000050295, ENSMUSG00000031283, ENSMUSG00000008348, ENSMUSG00000002633, ENSMUSG00000058756, ENSMUSG00000031668, ENSMUSG00000031681, ENSMUSG00000038331, ENSMUSG00000019997, ENSMUSG00000008999, ENSMUSG00000005583, ENSMUSG00000058806, ENSMUSG00000027803, ENSMUSG00000048616,…	2742	103	11387	1.45147	1	0.38535	24.0265
GOTERM_BP_FAT	GO:0006873~cellular ion homeostasis	76	1.82517	0.0146224	ENSMUSG00000020331, ENSMUSG00000032114, ENSMUSG00000037820, ENSMUSG00000021109, ENSMUSG00000032648, ENSMUSG00000002603, ENSMUSG00000022125, ENSMUSG00000021367, ENSMUSG00000062991, ENSMUSG00000037996, ENSMUSG00000050947, ENSMUSG00000021313, ENSMUSG00000052889, ENSMUSG00000032496, ENSMUSG00000037624, ENSMUSG00000019970, ENSMUSG00000037625, ENSMUSG00000019146, ENSMUSG00000025880, ENSMUSG00000001270,…	2742	248	11387	1.27263	1	0.384638	24.1357
GOTERM_MF_FAT	GO:0005275~amine transmembrane transporter activity	22	0.528338	0.0150298	ENSMUSG00000022462, ENSMUSG00000019082, ENSMUSG00000030310, ENSMUSG00000055368, ENSMUSG00000023169, ENSMUSG00000024935, ENSMUSG00000020838, ENSMUSG00000030109, ENSMUSG00000031596, ENSMUSG00000040010, ENSMUSG00000031297, ENSMUSG00000027075, ENSMUSG00000020261, ENSMUSG00000038178, ENSMUSG00000020264, ENSMUSG00000022756, ENSMUSG00000021565, ENSMUSG00000001918, ENSMUSG00000069072, ENSMUSG00000020142,…	2645	56	11105	1.64941	1	0.377872	22.3494
GOTERM_BP_FAT	GO:0015674~di-, tri-valent inorganic cation transport	50	1.20077	0.0150583	ENSMUSG00000020788, ENSMUSG00000018340, ENSMUSG00000028532, ENSMUSG00000030730, ENSMUSG00000018507, ENSMUSG00000015652, ENSMUSG00000020432, ENSMUSG00000009292, ENSMUSG00000037996, ENSMUSG00000052889, ENSMUSG00000024112, ENSMUSG00000021313, ENSMUSG00000057914, ENSMUSG00000032496, ENSMUSG00000057897, ENSMUSG00000032741, ENSMUSG00000019146, ENSMUSG00000033720, ENSMUSG00000040373, ENSMUSG00000030707,…	2742	153	11387	1.35713	1	0.391263	24.7626
GOTERM_BP_FAT	GO:0014032~neural crest cell development	15	0.360231	0.0152847	ENSMUSG00000025969, ENSMUSG00000021109, ENSMUSG00000050295, ENSMUSG00000015647, ENSMUSG00000001761, ENSMUSG00000022122, ENSMUSG00000021367, ENSMUSG00000028780, ENSMUSG00000000567, ENSMUSG00000034684, ENSMUSG00000002633, ENSMUSG00000042258, ENSMUSG00000031616, ENSMUSG00000026836, ENSMUSG00000031073	2742	33	11387	1.88764	1	0.393547	25.0862
GOTERM_BP_FAT	GO:0014033~neural crest cell differentiation	15	0.360231	0.0152847	ENSMUSG00000025969, ENSMUSG00000021109, ENSMUSG00000050295, ENSMUSG00000015647, ENSMUSG00000001761, ENSMUSG00000022122, ENSMUSG00000021367, ENSMUSG00000028780, ENSMUSG00000000567, ENSMUSG00000034684, ENSMUSG00000002633, ENSMUSG00000042258, ENSMUSG00000031616, ENSMUSG00000026836, ENSMUSG00000031073	2742	33	11387	1.88764	1	0.393547	25.0862
GOTERM_BP_FAT	GO:0051329~interphase of mitotic cell cycle	20	0.480307	0.0154669	ENSMUSG00000057469, ENSMUSG00000032113, ENSMUSG00000022369, ENSMUSG00000000296, ENSMUSG00000039960, ENSMUSG00000025809, ENSMUSG00000028333, ENSMUSG00000002297, ENSMUSG00000017716, ENSMUSG00000020184, ENSMUSG00000038482, ENSMUSG00000026605, ENSMUSG00000036390, ENSMUSG00000024617, ENSMUSG00000022105, ENSMUSG00000021379, ENSMUSG00000035390, ENSMUSG00000057329, ENSMUSG00000042903, ENSMUSG00000057897	2742	49	11387	1.69502	1	0.394916	25.3457
GOTERM_MF_FAT	GO:0015276~ligand-gated ion channel activity	35	0.840538	0.0156211	ENSMUSG00000030525, ENSMUSG00000031997, ENSMUSG00000038319, ENSMUSG00000010803, ENSMUSG00000000560, ENSMUSG00000025892, ENSMUSG00000057378, ENSMUSG00000020436, ENSMUSG00000035594, ENSMUSG00000022935, ENSMUSG00000008590, ENSMUSG00000021313, ENSMUSG00000033676, ENSMUSG00000026824, ENSMUSG00000055078, ENSMUSG00000032017, ENSMUSG00000042529, ENSMUSG00000023017, ENSMUSG00000030102, ENSMUSG00000033981,…	2645	101	11105	1.45492	1	0.383536	23.1244
GOTERM_MF_FAT	GO:0022834~ligand-gated channel activity	35	0.840538	0.0156211	ENSMUSG00000030525, ENSMUSG00000031997, ENSMUSG00000038319, ENSMUSG00000010803, ENSMUSG00000000560, ENSMUSG00000025892, ENSMUSG00000057378, ENSMUSG00000020436, ENSMUSG00000035594, ENSMUSG00000022935, ENSMUSG00000008590, ENSMUSG00000021313, ENSMUSG00000033676, ENSMUSG00000026824, ENSMUSG00000055078, ENSMUSG00000032017, ENSMUSG00000042529, ENSMUSG00000023017, ENSMUSG00000030102, ENSMUSG00000033981,…	2645	101	11105	1.45492	1	0.383536	23.1244
GOTERM_BP_FAT	GO:0040008~regulation of growth	75	1.80115	0.015677	ENSMUSG00000028195, ENSMUSG00000031400, ENSMUSG00000022454, ENSMUSG00000055994, ENSMUSG00000032508, ENSMUSG00000021109, ENSMUSG00000050295, ENSMUSG00000028883, ENSMUSG00000002603, ENSMUSG00000036437, ENSMUSG00000021365, ENSMUSG00000027656, ENSMUSG00000022781, ENSMUSG00000032440, ENSMUSG00000031398, ENSMUSG00000031489, ENSMUSG00000020027, ENSMUSG00000039239, ENSMUSG00000005069, ENSMUSG00000022607,…	2742	245	11387	1.27127	1	0.396809	25.6439
GOTERM_BP_FAT	GO:0048008~platelet-derived growth factor receptor signaling pathway	11	0.264169	0.0157678	ENSMUSG00000038393, ENSMUSG00000028019, ENSMUSG00000039844, ENSMUSG00000031538, ENSMUSG00000024750, ENSMUSG00000032220, ENSMUSG00000027777, ENSMUSG00000031955, ENSMUSG00000029231, ENSMUSG00000032515, ENSMUSG00000013663	2742	21	11387	2.17528	1	0.396351	25.7724
GOTERM_BP_FAT	GO:0006898~receptor-mediated endocytosis	11	0.264169	0.0157678	ENSMUSG00000000915, ENSMUSG00000020524, ENSMUSG00000032440, ENSMUSG00000025044, ENSMUSG00000015947, ENSMUSG00000023328, ENSMUSG00000033981, ENSMUSG00000022150, ENSMUSG00000031078, ENSMUSG00000034255, ENSMUSG00000036123	2742	21	11387	2.17528	1	0.396351	25.7724
GOTERM_BP_FAT	GO:0050729~positive regulation of inflammatory response	11	0.264169	0.0157678	ENSMUSG00000047139, ENSMUSG00000050965, ENSMUSG00000015947, ENSMUSG00000059498, ENSMUSG00000037820, ENSMUSG00000030341, ENSMUSG00000058715, ENSMUSG00000062515, ENSMUSG00000024164, ENSMUSG00000004043, ENSMUSG00000016024	2742	21	11387	2.17528	1	0.396351	25.7724
GOTERM_BP_FAT	GO:0006936~muscle contraction	23	0.552354	0.0158497	ENSMUSG00000031461, ENSMUSG00000020216, ENSMUSG00000038670, ENSMUSG00000051747, ENSMUSG00000018830, ENSMUSG00000020061, ENSMUSG00000028834, ENSMUSG00000029761, ENSMUSG00000057378, ENSMUSG00000035783, ENSMUSG00000022770, ENSMUSG00000052374, ENSMUSG00000030592, ENSMUSG00000021669, ENSMUSG00000010609, ENSMUSG00000028464, ENSMUSG00000027950, ENSMUSG00000020623, ENSMUSG00000021540, ENSMUSG00000033196,…	2742	59	11387	1.61889	1	0.395726	25.8881
GOTERM_CC_FAT	GO:0016327~apicolateral plasma membrane	35	0.840538	0.015889	ENSMUSG00000066058, ENSMUSG00000044393, ENSMUSG00000019851, ENSMUSG00000032232, ENSMUSG00000034282, ENSMUSG00000028059, ENSMUSG00000053062, ENSMUSG00000030766, ENSMUSG00000030020, ENSMUSG00000022865, ENSMUSG00000031871, ENSMUSG00000039518, ENSMUSG00000019906, ENSMUSG00000038064, ENSMUSG00000055976, ENSMUSG00000037625, ENSMUSG00000061859, ENSMUSG00000022297, ENSMUSG00000039473, ENSMUSG00000069441,…	2616	97	10508	1.44937	0.999943	0.26311	21.1078
GOTERM_CC_FAT	GO:0034705~potassium channel complex	26	0.6244	0.0159161	ENSMUSG00000050556, ENSMUSG00000028033, ENSMUSG00000016946, ENSMUSG00000040724, ENSMUSG00000064329, ENSMUSG00000062785, ENSMUSG00000043673, ENSMUSG00000058975, ENSMUSG00000046731, ENSMUSG00000022342, ENSMUSG00000037624, ENSMUSG00000045246, ENSMUSG00000011751, ENSMUSG00000046523, ENSMUSG00000038077, ENSMUSG00000036225, ENSMUSG00000040896, ENSMUSG00000026608, ENSMUSG00000040164, ENSMUSG00000017615,…	2616	67	10508	1.55877	0.999944	0.256638	21.1399
GOTERM_CC_FAT	GO:0008076~voltage-gated potassium channel complex	26	0.6244	0.0159161	ENSMUSG00000050556, ENSMUSG00000028033, ENSMUSG00000016946, ENSMUSG00000040724, ENSMUSG00000064329, ENSMUSG00000062785, ENSMUSG00000043673, ENSMUSG00000058975, ENSMUSG00000046731, ENSMUSG00000022342, ENSMUSG00000037624, ENSMUSG00000045246, ENSMUSG00000011751, ENSMUSG00000046523, ENSMUSG00000038077, ENSMUSG00000036225, ENSMUSG00000040896, ENSMUSG00000026608, ENSMUSG00000040164, ENSMUSG00000017615,…	2616	67	10508	1.55877	0.999944	0.256638	21.1399
GOTERM_CC_FAT	GO:0005626~insoluble fraction	141	3.38617	0.0162228	ENSMUSG00000062647, ENSMUSG00000034570, ENSMUSG00000021071, ENSMUSG00000048756, ENSMUSG00000001018, ENSMUSG00000035431, ENSMUSG00000020886, ENSMUSG00000001847, ENSMUSG00000001467, ENSMUSG00000007440, ENSMUSG00000050511, ENSMUSG00000045613, ENSMUSG00000028980, ENSMUSG00000027457, ENSMUSG00000026322, ENSMUSG00000002799, ENSMUSG00000047250, ENSMUSG00000036932, ENSMUSG00000024960, ENSMUSG00000015766,…	2616	480	10508	1.17994	0.999954	0.254309	21.503
GOTERM_BP_FAT	GO:0042116~macrophage activation	7	0.168108	0.0163095	ENSMUSG00000047123, ENSMUSG00000025889, ENSMUSG00000035673, ENSMUSG00000052336, ENSMUSG00000031596, ENSMUSG00000016024, ENSMUSG00000044827	2742	10	11387	2.90697	1	0.40234	26.5348
GOTERM_BP_FAT	GO:0048167~regulation of synaptic plasticity	19	0.456292	0.0164311	ENSMUSG00000020716, ENSMUSG00000048482, ENSMUSG00000041670, ENSMUSG00000028833, ENSMUSG00000031574, ENSMUSG00000020886, ENSMUSG00000026797, ENSMUSG00000024617, ENSMUSG00000042429, ENSMUSG00000030302, ENSMUSG00000025889, ENSMUSG00000010609, ENSMUSG00000032356, ENSMUSG00000037996, ENSMUSG00000022935, ENSMUSG00000026959, ENSMUSG00000022240, ENSMUSG00000049583, ENSMUSG00000022415	2742	46	11387	1.71529	1	0.402439	26.7049
GOTERM_BP_FAT	GO:0033674~positive regulation of kinase activity	42	1.00865	0.0164312	ENSMUSG00000036095, ENSMUSG00000036832, ENSMUSG00000022861, ENSMUSG00000001847, ENSMUSG00000021367, ENSMUSG00000025422, ENSMUSG00000071369, ENSMUSG00000062991, ENSMUSG00000009621, ENSMUSG00000021453, ENSMUSG00000028019, ENSMUSG00000042429, ENSMUSG00000029528, ENSMUSG00000024998, ENSMUSG00000032440, ENSMUSG00000037706, ENSMUSG00000014599, ENSMUSG00000047139, ENSMUSG00000035020, ENSMUSG00000032494,…	2742	125	11387	1.39534	1	0.400254	26.705
GOTERM_MF_FAT	GO:0015294~solute:cation symporter activity	26	0.6244	0.0165316	ENSMUSG00000039728, ENSMUSG00000030310, ENSMUSG00000026791, ENSMUSG00000029321, ENSMUSG00000027219, ENSMUSG00000070570, ENSMUSG00000055368, ENSMUSG00000024935, ENSMUSG00000020838, ENSMUSG00000030109, ENSMUSG00000027340, ENSMUSG00000019894, ENSMUSG00000020261, ENSMUSG00000025726, ENSMUSG00000022664, ENSMUSG00000028645, ENSMUSG00000020264, ENSMUSG00000027894, ENSMUSG00000018566, ENSMUSG00000021565,…	2645	70	11105	1.55944	1	0.394886	24.3035
GOTERM_BP_FAT	GO:0051094~positive regulation of developmental process	64	1.53698	0.0168192	ENSMUSG00000029275, ENSMUSG00000048482, ENSMUSG00000048756, ENSMUSG00000021109, ENSMUSG00000037568, ENSMUSG00000031688, ENSMUSG00000015053, ENSMUSG00000022025, ENSMUSG00000062991, ENSMUSG00000036478, ENSMUSG00000032440, ENSMUSG00000030022, ENSMUSG00000031681, ENSMUSG00000050947, ENSMUSG00000022687, ENSMUSG00000020027, ENSMUSG00000021765, ENSMUSG00000039239, ENSMUSG00000048402, ENSMUSG00000066551,…	2742	205	11387	1.29649	1	0.405324	27.2453
GOTERM_BP_FAT	GO:0044092~negative regulation of molecular function	43	1.03266	0.0174307	ENSMUSG00000056216, ENSMUSG00000020227, ENSMUSG00000048776, ENSMUSG00000055994, ENSMUSG00000060206, ENSMUSG00000034227, ENSMUSG00000061311, ENSMUSG00000004266, ENSMUSG00000050511, ENSMUSG00000036390, ENSMUSG00000019876, ENSMUSG00000002289, ENSMUSG00000021453, ENSMUSG00000031628, ENSMUSG00000042429, ENSMUSG00000022105, ENSMUSG00000029547, ENSMUSG00000025408, ENSMUSG00000058756, ENSMUSG00000050965,…	2742	129	11387	1.38427	1	0.41435	28.0892
GOTERM_BP_FAT	GO:0048514~blood vessel morphogenesis	60	1.44092	0.0181467	ENSMUSG00000028195, ENSMUSG00000001517, ENSMUSG00000037820, ENSMUSG00000061353, ENSMUSG00000021109, ENSMUSG00000050295, ENSMUSG00000021367, ENSMUSG00000028780, ENSMUSG00000032440, ENSMUSG00000025348, ENSMUSG00000005583, ENSMUSG00000032494, ENSMUSG00000034520, ENSMUSG00000039239, ENSMUSG00000022607, ENSMUSG00000010660, ENSMUSG00000013663, ENSMUSG00000025880, ENSMUSG00000029999, ENSMUSG00000030849,…	2742	191	11387	1.30455	1	0.424977	29.0655
GOTERM_CC_FAT	GO:0070160~occluding junction	27	0.648415	0.0182651	ENSMUSG00000066058, ENSMUSG00000032232, ENSMUSG00000028059, ENSMUSG00000053062, ENSMUSG00000030766, ENSMUSG00000022865, ENSMUSG00000031871, ENSMUSG00000019906, ENSMUSG00000038064, ENSMUSG00000055976, ENSMUSG00000037625, ENSMUSG00000061859, ENSMUSG00000039473, ENSMUSG00000046798, ENSMUSG00000032531, ENSMUSG00000003872, ENSMUSG00000045095, ENSMUSG00000021638, ENSMUSG00000038235, ENSMUSG00000022512,…	2616	71	10508	1.52752	0.999987	0.274779	23.881
GOTERM_CC_FAT	GO:0005923~tight junction	27	0.648415	0.0182651	ENSMUSG00000066058, ENSMUSG00000032232, ENSMUSG00000028059, ENSMUSG00000053062, ENSMUSG00000030766, ENSMUSG00000022865, ENSMUSG00000031871, ENSMUSG00000019906, ENSMUSG00000038064, ENSMUSG00000055976, ENSMUSG00000037625, ENSMUSG00000061859, ENSMUSG00000039473, ENSMUSG00000046798, ENSMUSG00000032531, ENSMUSG00000003872, ENSMUSG00000045095, ENSMUSG00000021638, ENSMUSG00000038235, ENSMUSG00000022512,…	2616	71	10508	1.52752	0.999987	0.274779	23.881
GOTERM_BP_FAT	GO:0010810~regulation of cell-substrate adhesion	17	0.408261	0.0184133	ENSMUSG00000029304, ENSMUSG00000020716, ENSMUSG00000028195, ENSMUSG00000040152, ENSMUSG00000024076, ENSMUSG00000034488, ENSMUSG00000043013, ENSMUSG00000058297, ENSMUSG00000021549, ENSMUSG00000014599, ENSMUSG00000023886, ENSMUSG00000057329, ENSMUSG00000032494, ENSMUSG00000021136, ENSMUSG00000032462, ENSMUSG00000042961, ENSMUSG00000013663	2742	40	11387	1.76494	1	0.427463	29.4258
GOTERM_MF_FAT	GO:0004993~serotonin receptor activity	8	0.192123	0.0185839	ENSMUSG00000070687, ENSMUSG00000026228, ENSMUSG00000026322, ENSMUSG00000032269, ENSMUSG00000049511, ENSMUSG00000024798, ENSMUSG00000008590, ENSMUSG00000041380	2645	13	11105	2.58368	1	0.425711	26.8992
GOTERM_BP_FAT	GO:0006816~calcium ion transport	40	0.960615	0.0191886	ENSMUSG00000020866, ENSMUSG00000030525, ENSMUSG00000031997, ENSMUSG00000020788, ENSMUSG00000018340, ENSMUSG00000036251, ENSMUSG00000040118, ENSMUSG00000028532, ENSMUSG00000010066, ENSMUSG00000030730, ENSMUSG00000018507, ENSMUSG00000024617, ENSMUSG00000031376, ENSMUSG00000010609, ENSMUSG00000009292, ENSMUSG00000037996, ENSMUSG00000021313, ENSMUSG00000024112, ENSMUSG00000052889, ENSMUSG00000032754,…	2742	119	11387	1.3959	1	0.438646	30.4637
GOTERM_BP_FAT	GO:0050770~regulation of axonogenesis	16	0.384246	0.0194004	ENSMUSG00000064023, ENSMUSG00000000627, ENSMUSG00000050587, ENSMUSG00000028883, ENSMUSG00000018411, ENSMUSG00000022055, ENSMUSG00000022054, ENSMUSG00000023905, ENSMUSG00000034684, ENSMUSG00000029674, ENSMUSG00000050947, ENSMUSG00000020458, ENSMUSG00000026959, ENSMUSG00000031398, ENSMUSG00000027954, ENSMUSG00000022607	2742	37	11387	1.79581	1	0.440028	30.7448
GOTERM_BP_FAT	GO:0042592~homeostatic process	156	3.7464	0.0194369	ENSMUSG00000021072, ENSMUSG00000048756, ENSMUSG00000032648, ENSMUSG00000021109, ENSMUSG00000018196, ENSMUSG00000022125, ENSMUSG00000001847, ENSMUSG00000022122, ENSMUSG00000062991, ENSMUSG00000025408, ENSMUSG00000050947, ENSMUSG00000021313, ENSMUSG00000000690, ENSMUSG00000036932, ENSMUSG00000039239, ENSMUSG00000019970, ENSMUSG00000006464, ENSMUSG00000024959, ENSMUSG00000019146, ENSMUSG00000025880,…	2742	556	11387	1.16518	1	0.438444	30.7931
GOTERM_BP_FAT	GO:0051347~positive regulation of transferase activity	43	1.03266	0.0199064	ENSMUSG00000036095, ENSMUSG00000036832, ENSMUSG00000022861, ENSMUSG00000001847, ENSMUSG00000021367, ENSMUSG00000025422, ENSMUSG00000071369, ENSMUSG00000062991, ENSMUSG00000009621, ENSMUSG00000021453, ENSMUSG00000028019, ENSMUSG00000042429, ENSMUSG00000029528, ENSMUSG00000024998, ENSMUSG00000032440, ENSMUSG00000037706, ENSMUSG00000014599, ENSMUSG00000047139, ENSMUSG00000035020, ENSMUSG00000032494,…	2742	130	11387	1.37362	1	0.444095	31.4119
GOTERM_CC_FAT	GO:0019717~synaptosome	25	0.600384	0.0205202	ENSMUSG00000053825, ENSMUSG00000034891, ENSMUSG00000033595, ENSMUSG00000021071, ENSMUSG00000010825, ENSMUSG00000002103, ENSMUSG00000000627, ENSMUSG00000029071, ENSMUSG00000001018, ENSMUSG00000070570, ENSMUSG00000001507, ENSMUSG00000025809, ENSMUSG00000003872, ENSMUSG00000023017, ENSMUSG00000020886, ENSMUSG00000027457, ENSMUSG00000025889, ENSMUSG00000040640, ENSMUSG00000026959, ENSMUSG00000004633,…	2616	65	10508	1.54493	0.999997	0.296242	26.4286
GOTERM_BP_FAT	GO:0042391~regulation of membrane potential	39	0.936599	0.0207427	ENSMUSG00000020866, ENSMUSG00000062078, ENSMUSG00000030525, ENSMUSG00000020331, ENSMUSG00000031425, ENSMUSG00000038319, ENSMUSG00000022763, ENSMUSG00000027674, ENSMUSG00000002603, ENSMUSG00000041607, ENSMUSG00000021367, ENSMUSG00000064329, ENSMUSG00000062991, ENSMUSG00000042429, ENSMUSG00000050947, ENSMUSG00000022935, ENSMUSG00000062312, ENSMUSG00000020591, ENSMUSG00000037624, ENSMUSG00000037625,…	2742	116	11387	1.3962	1	0.455564	32.5011
GOTERM_BP_FAT	GO:0032844~regulation of homeostatic process	22	0.528338	0.0209384	ENSMUSG00000020866, ENSMUSG00000020716, ENSMUSG00000064023, ENSMUSG00000048756, ENSMUSG00000034462, ENSMUSG00000025880, ENSMUSG00000021109, ENSMUSG00000002603, ENSMUSG00000028717, ENSMUSG00000026288, ENSMUSG00000030592, ENSMUSG00000053436, ENSMUSG00000032350, ENSMUSG00000033055, ENSMUSG00000031668, ENSMUSG00000047139, ENSMUSG00000048376, ENSMUSG00000058715, ENSMUSG00000021313, ENSMUSG00000057329,…	2742	57	11387	1.60284	1	0.456506	32.7535
GOTERM_BP_FAT	GO:0034330~cell junction organization	14	0.336215	0.0212326	ENSMUSG00000031985, ENSMUSG00000066058, ENSMUSG00000022475, ENSMUSG00000056569, ENSMUSG00000031523, ENSMUSG00000028465, ENSMUSG00000029528, ENSMUSG00000022865, ENSMUSG00000033985, ENSMUSG00000026193, ENSMUSG00000057329, ENSMUSG00000026478, ENSMUSG00000037643, ENSMUSG00000022178	2742	31	11387	1.87546	1	0.458995	33.1314
GOTERM_BP_FAT	GO:0051270~regulation of cell motion	35	0.840538	0.0213208	ENSMUSG00000019899, ENSMUSG00000061353, ENSMUSG00000055994, ENSMUSG00000021109, ENSMUSG00000028883, ENSMUSG00000040152, ENSMUSG00000001847, ENSMUSG00000055723, ENSMUSG00000042429, ENSMUSG00000002633, ENSMUSG00000014599, ENSMUSG00000049103, ENSMUSG00000020458, ENSMUSG00000031398, ENSMUSG00000032494, ENSMUSG00000066551, ENSMUSG00000036106, ENSMUSG00000006464, ENSMUSG00000013663, ENSMUSG00000037242,…	2742	102	11387	1.42498	1	0.45821	33.2444
GOTERM_BP_FAT	GO:0001906~cell killing	9	0.216138	0.0216636	ENSMUSG00000032202, ENSMUSG00000056216, ENSMUSG00000040314, ENSMUSG00000028691, ENSMUSG00000015947, ENSMUSG00000020125, ENSMUSG00000059498, ENSMUSG00000004266, ENSMUSG00000015950	2742	16	11387	2.33595	1	0.461406	33.6815
GOTERM_BP_FAT	GO:0008543~fibroblast growth factor receptor signaling pathway	13	0.3122	0.0219878	ENSMUSG00000057967, ENSMUSG00000021974, ENSMUSG00000023266, ENSMUSG00000050917, ENSMUSG00000054008, ENSMUSG00000027208, ENSMUSG00000019997, ENSMUSG00000036585, ENSMUSG00000030849, ENSMUSG00000024241, ENSMUSG00000031074, ENSMUSG00000029337, ENSMUSG00000031073	2742	28	11387	1.92809	1	0.46426	34.0924
GOTERM_BP_FAT	GO:0016311~dephosphorylation	45	1.08069	0.0220424	ENSMUSG00000033295, ENSMUSG00000013236, ENSMUSG00000030854, ENSMUSG00000027531, ENSMUSG00000037628, ENSMUSG00000036057, ENSMUSG00000031506, ENSMUSG00000039384, ENSMUSG00000030522, ENSMUSG00000020151, ENSMUSG00000034765, ENSMUSG00000055493, ENSMUSG00000042121, ENSMUSG00000034573, ENSMUSG00000020154, ENSMUSG00000004266, ENSMUSG00000030002, ENSMUSG00000027784, ENSMUSG00000024525, ENSMUSG00000021987,…	2742	138	11387	1.35418	1	0.462949	34.1614
GOTERM_CC_FAT	GO:0042995~cell projection	159	3.81844	0.0221316	ENSMUSG00000031442, ENSMUSG00000025969, ENSMUSG00000034570, ENSMUSG00000030310, ENSMUSG00000075273, ENSMUSG00000021109, ENSMUSG00000024261, ENSMUSG00000029516, ENSMUSG00000022783, ENSMUSG00000001847, ENSMUSG00000028059, ENSMUSG00000029581, ENSMUSG00000060261, ENSMUSG00000021262, ENSMUSG00000036766, ENSMUSG00000039239, ENSMUSG00000006464, ENSMUSG00000020486, ENSMUSG00000027500, ENSMUSG00000028833,…	2616	552	10508	1.15702	0.999999	0.308554	28.2
GOTERM_BP_FAT	GO:0048738~cardiac muscle tissue development	21	0.504323	0.0225047	ENSMUSG00000072720, ENSMUSG00000051747, ENSMUSG00000025880, ENSMUSG00000025809, ENSMUSG00000018830, ENSMUSG00000050295, ENSMUSG00000068614, ENSMUSG00000029287, ENSMUSG00000022587, ENSMUSG00000021650, ENSMUSG00000020900, ENSMUSG00000038160, ENSMUSG00000062991, ENSMUSG00000022865, ENSMUSG00000030470, ENSMUSG00000032494, ENSMUSG00000038583, ENSMUSG00000034520, ENSMUSG00000039239, ENSMUSG00000013663,…	2742	54	11387	1.61498	1	0.467838	34.7426
GOTERM_BP_FAT	GO:0050727~regulation of inflammatory response	21	0.504323	0.0225047	ENSMUSG00000030525, ENSMUSG00000015947, ENSMUSG00000037820, ENSMUSG00000026656, ENSMUSG00000030341, ENSMUSG00000062515, ENSMUSG00000031596, ENSMUSG00000032420, ENSMUSG00000042429, ENSMUSG00000050965, ENSMUSG00000047139, ENSMUSG00000059498, ENSMUSG00000035673, ENSMUSG00000058715, ENSMUSG00000026365, ENSMUSG00000028599, ENSMUSG00000044786, ENSMUSG00000024164, ENSMUSG00000016024, ENSMUSG00000004043,…	2742	54	11387	1.61498	1	0.467838	34.7426
GOTERM_BP_FAT	GO:0045103~intermediate filament-based process	12	0.288184	0.022543	ENSMUSG00000022055, ENSMUSG00000045545, ENSMUSG00000022054, ENSMUSG00000002633, ENSMUSG00000020932, ENSMUSG00000026728, ENSMUSG00000058354, ENSMUSG00000026317, ENSMUSG00000001333, ENSMUSG00000034336, ENSMUSG00000020396, ENSMUSG00000018736	2742	25	11387	1.99335	1	0.466284	34.7904
GOTERM_BP_FAT	GO:0043392~negative regulation of DNA binding	12	0.288184	0.022543	ENSMUSG00000056216, ENSMUSG00000058756, ENSMUSG00000048776, ENSMUSG00000025408, ENSMUSG00000031328, ENSMUSG00000024789, ENSMUSG00000005413, ENSMUSG00000055994, ENSMUSG00000001761, ENSMUSG00000060206, ENSMUSG00000036940, ENSMUSG00000034227	2742	25	11387	1.99335	1	0.466284	34.7904
GOTERM_BP_FAT	GO:0031345~negative regulation of cell projection organization	10	0.240154	0.0225728	ENSMUSG00000034570, ENSMUSG00000064023, ENSMUSG00000034684, ENSMUSG00000000627, ENSMUSG00000031398, ENSMUSG00000020458, ENSMUSG00000028883, ENSMUSG00000029516, ENSMUSG00000068327, ENSMUSG00000022607	2742	19	11387	2.18569	1	0.464619	34.8277
GOTERM_MF_FAT	GO:0008146~sulfotransferase activity	16	0.384246	0.0228125	ENSMUSG00000046321, ENSMUSG00000051022, ENSMUSG00000030711, ENSMUSG00000040151, ENSMUSG00000035930, ENSMUSG00000047658, ENSMUSG00000062184, ENSMUSG00000033350, ENSMUSG00000027221, ENSMUSG00000054008, ENSMUSG00000027971, ENSMUSG00000044499, ENSMUSG00000036599, ENSMUSG00000031952, ENSMUSG00000000739, ENSMUSG00000074916	2645	38	11105	1.76778	1	0.488114	31.9859
GOTERM_CC_FAT	GO:0042383~sarcolemma	19	0.456292	0.0228623	ENSMUSG00000019899, ENSMUSG00000026208, ENSMUSG00000033161, ENSMUSG00000025809, ENSMUSG00000001333, ENSMUSG00000042529, ENSMUSG00000040118, ENSMUSG00000040896, ENSMUSG00000001119, ENSMUSG00000024659, ENSMUSG00000030592, ENSMUSG00000027488, ENSMUSG00000064329, ENSMUSG00000057531, ENSMUSG00000000320, ENSMUSG00000024302, ENSMUSG00000026824, ENSMUSG00000029361, ENSMUSG00000024471	2616	46	10508	1.65912	0.999999	0.310136	28.9901
GOTERM_BP_FAT	GO:0045648~positive regulation of erythrocyte differentiation	6	0.144092	0.0232051	ENSMUSG00000053436, ENSMUSG00000033055, ENSMUSG00000048756, ENSMUSG00000021109, ENSMUSG00000028717, ENSMUSG00000026288	2742	8	11387	3.11461	1	0.4719	35.6137
GOTERM_BP_FAT	GO:0040017~positive regulation of locomotion	17	0.408261	0.0236112	ENSMUSG00000055980, ENSMUSG00000061353, ENSMUSG00000021109, ENSMUSG00000040152, ENSMUSG00000043013, ENSMUSG00000030707, ENSMUSG00000055723, ENSMUSG00000001741, ENSMUSG00000038894, ENSMUSG00000050965, ENSMUSG00000014599, ENSMUSG00000057329, ENSMUSG00000031955, ENSMUSG00000032494, ENSMUSG00000026064, ENSMUSG00000066551, ENSMUSG00000036106	2742	41	11387	1.7219	1	0.475727	36.1139
GOTERM_BP_FAT	GO:0048634~regulation of muscle development	17	0.408261	0.0236112	ENSMUSG00000022475, ENSMUSG00000000120, ENSMUSG00000030189, ENSMUSG00000002603, ENSMUSG00000020427, ENSMUSG00000030849, ENSMUSG00000004939, ENSMUSG00000026605, ENSMUSG00000021974, ENSMUSG00000032440, ENSMUSG00000036478, ENSMUSG00000002633, ENSMUSG00000022865, ENSMUSG00000022687, ENSMUSG00000057329, ENSMUSG00000026836, ENSMUSG00000048616	2742	41	11387	1.7219	1	0.475727	36.1139
GOTERM_CC_FAT	GO:0015629~actin cytoskeleton	64	1.53698	0.0241541	ENSMUSG00000026094, ENSMUSG00000032584, ENSMUSG00000031972, ENSMUSG00000029095, ENSMUSG00000024965, ENSMUSG00000029516, ENSMUSG00000023022, ENSMUSG00000022995, ENSMUSG00000020437, ENSMUSG00000019978, ENSMUSG00000042895, ENSMUSG00000000416, ENSMUSG00000026532, ENSMUSG00000056328, ENSMUSG00000032737, ENSMUSG00000028116, ENSMUSG00000039137, ENSMUSG00000020483, ENSMUSG00000058230, ENSMUSG00000011751,…	2616	202	10508	1.27266	1	0.3178	30.3671
GOTERM_BP_FAT	GO:0051216~cartilage development	27	0.648415	0.0249558	ENSMUSG00000050578, ENSMUSG00000030218, ENSMUSG00000021109, ENSMUSG00000021367, ENSMUSG00000022025, ENSMUSG00000000567, ENSMUSG00000058756, ENSMUSG00000031668, ENSMUSG00000050965, ENSMUSG00000038331, ENSMUSG00000019997, ENSMUSG00000005583, ENSMUSG00000008999, ENSMUSG00000039239, ENSMUSG00000048616, ENSMUSG00000021796, ENSMUSG00000057967, ENSMUSG00000021994, ENSMUSG00000027833, ENSMUSG00000053436,…	2742	75	11387	1.49501	1	0.492758	37.7436
GOTERM_MF_FAT	GO:0016791~phosphatase activity	69	1.65706	0.0250768	ENSMUSG00000013236, ENSMUSG00000034570, ENSMUSG00000037628, ENSMUSG00000002103, ENSMUSG00000031506, ENSMUSG00000034765, ENSMUSG00000055493, ENSMUSG00000034573, ENSMUSG00000004266, ENSMUSG00000037003, ENSMUSG00000024052, ENSMUSG00000024525, ENSMUSG00000046442, ENSMUSG00000044667, ENSMUSG00000032737, ENSMUSG00000038042, ENSMUSG00000013663, ENSMUSG00000025648, ENSMUSG00000030223, ENSMUSG00000027540,…	2645	230	11105	1.25955	1	0.514984	34.571
GOTERM_BP_FAT	GO:0001763~morphogenesis of a branching structure	40	0.960615	0.0251137	ENSMUSG00000020676, ENSMUSG00000037820, ENSMUSG00000061353, ENSMUSG00000027208, ENSMUSG00000035451, ENSMUSG00000028883, ENSMUSG00000002603, ENSMUSG00000021367, ENSMUSG00000028780, ENSMUSG00000029528, ENSMUSG00000000567, ENSMUSG00000002633, ENSMUSG00000032440, ENSMUSG00000014599, ENSMUSG00000031870, ENSMUSG00000022240, ENSMUSG00000029378, ENSMUSG00000008999, ENSMUSG00000032494, ENSMUSG00000027315,…	2742	121	11387	1.37283	1	0.492839	37.9324
GOTERM_MF_FAT	GO:0015293~symporter activity	41	0.98463	0.0254003	ENSMUSG00000039728, ENSMUSG00000030310, ENSMUSG00000026791, ENSMUSG00000037762, ENSMUSG00000070570, ENSMUSG00000023169, ENSMUSG00000027340, ENSMUSG00000019894, ENSMUSG00000020261, ENSMUSG00000022664, ENSMUSG00000020264, ENSMUSG00000028645, ENSMUSG00000026220, ENSMUSG00000020142, ENSMUSG00000060961, ENSMUSG00000032902, ENSMUSG00000003153, ENSMUSG00000022462, ENSMUSG00000019082, ENSMUSG00000029321,…	2645	126	11105	1.36617	1	0.513218	34.9327
GOTERM_BP_FAT	GO:0051090~regulation of transcription factor activity	22	0.528338	0.0255695	ENSMUSG00000056216, ENSMUSG00000058099, ENSMUSG00000048776, ENSMUSG00000031328, ENSMUSG00000020227, ENSMUSG00000055994, ENSMUSG00000032508, ENSMUSG00000002603, ENSMUSG00000029287, ENSMUSG00000024927, ENSMUSG00000034227, ENSMUSG00000000290, ENSMUSG00000026778, ENSMUSG00000047123, ENSMUSG00000058756, ENSMUSG00000025408, ENSMUSG00000002633, ENSMUSG00000041135, ENSMUSG00000005413, ENSMUSG00000042895,…	2742	58	11387	1.5752	1	0.497015	38.4744
GOTERM_BP_FAT	GO:0032868~response to insulin stimulus	22	0.528338	0.0255695	ENSMUSG00000055980, ENSMUSG00000026791, ENSMUSG00000031490, ENSMUSG00000027540, ENSMUSG00000026834, ENSMUSG00000019699, ENSMUSG00000031574, ENSMUSG00000037428, ENSMUSG00000028698, ENSMUSG00000031834, ENSMUSG00000038894, ENSMUSG00000024539, ENSMUSG00000027882, ENSMUSG00000024907, ENSMUSG00000031955, ENSMUSG00000032737, ENSMUSG00000042903, ENSMUSG00000024143, ENSMUSG00000031808, ENSMUSG00000019970,…	2742	58	11387	1.5752	1	0.497015	38.4744
GOTERM_BP_FAT	GO:0048762~mesenchymal cell differentiation	19	0.456292	0.0259556	ENSMUSG00000025969, ENSMUSG00000021109, ENSMUSG00000050295, ENSMUSG00000002603, ENSMUSG00000030849, ENSMUSG00000015647, ENSMUSG00000001761, ENSMUSG00000022122, ENSMUSG00000021367, ENSMUSG00000028780, ENSMUSG00000000567, ENSMUSG00000034684, ENSMUSG00000002633, ENSMUSG00000042258, ENSMUSG00000057329, ENSMUSG00000031616, ENSMUSG00000026836, ENSMUSG00000048616, ENSMUSG00000031073	2742	48	11387	1.64382	1	0.500167	38.9299
GOTERM_BP_FAT	GO:0030335~positive regulation of cell migration	15	0.360231	0.0265867	ENSMUSG00000055980, ENSMUSG00000061353, ENSMUSG00000021109, ENSMUSG00000040152, ENSMUSG00000043013, ENSMUSG00000030707, ENSMUSG00000055723, ENSMUSG00000038894, ENSMUSG00000014599, ENSMUSG00000057329, ENSMUSG00000031955, ENSMUSG00000032494, ENSMUSG00000026064, ENSMUSG00000066551, ENSMUSG00000036106	2742	35	11387	1.77977	1	0.506528	39.6676
GOTERM_CC_FAT	GO:0060053~neurofilament cytoskeleton	6	0.144092	0.0267257	ENSMUSG00000022055, ENSMUSG00000022054, ENSMUSG00000034336, ENSMUSG00000020396, ENSMUSG00000018736, ENSMUSG00000030554	2616	8	10508	3.01261	1	0.338412	33.0346
GOTERM_BP_FAT	GO:0007229~integrin-mediated signaling pathway	26	0.6244	0.0270016	ENSMUSG00000031425, ENSMUSG00000025809, ENSMUSG00000001281, ENSMUSG00000029528, ENSMUSG00000030786, ENSMUSG00000027613, ENSMUSG00000034664, ENSMUSG00000019997, ENSMUSG00000025348, ENSMUSG00000031312, ENSMUSG00000025964, ENSMUSG00000022607, ENSMUSG00000000157, ENSMUSG00000058230, ENSMUSG00000004508, ENSMUSG00000074240, ENSMUSG00000022817, ENSMUSG00000034116, ENSMUSG00000020758, ENSMUSG00000001507,…	2742	72	11387	1.49963	1	0.509912	40.148
GOTERM_BP_FAT	GO:0046942~carboxylic acid transport	32	0.768492	0.027022	ENSMUSG00000024897, ENSMUSG00000023169, ENSMUSG00000024659, ENSMUSG00000027340, ENSMUSG00000040010, ENSMUSG00000027075, ENSMUSG00000034224, ENSMUSG00000020261, ENSMUSG00000020264, ENSMUSG00000020142, ENSMUSG00000031808, ENSMUSG00000061171, ENSMUSG00000022462, ENSMUSG00000019082, ENSMUSG00000024935, ENSMUSG00000031596, ENSMUSG00000031297, ENSMUSG00000038178, ENSMUSG00000015342, ENSMUSG00000046959,…	2742	93	11387	1.42892	1	0.508094	40.1716
GOTERM_BP_FAT	GO:0030155~regulation of cell adhesion	32	0.768492	0.027022	ENSMUSG00000019899, ENSMUSG00000028195, ENSMUSG00000037820, ENSMUSG00000040152, ENSMUSG00000029359, ENSMUSG00000002799, ENSMUSG00000047139, ENSMUSG00000014599, ENSMUSG00000000320, ENSMUSG00000032494, ENSMUSG00000032462, ENSMUSG00000013663, ENSMUSG00000029304, ENSMUSG00000020716, ENSMUSG00000034116, ENSMUSG00000015647, ENSMUSG00000037405, ENSMUSG00000024076, ENSMUSG00000034488, ENSMUSG00000025608,…	2742	93	11387	1.42892	1	0.508094	40.1716
GOTERM_MF_FAT	GO:0005248~voltage-gated sodium channel activity	7	0.168108	0.027204	ENSMUSG00000023033, ENSMUSG00000034115, ENSMUSG00000075316, ENSMUSG00000070304, ENSMUSG00000034533, ENSMUSG00000064329, ENSMUSG00000001027	2645	11	11105	2.67176	1	0.531507	36.9151
GOTERM_BP_FAT	GO:0055082~cellular chemical homeostasis	76	1.82517	0.0278588	ENSMUSG00000020331, ENSMUSG00000032114, ENSMUSG00000037820, ENSMUSG00000021109, ENSMUSG00000032648, ENSMUSG00000002603, ENSMUSG00000022125, ENSMUSG00000021367, ENSMUSG00000062991, ENSMUSG00000037996, ENSMUSG00000050947, ENSMUSG00000021313, ENSMUSG00000052889, ENSMUSG00000032496, ENSMUSG00000037624, ENSMUSG00000019970, ENSMUSG00000037625, ENSMUSG00000019146, ENSMUSG00000025880, ENSMUSG00000001270,…	2742	255	11387	1.2377	1	0.516847	41.1291
GOTERM_BP_FAT	GO:0048732~gland development	57	1.36888	0.0278592	ENSMUSG00000020676, ENSMUSG00000037820, ENSMUSG00000030357, ENSMUSG00000050295, ENSMUSG00000027208, ENSMUSG00000028883, ENSMUSG00000002603, ENSMUSG00000019256, ENSMUSG00000022843, ENSMUSG00000015053, ENSMUSG00000028780, ENSMUSG00000032440, ENSMUSG00000031870, ENSMUSG00000020027, ENSMUSG00000000416, ENSMUSG00000029378, ENSMUSG00000025199, ENSMUSG00000048616, ENSMUSG00000048402, ENSMUSG00000013663,…	2742	184	11387	1.28647	1	0.514779	41.1295
GOTERM_CC_FAT	GO:0005624~membrane fraction	134	3.21806	0.0281944	ENSMUSG00000062647, ENSMUSG00000034570, ENSMUSG00000021071, ENSMUSG00000048756, ENSMUSG00000001018, ENSMUSG00000035431, ENSMUSG00000020886, ENSMUSG00000001847, ENSMUSG00000001467, ENSMUSG00000007440, ENSMUSG00000050511, ENSMUSG00000045613, ENSMUSG00000028980, ENSMUSG00000027457, ENSMUSG00000026322, ENSMUSG00000002799, ENSMUSG00000047250, ENSMUSG00000036932, ENSMUSG00000015766, ENSMUSG00000029233,…	2616	462	10508	1.16505	1	0.34656	34.515
GOTERM_CC_FAT	GO:0042734~presynaptic membrane	13	0.3122	0.0282546	ENSMUSG00000033768, ENSMUSG00000030525, ENSMUSG00000042429, ENSMUSG00000056755, ENSMUSG00000040640, ENSMUSG00000041670, ENSMUSG00000022935, ENSMUSG00000032017, ENSMUSG00000033981, ENSMUSG00000024109, ENSMUSG00000066392, ENSMUSG00000024211, ENSMUSG00000024617	2616	28	10508	1.86495	1	0.3405	34.5749
GOTERM_BP_FAT	GO:0032494~response to peptidoglycan	7	0.168108	0.0286589	ENSMUSG00000053436, ENSMUSG00000020227, ENSMUSG00000041135, ENSMUSG00000049130, ENSMUSG00000032508, ENSMUSG00000055994, ENSMUSG00000024927	2742	11	11387	2.6427	1	0.522821	42.0311
GOTERM_BP_FAT	GO:0015804~neutral amino acid transport	7	0.168108	0.0286589	ENSMUSG00000027075, ENSMUSG00000020261, ENSMUSG00000020264, ENSMUSG00000021565, ENSMUSG00000023169, ENSMUSG00000030096, ENSMUSG00000010095	2742	11	11387	2.6427	1	0.522821	42.0311
GOTERM_BP_FAT	GO:0046488~phosphatidylinositol metabolic process	7	0.168108	0.0286589	ENSMUSG00000037706, ENSMUSG00000063235, ENSMUSG00000018547, ENSMUSG00000026737, ENSMUSG00000028126, ENSMUSG00000034902, ENSMUSG00000046854	2742	11	11387	2.6427	1	0.522821	42.0311
GOTERM_BP_FAT	GO:0051100~negative regulation of binding	13	0.3122	0.0294868	ENSMUSG00000056216, ENSMUSG00000048776, ENSMUSG00000031328, ENSMUSG00000024789, ENSMUSG00000055994, ENSMUSG00000060206, ENSMUSG00000001761, ENSMUSG00000034227, ENSMUSG00000058756, ENSMUSG00000025408, ENSMUSG00000005413, ENSMUSG00000036940, ENSMUSG00000022346	2742	29	11387	1.8616	1	0.53099	42.9506
GOTERM_BP_FAT	GO:0007431~salivary gland development	13	0.3122	0.0294868	ENSMUSG00000037820, ENSMUSG00000027208, ENSMUSG00000020484, ENSMUSG00000028883, ENSMUSG00000015647, ENSMUSG00000030849, ENSMUSG00000030123, ENSMUSG00000022843, ENSMUSG00000024098, ENSMUSG00000028780, ENSMUSG00000002633, ENSMUSG00000025746, ENSMUSG00000008999	2742	29	11387	1.8616	1	0.53099	42.9506
GOTERM_MF_FAT	GO:0005024~transforming growth factor beta receptor activity	8	0.192123	0.0296519	ENSMUSG00000021796, ENSMUSG00000052430, ENSMUSG00000026834, ENSMUSG00000032440, ENSMUSG00000029287, ENSMUSG00000026836, ENSMUSG00000000532, ENSMUSG00000000530	2645	14	11105	2.39914	1	0.556577	39.5149
GOTERM_MF_FAT	GO:0004675~transmembrane receptor protein serine/threonine kinase activity	8	0.192123	0.0296519	ENSMUSG00000021796, ENSMUSG00000052430, ENSMUSG00000026834, ENSMUSG00000032440, ENSMUSG00000029287, ENSMUSG00000026836, ENSMUSG00000000532, ENSMUSG00000000530	2645	14	11105	2.39914	1	0.556577	39.5149
GOTERM_BP_FAT	GO:0045785~positive regulation of cell adhesion	17	0.408261	0.0298392	ENSMUSG00000029304, ENSMUSG00000028195, ENSMUSG00000037820, ENSMUSG00000034116, ENSMUSG00000040152, ENSMUSG00000024076, ENSMUSG00000034488, ENSMUSG00000058297, ENSMUSG00000014599, ENSMUSG00000047139, ENSMUSG00000023886, ENSMUSG00000033721, ENSMUSG00000000320, ENSMUSG00000039910, ENSMUSG00000032494, ENSMUSG00000021136, ENSMUSG00000042961	2742	42	11387	1.6809	1	0.533216	43.3378
GOTERM_BP_FAT	GO:0019228~regulation of action potential in neuron	17	0.408261	0.0298392	ENSMUSG00000031985, ENSMUSG00000062078, ENSMUSG00000030525, ENSMUSG00000020716, ENSMUSG00000031425, ENSMUSG00000018217, ENSMUSG00000002603, ENSMUSG00000036560, ENSMUSG00000041607, ENSMUSG00000029145, ENSMUSG00000064329, ENSMUSG00000062991, ENSMUSG00000050947, ENSMUSG00000062312, ENSMUSG00000056966, ENSMUSG00000002250, ENSMUSG00000037625	2742	42	11387	1.6809	1	0.533216	43.3378
GOTERM_BP_FAT	GO:0019637~organophosphate metabolic process	53	1.27281	0.0302435	ENSMUSG00000035246, ENSMUSG00000036833, ENSMUSG00000027208, ENSMUSG00000026737, ENSMUSG00000032540, ENSMUSG00000038861, ENSMUSG00000017721, ENSMUSG00000020573, ENSMUSG00000038417, ENSMUSG00000024960, ENSMUSG00000046854, ENSMUSG00000013663, ENSMUSG00000021770, ENSMUSG00000027357, ENSMUSG00000019726, ENSMUSG00000004565, ENSMUSG00000075703, ENSMUSG00000001173, ENSMUSG00000025889, ENSMUSG00000026317,…	2742	170	11387	1.2947	1	0.536029	43.779
GOTERM_CC_FAT	GO:0005856~cytoskeleton	283	6.79635	0.0305446	ENSMUSG00000024269, ENSMUSG00000058070, ENSMUSG00000025795, ENSMUSG00000036533, ENSMUSG00000022783, ENSMUSG00000034573, ENSMUSG00000038416, ENSMUSG00000021262, ENSMUSG00000019978, ENSMUSG00000053693, ENSMUSG00000035198, ENSMUSG00000024789, ENSMUSG00000020908, ENSMUSG00000054855, ENSMUSG00000029790, ENSMUSG00000025885, ENSMUSG00000022770, ENSMUSG00000020900, ENSMUSG00000079562, ENSMUSG00000025889,…	2616	1031	10508	1.10258	1	0.356004	36.8205
GOTERM_BP_FAT	GO:0048168~regulation of neuronal synaptic plasticity	12	0.288184	0.0307724	ENSMUSG00000025889, ENSMUSG00000020716, ENSMUSG00000032356, ENSMUSG00000041670, ENSMUSG00000022935, ENSMUSG00000026959, ENSMUSG00000028833, ENSMUSG00000031574, ENSMUSG00000020886, ENSMUSG00000049583, ENSMUSG00000022415, ENSMUSG00000024617	2742	26	11387	1.91668	1	0.540267	44.3512
GOTERM_BP_FAT	GO:0019724~B cell mediated immunity	22	0.528338	0.030941	ENSMUSG00000005370, ENSMUSG00000036887, ENSMUSG00000015947, ENSMUSG00000026399, ENSMUSG00000055994, ENSMUSG00000026656, ENSMUSG00000032508, ENSMUSG00000028979, ENSMUSG00000026288, ENSMUSG00000036896, ENSMUSG00000059498, ENSMUSG00000053175, ENSMUSG00000021948, ENSMUSG00000040627, ENSMUSG00000058715, ENSMUSG00000058818, ENSMUSG00000073418, ENSMUSG00000038521, ENSMUSG00000076617, ENSMUSG00000024164,…	2742	59	11387	1.5485	1	0.540214	44.5324
GOTERM_BP_FAT	GO:0015849~organic acid transport	32	0.768492	0.0312809	ENSMUSG00000024897, ENSMUSG00000023169, ENSMUSG00000024659, ENSMUSG00000027340, ENSMUSG00000040010, ENSMUSG00000027075, ENSMUSG00000034224, ENSMUSG00000020261, ENSMUSG00000020264, ENSMUSG00000020142, ENSMUSG00000031808, ENSMUSG00000061171, ENSMUSG00000022462, ENSMUSG00000019082, ENSMUSG00000024935, ENSMUSG00000031596, ENSMUSG00000031297, ENSMUSG00000038178, ENSMUSG00000015342, ENSMUSG00000046959,…	2742	94	11387	1.41372	1	0.542156	44.8961
GOTERM_BP_FAT	GO:0032760~positive regulation of tumor necrosis factor production	8	0.192123	0.031398	ENSMUSG00000047123, ENSMUSG00000041135, ENSMUSG00000032508, ENSMUSG00000051439, ENSMUSG00000055994, ENSMUSG00000038058, ENSMUSG00000058715, ENSMUSG00000016024	2742	14	11387	2.37303	1	0.5415	45.0209
GOTERM_BP_FAT	GO:0001952~regulation of cell-matrix adhesion	8	0.192123	0.031398	ENSMUSG00000020716, ENSMUSG00000014599, ENSMUSG00000057329, ENSMUSG00000032494, ENSMUSG00000043013, ENSMUSG00000032462, ENSMUSG00000013663, ENSMUSG00000021549	2742	14	11387	2.37303	1	0.5415	45.0209
GOTERM_BP_FAT	GO:0007044~cell-substrate junction assembly	8	0.192123	0.031398	ENSMUSG00000029528, ENSMUSG00000028465, ENSMUSG00000026193, ENSMUSG00000033985, ENSMUSG00000057329, ENSMUSG00000026478, ENSMUSG00000031523, ENSMUSG00000022178	2742	14	11387	2.37303	1	0.5415	45.0209
GOTERM_BP_FAT	GO:0042127~regulation of cell proliferation	141	3.38617	0.0314995	ENSMUSG00000038518, ENSMUSG00000001517, ENSMUSG00000032508, ENSMUSG00000037568, ENSMUSG00000038192, ENSMUSG00000032440, ENSMUSG00000002799, ENSMUSG00000021822, ENSMUSG00000031870, ENSMUSG00000047250, ENSMUSG00000031871, ENSMUSG00000039239, ENSMUSG00000010660, ENSMUSG00000055980, ENSMUSG00000024789, ENSMUSG00000029999, ENSMUSG00000015647, ENSMUSG00000030849, ENSMUSG00000042817, ENSMUSG00000022770,…	2742	506	11387	1.15721	1	0.540669	45.1288
GOTERM_MF_FAT	GO:0034595~phosphoinositide 5-phosphatase activity	5	0.120077	0.0316228	ENSMUSG00000034570, ENSMUSG00000063235, ENSMUSG00000022973, ENSMUSG00000023805, ENSMUSG00000001173	2645	6	11105	3.49874	1	0.574056	41.5345
GOTERM_BP_FAT	GO:0007267~cell-cell signaling	83	1.99328	0.0316334	ENSMUSG00000021071, ENSMUSG00000048482, ENSMUSG00000033730, ENSMUSG00000029071, ENSMUSG00000070570, ENSMUSG00000026986, ENSMUSG00000001018, ENSMUSG00000027208, ENSMUSG00000024261, ENSMUSG00000025892, ENSMUSG00000062991, ENSMUSG00000020436, ENSMUSG00000056755, ENSMUSG00000040488, ENSMUSG00000000416, ENSMUSG00000033676, ENSMUSG00000057914, ENSMUSG00000034520, ENSMUSG00000022607, ENSMUSG00000048402,…	2742	283	11387	1.21796	1	0.540219	45.2709
GOTERM_BP_FAT	GO:0003012~muscle system process	24	0.576369	0.0316374	ENSMUSG00000031461, ENSMUSG00000038670, ENSMUSG00000018830, ENSMUSG00000029761, ENSMUSG00000035783, ENSMUSG00000057378, ENSMUSG00000021669, ENSMUSG00000010609, ENSMUSG00000028464, ENSMUSG00000033196, ENSMUSG00000056328, ENSMUSG00000021125, ENSMUSG00000020216, ENSMUSG00000051747, ENSMUSG00000020061, ENSMUSG00000040712, ENSMUSG00000028834, ENSMUSG00000022770, ENSMUSG00000052374, ENSMUSG00000030592,…	2742	66	11387	1.51011	1	0.538287	45.2752
GOTERM_BP_FAT	GO:0001755~neural crest cell migration	11	0.264169	0.0318181	ENSMUSG00000028780, ENSMUSG00000025969, ENSMUSG00000002633, ENSMUSG00000034684, ENSMUSG00000042258, ENSMUSG00000021109, ENSMUSG00000015647, ENSMUSG00000001761, ENSMUSG00000026836, ENSMUSG00000022122, ENSMUSG00000031073	2742	23	11387	1.98613	1	0.538386	45.4663
GOTERM_BP_FAT	GO:0060485~mesenchyme development	19	0.456292	0.0320459	ENSMUSG00000025969, ENSMUSG00000021109, ENSMUSG00000050295, ENSMUSG00000002603, ENSMUSG00000030849, ENSMUSG00000015647, ENSMUSG00000001761, ENSMUSG00000022122, ENSMUSG00000021367, ENSMUSG00000028780, ENSMUSG00000000567, ENSMUSG00000034684, ENSMUSG00000002633, ENSMUSG00000042258, ENSMUSG00000057329, ENSMUSG00000031616, ENSMUSG00000026836, ENSMUSG00000048616, ENSMUSG00000031073	2742	49	11387	1.61027	1	0.539018	45.7064
GOTERM_BP_FAT	GO:0006631~fatty acid metabolic process	55	1.32085	0.0321791	ENSMUSG00000020333, ENSMUSG00000032540, ENSMUSG00000015016, ENSMUSG00000038754, ENSMUSG00000041220, ENSMUSG00000021458, ENSMUSG00000032807, ENSMUSG00000029513, ENSMUSG00000047250, ENSMUSG00000021263, ENSMUSG00000010663, ENSMUSG00000031604, ENSMUSG00000028944, ENSMUSG00000005069, ENSMUSG00000072949, ENSMUSG00000018924, ENSMUSG00000007783, ENSMUSG00000024646, ENSMUSG00000032262, ENSMUSG00000025153,…	2742	178	11387	1.28317	1	0.538578	45.8464
GOTERM_BP_FAT	GO:0043085~positive regulation of catalytic activity	75	1.80115	0.0324229	ENSMUSG00000032114, ENSMUSG00000037820, ENSMUSG00000036832, ENSMUSG00000032540, ENSMUSG00000001847, ENSMUSG00000050511, ENSMUSG00000021367, ENSMUSG00000026228, ENSMUSG00000062991, ENSMUSG00000009621, ENSMUSG00000022220, ENSMUSG00000028019, ENSMUSG00000021453, ENSMUSG00000036478, ENSMUSG00000032440, ENSMUSG00000054136, ENSMUSG00000039942, ENSMUSG00000031489, ENSMUSG00000032494, ENSMUSG00000005580,…	2742	253	11387	1.23107	1	0.539382	46.1016
GOTERM_BP_FAT	GO:0050795~regulation of behavior	9	0.216138	0.0324535	ENSMUSG00000027950, ENSMUSG00000050965, ENSMUSG00000061353, ENSMUSG00000055994, ENSMUSG00000040152, ENSMUSG00000050164, ENSMUSG00000007827, ENSMUSG00000066551, ENSMUSG00000001741	2742	17	11387	2.19855	1	0.537801	46.1335
GOTERM_BP_FAT	GO:0060601~lateral sprouting from an epithelium	5	0.120077	0.0328719	ENSMUSG00000046532, ENSMUSG00000030849, ENSMUSG00000021994, ENSMUSG00000048616, ENSMUSG00000048402	2742	6	11387	3.46067	1	0.540537	46.5687
GOTERM_BP_FAT	GO:0045824~negative regulation of innate immune response	5	0.120077	0.0328719	ENSMUSG00000020227, ENSMUSG00000079298, ENSMUSG00000073494, ENSMUSG00000023224, ENSMUSG00000030157	2742	6	11387	3.46067	1	0.540537	46.5687
GOTERM_BP_FAT	GO:0032101~regulation of response to external stimulus	33	0.792507	0.0332719	ENSMUSG00000019874, ENSMUSG00000030525, ENSMUSG00000029819, ENSMUSG00000015947, ENSMUSG00000037820, ENSMUSG00000061353, ENSMUSG00000055994, ENSMUSG00000026656, ENSMUSG00000040152, ENSMUSG00000024386, ENSMUSG00000001741, ENSMUSG00000032420, ENSMUSG00000042429, ENSMUSG00000032440, ENSMUSG00000050965, ENSMUSG00000047139, ENSMUSG00000059498, ENSMUSG00000035673, ENSMUSG00000026365, ENSMUSG00000023224,…	2742	98	11387	1.39839	1	0.543028	46.9815
GOTERM_CC_FAT	GO:0043296~apical junction complex	33	0.792507	0.0334445	ENSMUSG00000066058, ENSMUSG00000044393, ENSMUSG00000019851, ENSMUSG00000032232, ENSMUSG00000028059, ENSMUSG00000034282, ENSMUSG00000053062, ENSMUSG00000030766, ENSMUSG00000022865, ENSMUSG00000031871, ENSMUSG00000039518, ENSMUSG00000019906, ENSMUSG00000038064, ENSMUSG00000055976, ENSMUSG00000037625, ENSMUSG00000061859, ENSMUSG00000039473, ENSMUSG00000069441, ENSMUSG00000046798, ENSMUSG00000032531,…	2616	95	10508	1.39532	1	0.375993	39.561
GOTERM_CC_FAT	GO:0014069~postsynaptic density	20	0.480307	0.0334752	ENSMUSG00000035168, ENSMUSG00000030525, ENSMUSG00000026121, ENSMUSG00000047495, ENSMUSG00000078484, ENSMUSG00000030102, ENSMUSG00000033981, ENSMUSG00000020886, ENSMUSG00000036306, ENSMUSG00000025813, ENSMUSG00000022770, ENSMUSG00000024083, ENSMUSG00000024241, ENSMUSG00000058589, ENSMUSG00000042429, ENSMUSG00000020524, ENSMUSG00000062661, ENSMUSG00000026959, ENSMUSG00000015766, ENSMUSG00000046447	2616	51	10508	1.57522	1	0.369691	39.5894
GOTERM_BP_FAT	GO:0016337~cell-cell adhesion	64	1.53698	0.0335814	ENSMUSG00000066058, ENSMUSG00000033060, ENSMUSG00000028195, ENSMUSG00000007440, ENSMUSG00000029131, ENSMUSG00000030786, ENSMUSG00000050947, ENSMUSG00000039844, ENSMUSG00000022687, ENSMUSG00000031871, ENSMUSG00000055421, ENSMUSG00000048347, ENSMUSG00000039239, ENSMUSG00000048895, ENSMUSG00000037625, ENSMUSG00000038591, ENSMUSG00000031962, ENSMUSG00000068740, ENSMUSG00000015002, ENSMUSG00000047109,…	2742	212	11387	1.25368	1	0.544501	47.2989
GOTERM_MF_FAT	GO:0015370~solute:sodium symporter activity	17	0.408261	0.0338612	ENSMUSG00000039728, ENSMUSG00000030310, ENSMUSG00000029321, ENSMUSG00000027219, ENSMUSG00000055368, ENSMUSG00000024935, ENSMUSG00000020838, ENSMUSG00000030109, ENSMUSG00000027340, ENSMUSG00000019894, ENSMUSG00000025726, ENSMUSG00000027894, ENSMUSG00000021565, ENSMUSG00000001918, ENSMUSG00000020142, ENSMUSG00000019558, ENSMUSG00000030096	2645	43	11105	1.65987	1	0.593293	43.7513
GOTERM_BP_FAT	GO:0008366~axon ensheathment	15	0.360231	0.0341221	ENSMUSG00000031985, ENSMUSG00000062991, ENSMUSG00000062078, ENSMUSG00000020716, ENSMUSG00000031425, ENSMUSG00000018217, ENSMUSG00000050947, ENSMUSG00000062312, ENSMUSG00000002603, ENSMUSG00000036560, ENSMUSG00000002250, ENSMUSG00000056966, ENSMUSG00000041607, ENSMUSG00000029145, ENSMUSG00000037625	2742	36	11387	1.73034	1	0.548436	47.8492
GOTERM_BP_FAT	GO:0048638~regulation of developmental growth	15	0.360231	0.0341221	ENSMUSG00000000627, ENSMUSG00000028883, ENSMUSG00000030849, ENSMUSG00000022770, ENSMUSG00000046532, ENSMUSG00000018411, ENSMUSG00000021974, ENSMUSG00000023905, ENSMUSG00000032440, ENSMUSG00000034684, ENSMUSG00000022865, ENSMUSG00000029674, ENSMUSG00000031398, ENSMUSG00000020458, ENSMUSG00000048616	2742	36	11387	1.73034	1	0.548436	47.8492
GOTERM_BP_FAT	GO:0007272~ensheathment of neurons	15	0.360231	0.0341221	ENSMUSG00000031985, ENSMUSG00000062991, ENSMUSG00000062078, ENSMUSG00000020716, ENSMUSG00000031425, ENSMUSG00000018217, ENSMUSG00000050947, ENSMUSG00000062312, ENSMUSG00000002603, ENSMUSG00000036560, ENSMUSG00000002250, ENSMUSG00000056966, ENSMUSG00000041607, ENSMUSG00000029145, ENSMUSG00000037625	2742	36	11387	1.73034	1	0.548436	47.8492
GOTERM_BP_FAT	GO:0014031~mesenchymal cell development	18	0.432277	0.034534	ENSMUSG00000025969, ENSMUSG00000021109, ENSMUSG00000050295, ENSMUSG00000002603, ENSMUSG00000015647, ENSMUSG00000001761, ENSMUSG00000022122, ENSMUSG00000021367, ENSMUSG00000028780, ENSMUSG00000000567, ENSMUSG00000034684, ENSMUSG00000002633, ENSMUSG00000042258, ENSMUSG00000057329, ENSMUSG00000031616, ENSMUSG00000026836, ENSMUSG00000048616, ENSMUSG00000031073	2742	46	11387	1.62501	1	0.550938	48.2646
GOTERM_BP_FAT	GO:0007268~synaptic transmission	54	1.29683	0.0345839	ENSMUSG00000021071, ENSMUSG00000033730, ENSMUSG00000029071, ENSMUSG00000001018, ENSMUSG00000026986, ENSMUSG00000070570, ENSMUSG00000024261, ENSMUSG00000025892, ENSMUSG00000062991, ENSMUSG00000056755, ENSMUSG00000020436, ENSMUSG00000000416, ENSMUSG00000033676, ENSMUSG00000057914, ENSMUSG00000034520, ENSMUSG00000022607, ENSMUSG00000066392, ENSMUSG00000033768, ENSMUSG00000039714, ENSMUSG00000021448,…	2742	175	11387	1.28144	1	0.549589	48.3147
GOTERM_BP_FAT	GO:0002526~acute inflammatory response	27	0.648415	0.0346097	ENSMUSG00000036887, ENSMUSG00000030717, ENSMUSG00000015947, ENSMUSG00000026399, ENSMUSG00000039196, ENSMUSG00000074115, ENSMUSG00000061780, ENSMUSG00000059498, ENSMUSG00000026193, ENSMUSG00000026365, ENSMUSG00000021091, ENSMUSG00000023224, ENSMUSG00000031196, ENSMUSG00000057465, ENSMUSG00000028979, ENSMUSG00000030017, ENSMUSG00000031596, ENSMUSG00000036896, ENSMUSG00000040026, ENSMUSG00000025746,…	2742	77	11387	1.45618	1	0.547996	48.3406
GOTERM_BP_FAT	GO:0001944~vasculature development	71	1.70509	0.0356252	ENSMUSG00000028195, ENSMUSG00000001517, ENSMUSG00000037820, ENSMUSG00000061353, ENSMUSG00000021109, ENSMUSG00000050295, ENSMUSG00000021367, ENSMUSG00000028780, ENSMUSG00000032440, ENSMUSG00000039844, ENSMUSG00000024529, ENSMUSG00000031871, ENSMUSG00000025348, ENSMUSG00000005583, ENSMUSG00000032494, ENSMUSG00000039239, ENSMUSG00000027315, ENSMUSG00000034520, ENSMUSG00000010660, ENSMUSG00000022607,…	2742	239	11387	1.23368	1	0.556729	49.3501
GOTERM_MF_FAT	GO:0017124~SH3 domain binding	27	0.648415	0.0356817	ENSMUSG00000062078, ENSMUSG00000034570, ENSMUSG00000054520, ENSMUSG00000029516, ENSMUSG00000017167, ENSMUSG00000031284, ENSMUSG00000027363, ENSMUSG00000004266, ENSMUSG00000024241, ENSMUSG00000030766, ENSMUSG00000022995, ENSMUSG00000035392, ENSMUSG00000021262, ENSMUSG00000042228, ENSMUSG00000031312, ENSMUSG00000032737, ENSMUSG00000028528, ENSMUSG00000032261, ENSMUSG00000026288, ENSMUSG00000022799,…	2645	78	11105	1.45332	1	0.606771	45.4957
GOTERM_BP_FAT	GO:0043405~regulation of MAP kinase activity	28	0.67243	0.0372329	ENSMUSG00000020227, ENSMUSG00000036832, ENSMUSG00000004266, ENSMUSG00000071369, ENSMUSG00000029528, ENSMUSG00000037706, ENSMUSG00000024998, ENSMUSG00000050965, ENSMUSG00000047139, ENSMUSG00000032715, ENSMUSG00000035020, ENSMUSG00000032494, ENSMUSG00000045671, ENSMUSG00000074272, ENSMUSG00000024427, ENSMUSG00000020716, ENSMUSG00000046491, ENSMUSG00000030203, ENSMUSG00000029999, ENSMUSG00000021670,…	2742	81	11387	1.43554	1	0.571143	50.9103
GOTERM_CC_FAT	GO:0008328~ionotropic glutamate receptor complex	8	0.192123	0.0372829	ENSMUSG00000020524, ENSMUSG00000022935, ENSMUSG00000026959, ENSMUSG00000032017, ENSMUSG00000033981, ENSMUSG00000025892, ENSMUSG00000020886, ENSMUSG00000015766	2616	14	10508	2.29533	1	0.395803	43.0181
GOTERM_MF_FAT	GO:0015179~L-amino acid transmembrane transporter activity	12	0.288184	0.0380162	ENSMUSG00000027075, ENSMUSG00000019082, ENSMUSG00000038178, ENSMUSG00000020261, ENSMUSG00000030310, ENSMUSG00000020264, ENSMUSG00000023169, ENSMUSG00000024935, ENSMUSG00000030109, ENSMUSG00000031596, ENSMUSG00000040010, ENSMUSG00000031297	2645	27	11105	1.86599	1	0.624527	47.6583
GOTERM_BP_FAT	GO:0043627~response to estrogen stimulus	13	0.3122	0.0386656	ENSMUSG00000050578, ENSMUSG00000032440, ENSMUSG00000047139, ENSMUSG00000005413, ENSMUSG00000020044, ENSMUSG00000025246, ENSMUSG00000000416, ENSMUSG00000029378, ENSMUSG00000024907, ENSMUSG00000057329, ENSMUSG00000026354, ENSMUSG00000022951, ENSMUSG00000029552	2742	30	11387	1.79955	1	0.583293	52.2623
GOTERM_BP_FAT	GO:0016050~vesicle organization	13	0.3122	0.0386656	ENSMUSG00000027457, ENSMUSG00000025468, ENSMUSG00000019726, ENSMUSG00000057531, ENSMUSG00000033721, ENSMUSG00000057329, ENSMUSG00000020886, ENSMUSG00000026797, ENSMUSG00000020077, ENSMUSG00000039959, ENSMUSG00000005804, ENSMUSG00000031840, ENSMUSG00000037643	2742	30	11387	1.79955	1	0.583293	52.2623
GOTERM_BP_FAT	GO:0045637~regulation of myeloid cell differentiation	19	0.456292	0.0391318	ENSMUSG00000000134, ENSMUSG00000020716, ENSMUSG00000048756, ENSMUSG00000021109, ENSMUSG00000029359, ENSMUSG00000028717, ENSMUSG00000026288, ENSMUSG00000018654, ENSMUSG00000066687, ENSMUSG00000053436, ENSMUSG00000022105, ENSMUSG00000033055, ENSMUSG00000035576, ENSMUSG00000014599, ENSMUSG00000020644, ENSMUSG00000044786, ENSMUSG00000030157, ENSMUSG00000004043, ENSMUSG00000066551	2742	50	11387	1.57807	1	0.585898	52.6945
GOTERM_BP_FAT	GO:0016202~regulation of striated muscle tissue development	16	0.384246	0.0400494	ENSMUSG00000022475, ENSMUSG00000030189, ENSMUSG00000002603, ENSMUSG00000020427, ENSMUSG00000030849, ENSMUSG00000004939, ENSMUSG00000026605, ENSMUSG00000021974, ENSMUSG00000032440, ENSMUSG00000036478, ENSMUSG00000002633, ENSMUSG00000022865, ENSMUSG00000022687, ENSMUSG00000057329, ENSMUSG00000026836, ENSMUSG00000048616	2742	40	11387	1.66112	1	0.592691	53.5344
GOTERM_MF_FAT	GO:0005451~monovalent cation:hydrogen antiporter activity	6	0.144092	0.0401691	ENSMUSG00000014786, ENSMUSG00000031129, ENSMUSG00000028854, ENSMUSG00000026065, ENSMUSG00000037341, ENSMUSG00000036123	2645	9	11105	2.79899	1	0.639315	49.5809
GOTERM_MF_FAT	GO:0015385~sodium:hydrogen antiporter activity	6	0.144092	0.0401691	ENSMUSG00000014786, ENSMUSG00000031129, ENSMUSG00000028854, ENSMUSG00000026065, ENSMUSG00000037341, ENSMUSG00000036123	2645	9	11105	2.79899	1	0.639315	49.5809
GOTERM_MF_FAT	GO:0004437~inositol or phosphatidylinositol phosphatase activity	11	0.264169	0.0402059	ENSMUSG00000034570, ENSMUSG00000027531, ENSMUSG00000024525, ENSMUSG00000026617, ENSMUSG00000063235, ENSMUSG00000022973, ENSMUSG00000032737, ENSMUSG00000026288, ENSMUSG00000023805, ENSMUSG00000013663, ENSMUSG00000001173	2645	24	11105	1.92431	1	0.633865	49.6132
GOTERM_BP_FAT	GO:0016064~immunoglobulin mediated immune response	21	0.504323	0.040222	ENSMUSG00000005370, ENSMUSG00000036887, ENSMUSG00000015947, ENSMUSG00000026399, ENSMUSG00000055994, ENSMUSG00000026656, ENSMUSG00000032508, ENSMUSG00000028979, ENSMUSG00000026288, ENSMUSG00000036896, ENSMUSG00000059498, ENSMUSG00000053175, ENSMUSG00000021948, ENSMUSG00000040627, ENSMUSG00000058715, ENSMUSG00000073418, ENSMUSG00000038521, ENSMUSG00000076617, ENSMUSG00000024164, ENSMUSG00000023224,…	2742	57	11387	1.52998	1	0.592455	53.6909
GOTERM_BP_FAT	GO:0007050~cell cycle arrest	21	0.504323	0.040222	ENSMUSG00000028211, ENSMUSG00000028351, ENSMUSG00000020686, ENSMUSG00000037628, ENSMUSG00000032009, ENSMUSG00000037032, ENSMUSG00000018217, ENSMUSG00000034462, ENSMUSG00000022369, ENSMUSG00000074802, ENSMUSG00000010067, ENSMUSG00000075334, ENSMUSG00000036390, ENSMUSG00000028893, ENSMUSG00000022105, ENSMUSG00000025408, ENSMUSG00000042903, ENSMUSG00000023067, ENSMUSG00000042303, ENSMUSG00000026817,…	2742	57	11387	1.52998	1	0.592455	53.6909
GOTERM_BP_FAT	GO:0002460~adaptive immune response based on somatic recombination of immune receptors built from immunoglobulin superfamily domains	27	0.648415	0.0403789	ENSMUSG00000005370, ENSMUSG00000036887, ENSMUSG00000015947, ENSMUSG00000026656, ENSMUSG00000032508, ENSMUSG00000055994, ENSMUSG00000026399, ENSMUSG00000021453, ENSMUSG00000053175, ENSMUSG00000059498, ENSMUSG00000021948, ENSMUSG00000023224, ENSMUSG00000024151, ENSMUSG00000032202, ENSMUSG00000019726, ENSMUSG00000028979, ENSMUSG00000037405, ENSMUSG00000022770, ENSMUSG00000026288, ENSMUSG00000036896,…	2742	78	11387	1.43751	1	0.592075	53.8327
GOTERM_BP_FAT	GO:0002250~adaptive immune response	27	0.648415	0.0403789	ENSMUSG00000005370, ENSMUSG00000036887, ENSMUSG00000015947, ENSMUSG00000026656, ENSMUSG00000032508, ENSMUSG00000055994, ENSMUSG00000026399, ENSMUSG00000021453, ENSMUSG00000053175, ENSMUSG00000059498, ENSMUSG00000021948, ENSMUSG00000023224, ENSMUSG00000024151, ENSMUSG00000032202, ENSMUSG00000019726, ENSMUSG00000028979, ENSMUSG00000037405, ENSMUSG00000022770, ENSMUSG00000026288, ENSMUSG00000036896,…	2742	78	11387	1.43751	1	0.592075	53.8327
GOTERM_BP_FAT	GO:0006633~fatty acid biosynthetic process	27	0.648415	0.0403789	ENSMUSG00000062078, ENSMUSG00000031425, ENSMUSG00000038754, ENSMUSG00000025701, ENSMUSG00000041220, ENSMUSG00000029513, ENSMUSG00000032807, ENSMUSG00000021458, ENSMUSG00000050370, ENSMUSG00000047250, ENSMUSG00000021263, ENSMUSG00000000320, ENSMUSG00000010663, ENSMUSG00000031604, ENSMUSG00000028944, ENSMUSG00000018924, ENSMUSG00000044788, ENSMUSG00000032018, ENSMUSG00000006390, ENSMUSG00000025153,…	2742	78	11387	1.43751	1	0.592075	53.8327
GOTERM_BP_FAT	GO:0034097~response to cytokine stimulus	12	0.288184	0.0409318	ENSMUSG00000072849, ENSMUSG00000079012, ENSMUSG00000041135, ENSMUSG00000051748, ENSMUSG00000066361, ENSMUSG00000057329, ENSMUSG00000038612, ENSMUSG00000021091, ENSMUSG00000001348, ENSMUSG00000030707, ENSMUSG00000031390, ENSMUSG00000058207	2742	27	11387	1.84569	1	0.595331	54.3289
GOTERM_CC_FAT	GO:0000267~cell fraction	154	3.69837	0.0418285	ENSMUSG00000062647, ENSMUSG00000034570, ENSMUSG00000021071, ENSMUSG00000048756, ENSMUSG00000001018, ENSMUSG00000035431, ENSMUSG00000020886, ENSMUSG00000001847, ENSMUSG00000001467, ENSMUSG00000007440, ENSMUSG00000050511, ENSMUSG00000045613, ENSMUSG00000028980, ENSMUSG00000027457, ENSMUSG00000026322, ENSMUSG00000002799, ENSMUSG00000047250, ENSMUSG00000036932, ENSMUSG00000024960, ENSMUSG00000015766,…	2616	544	10508	1.13711	1	0.425676	46.8735
GOTERM_BP_FAT	GO:0060602~branch elongation of an epithelium	6	0.144092	0.0419856	ENSMUSG00000000567, ENSMUSG00000002633, ENSMUSG00000002603, ENSMUSG00000029378, ENSMUSG00000030849, ENSMUSG00000021994	2742	9	11387	2.76854	1	0.603027	55.2608
GOTERM_BP_FAT	GO:0051149~positive regulation of muscle cell differentiation	6	0.144092	0.0419856	ENSMUSG00000062991, ENSMUSG00000002633, ENSMUSG00000036478, ENSMUSG00000022687, ENSMUSG00000057329, ENSMUSG00000020427	2742	9	11387	2.76854	1	0.603027	55.2608
GOTERM_BP_FAT	GO:0060052~neurofilament cytoskeleton organization	6	0.144092	0.0419856	ENSMUSG00000022055, ENSMUSG00000022054, ENSMUSG00000026317, ENSMUSG00000034336, ENSMUSG00000020396, ENSMUSG00000018736	2742	9	11387	2.76854	1	0.603027	55.2608
GOTERM_BP_FAT	GO:0030097~hemopoiesis	71	1.70509	0.0421382	ENSMUSG00000032114, ENSMUSG00000031400, ENSMUSG00000031168, ENSMUSG00000021109, ENSMUSG00000031543, ENSMUSG00000002603, ENSMUSG00000061311, ENSMUSG00000042594, ENSMUSG00000021356, ENSMUSG00000021453, ENSMUSG00000002799, ENSMUSG00000032440, ENSMUSG00000035576, ENSMUSG00000053175, ENSMUSG00000026532, ENSMUSG00000025199, ENSMUSG00000039239, ENSMUSG00000024151, ENSMUSG00000024789, ENSMUSG00000073940,…	2742	241	11387	1.22344	1	0.602576	55.3943
GOTERM_BP_FAT	GO:0051129~negative regulation of cellular component organization	30	0.720461	0.0423134	ENSMUSG00000034570, ENSMUSG00000026792, ENSMUSG00000040785, ENSMUSG00000040276, ENSMUSG00000002603, ENSMUSG00000028883, ENSMUSG00000029516, ENSMUSG00000028059, ENSMUSG00000027457, ENSMUSG00000018411, ENSMUSG00000023022, ENSMUSG00000041205, ENSMUSG00000033392, ENSMUSG00000021262, ENSMUSG00000020458, ENSMUSG00000052727, ENSMUSG00000031398, ENSMUSG00000026532, ENSMUSG00000022607, ENSMUSG00000013663,…	2742	89	11387	1.39982	1	0.602328	55.547
GOTERM_BP_FAT	GO:0007179~transforming growth factor beta receptor signaling pathway	18	0.432277	0.0423284	ENSMUSG00000026100, ENSMUSG00000017376, ENSMUSG00000024232, ENSMUSG00000025880, ENSMUSG00000029287, ENSMUSG00000002603, ENSMUSG00000027796, ENSMUSG00000024515, ENSMUSG00000052430, ENSMUSG00000032440, ENSMUSG00000031681, ENSMUSG00000040488, ENSMUSG00000024940, ENSMUSG00000021540, ENSMUSG00000032812, ENSMUSG00000026814, ENSMUSG00000026836, ENSMUSG00000000530	2742	47	11387	1.59044	1	0.600668	55.56
GOTERM_BP_FAT	GO:0006909~phagocytosis	18	0.432277	0.0423284	ENSMUSG00000040249, ENSMUSG00000056870, ENSMUSG00000037936, ENSMUSG00000015947, ENSMUSG00000020125, ENSMUSG00000034116, ENSMUSG00000002944, ENSMUSG00000026656, ENSMUSG00000015053, ENSMUSG00000027087, ENSMUSG00000003283, ENSMUSG00000059498, ENSMUSG00000015243, ENSMUSG00000014361, ENSMUSG00000058715, ENSMUSG00000041515, ENSMUSG00000046722, ENSMUSG00000016024	2742	47	11387	1.59044	1	0.600668	55.56
GOTERM_BP_FAT	GO:0001655~urogenital system development	44	1.05668	0.0426575	ENSMUSG00000048482, ENSMUSG00000028364, ENSMUSG00000030357, ENSMUSG00000050295, ENSMUSG00000035451, ENSMUSG00000015619, ENSMUSG00000001656, ENSMUSG00000019256, ENSMUSG00000027253, ENSMUSG00000034910, ENSMUSG00000037003, ENSMUSG00000000567, ENSMUSG00000002633, ENSMUSG00000048387, ENSMUSG00000008999, ENSMUSG00000039097, ENSMUSG00000027803, ENSMUSG00000005087, ENSMUSG00000048616, ENSMUSG00000048402,…	2742	140	11387	1.30517	1	0.601786	55.8455
GOTERM_BP_FAT	GO:0055067~monovalent inorganic cation homeostasis	15	0.360231	0.0430832	ENSMUSG00000014786, ENSMUSG00000030865, ENSMUSG00000040907, ENSMUSG00000031618, ENSMUSG00000022125, ENSMUSG00000029359, ENSMUSG00000031129, ENSMUSG00000028854, ENSMUSG00000022122, ENSMUSG00000037341, ENSMUSG00000026065, ENSMUSG00000036123, ENSMUSG00000060961, ENSMUSG00000021367, ENSMUSG00000019970	2742	37	11387	1.68357	1	0.603732	56.2122
GOTERM_BP_FAT	GO:0022411~cellular component disassembly	15	0.360231	0.0430832	ENSMUSG00000056216, ENSMUSG00000028974, ENSMUSG00000024360, ENSMUSG00000047635, ENSMUSG00000033222, ENSMUSG00000025279, ENSMUSG00000062991, ENSMUSG00000031628, ENSMUSG00000022973, ENSMUSG00000027433, ENSMUSG00000036932, ENSMUSG00000022346, ENSMUSG00000004044, ENSMUSG00000018736, ENSMUSG00000026478	2742	37	11387	1.68357	1	0.603732	56.2122
GOTERM_BP_FAT	GO:0030850~prostate gland development	15	0.360231	0.0430832	ENSMUSG00000030357, ENSMUSG00000028364, ENSMUSG00000035451, ENSMUSG00000030849, ENSMUSG00000019256, ENSMUSG00000067006, ENSMUSG00000046532, ENSMUSG00000000567, ENSMUSG00000002633, ENSMUSG00000039097, ENSMUSG00000005087, ENSMUSG00000048616, ENSMUSG00000004043, ENSMUSG00000048402, ENSMUSG00000013663	2742	37	11387	1.68357	1	0.603732	56.2122
GOTERM_BP_FAT	GO:0008637~apoptotic mitochondrial changes	11	0.264169	0.0430855	ENSMUSG00000031628, ENSMUSG00000002797, ENSMUSG00000004446, ENSMUSG00000047139, ENSMUSG00000031155, ENSMUSG00000002083, ENSMUSG00000037062, ENSMUSG00000057329, ENSMUSG00000036932, ENSMUSG00000022346, ENSMUSG00000024521	2742	24	11387	1.90337	1	0.601986	56.2143
GOTERM_BP_FAT	GO:0031589~cell-substrate adhesion	20	0.480307	0.0436043	ENSMUSG00000004098, ENSMUSG00000022817, ENSMUSG00000020758, ENSMUSG00000001281, ENSMUSG00000025809, ENSMUSG00000000290, ENSMUSG00000031523, ENSMUSG00000022091, ENSMUSG00000037705, ENSMUSG00000029528, ENSMUSG00000023905, ENSMUSG00000034664, ENSMUSG00000033985, ENSMUSG00000026193, ENSMUSG00000019997, ENSMUSG00000057329, ENSMUSG00000002250, ENSMUSG00000058806, ENSMUSG00000022178, ENSMUSG00000000157	2742	54	11387	1.53808	1	0.604715	56.6573
GOTERM_BP_FAT	GO:0007178~transmembrane receptor protein serine/threonine kinase signaling pathway	26	0.6244	0.0438106	ENSMUSG00000026100, ENSMUSG00000032508, ENSMUSG00000002603, ENSMUSG00000027784, ENSMUSG00000032440, ENSMUSG00000031681, ENSMUSG00000040488, ENSMUSG00000024940, ENSMUSG00000021765, ENSMUSG00000032812, ENSMUSG00000008999, ENSMUSG00000039239, ENSMUSG00000000530, ENSMUSG00000048616, ENSMUSG00000021796, ENSMUSG00000024232, ENSMUSG00000017376, ENSMUSG00000025880, ENSMUSG00000029287, ENSMUSG00000024098,…	2742	75	11387	1.43964	1	0.604735	56.8322
GOTERM_BP_FAT	GO:0001568~blood vessel development	69	1.65706	0.0442168	ENSMUSG00000028195, ENSMUSG00000001517, ENSMUSG00000037820, ENSMUSG00000061353, ENSMUSG00000021109, ENSMUSG00000050295, ENSMUSG00000021367, ENSMUSG00000028780, ENSMUSG00000032440, ENSMUSG00000039844, ENSMUSG00000024529, ENSMUSG00000031871, ENSMUSG00000025348, ENSMUSG00000005583, ENSMUSG00000032494, ENSMUSG00000039239, ENSMUSG00000027315, ENSMUSG00000034520, ENSMUSG00000010660, ENSMUSG00000022607,…	2742	234	11387	1.22455	1	0.606456	57.1748
GOTERM_MF_FAT	GO:0004597~peptide-aspartate beta-dioxygenase activity	4	0.0960615	0.0443166	ENSMUSG00000046378, ENSMUSG00000029348, ENSMUSG00000028207, ENSMUSG00000036450	2645	4	11105	4.19849	1	0.664713	53.099
GOTERM_MF_FAT	GO:0004697~protein kinase C activity	8	0.192123	0.0444157	ENSMUSG00000050965, ENSMUSG00000045038, ENSMUSG00000021948, ENSMUSG00000052889, ENSMUSG00000057672, ENSMUSG00000026778, ENSMUSG00000029053, ENSMUSG00000037643	2645	15	11105	2.23919	1	0.659954	53.1802
GOTERM_BP_FAT	GO:0010743~regulation of foam cell differentiation	4	0.0960615	0.0456886	ENSMUSG00000025044, ENSMUSG00000002944, ENSMUSG00000024030, ENSMUSG00000015568	2742	4	11387	4.15281	1	0.617027	58.3947
GOTERM_BP_FAT	GO:0050919~negative chemotaxis	4	0.0960615	0.0456886	ENSMUSG00000025969, ENSMUSG00000034684, ENSMUSG00000031398, ENSMUSG00000028883	2742	4	11387	4.15281	1	0.617027	58.3947
GOTERM_BP_FAT	GO:0045110~intermediate filament bundle assembly	4	0.0960615	0.0456886	ENSMUSG00000022055, ENSMUSG00000045545, ENSMUSG00000022054, ENSMUSG00000020396	2742	4	11387	4.15281	1	0.617027	58.3947
GOTERM_BP_FAT	GO:0060389~pathway-restricted SMAD protein phosphorylation	4	0.0960615	0.0456886	ENSMUSG00000025880, ENSMUSG00000029287, ENSMUSG00000002603, ENSMUSG00000039239	2742	4	11387	4.15281	1	0.617027	58.3947
GOTERM_BP_FAT	GO:0002281~macrophage activation during immune response	4	0.0960615	0.0456886	ENSMUSG00000047123, ENSMUSG00000035673, ENSMUSG00000052336, ENSMUSG00000016024	2742	4	11387	4.15281	1	0.617027	58.3947
GOTERM_BP_FAT	GO:0051969~regulation of transmission of nerve impulse	34	0.816523	0.0457101	ENSMUSG00000019899, ENSMUSG00000030525, ENSMUSG00000048482, ENSMUSG00000041670, ENSMUSG00000010066, ENSMUSG00000020886, ENSMUSG00000026797, ENSMUSG00000021367, ENSMUSG00000024617, ENSMUSG00000042429, ENSMUSG00000010609, ENSMUSG00000054814, ENSMUSG00000031668, ENSMUSG00000062661, ENSMUSG00000037996, ENSMUSG00000022935, ENSMUSG00000022240, ENSMUSG00000041380, ENSMUSG00000022415, ENSMUSG00000039714,…	2742	104	11387	1.35765	1	0.615474	58.4122
GOTERM_BP_FAT	GO:0045646~regulation of erythrocyte differentiation	7	0.168108	0.0458563	ENSMUSG00000053436, ENSMUSG00000033055, ENSMUSG00000048756, ENSMUSG00000021109, ENSMUSG00000028717, ENSMUSG00000026288, ENSMUSG00000004043	2742	12	11387	2.42247	1	0.614955	58.5316
GOTERM_BP_FAT	GO:0030279~negative regulation of ossification	7	0.168108	0.0458563	ENSMUSG00000000567, ENSMUSG00000038780, ENSMUSG00000057329, ENSMUSG00000002603, ENSMUSG00000053863, ENSMUSG00000027316, ENSMUSG00000020077	2742	12	11387	2.42247	1	0.614955	58.5316
GOTERM_BP_FAT	GO:0051091~positive regulation of transcription factor activity	14	0.336215	0.0462969	ENSMUSG00000047123, ENSMUSG00000058099, ENSMUSG00000020227, ENSMUSG00000002633, ENSMUSG00000041135, ENSMUSG00000055994, ENSMUSG00000032508, ENSMUSG00000042895, ENSMUSG00000002603, ENSMUSG00000029287, ENSMUSG00000024927, ENSMUSG00000000290, ENSMUSG00000026778, ENSMUSG00000062329	2742	34	11387	1.70998	1	0.61684	58.8892
GOTERM_BP_FAT	GO:0044057~regulation of system process	58	1.39289	0.0463337	ENSMUSG00000048482, ENSMUSG00000041670, ENSMUSG00000018340, ENSMUSG00000028883, ENSMUSG00000020886, ENSMUSG00000030730, ENSMUSG00000045613, ENSMUSG00000021367, ENSMUSG00000054814, ENSMUSG00000037996, ENSMUSG00000031748, ENSMUSG00000021313, ENSMUSG00000039239, ENSMUSG00000039714, ENSMUSG00000033161, ENSMUSG00000025880, ENSMUSG00000028833, ENSMUSG00000032338, ENSMUSG00000007122, ENSMUSG00000038239,…	2742	193	11387	1.24799	1	0.615434	58.919
GOTERM_BP_FAT	GO:0050804~regulation of synaptic transmission	32	0.768492	0.0471533	ENSMUSG00000019899, ENSMUSG00000030525, ENSMUSG00000048482, ENSMUSG00000041670, ENSMUSG00000010066, ENSMUSG00000020886, ENSMUSG00000026797, ENSMUSG00000021367, ENSMUSG00000024617, ENSMUSG00000042429, ENSMUSG00000010609, ENSMUSG00000054814, ENSMUSG00000062661, ENSMUSG00000037996, ENSMUSG00000022935, ENSMUSG00000022240, ENSMUSG00000041380, ENSMUSG00000022415, ENSMUSG00000039714, ENSMUSG00000020716,…	2742	97	11387	1.37	1	0.620338	59.5759
GOTERM_BP_FAT	GO:0001508~regulation of action potential	19	0.456292	0.0472894	ENSMUSG00000031985, ENSMUSG00000062078, ENSMUSG00000030525, ENSMUSG00000020716, ENSMUSG00000031425, ENSMUSG00000018217, ENSMUSG00000002603, ENSMUSG00000036560, ENSMUSG00000068615, ENSMUSG00000041607, ENSMUSG00000029145, ENSMUSG00000064329, ENSMUSG00000062991, ENSMUSG00000027950, ENSMUSG00000050947, ENSMUSG00000062312, ENSMUSG00000056966, ENSMUSG00000002250, ENSMUSG00000037625	2742	51	11387	1.54712	1	0.619733	59.6841
GOTERM_MF_FAT	GO:0008376~acetylgalactosaminyltransferase activity	12	0.288184	0.0495359	ENSMUSG00000058152, ENSMUSG00000024064, ENSMUSG00000060988, ENSMUSG00000026994, ENSMUSG00000021903, ENSMUSG00000037280, ENSMUSG00000043300, ENSMUSG00000042042, ENSMUSG00000021130, ENSMUSG00000031826, ENSMUSG00000020520, ENSMUSG00000026828	2645	28	11105	1.79935	1	0.695239	57.1987
GOTERM_MF_FAT	GO:0016706~oxidoreductase activity, acting on paired donors, with incorporation or reduction of molecular oxygen, 2-oxoglutarate as one donor, and incorporation of one atom each of oxygen into both donors	12	0.288184	0.0495359	ENSMUSG00000046378, ENSMUSG00000034832, ENSMUSG00000042831, ENSMUSG00000029348, ENSMUSG00000038168, ENSMUSG00000019916, ENSMUSG00000051048, ENSMUSG00000054611, ENSMUSG00000004846, ENSMUSG00000028207, ENSMUSG00000036450, ENSMUSG00000029475	2645	28	11105	1.79935	1	0.695239	57.1987
GOTERM_BP_FAT	GO:0006644~phospholipid metabolic process	49	1.17675	0.0495838	ENSMUSG00000037686, ENSMUSG00000036833, ENSMUSG00000035246, ENSMUSG00000027208, ENSMUSG00000073678, ENSMUSG00000032540, ENSMUSG00000026737, ENSMUSG00000028517, ENSMUSG00000035936, ENSMUSG00000038861, ENSMUSG00000017721, ENSMUSG00000026173, ENSMUSG00000020573, ENSMUSG00000033794, ENSMUSG00000038417, ENSMUSG00000037706, ENSMUSG00000022973, ENSMUSG00000046110, ENSMUSG00000027134, ENSMUSG00000033852,…	2742	160	11387	1.2718	1	0.635916	61.4664
GOTERM_CC_FAT	GO:0032281~alpha-amino-3-hydroxy-5-methyl-4-isoxazolepropionic acid selective glutamate receptor complex	4	0.0960615	0.050108	ENSMUSG00000020524, ENSMUSG00000033981, ENSMUSG00000025892, ENSMUSG00000020886	2616	4	10508	4.01682	1	0.479673	53.2782
GOTERM_MF_FAT	GO:0005262~calcium channel activity	23	0.552354	0.0504641	ENSMUSG00000020866, ENSMUSG00000032741, ENSMUSG00000031997, ENSMUSG00000019146, ENSMUSG00000034462, ENSMUSG00000036251, ENSMUSG00000040373, ENSMUSG00000040118, ENSMUSG00000030102, ENSMUSG00000010066, ENSMUSG00000057378, ENSMUSG00000018507, ENSMUSG00000030592, ENSMUSG00000078815, ENSMUSG00000056755, ENSMUSG00000009292, ENSMUSG00000037996, ENSMUSG00000021541, ENSMUSG00000026959, ENSMUSG00000021313,…	2645	66	11105	1.46311	1	0.696772	57.8916
GOTERM_CC_FAT	GO:0043197~dendritic spine	12	0.288184	0.051003	ENSMUSG00000030525, ENSMUSG00000010825, ENSMUSG00000020469, ENSMUSG00000053310, ENSMUSG00000026959, ENSMUSG00000023017, ENSMUSG00000033981, ENSMUSG00000036306, ENSMUSG00000029361, ENSMUSG00000048895, ENSMUSG00000058589, ENSMUSG00000020900	2616	27	10508	1.78525	1	0.478841	53.9256
GOTERM_BP_FAT	GO:0001525~angiogenesis	40	0.960615	0.051685	ENSMUSG00000028195, ENSMUSG00000031465, ENSMUSG00000061353, ENSMUSG00000021109, ENSMUSG00000073599, ENSMUSG00000021367, ENSMUSG00000032440, ENSMUSG00000002633, ENSMUSG00000008398, ENSMUSG00000021281, ENSMUSG00000020458, ENSMUSG00000019997, ENSMUSG00000035020, ENSMUSG00000022607, ENSMUSG00000010660, ENSMUSG00000000530, ENSMUSG00000013663, ENSMUSG00000057967, ENSMUSG00000046020, ENSMUSG00000020160,…	2742	127	11387	1.30797	1	0.649905	63.0329
GOTERM_BP_FAT	GO:0001666~response to hypoxia	22	0.528338	0.0521107	ENSMUSG00000050578, ENSMUSG00000020716, ENSMUSG00000026791, ENSMUSG00000025270, ENSMUSG00000021109, ENSMUSG00000032648, ENSMUSG00000031538, ENSMUSG00000002603, ENSMUSG00000030102, ENSMUSG00000021367, ENSMUSG00000026576, ENSMUSG00000027950, ENSMUSG00000021822, ENSMUSG00000047139, ENSMUSG00000005413, ENSMUSG00000021313, ENSMUSG00000031616, ENSMUSG00000026354, ENSMUSG00000057329, ENSMUSG00000004328,…	2742	62	11387	1.47358	1	0.651334	63.3428
GOTERM_BP_FAT	GO:0008645~hexose transport	12	0.288184	0.0531897	ENSMUSG00000062991, ENSMUSG00000026791, ENSMUSG00000032114, ENSMUSG00000028645, ENSMUSG00000007458, ENSMUSG00000027882, ENSMUSG00000031616, ENSMUSG00000018566, ENSMUSG00000021367, ENSMUSG00000030087, ENSMUSG00000014932, ENSMUSG00000003153	2742	28	11387	1.77977	1	0.657409	64.1175
GOTERM_BP_FAT	GO:0043068~positive regulation of programmed cell death	71	1.70509	0.0535762	ENSMUSG00000026094, ENSMUSG00000005370, ENSMUSG00000048756, ENSMUSG00000037820, ENSMUSG00000002603, ENSMUSG00000008730, ENSMUSG00000004266, ENSMUSG00000024521, ENSMUSG00000025408, ENSMUSG00000053175, ENSMUSG00000048349, ENSMUSG00000039239, ENSMUSG00000023067, ENSMUSG00000017204, ENSMUSG00000048895, ENSMUSG00000013663, ENSMUSG00000024959, ENSMUSG00000028974, ENSMUSG00000004085, ENSMUSG00000026834,…	2742	244	11387	1.2084	1	0.658491	64.3912
GOTERM_BP_FAT	GO:0030203~glycosaminoglycan metabolic process	15	0.360231	0.0535789	ENSMUSG00000054162, ENSMUSG00000034707, ENSMUSG00000050295, ENSMUSG00000006522, ENSMUSG00000058297, ENSMUSG00000042250, ENSMUSG00000040151, ENSMUSG00000019929, ENSMUSG00000054008, ENSMUSG00000056399, ENSMUSG00000030413, ENSMUSG00000036599, ENSMUSG00000031952, ENSMUSG00000042961, ENSMUSG00000074916	2742	38	11387	1.63927	1	0.656868	64.393
GOTERM_MF_FAT	GO:0004428~inositol or phosphatidylinositol kinase activity	14	0.336215	0.0536133	ENSMUSG00000003752, ENSMUSG00000026737, ENSMUSG00000038861, ENSMUSG00000021385, ENSMUSG00000021458, ENSMUSG00000020573, ENSMUSG00000031834, ENSMUSG00000018547, ENSMUSG00000034902, ENSMUSG00000032599, ENSMUSG00000028126, ENSMUSG00000040648, ENSMUSG00000046854, ENSMUSG00000032462	2645	35	11105	1.6794	1	0.713902	60.1645
GOTERM_BP_FAT	GO:0045860~positive regulation of protein kinase activity	38	0.912584	0.0538592	ENSMUSG00000036095, ENSMUSG00000036832, ENSMUSG00000022861, ENSMUSG00000025422, ENSMUSG00000021367, ENSMUSG00000071369, ENSMUSG00000062991, ENSMUSG00000021453, ENSMUSG00000028019, ENSMUSG00000042429, ENSMUSG00000029528, ENSMUSG00000024998, ENSMUSG00000032440, ENSMUSG00000037706, ENSMUSG00000014599, ENSMUSG00000047139, ENSMUSG00000035020, ENSMUSG00000032494, ENSMUSG00000074272, ENSMUSG00000000276,…	2742	120	11387	1.31506	1	0.657202	64.5903
GOTERM_CC_FAT	GO:0009986~cell surface	84	2.01729	0.0556821	ENSMUSG00000029090, ENSMUSG00000052013, ENSMUSG00000026399, ENSMUSG00000055994, ENSMUSG00000063564, ENSMUSG00000024366, ENSMUSG00000026980, ENSMUSG00000030786, ENSMUSG00000032440, ENSMUSG00000015316, ENSMUSG00000034664, ENSMUSG00000022687, ENSMUSG00000032494, ENSMUSG00000079227, ENSMUSG00000030157, ENSMUSG00000040249, ENSMUSG00000031790, ENSMUSG00000017009, ENSMUSG00000026834, ENSMUSG00000040856,…	2616	285	10508	1.1839	1	0.502902	57.1763
GOTERM_BP_FAT	GO:0008360~regulation of cell shape	17	0.408261	0.0556898	ENSMUSG00000058230, ENSMUSG00000036533, ENSMUSG00000039960, ENSMUSG00000041598, ENSMUSG00000052397, ENSMUSG00000004568, ENSMUSG00000023216, ENSMUSG00000046768, ENSMUSG00000030707, ENSMUSG00000020900, ENSMUSG00000019978, ENSMUSG00000026193, ENSMUSG00000025348, ENSMUSG00000026532, ENSMUSG00000049521, ENSMUSG00000046722, ENSMUSG00000024143	2742	45	11387	1.56884	1	0.66818	65.8532
GOTERM_BP_FAT	GO:0001649~osteoblast differentiation	17	0.408261	0.0556898	ENSMUSG00000029816, ENSMUSG00000020716, ENSMUSG00000048776, ENSMUSG00000004637, ENSMUSG00000020427, ENSMUSG00000001761, ENSMUSG00000027833, ENSMUSG00000008348, ENSMUSG00000021974, ENSMUSG00000002633, ENSMUSG00000031681, ENSMUSG00000058838, ENSMUSG00000038331, ENSMUSG00000021540, ENSMUSG00000005583, ENSMUSG00000027803, ENSMUSG00000048616, ENSMUSG00000048402	2742	45	11387	1.56884	1	0.66818	65.8532
GOTERM_BP_FAT	GO:0006865~amino acid transport	23	0.552354	0.05613	ENSMUSG00000022462, ENSMUSG00000024897, ENSMUSG00000019082, ENSMUSG00000023169, ENSMUSG00000031596, ENSMUSG00000040010, ENSMUSG00000031297, ENSMUSG00000034224, ENSMUSG00000027075, ENSMUSG00000020261, ENSMUSG00000038178, ENSMUSG00000015342, ENSMUSG00000020264, ENSMUSG00000026317, ENSMUSG00000022756, ENSMUSG00000021565, ENSMUSG00000001918, ENSMUSG00000069072, ENSMUSG00000019558, ENSMUSG00000061171,…	2742	66	11387	1.44719	1	0.66953	66.1504
GOTERM_BP_FAT	GO:0042742~defense response to bacterium	23	0.552354	0.05613	ENSMUSG00000038357, ENSMUSG00000015947, ENSMUSG00000019726, ENSMUSG00000049130, ENSMUSG00000055994, ENSMUSG00000032508, ENSMUSG00000030341, ENSMUSG00000069516, ENSMUSG00000061232, ENSMUSG00000042250, ENSMUSG00000040314, ENSMUSG00000027073, ENSMUSG00000003283, ENSMUSG00000041135, ENSMUSG00000053175, ENSMUSG00000038058, ENSMUSG00000058715, ENSMUSG00000041515, ENSMUSG00000030413, ENSMUSG00000032484,…	2742	66	11387	1.44719	1	0.66953	66.1504
GOTERM_BP_FAT	GO:0031349~positive regulation of defense response	19	0.456292	0.0565865	ENSMUSG00000035834, ENSMUSG00000015947, ENSMUSG00000037820, ENSMUSG00000032508, ENSMUSG00000030341, ENSMUSG00000055994, ENSMUSG00000024927, ENSMUSG00000062515, ENSMUSG00000032076, ENSMUSG00000047123, ENSMUSG00000041135, ENSMUSG00000047139, ENSMUSG00000050965, ENSMUSG00000059498, ENSMUSG00000058715, ENSMUSG00000027718, ENSMUSG00000024164, ENSMUSG00000016024, ENSMUSG00000004043	2742	52	11387	1.51737	1	0.670973	66.4561
GOTERM_BP_FAT	GO:0007612~learning	19	0.456292	0.0565865	ENSMUSG00000030525, ENSMUSG00000020716, ENSMUSG00000037032, ENSMUSG00000029838, ENSMUSG00000040907, ENSMUSG00000055078, ENSMUSG00000063239, ENSMUSG00000023017, ENSMUSG00000021670, ENSMUSG00000056755, ENSMUSG00000027950, ENSMUSG00000037996, ENSMUSG00000022973, ENSMUSG00000026317, ENSMUSG00000026959, ENSMUSG00000022240, ENSMUSG00000031302, ENSMUSG00000021314, ENSMUSG00000049583	2742	52	11387	1.51737	1	0.670973	66.4561
GOTERM_BP_FAT	GO:0060512~prostate gland morphogenesis	11	0.264169	0.0567806	ENSMUSG00000046532, ENSMUSG00000000567, ENSMUSG00000002633, ENSMUSG00000028364, ENSMUSG00000035451, ENSMUSG00000030849, ENSMUSG00000005087, ENSMUSG00000048616, ENSMUSG00000004043, ENSMUSG00000067006, ENSMUSG00000048402	2742	25	11387	1.82724	1	0.670662	66.5853
GOTERM_BP_FAT	GO:0046486~glycerolipid metabolic process	40	0.960615	0.0576166	ENSMUSG00000027513, ENSMUSG00000032114, ENSMUSG00000036833, ENSMUSG00000073678, ENSMUSG00000032540, ENSMUSG00000026737, ENSMUSG00000003123, ENSMUSG00000035936, ENSMUSG00000038861, ENSMUSG00000017721, ENSMUSG00000026173, ENSMUSG00000020573, ENSMUSG00000038417, ENSMUSG00000045294, ENSMUSG00000037706, ENSMUSG00000042759, ENSMUSG00000022973, ENSMUSG00000046854, ENSMUSG00000041653, ENSMUSG00000032462,…	2742	128	11387	1.29775	1	0.674573	67.1363
GOTERM_BP_FAT	GO:0008202~steroid metabolic process	44	1.05668	0.0584288	ENSMUSG00000037936, ENSMUSG00000032114, ENSMUSG00000059743, ENSMUSG00000026675, ENSMUSG00000031168, ENSMUSG00000027674, ENSMUSG00000003123, ENSMUSG00000024087, ENSMUSG00000001467, ENSMUSG00000030711, ENSMUSG00000006517, ENSMUSG00000050370, ENSMUSG00000074115, ENSMUSG00000022244, ENSMUSG00000045294, ENSMUSG00000020435, ENSMUSG00000002633, ENSMUSG00000042759, ENSMUSG00000020553, ENSMUSG00000031604,…	2742	143	11387	1.27779	1	0.678255	67.6634
GOTERM_BP_FAT	GO:0055080~cation homeostasis	52	1.2488	0.0585473	ENSMUSG00000032114, ENSMUSG00000037820, ENSMUSG00000032648, ENSMUSG00000021109, ENSMUSG00000002603, ENSMUSG00000022125, ENSMUSG00000022122, ENSMUSG00000021367, ENSMUSG00000037996, ENSMUSG00000006611, ENSMUSG00000021313, ENSMUSG00000052889, ENSMUSG00000032496, ENSMUSG00000019970, ENSMUSG00000005802, ENSMUSG00000038239, ENSMUSG00000014786, ENSMUSG00000031618, ENSMUSG00000048376, ENSMUSG00000023030,…	2742	173	11387	1.24824	1	0.677441	67.7396
GOTERM_BP_FAT	GO:0046394~carboxylic acid biosynthetic process	41	0.98463	0.0594184	ENSMUSG00000062078, ENSMUSG00000026095, ENSMUSG00000031425, ENSMUSG00000021707, ENSMUSG00000027674, ENSMUSG00000032540, ENSMUSG00000038754, ENSMUSG00000053907, ENSMUSG00000025701, ENSMUSG00000041220, ENSMUSG00000021458, ENSMUSG00000032807, ENSMUSG00000029513, ENSMUSG00000050370, ENSMUSG00000026473, ENSMUSG00000022244, ENSMUSG00000047250, ENSMUSG00000021263, ENSMUSG00000010663, ENSMUSG00000000320,…	2742	132	11387	1.28989	1	0.681426	68.2948
GOTERM_BP_FAT	GO:0016053~organic acid biosynthetic process	41	0.98463	0.0594184	ENSMUSG00000062078, ENSMUSG00000026095, ENSMUSG00000031425, ENSMUSG00000021707, ENSMUSG00000027674, ENSMUSG00000032540, ENSMUSG00000038754, ENSMUSG00000053907, ENSMUSG00000025701, ENSMUSG00000041220, ENSMUSG00000021458, ENSMUSG00000032807, ENSMUSG00000029513, ENSMUSG00000050370, ENSMUSG00000026473, ENSMUSG00000022244, ENSMUSG00000047250, ENSMUSG00000021263, ENSMUSG00000010663, ENSMUSG00000000320,…	2742	132	11387	1.28989	1	0.681426	68.2948
GOTERM_MF_FAT	GO:0003924~GTPase activity	39	0.936599	0.0599935	ENSMUSG00000038084, ENSMUSG00000037742, ENSMUSG00000028268, ENSMUSG00000039960, ENSMUSG00000045136, ENSMUSG00000001847, ENSMUSG00000045007, ENSMUSG00000025422, ENSMUSG00000020459, ENSMUSG00000028270, ENSMUSG00000023952, ENSMUSG00000069049, ENSMUSG00000010086, ENSMUSG00000031748, ENSMUSG00000057614, ENSMUSG00000026825, ENSMUSG00000024772, ENSMUSG00000043091, ENSMUSG00000027293, ENSMUSG00000002059,…	2645	126	11105	1.29953	1	0.749669	64.4205
GOTERM_BP_FAT	GO:0050830~defense response to Gram-positive bacterium	10	0.240154	0.0603464	ENSMUSG00000040314, ENSMUSG00000003283, ENSMUSG00000041135, ENSMUSG00000049130, ENSMUSG00000032508, ENSMUSG00000055994, ENSMUSG00000038058, ENSMUSG00000069516, ENSMUSG00000016024, ENSMUSG00000015950	2742	22	11387	1.88764	1	0.685687	68.8763
GOTERM_BP_FAT	GO:0019218~regulation of steroid metabolic process	10	0.240154	0.0603464	ENSMUSG00000045294, ENSMUSG00000033161, ENSMUSG00000032131, ENSMUSG00000024030, ENSMUSG00000027674, ENSMUSG00000024907, ENSMUSG00000031574, ENSMUSG00000024431, ENSMUSG00000003585, ENSMUSG00000004043	2742	22	11387	1.88764	1	0.685687	68.8763
GOTERM_BP_FAT	GO:0006695~cholesterol biosynthetic process	10	0.240154	0.0603464	ENSMUSG00000027952, ENSMUSG00000027875, ENSMUSG00000045294, ENSMUSG00000059743, ENSMUSG00000026675, ENSMUSG00000031168, ENSMUSG00000001467, ENSMUSG00000021670, ENSMUSG00000006517, ENSMUSG00000058258	2742	22	11387	1.88764	1	0.685687	68.8763
GOTERM_BP_FAT	GO:0001667~ameboidal cell migration	16	0.384246	0.0604739	ENSMUSG00000025969, ENSMUSG00000061353, ENSMUSG00000021109, ENSMUSG00000015647, ENSMUSG00000001761, ENSMUSG00000038192, ENSMUSG00000022122, ENSMUSG00000028780, ENSMUSG00000034684, ENSMUSG00000002633, ENSMUSG00000042258, ENSMUSG00000024750, ENSMUSG00000027777, ENSMUSG00000026836, ENSMUSG00000063450, ENSMUSG00000031073	2742	42	11387	1.58202	1	0.684928	68.9554
GOTERM_BP_FAT	GO:0001570~vasculogenesis	16	0.384246	0.0604739	ENSMUSG00000022475, ENSMUSG00000062078, ENSMUSG00000072720, ENSMUSG00000001517, ENSMUSG00000032220, ENSMUSG00000001761, ENSMUSG00000021549, ENSMUSG00000032440, ENSMUSG00000002633, ENSMUSG00000026814, ENSMUSG00000039910, ENSMUSG00000032494, ENSMUSG00000034520, ENSMUSG00000022607, ENSMUSG00000040289, ENSMUSG00000026921	2742	42	11387	1.58202	1	0.684928	68.9554
GOTERM_BP_FAT	GO:0031644~regulation of neurological system process	35	0.840538	0.0606078	ENSMUSG00000030525, ENSMUSG00000019899, ENSMUSG00000048482, ENSMUSG00000041670, ENSMUSG00000010066, ENSMUSG00000020886, ENSMUSG00000026797, ENSMUSG00000021367, ENSMUSG00000024617, ENSMUSG00000042429, ENSMUSG00000010609, ENSMUSG00000054814, ENSMUSG00000031668, ENSMUSG00000062661, ENSMUSG00000037996, ENSMUSG00000022935, ENSMUSG00000022240, ENSMUSG00000041380, ENSMUSG00000022415, ENSMUSG00000039714,…	2742	110	11387	1.32135	1	0.684213	69.0382
GOTERM_BP_FAT	GO:0070482~response to oxygen levels	22	0.528338	0.0610352	ENSMUSG00000050578, ENSMUSG00000020716, ENSMUSG00000026791, ENSMUSG00000025270, ENSMUSG00000021109, ENSMUSG00000032648, ENSMUSG00000031538, ENSMUSG00000002603, ENSMUSG00000030102, ENSMUSG00000021367, ENSMUSG00000026576, ENSMUSG00000027950, ENSMUSG00000021822, ENSMUSG00000047139, ENSMUSG00000005413, ENSMUSG00000021313, ENSMUSG00000031616, ENSMUSG00000026354, ENSMUSG00000057329, ENSMUSG00000004328,…	2742	63	11387	1.45019	1	0.685313	69.3013
GOTERM_BP_FAT	GO:0006022~aminoglycan metabolic process	18	0.432277	0.0615395	ENSMUSG00000054162, ENSMUSG00000034707, ENSMUSG00000050295, ENSMUSG00000006522, ENSMUSG00000058297, ENSMUSG00000042250, ENSMUSG00000040151, ENSMUSG00000040809, ENSMUSG00000019929, ENSMUSG00000054008, ENSMUSG00000056399, ENSMUSG00000030413, ENSMUSG00000025512, ENSMUSG00000036599, ENSMUSG00000031952, ENSMUSG00000059479, ENSMUSG00000074916, ENSMUSG00000042961	2742	49	11387	1.52552	1	0.686871	69.609
GOTERM_BP_FAT	GO:0043065~positive regulation of apoptosis	70	1.68108	0.0616125	ENSMUSG00000026094, ENSMUSG00000005370, ENSMUSG00000048756, ENSMUSG00000037820, ENSMUSG00000002603, ENSMUSG00000008730, ENSMUSG00000004266, ENSMUSG00000024521, ENSMUSG00000025408, ENSMUSG00000053175, ENSMUSG00000048349, ENSMUSG00000039239, ENSMUSG00000017204, ENSMUSG00000048895, ENSMUSG00000013663, ENSMUSG00000024959, ENSMUSG00000028974, ENSMUSG00000004085, ENSMUSG00000026834, ENSMUSG00000022292,…	2742	242	11387	1.20123	1	0.685792	69.6534
GOTERM_BP_FAT	GO:0007015~actin filament organization	20	0.480307	0.0616218	ENSMUSG00000031328, ENSMUSG00000034480, ENSMUSG00000031972, ENSMUSG00000066877, ENSMUSG00000068614, ENSMUSG00000052397, ENSMUSG00000022770, ENSMUSG00000030707, ENSMUSG00000028059, ENSMUSG00000030766, ENSMUSG00000023022, ENSMUSG00000022995, ENSMUSG00000026879, ENSMUSG00000021262, ENSMUSG00000029675, ENSMUSG00000026596, ENSMUSG00000021998, ENSMUSG00000057329, ENSMUSG00000031955, ENSMUSG00000037643	2742	56	11387	1.48315	1	0.684329	69.659
GOTERM_MF_FAT	GO:0005525~GTP binding	96	2.30548	0.061692	ENSMUSG00000038084, ENSMUSG00000027513, ENSMUSG00000036273, ENSMUSG00000030357, ENSMUSG00000037820, ENSMUSG00000029518, ENSMUSG00000001847, ENSMUSG00000034472, ENSMUSG00000045007, ENSMUSG00000057455, ENSMUSG00000055723, ENSMUSG00000004451, ENSMUSG00000020175, ENSMUSG00000032549, ENSMUSG00000004768, ENSMUSG00000025558, ENSMUSG00000029641, ENSMUSG00000031748, ENSMUSG00000011148, ENSMUSG00000043670,…	2645	346	11105	1.1649	1	0.754726	65.4792
GOTERM_BP_FAT	GO:0045768~positive regulation of anti-apoptosis	5	0.120077	0.0622447	ENSMUSG00000038084, ENSMUSG00000005413, ENSMUSG00000031574, ENSMUSG00000028854, ENSMUSG00000021549	2742	7	11387	2.96629	1	0.686595	70.0345
GOTERM_BP_FAT	GO:0048814~regulation of dendrite morphogenesis	5	0.120077	0.0622447	ENSMUSG00000027950, ENSMUSG00000026959, ENSMUSG00000029516, ENSMUSG00000068327, ENSMUSG00000066129	2742	7	11387	2.96629	1	0.686595	70.0345
GOTERM_BP_FAT	GO:0000086~G2/M transition of mitotic cell cycle	5	0.120077	0.0622447	ENSMUSG00000032113, ENSMUSG00000035390, ENSMUSG00000000296, ENSMUSG00000017716, ENSMUSG00000036390	2742	7	11387	2.96629	1	0.686595	70.0345
GOTERM_BP_FAT	GO:0010942~positive regulation of cell death	71	1.70509	0.0624038	ENSMUSG00000026094, ENSMUSG00000005370, ENSMUSG00000048756, ENSMUSG00000037820, ENSMUSG00000002603, ENSMUSG00000008730, ENSMUSG00000004266, ENSMUSG00000024521, ENSMUSG00000025408, ENSMUSG00000053175, ENSMUSG00000048349, ENSMUSG00000039239, ENSMUSG00000023067, ENSMUSG00000017204, ENSMUSG00000048895, ENSMUSG00000013663, ENSMUSG00000024959, ENSMUSG00000028974, ENSMUSG00000004085, ENSMUSG00000026834,…	2742	246	11387	1.19857	1	0.686048	70.1296
GOTERM_MF_FAT	GO:0005099~Ras GTPase activator activity	22	0.528338	0.0642615	ENSMUSG00000052302, ENSMUSG00000039678, ENSMUSG00000028068, ENSMUSG00000036882, ENSMUSG00000033083, ENSMUSG00000040247, ENSMUSG00000029174, ENSMUSG00000027465, ENSMUSG00000003134, ENSMUSG00000037410, ENSMUSG00000031523, ENSMUSG00000039976, ENSMUSG00000038351, ENSMUSG00000021368, ENSMUSG00000004677, ENSMUSG00000039201, ENSMUSG00000021676, ENSMUSG00000032812, ENSMUSG00000048960, ENSMUSG00000042303,…	2645	64	11105	1.44323	1	0.764381	67.0247
GOTERM_MF_FAT	GO:0005230~extracellular ligand-gated ion channel activity	22	0.528338	0.0642615	ENSMUSG00000030525, ENSMUSG00000055078, ENSMUSG00000032017, ENSMUSG00000010803, ENSMUSG00000033981, ENSMUSG00000025892, ENSMUSG00000000560, ENSMUSG00000031492, ENSMUSG00000031491, ENSMUSG00000007653, ENSMUSG00000020436, ENSMUSG00000027950, ENSMUSG00000032269, ENSMUSG00000020524, ENSMUSG00000035594, ENSMUSG00000022935, ENSMUSG00000026959, ENSMUSG00000008590, ENSMUSG00000033676, ENSMUSG00000005950,…	2645	64	11105	1.44323	1	0.764381	67.0247
GOTERM_BP_FAT	GO:0051146~striated muscle cell differentiation	28	0.67243	0.0651049	ENSMUSG00000072720, ENSMUSG00000031972, ENSMUSG00000029071, ENSMUSG00000028364, ENSMUSG00000018830, ENSMUSG00000025809, ENSMUSG00000022951, ENSMUSG00000010066, ENSMUSG00000027488, ENSMUSG00000038160, ENSMUSG00000027253, ENSMUSG00000062991, ENSMUSG00000022105, ENSMUSG00000002633, ENSMUSG00000022865, ENSMUSG00000062312, ENSMUSG00000032494, ENSMUSG00000036766, ENSMUSG00000030314, ENSMUSG00000019146,…	2742	85	11387	1.36798	1	0.70043	71.7027
GOTERM_BP_FAT	GO:0051272~positive regulation of cell motion	15	0.360231	0.065699	ENSMUSG00000055980, ENSMUSG00000061353, ENSMUSG00000021109, ENSMUSG00000040152, ENSMUSG00000043013, ENSMUSG00000030707, ENSMUSG00000055723, ENSMUSG00000038894, ENSMUSG00000014599, ENSMUSG00000057329, ENSMUSG00000031955, ENSMUSG00000032494, ENSMUSG00000026064, ENSMUSG00000066551, ENSMUSG00000036106	2742	39	11387	1.59723	1	0.702339	72.038
GOTERM_BP_FAT	GO:0050654~chondroitin sulfate proteoglycan metabolic process	8	0.192123	0.0665399	ENSMUSG00000054162, ENSMUSG00000019929, ENSMUSG00000056399, ENSMUSG00000036599, ENSMUSG00000058297, ENSMUSG00000042961, ENSMUSG00000074916, ENSMUSG00000062329	2742	16	11387	2.0764	1	0.705609	72.5062
GOTERM_BP_FAT	GO:0007416~synaptogenesis	8	0.192123	0.0665399	ENSMUSG00000032076, ENSMUSG00000027253, ENSMUSG00000031985, ENSMUSG00000033768, ENSMUSG00000062991, ENSMUSG00000020886, ENSMUSG00000024109, ENSMUSG00000066392	2742	16	11387	2.0764	1	0.705609	72.5062
GOTERM_BP_FAT	GO:0030307~positive regulation of cell growth	8	0.192123	0.0665399	ENSMUSG00000018411, ENSMUSG00000037706, ENSMUSG00000023905, ENSMUSG00000029674, ENSMUSG00000000320, ENSMUSG00000057329, ENSMUSG00000039239, ENSMUSG00000047281	2742	16	11387	2.0764	1	0.705609	72.5062
GOTERM_BP_FAT	GO:0048821~erythrocyte development	8	0.192123	0.0665399	ENSMUSG00000069919, ENSMUSG00000079562, ENSMUSG00000031400, ENSMUSG00000001131, ENSMUSG00000031543, ENSMUSG00000023030, ENSMUSG00000023216, ENSMUSG00000069917, ENSMUSG00000038871	2742	16	11387	2.0764	1	0.705609	72.5062
GOTERM_BP_FAT	GO:0002673~regulation of acute inflammatory response	8	0.192123	0.0665399	ENSMUSG00000015947, ENSMUSG00000059498, ENSMUSG00000026656, ENSMUSG00000058715, ENSMUSG00000026365, ENSMUSG00000024164, ENSMUSG00000023224, ENSMUSG00000016024	2742	16	11387	2.0764	1	0.705609	72.5062
GOTERM_BP_FAT	GO:0050810~regulation of steroid biosynthetic process	8	0.192123	0.0665399	ENSMUSG00000045294, ENSMUSG00000033161, ENSMUSG00000032131, ENSMUSG00000024030, ENSMUSG00000027674, ENSMUSG00000031574, ENSMUSG00000024431, ENSMUSG00000003585	2742	16	11387	2.0764	1	0.705609	72.5062
GOTERM_BP_FAT	GO:0030516~regulation of axon extension	8	0.192123	0.0665399	ENSMUSG00000018411, ENSMUSG00000034684, ENSMUSG00000023905, ENSMUSG00000029674, ENSMUSG00000000627, ENSMUSG00000031398, ENSMUSG00000020458, ENSMUSG00000028883	2742	16	11387	2.0764	1	0.705609	72.5062
GOTERM_MF_FAT	GO:0008083~growth factor activity	39	0.936599	0.0666109	ENSMUSG00000029380, ENSMUSG00000026100, ENSMUSG00000048482, ENSMUSG00000029838, ENSMUSG00000061353, ENSMUSG00000027208, ENSMUSG00000002603, ENSMUSG00000022523, ENSMUSG00000027656, ENSMUSG00000029337, ENSMUSG00000028019, ENSMUSG00000020817, ENSMUSG00000002799, ENSMUSG00000014599, ENSMUSG00000025551, ENSMUSG00000060275, ENSMUSG00000042423, ENSMUSG00000019997, ENSMUSG00000029378, ENSMUSG00000035020,…	2645	127	11105	1.2893	1	0.772295	68.3807
GOTERM_BP_FAT	GO:0051348~negative regulation of transferase activity	19	0.456292	0.0670811	ENSMUSG00000020716, ENSMUSG00000020227, ENSMUSG00000030203, ENSMUSG00000062515, ENSMUSG00000021670, ENSMUSG00000004266, ENSMUSG00000019876, ENSMUSG00000036390, ENSMUSG00000031628, ENSMUSG00000021453, ENSMUSG00000022105, ENSMUSG00000050965, ENSMUSG00000032715, ENSMUSG00000026317, ENSMUSG00000045671, ENSMUSG00000023067, ENSMUSG00000021892, ENSMUSG00000024975, ENSMUSG00000024427	2742	53	11387	1.48874	1	0.707161	72.8035
GOTERM_BP_FAT	GO:0045927~positive regulation of growth	19	0.456292	0.0670811	ENSMUSG00000025958, ENSMUSG00000011751, ENSMUSG00000030189, ENSMUSG00000010066, ENSMUSG00000022770, ENSMUSG00000018654, ENSMUSG00000018411, ENSMUSG00000037706, ENSMUSG00000023905, ENSMUSG00000032440, ENSMUSG00000029674, ENSMUSG00000014599, ENSMUSG00000057329, ENSMUSG00000000320, ENSMUSG00000027808, ENSMUSG00000047281, ENSMUSG00000039239, ENSMUSG00000005069, ENSMUSG00000004043	2742	53	11387	1.48874	1	0.707161	72.8035
GOTERM_BP_FAT	GO:0019221~cytokine-mediated signaling pathway	19	0.456292	0.0670811	ENSMUSG00000024959, ENSMUSG00000020227, ENSMUSG00000024789, ENSMUSG00000032508, ENSMUSG00000030341, ENSMUSG00000027947, ENSMUSG00000022514, ENSMUSG00000052336, ENSMUSG00000071713, ENSMUSG00000004266, ENSMUSG00000026104, ENSMUSG00000054072, ENSMUSG00000025746, ENSMUSG00000023043, ENSMUSG00000049103, ENSMUSG00000000078, ENSMUSG00000058818, ENSMUSG00000004043, ENSMUSG00000026072	2742	53	11387	1.48874	1	0.707161	72.8035
GOTERM_BP_FAT	GO:0030866~cortical actin cytoskeleton organization	6	0.144092	0.0676616	ENSMUSG00000028465, ENSMUSG00000019978, ENSMUSG00000027624, ENSMUSG00000024044, ENSMUSG00000024143, ENSMUSG00000022770	2742	10	11387	2.49168	1	0.70891	73.1191
GOTERM_BP_FAT	GO:0015749~monosaccharide transport	12	0.288184	0.0676748	ENSMUSG00000062991, ENSMUSG00000026791, ENSMUSG00000032114, ENSMUSG00000028645, ENSMUSG00000007458, ENSMUSG00000027882, ENSMUSG00000031616, ENSMUSG00000018566, ENSMUSG00000021367, ENSMUSG00000030087, ENSMUSG00000014932, ENSMUSG00000003153	2742	29	11387	1.7184	1	0.707531	73.1263
GOTERM_BP_FAT	GO:0006790~sulfur metabolic process	29	0.696446	0.0681546	ENSMUSG00000054162, ENSMUSG00000031400, ENSMUSG00000053907, ENSMUSG00000035936, ENSMUSG00000027198, ENSMUSG00000040151, ENSMUSG00000008540, ENSMUSG00000019929, ENSMUSG00000054008, ENSMUSG00000044499, ENSMUSG00000056399, ENSMUSG00000036599, ENSMUSG00000024899, ENSMUSG00000081467, ENSMUSG00000053398, ENSMUSG00000000811, ENSMUSG00000021638, ENSMUSG00000040471, ENSMUSG00000055737, ENSMUSG00000018339,…	2742	89	11387	1.35316	1	0.708715	73.3844
GOTERM_BP_FAT	GO:0006760~folic acid and derivative metabolic process	7	0.168108	0.0682491	ENSMUSG00000020256, ENSMUSG00000005667, ENSMUSG00000037580, ENSMUSG00000031816, ENSMUSG00000001773, ENSMUSG00000030088, ENSMUSG00000009566	2742	13	11387	2.23613	1	0.70779	73.435
GOTERM_BP_FAT	GO:0045767~regulation of anti-apoptosis	7	0.168108	0.0682491	ENSMUSG00000031834, ENSMUSG00000038084, ENSMUSG00000005413, ENSMUSG00000020458, ENSMUSG00000031574, ENSMUSG00000028854, ENSMUSG00000021549	2742	13	11387	2.23613	1	0.70779	73.435
GOTERM_CC_FAT	GO:0033017~sarcoplasmic reticulum membrane	5	0.120077	0.069442	ENSMUSG00000020216, ENSMUSG00000021313, ENSMUSG00000057378, ENSMUSG00000030592, ENSMUSG00000038239	2616	7	10508	2.86916	1	0.577188	65.5396
GOTERM_MF_FAT	GO:0004857~enzyme inhibitor activity	58	1.39289	0.0704004	ENSMUSG00000072849, ENSMUSG00000054162, ENSMUSG00000022490, ENSMUSG00000054728, ENSMUSG00000062345, ENSMUSG00000019876, ENSMUSG00000058207, ENSMUSG00000002289, ENSMUSG00000037166, ENSMUSG00000032484, ENSMUSG00000027315, ENSMUSG00000023067, ENSMUSG00000046447, ENSMUSG00000023224, ENSMUSG00000046186, ENSMUSG00000038665, ENSMUSG00000020044, ENSMUSG00000001131, ENSMUSG00000017002, ENSMUSG00000006522,…	2645	200	11105	1.21756	1	0.78687	70.4579
GOTERM_BP_FAT	GO:0007611~learning or memory	27	0.648415	0.0706464	ENSMUSG00000030525, ENSMUSG00000048482, ENSMUSG00000037032, ENSMUSG00000029838, ENSMUSG00000040907, ENSMUSG00000056755, ENSMUSG00000010609, ENSMUSG00000037996, ENSMUSG00000022973, ENSMUSG00000022240, ENSMUSG00000021314, ENSMUSG00000020716, ENSMUSG00000064023, ENSMUSG00000055078, ENSMUSG00000026782, ENSMUSG00000063239, ENSMUSG00000001507, ENSMUSG00000023017, ENSMUSG00000021448, ENSMUSG00000021670,…	2742	82	11387	1.36739	1	0.71918	74.6878
GOTERM_BP_FAT	GO:0006694~steroid biosynthetic process	22	0.528338	0.0709699	ENSMUSG00000037936, ENSMUSG00000032018, ENSMUSG00000059743, ENSMUSG00000026675, ENSMUSG00000031168, ENSMUSG00000027674, ENSMUSG00000046027, ENSMUSG00000031574, ENSMUSG00000001467, ENSMUSG00000021670, ENSMUSG00000058258, ENSMUSG00000006517, ENSMUSG00000050370, ENSMUSG00000027952, ENSMUSG00000021252, ENSMUSG00000027875, ENSMUSG00000052430, ENSMUSG00000022244, ENSMUSG00000045294, ENSMUSG00000023963,…	2742	64	11387	1.42753	1	0.719453	74.8526
GOTERM_BP_FAT	GO:0048585~negative regulation of response to stimulus	22	0.528338	0.0709699	ENSMUSG00000019874, ENSMUSG00000030525, ENSMUSG00000064023, ENSMUSG00000020227, ENSMUSG00000026656, ENSMUSG00000002603, ENSMUSG00000079298, ENSMUSG00000034227, ENSMUSG00000004266, ENSMUSG00000026288, ENSMUSG00000032420, ENSMUSG00000042429, ENSMUSG00000050965, ENSMUSG00000026959, ENSMUSG00000021948, ENSMUSG00000073494, ENSMUSG00000028599, ENSMUSG00000046722, ENSMUSG00000044786, ENSMUSG00000053113,…	2742	64	11387	1.42753	1	0.719453	74.8526
GOTERM_CC_FAT	GO:0005911~cell-cell junction	51	1.22478	0.0712572	ENSMUSG00000033060, ENSMUSG00000066058, ENSMUSG00000028059, ENSMUSG00000034282, ENSMUSG00000069833, ENSMUSG00000031871, ENSMUSG00000034520, ENSMUSG00000042303, ENSMUSG00000037625, ENSMUSG00000039473, ENSMUSG00000026782, ENSMUSG00000058441, ENSMUSG00000032531, ENSMUSG00000045095, ENSMUSG00000038235, ENSMUSG00000021638, ENSMUSG00000047109, ENSMUSG00000022770, ENSMUSG00000024812, ENSMUSG00000032076,…	2616	166	10508	1.23408	1	0.579865	66.5214
GOTERM_MF_FAT	GO:0008009~chemokine activity	13	0.3122	0.0723696	ENSMUSG00000020676, ENSMUSG00000029380, ENSMUSG00000035352, ENSMUSG00000019122, ENSMUSG00000061353, ENSMUSG00000009185, ENSMUSG00000071005, ENSMUSG00000035373, ENSMUSG00000023078, ENSMUSG00000026166, ENSMUSG00000031779, ENSMUSG00000018927, ENSMUSG00000029372	2645	33	11105	1.65395	1	0.79186	71.486
GOTERM_BP_FAT	GO:0045088~regulation of innate immune response	16	0.384246	0.072942	ENSMUSG00000035834, ENSMUSG00000020227, ENSMUSG00000032508, ENSMUSG00000055994, ENSMUSG00000079298, ENSMUSG00000024927, ENSMUSG00000032076, ENSMUSG00000047123, ENSMUSG00000041135, ENSMUSG00000027639, ENSMUSG00000027718, ENSMUSG00000073494, ENSMUSG00000030157, ENSMUSG00000016024, ENSMUSG00000004043, ENSMUSG00000023224	2742	43	11387	1.54523	1	0.728158	75.8349
GOTERM_BP_FAT	GO:0060603~mammary gland duct morphogenesis	11	0.264169	0.0730357	ENSMUSG00000020676, ENSMUSG00000046532, ENSMUSG00000048776, ENSMUSG00000031870, ENSMUSG00000014599, ENSMUSG00000002603, ENSMUSG00000029378, ENSMUSG00000030849, ENSMUSG00000024431, ENSMUSG00000021994, ENSMUSG00000048402	2742	26	11387	1.75696	1	0.727233	75.8807
GOTERM_BP_FAT	GO:0007435~salivary gland morphogenesis	11	0.264169	0.0730357	ENSMUSG00000028780, ENSMUSG00000002633, ENSMUSG00000025746, ENSMUSG00000037820, ENSMUSG00000027208, ENSMUSG00000028883, ENSMUSG00000015647, ENSMUSG00000008999, ENSMUSG00000030849, ENSMUSG00000030123, ENSMUSG00000024098	2742	26	11387	1.75696	1	0.727233	75.8807
GOTERM_BP_FAT	GO:0015758~glucose transport	11	0.264169	0.0730357	ENSMUSG00000062991, ENSMUSG00000026791, ENSMUSG00000032114, ENSMUSG00000028645, ENSMUSG00000027882, ENSMUSG00000031616, ENSMUSG00000018566, ENSMUSG00000021367, ENSMUSG00000030087, ENSMUSG00000014932, ENSMUSG00000003153	2742	26	11387	1.75696	1	0.727233	75.8807
GOTERM_BP_FAT	GO:0032147~activation of protein kinase activity	18	0.432277	0.0730828	ENSMUSG00000000276, ENSMUSG00000033902, ENSMUSG00000036095, ENSMUSG00000034731, ENSMUSG00000029916, ENSMUSG00000022861, ENSMUSG00000070738, ENSMUSG00000022770, ENSMUSG00000021367, ENSMUSG00000042429, ENSMUSG00000028019, ENSMUSG00000021453, ENSMUSG00000032440, ENSMUSG00000040479, ENSMUSG00000048376, ENSMUSG00000025357, ENSMUSG00000032578, ENSMUSG00000044827	2742	50	11387	1.49501	1	0.726078	75.9037
GOTERM_MF_FAT	GO:0016782~transferase activity, transferring sulfur-containing groups	17	0.408261	0.0733468	ENSMUSG00000046321, ENSMUSG00000051022, ENSMUSG00000028251, ENSMUSG00000030711, ENSMUSG00000040151, ENSMUSG00000035930, ENSMUSG00000047658, ENSMUSG00000062184, ENSMUSG00000033350, ENSMUSG00000027221, ENSMUSG00000054008, ENSMUSG00000027971, ENSMUSG00000044499, ENSMUSG00000036599, ENSMUSG00000031952, ENSMUSG00000074916, ENSMUSG00000000739	2645	47	11105	1.5186	1	0.792085	71.9836
GOTERM_BP_FAT	GO:0051051~negative regulation of transport	23	0.552354	0.0752971	ENSMUSG00000024589, ENSMUSG00000026792, ENSMUSG00000020716, ENSMUSG00000040276, ENSMUSG00000031328, ENSMUSG00000026834, ENSMUSG00000034462, ENSMUSG00000078515, ENSMUSG00000002603, ENSMUSG00000020077, ENSMUSG00000021367, ENSMUSG00000027457, ENSMUSG00000020277, ENSMUSG00000042429, ENSMUSG00000032216, ENSMUSG00000050965, ENSMUSG00000025746, ENSMUSG00000005413, ENSMUSG00000029524, ENSMUSG00000057329,…	2742	68	11387	1.40463	1	0.735655	76.9605
GOTERM_MF_FAT	GO:0001653~peptide receptor activity	32	0.768492	0.0759769	ENSMUSG00000021070, ENSMUSG00000049130, ENSMUSG00000035431, ENSMUSG00000036437, ENSMUSG00000026180, ENSMUSG00000025804, ENSMUSG00000022122, ENSMUSG00000050511, ENSMUSG00000042262, ENSMUSG00000048521, ENSMUSG00000052270, ENSMUSG00000049103, ENSMUSG00000000766, ENSMUSG00000020591, ENSMUSG00000049409, ENSMUSG00000045569, ENSMUSG00000079227, ENSMUSG00000027584, ENSMUSG00000028469, ENSMUSG00000031390,…	2645	102	11105	1.31717	1	0.799727	73.2826
GOTERM_MF_FAT	GO:0008528~peptide receptor activity, G-protein coupled	32	0.768492	0.0759769	ENSMUSG00000021070, ENSMUSG00000049130, ENSMUSG00000035431, ENSMUSG00000036437, ENSMUSG00000026180, ENSMUSG00000025804, ENSMUSG00000022122, ENSMUSG00000050511, ENSMUSG00000042262, ENSMUSG00000048521, ENSMUSG00000052270, ENSMUSG00000049103, ENSMUSG00000000766, ENSMUSG00000020591, ENSMUSG00000049409, ENSMUSG00000045569, ENSMUSG00000079227, ENSMUSG00000027584, ENSMUSG00000028469, ENSMUSG00000031390,…	2645	102	11105	1.31717	1	0.799727	73.2826
GOTERM_CC_FAT	GO:0001518~voltage-gated sodium channel complex	6	0.144092	0.0767034	ENSMUSG00000023033, ENSMUSG00000034115, ENSMUSG00000075316, ENSMUSG00000034533, ENSMUSG00000064329, ENSMUSG00000001027	2616	10	10508	2.41009	1	0.600886	69.3127
GOTERM_BP_FAT	GO:0006006~glucose metabolic process	40	0.960615	0.0783534	ENSMUSG00000025877, ENSMUSG00000026791, ENSMUSG00000027513, ENSMUSG00000032114, ENSMUSG00000033400, ENSMUSG00000022490, ENSMUSG00000031400, ENSMUSG00000032648, ENSMUSG00000025791, ENSMUSG00000055493, ENSMUSG00000036437, ENSMUSG00000035936, ENSMUSG00000003865, ENSMUSG00000028980, ENSMUSG00000024900, ENSMUSG00000027808, ENSMUSG00000063129, ENSMUSG00000032737, ENSMUSG00000022346, ENSMUSG00000042406,…	2742	131	11387	1.26803	1	0.748767	78.3473
GOTERM_CC_FAT	GO:0005811~lipid particle	7	0.168108	0.0785621	ENSMUSG00000024735, ENSMUSG00000025509, ENSMUSG00000024197, ENSMUSG00000011305, ENSMUSG00000002831, ENSMUSG00000032540, ENSMUSG00000028494	2616	13	10508	2.1629	1	0.603176	70.2146
GOTERM_CC_FAT	GO:0034706~sodium channel complex	7	0.168108	0.0785621	ENSMUSG00000023033, ENSMUSG00000034115, ENSMUSG00000075316, ENSMUSG00000000216, ENSMUSG00000034533, ENSMUSG00000064329, ENSMUSG00000001027	2616	13	10508	2.1629	1	0.603176	70.2146
GOTERM_BP_FAT	GO:0031099~regeneration	10	0.240154	0.078686	ENSMUSG00000031451, ENSMUSG00000052911, ENSMUSG00000022055, ENSMUSG00000046223, ENSMUSG00000026192, ENSMUSG00000020044, ENSMUSG00000041380, ENSMUSG00000057329, ENSMUSG00000047261, ENSMUSG00000045287	2742	23	11387	1.80557	1	0.748951	78.4934
GOTERM_MF_FAT	GO:0032561~guanyl ribonucleotide binding	97	2.32949	0.078864	ENSMUSG00000027513, ENSMUSG00000029518, ENSMUSG00000001847, ENSMUSG00000011148, ENSMUSG00000010086, ENSMUSG00000024772, ENSMUSG00000056515, ENSMUSG00000020486, ENSMUSG00000035198, ENSMUSG00000064147, ENSMUSG00000036894, ENSMUSG00000054855, ENSMUSG00000001473, ENSMUSG00000031104, ENSMUSG00000002233, ENSMUSG00000055069, ENSMUSG00000052681, ENSMUSG00000037742, ENSMUSG00000028268, ENSMUSG00000050029,…	2645	354	11105	1.15043	1	0.808012	74.6433
GOTERM_MF_FAT	GO:0019001~guanyl nucleotide binding	97	2.32949	0.078864	ENSMUSG00000027513, ENSMUSG00000029518, ENSMUSG00000001847, ENSMUSG00000011148, ENSMUSG00000010086, ENSMUSG00000024772, ENSMUSG00000056515, ENSMUSG00000020486, ENSMUSG00000035198, ENSMUSG00000064147, ENSMUSG00000036894, ENSMUSG00000054855, ENSMUSG00000001473, ENSMUSG00000031104, ENSMUSG00000002233, ENSMUSG00000055069, ENSMUSG00000052681, ENSMUSG00000037742, ENSMUSG00000028268, ENSMUSG00000050029,…	2645	354	11105	1.15043	1	0.808012	74.6433
GOTERM_BP_FAT	GO:0002237~response to molecule of bacterial origin	17	0.408261	0.0796926	ENSMUSG00000020227, ENSMUSG00000051748, ENSMUSG00000049130, ENSMUSG00000032508, ENSMUSG00000055994, ENSMUSG00000024927, ENSMUSG00000028291, ENSMUSG00000026104, ENSMUSG00000047123, ENSMUSG00000053436, ENSMUSG00000041135, ENSMUSG00000047139, ENSMUSG00000048376, ENSMUSG00000051439, ENSMUSG00000074743, ENSMUSG00000016024, ENSMUSG00000044827	2742	47	11387	1.50208	1	0.7522	78.9298
GOTERM_BP_FAT	GO:0007160~cell-matrix adhesion	17	0.408261	0.0796926	ENSMUSG00000004098, ENSMUSG00000022817, ENSMUSG00000020758, ENSMUSG00000001281, ENSMUSG00000025809, ENSMUSG00000000290, ENSMUSG00000031523, ENSMUSG00000037705, ENSMUSG00000029528, ENSMUSG00000034664, ENSMUSG00000033985, ENSMUSG00000026193, ENSMUSG00000019997, ENSMUSG00000057329, ENSMUSG00000058806, ENSMUSG00000022178, ENSMUSG00000000157	2742	47	11387	1.50208	1	0.7522	78.9298
GOTERM_MF_FAT	GO:0005548~phospholipid transporter activity	9	0.216138	0.0800705	ENSMUSG00000031441, ENSMUSG00000060671, ENSMUSG00000015243, ENSMUSG00000039529, ENSMUSG00000020553, ENSMUSG00000021983, ENSMUSG00000060131, ENSMUSG00000028125, ENSMUSG00000025324	2645	20	11105	1.88932	1	0.80899	75.1923
GOTERM_MF_FAT	GO:0008373~sialyltransferase activity	9	0.216138	0.0800705	ENSMUSG00000039037, ENSMUSG00000026811, ENSMUSG00000022747, ENSMUSG00000031749, ENSMUSG00000079442, ENSMUSG00000024172, ENSMUSG00000013846, ENSMUSG00000056091, ENSMUSG00000030283	2645	20	11105	1.88932	1	0.80899	75.1923
GOTERM_BP_FAT	GO:0006955~immune response	118	2.83381	0.0810357	ENSMUSG00000020676, ENSMUSG00000029380, ENSMUSG00000000134, ENSMUSG00000020125, ENSMUSG00000026399, ENSMUSG00000032508, ENSMUSG00000055994, ENSMUSG00000079547, ENSMUSG00000021453, ENSMUSG00000035373, ENSMUSG00000071005, ENSMUSG00000023973, ENSMUSG00000037379, ENSMUSG00000079227, ENSMUSG00000023224, ENSMUSG00000029372, ENSMUSG00000024151, ENSMUSG00000028979, ENSMUSG00000030748, ENSMUSG00000029915,…	2742	433	11387	1.13171	1	0.756882	79.499
GOTERM_MF_FAT	GO:0004725~protein tyrosine phosphatase activity	31	0.744476	0.0824775	ENSMUSG00000033295, ENSMUSG00000030854, ENSMUSG00000013236, ENSMUSG00000037628, ENSMUSG00000036057, ENSMUSG00000031506, ENSMUSG00000039384, ENSMUSG00000034765, ENSMUSG00000020151, ENSMUSG00000055493, ENSMUSG00000042121, ENSMUSG00000034573, ENSMUSG00000020154, ENSMUSG00000004266, ENSMUSG00000030002, ENSMUSG00000021987, ENSMUSG00000038042, ENSMUSG00000013663, ENSMUSG00000030223, ENSMUSG00000063235,…	2645	99	11105	1.31468	1	0.814751	76.2546
GOTERM_BP_FAT	GO:0005976~polysaccharide metabolic process	28	0.67243	0.0834864	ENSMUSG00000054162, ENSMUSG00000032114, ENSMUSG00000033400, ENSMUSG00000032649, ENSMUSG00000022490, ENSMUSG00000032648, ENSMUSG00000050295, ENSMUSG00000034707, ENSMUSG00000055493, ENSMUSG00000003865, ENSMUSG00000040151, ENSMUSG00000040809, ENSMUSG00000019929, ENSMUSG00000054008, ENSMUSG00000056399, ENSMUSG00000030413, ENSMUSG00000025512, ENSMUSG00000036599, ENSMUSG00000059479, ENSMUSG00000019528,…	2742	87	11387	1.33654	1	0.766204	80.5003
GOTERM_BP_FAT	GO:0009617~response to bacterium	35	0.840538	0.0840996	ENSMUSG00000020227, ENSMUSG00000015947, ENSMUSG00000049130, ENSMUSG00000055994, ENSMUSG00000032508, ENSMUSG00000024927, ENSMUSG00000028291, ENSMUSG00000026104, ENSMUSG00000061232, ENSMUSG00000027073, ENSMUSG00000041135, ENSMUSG00000047139, ENSMUSG00000053175, ENSMUSG00000051439, ENSMUSG00000041515, ENSMUSG00000079227, ENSMUSG00000030413, ENSMUSG00000032484, ENSMUSG00000038357, ENSMUSG00000051748,…	2742	113	11387	1.28627	1	0.767502	80.7435
GOTERM_BP_FAT	GO:0007265~Ras protein signal transduction	20	0.480307	0.084203	ENSMUSG00000031442, ENSMUSG00000020716, ENSMUSG00000075312, ENSMUSG00000035711, ENSMUSG00000029458, ENSMUSG00000039960, ENSMUSG00000041598, ENSMUSG00000027363, ENSMUSG00000022525, ENSMUSG00000010067, ENSMUSG00000046768, ENSMUSG00000024241, ENSMUSG00000055723, ENSMUSG00000022102, ENSMUSG00000028841, ENSMUSG00000071042, ENSMUSG00000020580, ENSMUSG00000049521, ENSMUSG00000042303, ENSMUSG00000073982	2742	58	11387	1.432	1	0.766645	80.7842
GOTERM_BP_FAT	GO:0030888~regulation of B cell proliferation	12	0.288184	0.0844696	ENSMUSG00000047123, ENSMUSG00000031628, ENSMUSG00000037706, ENSMUSG00000027950, ENSMUSG00000047139, ENSMUSG00000029084, ENSMUSG00000052013, ENSMUSG00000036526, ENSMUSG00000026656, ENSMUSG00000023067, ENSMUSG00000076617, ENSMUSG00000026288	2742	30	11387	1.66112	1	0.766479	80.8888
GOTERM_BP_FAT	GO:0045665~negative regulation of neuron differentiation	12	0.288184	0.0844696	ENSMUSG00000024735, ENSMUSG00000040785, ENSMUSG00000021379, ENSMUSG00000020160, ENSMUSG00000047139, ENSMUSG00000048001, ENSMUSG00000032318, ENSMUSG00000042258, ENSMUSG00000029516, ENSMUSG00000002233, ENSMUSG00000064293, ENSMUSG00000040610	2742	30	11387	1.66112	1	0.766479	80.8888
GOTERM_BP_FAT	GO:0006885~regulation of pH	12	0.288184	0.0844696	ENSMUSG00000014786, ENSMUSG00000030865, ENSMUSG00000040907, ENSMUSG00000022125, ENSMUSG00000031129, ENSMUSG00000028854, ENSMUSG00000022122, ENSMUSG00000026065, ENSMUSG00000037341, ENSMUSG00000036123, ENSMUSG00000021367, ENSMUSG00000060961	2742	30	11387	1.66112	1	0.766479	80.8888
GOTERM_BP_FAT	GO:0043407~negative regulation of MAP kinase activity	9	0.216138	0.0845369	ENSMUSG00000020716, ENSMUSG00000020227, ENSMUSG00000030203, ENSMUSG00000050965, ENSMUSG00000045671, ENSMUSG00000021670, ENSMUSG00000004266, ENSMUSG00000024975, ENSMUSG00000024427	2742	20	11387	1.86876	1	0.765477	80.9151
GOTERM_CC_FAT	GO:0030424~axon	34	0.816523	0.0856975	ENSMUSG00000025969, ENSMUSG00000030525, ENSMUSG00000030310, ENSMUSG00000002603, ENSMUSG00000023169, ENSMUSG00000017167, ENSMUSG00000041607, ENSMUSG00000022883, ENSMUSG00000064329, ENSMUSG00000023915, ENSMUSG00000018411, ENSMUSG00000042429, ENSMUSG00000019647, ENSMUSG00000062661, ENSMUSG00000022687, ENSMUSG00000033676, ENSMUSG00000039239, ENSMUSG00000022346, ENSMUSG00000048895, ENSMUSG00000011751,…	2616	106	10508	1.28841	1	0.629787	73.4523
GOTERM_BP_FAT	GO:0033673~negative regulation of kinase activity	18	0.432277	0.0859796	ENSMUSG00000020716, ENSMUSG00000020227, ENSMUSG00000030203, ENSMUSG00000062515, ENSMUSG00000021670, ENSMUSG00000004266, ENSMUSG00000019876, ENSMUSG00000036390, ENSMUSG00000031628, ENSMUSG00000021453, ENSMUSG00000022105, ENSMUSG00000050965, ENSMUSG00000032715, ENSMUSG00000045671, ENSMUSG00000023067, ENSMUSG00000021892, ENSMUSG00000024975, ENSMUSG00000024427	2742	51	11387	1.4657	1	0.7702	81.4713
GOTERM_BP_FAT	GO:0006469~negative regulation of protein kinase activity	18	0.432277	0.0859796	ENSMUSG00000020716, ENSMUSG00000020227, ENSMUSG00000030203, ENSMUSG00000062515, ENSMUSG00000021670, ENSMUSG00000004266, ENSMUSG00000019876, ENSMUSG00000036390, ENSMUSG00000031628, ENSMUSG00000021453, ENSMUSG00000022105, ENSMUSG00000050965, ENSMUSG00000032715, ENSMUSG00000045671, ENSMUSG00000023067, ENSMUSG00000021892, ENSMUSG00000024975, ENSMUSG00000024427	2742	51	11387	1.4657	1	0.7702	81.4713
GOTERM_MF_FAT	GO:0004709~MAP kinase kinase kinase activity	8	0.192123	0.0860437	ENSMUSG00000004085, ENSMUSG00000033618, ENSMUSG00000024235, ENSMUSG00000028862, ENSMUSG00000042724, ENSMUSG00000014426, ENSMUSG00000040390, ENSMUSG00000071369	2645	17	11105	1.97576	1	0.824581	77.75
GOTERM_MF_FAT	GO:0000149~SNARE binding	11	0.264169	0.0864653	ENSMUSG00000039714, ENSMUSG00000001018, ENSMUSG00000000416, ENSMUSG00000027882, ENSMUSG00000004626, ENSMUSG00000027273, ENSMUSG00000026797, ENSMUSG00000025867, ENSMUSG00000029428, ENSMUSG00000029552, ENSMUSG00000030731	2645	27	11105	1.71049	1	0.822391	77.9208
GOTERM_BP_FAT	GO:0035272~exocrine system development	14	0.336215	0.0867512	ENSMUSG00000037820, ENSMUSG00000027208, ENSMUSG00000050295, ENSMUSG00000020484, ENSMUSG00000028883, ENSMUSG00000030849, ENSMUSG00000015647, ENSMUSG00000030123, ENSMUSG00000022843, ENSMUSG00000024098, ENSMUSG00000028780, ENSMUSG00000002633, ENSMUSG00000025746, ENSMUSG00000008999	2742	37	11387	1.57133	1	0.772089	81.7624
GOTERM_MF_FAT	GO:0042379~chemokine receptor binding	13	0.3122	0.0885424	ENSMUSG00000020676, ENSMUSG00000029380, ENSMUSG00000035352, ENSMUSG00000019122, ENSMUSG00000061353, ENSMUSG00000009185, ENSMUSG00000071005, ENSMUSG00000035373, ENSMUSG00000023078, ENSMUSG00000026166, ENSMUSG00000031779, ENSMUSG00000018927, ENSMUSG00000029372	2645	34	11105	1.6053	1	0.826282	78.7445
GOTERM_BP_FAT	GO:0018149~peptide cross-linking	8	0.192123	0.0904004	ENSMUSG00000054162, ENSMUSG00000039109, ENSMUSG00000019929, ENSMUSG00000037820, ENSMUSG00000056399, ENSMUSG00000023216, ENSMUSG00000058297, ENSMUSG00000042961	2742	17	11387	1.95426	1	0.785251	83.0816
GOTERM_BP_FAT	GO:0016079~synaptic vesicle exocytosis	8	0.192123	0.0904004	ENSMUSG00000039714, ENSMUSG00000021071, ENSMUSG00000022973, ENSMUSG00000001018, ENSMUSG00000029608, ENSMUSG00000031840, ENSMUSG00000053025, ENSMUSG00000061601	2742	17	11387	1.95426	1	0.785251	83.0816
GOTERM_BP_FAT	GO:0016125~sterol metabolic process	24	0.576369	0.0905368	ENSMUSG00000037936, ENSMUSG00000032018, ENSMUSG00000059743, ENSMUSG00000026675, ENSMUSG00000031168, ENSMUSG00000003123, ENSMUSG00000001467, ENSMUSG00000021670, ENSMUSG00000049313, ENSMUSG00000058258, ENSMUSG00000006517, ENSMUSG00000050370, ENSMUSG00000027952, ENSMUSG00000074115, ENSMUSG00000021252, ENSMUSG00000027875, ENSMUSG00000045294, ENSMUSG00000032193, ENSMUSG00000042759, ENSMUSG00000023963,…	2742	73	11387	1.36531	1	0.784543	83.1291
GOTERM_MF_FAT	GO:0016175~superoxide-generating NADPH oxidase activity	4	0.0960615	0.0913096	ENSMUSG00000030562, ENSMUSG00000031257, ENSMUSG00000026480, ENSMUSG00000015950	2645	5	11105	3.35879	1	0.832406	79.7971
GOTERM_MF_FAT	GO:0019864~IgG binding	4	0.0960615	0.0913096	ENSMUSG00000015947, ENSMUSG00000059498, ENSMUSG00000026656, ENSMUSG00000058715	2645	5	11105	3.35879	1	0.832406	79.7971
GOTERM_MF_FAT	GO:0050664~oxidoreductase activity, acting on NADH or NADPH, with oxygen as acceptor	4	0.0960615	0.0913096	ENSMUSG00000030562, ENSMUSG00000031257, ENSMUSG00000026480, ENSMUSG00000015950	2645	5	11105	3.35879	1	0.832406	79.7971
GOTERM_MF_FAT	GO:0031403~lithium ion binding	4	0.0960615	0.0913096	ENSMUSG00000027531, ENSMUSG00000024525, ENSMUSG00000026617, ENSMUSG00000032754	2645	5	11105	3.35879	1	0.832406	79.7971
GOTERM_MF_FAT	GO:0004439~phosphatidylinositol-4,5-bisphosphate 5-phosphatase activity	4	0.0960615	0.0913096	ENSMUSG00000063235, ENSMUSG00000022973, ENSMUSG00000023805, ENSMUSG00000001173	2645	5	11105	3.35879	1	0.832406	79.7971
GOTERM_MF_FAT	GO:0016725~oxidoreductase activity, acting on CH or CH2 groups	4	0.0960615	0.0913096	ENSMUSG00000021751, ENSMUSG00000024066, ENSMUSG00000022292, ENSMUSG00000020649	2645	5	11105	3.35879	1	0.832406	79.7971
GOTERM_MF_FAT	GO:0030676~Rac guanyl-nucleotide exchange factor activity	4	0.0960615	0.0913096	ENSMUSG00000034116, ENSMUSG00000033721, ENSMUSG00000048960, ENSMUSG00000028059	2645	5	11105	3.35879	1	0.832406	79.7971
GOTERM_MF_FAT	GO:0005025~transforming growth factor beta receptor activity, type I	4	0.0960615	0.0913096	ENSMUSG00000052430, ENSMUSG00000026834, ENSMUSG00000026836, ENSMUSG00000000530	2645	5	11105	3.35879	1	0.832406	79.7971
GOTERM_BP_FAT	GO:0010811~positive regulation of cell-substrate adhesion	11	0.264169	0.0919203	ENSMUSG00000029304, ENSMUSG00000028195, ENSMUSG00000023886, ENSMUSG00000014599, ENSMUSG00000040152, ENSMUSG00000032494, ENSMUSG00000024076, ENSMUSG00000034488, ENSMUSG00000021136, ENSMUSG00000058297, ENSMUSG00000042961	2742	27	11387	1.69188	1	0.788566	83.6039
GOTERM_BP_FAT	GO:0048534~hemopoietic or lymphoid organ development	75	1.80115	0.0920041	ENSMUSG00000038518, ENSMUSG00000032114, ENSMUSG00000031400, ENSMUSG00000031168, ENSMUSG00000021109, ENSMUSG00000002603, ENSMUSG00000031543, ENSMUSG00000061311, ENSMUSG00000042594, ENSMUSG00000021356, ENSMUSG00000021453, ENSMUSG00000002799, ENSMUSG00000032440, ENSMUSG00000035576, ENSMUSG00000053175, ENSMUSG00000026532, ENSMUSG00000025199, ENSMUSG00000039239, ENSMUSG00000024151, ENSMUSG00000024789,…	2742	267	11387	1.16652	1	0.787665	83.6323
GOTERM_MF_FAT	GO:0017076~purine nucleotide binding	457	10.975	0.0923399	ENSMUSG00000074817, ENSMUSG00000027513, ENSMUSG00000053289, ENSMUSG00000042724, ENSMUSG00000032500, ENSMUSG00000026198, ENSMUSG00000073563, ENSMUSG00000010086, ENSMUSG00000053693, ENSMUSG00000040820, ENSMUSG00000019970, ENSMUSG00000033161, ENSMUSG00000035198, ENSMUSG00000032788, ENSMUSG00000020908, ENSMUSG00000042817, ENSMUSG00000025885, ENSMUSG00000019577, ENSMUSG00000020900, ENSMUSG00000039954,…	2645	1820	11105	1.05424	1	0.832389	80.1763
GOTERM_BP_FAT	GO:0040007~growth	54	1.29683	0.0923778	ENSMUSG00000020676, ENSMUSG00000048756, ENSMUSG00000050295, ENSMUSG00000002603, ENSMUSG00000031688, ENSMUSG00000027253, ENSMUSG00000037003, ENSMUSG00000029547, ENSMUSG00000027454, ENSMUSG00000029378, ENSMUSG00000039239, ENSMUSG00000041324, ENSMUSG00000006464, ENSMUSG00000048402, ENSMUSG00000013663, ENSMUSG00000026834, ENSMUSG00000020044, ENSMUSG00000030849, ENSMUSG00000001761, ENSMUSG00000064373,…	2742	186	11387	1.20565	1	0.787853	83.7581
GOTERM_CC_FAT	GO:0043025~cell soma	36	0.864553	0.0928704	ENSMUSG00000030525, ENSMUSG00000019874, ENSMUSG00000002603, ENSMUSG00000041607, ENSMUSG00000024241, ENSMUSG00000066129, ENSMUSG00000028059, ENSMUSG00000020372, ENSMUSG00000064329, ENSMUSG00000024347, ENSMUSG00000042429, ENSMUSG00000010609, ENSMUSG00000060261, ENSMUSG00000035392, ENSMUSG00000022687, ENSMUSG00000020458, ENSMUSG00000036766, ENSMUSG00000020810, ENSMUSG00000039239, ENSMUSG00000048895,…	2616	114	10508	1.26847	1	0.654142	76.3738
GOTERM_BP_FAT	GO:0006650~glycerophospholipid metabolic process	28	0.67243	0.093871	ENSMUSG00000036833, ENSMUSG00000026737, ENSMUSG00000073678, ENSMUSG00000032540, ENSMUSG00000035936, ENSMUSG00000038861, ENSMUSG00000017721, ENSMUSG00000026173, ENSMUSG00000020573, ENSMUSG00000038417, ENSMUSG00000037706, ENSMUSG00000022973, ENSMUSG00000046854, ENSMUSG00000032462, ENSMUSG00000013663, ENSMUSG00000063235, ENSMUSG00000037062, ENSMUSG00000045625, ENSMUSG00000004565, ENSMUSG00000001173,…	2742	88	11387	1.32135	1	0.792171	84.252
GOTERM_BP_FAT	GO:0048710~regulation of astrocyte differentiation	4	0.0960615	0.0939187	ENSMUSG00000024735, ENSMUSG00000020716, ENSMUSG00000021379, ENSMUSG00000048616	2742	5	11387	3.32225	1	0.791151	84.2675
GOTERM_BP_FAT	GO:0042267~natural killer cell mediated cytotoxicity	4	0.0960615	0.0939187	ENSMUSG00000032202, ENSMUSG00000056216, ENSMUSG00000028691, ENSMUSG00000004266	2742	5	11387	3.32225	1	0.791151	84.2675
GOTERM_BP_FAT	GO:0043552~positive regulation of phosphoinositide 3-kinase activity	4	0.0960615	0.0939187	ENSMUSG00000009621, ENSMUSG00000055980, ENSMUSG00000033721, ENSMUSG00000001847	2742	5	11387	3.32225	1	0.791151	84.2675
GOTERM_BP_FAT	GO:0031103~axon regeneration	4	0.0960615	0.0939187	ENSMUSG00000052911, ENSMUSG00000022055, ENSMUSG00000057329, ENSMUSG00000045287	2742	5	11387	3.32225	1	0.791151	84.2675
GOTERM_BP_FAT	GO:0031102~neuron projection regeneration	4	0.0960615	0.0939187	ENSMUSG00000052911, ENSMUSG00000022055, ENSMUSG00000057329, ENSMUSG00000045287	2742	5	11387	3.32225	1	0.791151	84.2675
GOTERM_BP_FAT	GO:0002228~natural killer cell mediated immunity	4	0.0960615	0.0939187	ENSMUSG00000032202, ENSMUSG00000056216, ENSMUSG00000028691, ENSMUSG00000004266	2742	5	11387	3.32225	1	0.791151	84.2675
GOTERM_BP_FAT	GO:0043277~apoptotic cell clearance	4	0.0960615	0.0939187	ENSMUSG00000040249, ENSMUSG00000027087, ENSMUSG00000037936, ENSMUSG00000002944	2742	5	11387	3.32225	1	0.791151	84.2675
GOTERM_BP_FAT	GO:0045683~negative regulation of epidermis development	4	0.0960615	0.0939187	ENSMUSG00000000120, ENSMUSG00000038236, ENSMUSG00000039239, ENSMUSG00000041324	2742	5	11387	3.32225	1	0.791151	84.2675
GOTERM_BP_FAT	GO:0042590~antigen processing and presentation of exogenous peptide antigen via MHC class I	4	0.0960615	0.0939187	ENSMUSG00000015947, ENSMUSG00000059498, ENSMUSG00000058715, ENSMUSG00000061232	2742	5	11387	3.32225	1	0.791151	84.2675
GOTERM_BP_FAT	GO:0043551~regulation of phosphoinositide 3-kinase activity	4	0.0960615	0.0939187	ENSMUSG00000009621, ENSMUSG00000055980, ENSMUSG00000033721, ENSMUSG00000001847	2742	5	11387	3.32225	1	0.791151	84.2675
GOTERM_BP_FAT	GO:0007210~serotonin receptor signaling pathway	4	0.0960615	0.0939187	ENSMUSG00000026228, ENSMUSG00000024798, ENSMUSG00000008590, ENSMUSG00000041380	2742	5	11387	3.32225	1	0.791151	84.2675
GOTERM_BP_FAT	GO:0050670~regulation of lymphocyte proliferation	25	0.600384	0.0944789	ENSMUSG00000052013, ENSMUSG00000032508, ENSMUSG00000026656, ENSMUSG00000002603, ENSMUSG00000034227, ENSMUSG00000026778, ENSMUSG00000004266, ENSMUSG00000031628, ENSMUSG00000002633, ENSMUSG00000037706, ENSMUSG00000047139, ENSMUSG00000041135, ENSMUSG00000062312, ENSMUSG00000024907, ENSMUSG00000023067, ENSMUSG00000021871, ENSMUSG00000029084, ENSMUSG00000030707, ENSMUSG00000026288, ENSMUSG00000022770,…	2742	77	11387	1.34831	1	0.792003	84.4489
GOTERM_BP_FAT	GO:0032944~regulation of mononuclear cell proliferation	25	0.600384	0.0944789	ENSMUSG00000052013, ENSMUSG00000032508, ENSMUSG00000026656, ENSMUSG00000002603, ENSMUSG00000034227, ENSMUSG00000026778, ENSMUSG00000004266, ENSMUSG00000031628, ENSMUSG00000002633, ENSMUSG00000037706, ENSMUSG00000047139, ENSMUSG00000041135, ENSMUSG00000062312, ENSMUSG00000024907, ENSMUSG00000023067, ENSMUSG00000021871, ENSMUSG00000029084, ENSMUSG00000030707, ENSMUSG00000026288, ENSMUSG00000022770,…	2742	77	11387	1.34831	1	0.792003	84.4489
GOTERM_MF_FAT	GO:0016247~channel regulator activity	10	0.240154	0.0945516	ENSMUSG00000024589, ENSMUSG00000033768, ENSMUSG00000056755, ENSMUSG00000032216, ENSMUSG00000051355, ENSMUSG00000052889, ENSMUSG00000040164, ENSMUSG00000038583, ENSMUSG00000024109, ENSMUSG00000066392	2645	24	11105	1.74937	1	0.836312	80.9679
GOTERM_BP_FAT	GO:0042552~myelination	13	0.3122	0.0947498	ENSMUSG00000031985, ENSMUSG00000062991, ENSMUSG00000062078, ENSMUSG00000020716, ENSMUSG00000031425, ENSMUSG00000018217, ENSMUSG00000050947, ENSMUSG00000062312, ENSMUSG00000002603, ENSMUSG00000036560, ENSMUSG00000056966, ENSMUSG00000041607, ENSMUSG00000029145	2742	34	11387	1.58784	1	0.791801	84.5359
GOTERM_BP_FAT	GO:0009914~hormone transport	15	0.360231	0.0950541	ENSMUSG00000051209, ENSMUSG00000055980, ENSMUSG00000039714, ENSMUSG00000037428, ENSMUSG00000022587, ENSMUSG00000025746, ENSMUSG00000031668, ENSMUSG00000040488, ENSMUSG00000027882, ENSMUSG00000040612, ENSMUSG00000029608, ENSMUSG00000022555, ENSMUSG00000031906, ENSMUSG00000049044, ENSMUSG00000061601	2742	41	11387	1.51932	1	0.791721	84.6331
GOTERM_BP_FAT	GO:0030204~chondroitin sulfate metabolic process	7	0.168108	0.0958873	ENSMUSG00000054162, ENSMUSG00000019929, ENSMUSG00000056399, ENSMUSG00000036599, ENSMUSG00000058297, ENSMUSG00000042961, ENSMUSG00000074916	2742	14	11387	2.0764	1	0.79354	84.8963
GOTERM_BP_FAT	GO:0030282~bone mineralization	7	0.168108	0.0958873	ENSMUSG00000029816, ENSMUSG00000050578, ENSMUSG00000018924, ENSMUSG00000048776, ENSMUSG00000031668, ENSMUSG00000029838, ENSMUSG00000030849	2742	14	11387	2.0764	1	0.79354	84.8963
GOTERM_BP_FAT	GO:0031290~retinal ganglion cell axon guidance	7	0.168108	0.0958873	ENSMUSG00000052430, ENSMUSG00000024497, ENSMUSG00000000627, ENSMUSG00000032318, ENSMUSG00000042258, ENSMUSG00000031688, ENSMUSG00000031558	2742	14	11387	2.0764	1	0.79354	84.8963
GOTERM_BP_FAT	GO:0050853~B cell receptor signaling pathway	7	0.168108	0.0958873	ENSMUSG00000058099, ENSMUSG00000040592, ENSMUSG00000042228, ENSMUSG00000031955, ENSMUSG00000076617, ENSMUSG00000004266, ENSMUSG00000030724	2742	14	11387	2.0764	1	0.79354	84.8963
GOTERM_BP_FAT	GO:0045576~mast cell activation	7	0.168108	0.0958873	ENSMUSG00000002699, ENSMUSG00000059498, ENSMUSG00000022148, ENSMUSG00000026656, ENSMUSG00000058715, ENSMUSG00000005125, ENSMUSG00000025867	2742	14	11387	2.0764	1	0.79354	84.8963
GOTERM_BP_FAT	GO:0042771~DNA damage response, signal transduction by p53 class mediator resulting in induction of apoptosis	7	0.168108	0.0958873	ENSMUSG00000030717, ENSMUSG00000073489, ENSMUSG00000053175, ENSMUSG00000002083, ENSMUSG00000008730, ENSMUSG00000041801, ENSMUSG00000030609	2742	14	11387	2.0764	1	0.79354	84.8963
GOTERM_MF_FAT	GO:0034483~heparan sulfate sulfotransferase activity	6	0.144092	0.0963096	ENSMUSG00000046321, ENSMUSG00000027971, ENSMUSG00000054008, ENSMUSG00000044499, ENSMUSG00000051022, ENSMUSG00000040151	2645	11	11105	2.29008	1	0.838621	81.5758
GOTERM_MF_FAT	GO:0005080~protein kinase C binding	6	0.144092	0.0963096	ENSMUSG00000023277, ENSMUSG00000031328, ENSMUSG00000037060, ENSMUSG00000020372, ENSMUSG00000069662, ENSMUSG00000013698	2645	11	11105	2.29008	1	0.838621	81.5758
GOTERM_MF_FAT	GO:0034593~phosphatidylinositol bisphosphate phosphatase activity	5	0.120077	0.0979115	ENSMUSG00000063235, ENSMUSG00000022973, ENSMUSG00000023805, ENSMUSG00000013663, ENSMUSG00000001173	2645	8	11105	2.62405	1	0.840364	82.1138
GOTERM_BP_FAT	GO:0042493~response to drug	26	0.6244	0.0982061	ENSMUSG00000052684, ENSMUSG00000048482, ENSMUSG00000040907, ENSMUSG00000002603, ENSMUSG00000053907, ENSMUSG00000038160, ENSMUSG00000025408, ENSMUSG00000000416, ENSMUSG00000041380, ENSMUSG00000024907, ENSMUSG00000028136, ENSMUSG00000025958, ENSMUSG00000033161, ENSMUSG00000019726, ENSMUSG00000031574, ENSMUSG00000062515, ENSMUSG00000028854, ENSMUSG00000053279, ENSMUSG00000025889, ENSMUSG00000027875,…	2742	81	11387	1.333	1	0.80052	85.6063
GOTERM_BP_FAT	GO:0030031~cell projection assembly	23	0.552354	0.0984536	ENSMUSG00000018012, ENSMUSG00000040586, ENSMUSG00000066877, ENSMUSG00000020758, ENSMUSG00000034706, ENSMUSG00000036832, ENSMUSG00000015647, ENSMUSG00000047193, ENSMUSG00000001847, ENSMUSG00000034227, ENSMUSG00000033220, ENSMUSG00000043013, ENSMUSG00000029428, ENSMUSG00000020900, ENSMUSG00000009621, ENSMUSG00000038564, ENSMUSG00000029528, ENSMUSG00000038859, ENSMUSG00000033721, ENSMUSG00000033763,…	2742	70	11387	1.36449	1	0.800222	85.6802
