# Supplementary material for: Enriched conditioning expands the regenerative ability of sensory neurons after spinal cord injury via neuronal intrinsic redox signaling
Source: Nat Commun. 2020 Dec 21;11:6425. doi: 10.1038/s41467-020-20179-z (PMC7752916; doi:10.1038/s41467-020-20179-z)
Supplement: Supplementary file 8 — Supplementary Data 5 [file 41467_2020_20179_MOESM8_ESM.xlsx]

## Sheet: Network analysis
	Network in Fig.2C	Random network 1	Random network 2	Random network 3	Random network 4	average (random network)	sem (random network)	tstat	one sample Ttest_pvalue
Clustering coefficient	0.534	0.329	0.353	0.359	0.285	0.3315	0.0193993	-10.4385	0.000938338
Network diameter	8	13	15	12	10	12.5	1.20185	3.74423	0.0166239
Network radius	5	1	1	1	1	1	0
Network centralization	0.344	0.051	0.065	0.057	0.066	0.05975	0.00409268	-69.4533	3.2888e-06
Shortest paths	45156	14154	9356	19042	9870	13105.5	2600.61	-12.3242	0.000575392
Characteristic path length	3.268	5.216	5.4	5.578	4.556	5.1875	0.257607	7.45128	0.00250197
Average number of neighbors	10779	3234	3071	3019	2660	2996	139.72	-55.7044	6.37188e-06
Number of nodes	213	175	170	214	191	187.5	11.4358	-2.22984	0.0560067
Network density	0.051	0.019	0.018	0.014	0.014	0.01625	0.00151841	-22.8858	9.13614e-05
Network heterogeneity	1.271	0.818	0.915	0.829	0.929	0.87275	0.0331004	-12.0316	0.000617701
Isolated nodes	0	0	0	0	0
N of self loops	0	0	0	0	0
Multi-edge node pairs	0	0	0	0	0

## Sheet: Node analysis_NOXnetwork
SUID	AverageShortestPathLength	BetweennessCentrality	ClosenessCentrality	ClusteringCoefficient	Degree	Eccentricity	GO	IsSingleNode	name	NeighborhoodConnectivity	NumberOfDirectedEdges	NumberOfUndirectedEdges	PartnerOfMultiEdgedNodePairs	Radiality	selected	SelfLoops	shared name	Stress	TopologicalCoefficient
80	2.01887	0.218735	0.495327	0.173964	83	5	GTPbinding	FALSE	Rac1	17.1325	83	0	0	0.872642	FALSE	0	Rac1	97868	0.12562
205	2.47642	0.095522	0.40381	0.411765	17	5	phosphatidylinositolbisphosphatephosphataseactivity	FALSE	Ocrl	41.7059	17	0	0	0.815448	FALSE	0	Ocrl	44942	0.325368
83	2.6934	0.0945202	0.371278	0.0711462	23	5	GTPbinding	FALSE	Rap1b	9.78261	23	0	0	0.788325	FALSE	0	Rap1b	90396	0.139386
249	2.86792	0.093021	0.348684	0.0522876	18	5		FALSE	Plcd4	5.22222	18	0	0	0.766509	FALSE	0	Plcd4	26476	0.106061
90	2.28302	0.0792947	0.438017	0.229837	66	5	GTPbinding	FALSE	Rhoc	18.2424	66	0	0	0.839623	FALSE	0	Rhoc	41546	0.159888
211	2.66981	0.0723416	0.374558	0.56	25	6	GTPbinding	FALSE	Rab37	18.68	25	0	0	0.791274	FALSE	0	Rab37	16228	0.205275
136	2.2217	0.0708067	0.450106	0.263353	62	6	GTPbinding	FALSE	Rhog	20.4194	62	0	0	0.847288	FALSE	0	Rhog	49756	0.15829
105	2.76415	0.0642052	0.361775	0.235294	17	5	DAG and PKC	FALSE	Prkcb	13	17	0	0	0.779481	FALSE	0	Prkcb	30828	0.142857
87	2.50472	0.0574669	0.399247	0.633333	16	5	"oxidoreductaseactivity,actingonNADHorNADPH,withoxygenasacceptor"	FALSE	Ncf2	28.75	16	0	0	0.81191	FALSE	0	Ncf2	16920	0.260795
220	2.90566	0.0553667	0.344156	0.0916667	16	6	DAG and PKC	FALSE	Dgat1	6.4375	16	0	0	0.761792	FALSE	0	Dgat1	13722	0.130556
85	2.21698	0.0530881	0.451064	0.230181	71	5	GTPbinding	FALSE	Rac2	18.5915	71	0	0	0.847877	FALSE	0	Rac2	41464	0.15493
93	2.22642	0.0445643	0.449153	0.231884	69	5	GTPbinding	FALSE	Rac3	18.5797	69	0	0	0.846698	FALSE	0	Rac3	37396	0.154831
250	3.42925	0.0425008	0.291609	0.5	4	6	GTPbinding	FALSE	Gch1	7.25	4	0	0	0.696344	FALSE	0	Gch1	8856	0.318182
134	2.51887	0.0420955	0.397004	0.652174	23	6	GTPbinding	FALSE	Rab9b	23	23	0	0	0.810142	FALSE	0	Rab9b	17112	0.187812
144	2.80189	0.0408385	0.356902	0.285714	15	5	DAG and PKC	FALSE	Prkca	12.4667	15	0	0	0.774764	FALSE	0	Prkca	18960	0.138519
96	2.51887	0.0391717	0.397004	0.660079	23	6	GTPbinding	FALSE	Rab3a	23.087	23	0	0	0.810142	FALSE	0	Rab3a	17086	0.187345
155	2.98585	0.0379947	0.334913	0.679654	22	7	GTPbinding	FALSE	Rab7b	17.6818	22	0	0	0.751769	FALSE	0	Rab7b	12062	0.321488
163	2.51415	0.0372369	0.397749	0.660079	23	6	GTPbinding	FALSE	Rab24	23.1739	23	0	0	0.810731	FALSE	0	Rab24	19392	0.185391
133	2.51415	0.0372369	0.397749	0.660079	23	6	GTPbinding	FALSE	Rab31	23.1739	23	0	0	0.810731	FALSE	0	Rab31	19392	0.185391
111	2.47642	0.036893	0.40381	0.457143	21	5	superoxide-generatingNADPHoxidaseactivity	FALSE	Cyba	24.9524	21	0	0	0.815448	FALSE	0	Cyba	19708	0.202865
99	3.26887	0.0317278	0.305916	0.257576	12	6	GTPbinding	FALSE	Gnai1	6.75	12	0	0	0.716392	FALSE	0	Gnai1	10034	0.215054
161	2.58491	0.0313523	0.386861	0.545455	22	5	smallGTPaseregulatoractivity	FALSE	Sos1	38	22	0	0	0.801887	FALSE	0	Sos1	42584	0.324786
242	3.02358	0.0311379	0.330733	0.0904762	21	5	GTPbinding	FALSE	Mras	7.61905	21	0	0	0.747052	FALSE	0	Mras	41148	0.140162
238	3.02358	0.0311379	0.330733	0.0904762	21	5	GTPbinding	FALSE	Rras2	7.61905	21	0	0	0.747052	FALSE	0	Rras2	41148	0.140162
112	2.48113	0.0309313	0.403042	0.447368	20	5	superoxide-generatingNADPHoxidaseactivity	FALSE	Cybb	22.8	20	0	0	0.814858	FALSE	0	Cybb	16626	0.185366
204	2.95755	0.0291874	0.338118	0.670996	22	7	GTPbinding	FALSE	Rab27a	17.6364	22	0	0	0.755307	FALSE	0	Rab27a	8426	0.307018
88	2.47642	0.0287281	0.40381	0.384615	26	5	"oxidoreductaseactivity,actingonNADHorNADPH,withoxygenasacceptor"	FALSE	Ncf1	23.2692	26	0	0	0.815448	FALSE	0	Ncf1	20714	0.209633
172	2.88208	0.0286831	0.346972	0.556667	25	6	GTPbinding	FALSE	Rab14	17.32	25	0	0	0.764741	FALSE	0	Rab14	13050	0.273651
148	2.86792	0.0259551	0.348684	0.805263	20	6	GTPbinding	FALSE	Rab6b	19.7	20	0	0	0.766509	FALSE	0	Rab6b	6960	0.30625
168	2.50943	0.0259276	0.398496	0.309091	11	5	DAG and PKC	FALSE	Prkcz	29.5455	11	0	0	0.811321	FALSE	0	Prkcz	18758	0.242176
175	2.67453	0.0258414	0.373898	0.549451	14	5	smallGTPaseregulatoractivity	FALSE	Rasgrf2	49.8571	14	0	0	0.790684	FALSE	0	Rasgrf2	34408	0.445153
209	3.05189	0.0248658	0.327666	0.194444	9	6	proteintyrosinephosphataseactivity	FALSE	Ptpn6	16.6667	9	0	0	0.743514	FALSE	0	Ptpn6	28886	0.337868
225	2.95755	0.0242308	0.338118	0.177778	10	5	phosphatidylinositolbisphosphatephosphataseactivity	FALSE	Pten	8.4	10	0	0	0.755307	FALSE	0	Pten	12840	0.174468
98	3.10849	0.0228531	0.3217	0.307692	13	5	GTPaseactivity	FALSE	Gnb4	11.0769	13	0	0	0.736439	FALSE	0	Gnb4	14796	0.214178
165	3.33491	0.0219167	0.299859	0.4	6	6	GTPbinding	FALSE	Dnm1	7	6	0	0	0.708137	FALSE	0	Dnm1	7304	0.277778
230	2.82075	0.0218096	0.354515	0.2	6	6	GTPbinding	FALSE	Arf6	24.5	6	0	0	0.772406	FALSE	0	Arf6	5562	0.24
210	3.58491	0.0216755	0.278947	0.3	5	6	phosphataseactivity	FALSE	Inppl1	5.6	5	0	0	0.676887	FALSE	0	Inppl1	19388	0.266667
140	2.34906	0.0212956	0.425703	0.291058	59	5	GTPbinding	FALSE	Rhou	20.3051	59	0	0	0.831368	FALSE	0	Rhou	23584	0.179691
226	4.3066	0.0203976	0.232202	0.238095	7	7	phosphataseactivity	FALSE	Entpd3	2.85714	7	0	0	0.586675	FALSE	0	Entpd3	4628	0.31746
97	3.0283	0.0188232	0.330218	0.805263	20	7	GTPbinding	FALSE	Rab35	18.9	20	0	0	0.746462	FALSE	0	Rab35	6150	0.376
272	3.73113	0.0187785	0.268015	0.333333	3	6	phosphataseactivity	FALSE	Pfkfb4	11.3333	3	0	0	0.658608	FALSE	0	Pfkfb4	12368	0.578947
176	2.87736	0.017948	0.347541	0.818182	11	6	GTPaseactivatoractivity	FALSE	Arhgap23	58.4545	11	0	0	0.76533	FALSE	0	Arhgap23	13720	0.634387
235	2.83491	0.0174281	0.352745	0.472222	9	5	DAG and PKC	FALSE	Prkce	19.6667	9	0	0	0.770637	FALSE	0	Prkce	6744	0.19281
119	2.38679	0.0166991	0.418972	0.292801	58	6	GTPbinding	FALSE	Rhoj	20.2759	58	0	0	0.826651	FALSE	0	Rhoj	22810	0.184326
139	2.39151	0.0155477	0.418146	0.301378	57	6	GTPbinding	FALSE	Rhobtb2	20.5263	57	0	0	0.826061	FALSE	0	Rhobtb2	21274	0.186603
142	2.39151	0.0155477	0.418146	0.301378	57	6	GTPbinding	FALSE	Rhoq	20.5263	57	0	0	0.826061	FALSE	0	Rhoq	21274	0.186603
143	2.39151	0.0155477	0.418146	0.301378	57	6	GTPbinding	FALSE	Rhov	20.5263	57	0	0	0.826061	FALSE	0	Rhov	21274	0.186603
100	3.46698	0.0148242	0.288435	0.311111	10	6	GTPbinding	FALSE	Gnao1	7.3	10	0	0	0.691627	FALSE	0	Gnao1	6578	0.235484
170	3.08491	0.0147434	0.324159	0.377778	10	5	GTPaseactivatoractivity	FALSE	Rasa1	11.9	10	0	0	0.739387	FALSE	0	Rasa1	9992	0.231373
150	3.04717	0.0142223	0.328173	0.1	5	6	DAG and PKC	FALSE	Rock2	17.4	5	0	0	0.744104	FALSE	0	Rock2	2894	0.218182
277	4.09434	0.0117857	0.24424	0	3	7	GTPbinding	FALSE	Lrrk2	3.33333	3	0	0	0.613208	FALSE	0	Lrrk2	3188	0.333333
174	3.00943	0.0117235	0.332288	0.815789	20	7	GTPbinding	FALSE	Rab4a	19.15	20	0	0	0.748821	FALSE	0	Rab4a	3990	0.360377
102	3.70283	0.0116282	0.270064	0.2	6	7	GTPbinding	FALSE	Tuba1a	6.5	6	0	0	0.662146	FALSE	0	Tuba1a	1730	0.211111
137	2.72642	0.0110777	0.366782	0.681818	12	5	smallGTPaseregulatoractivity	FALSE	Arhgef6	56.75	12	0	0	0.784198	FALSE	0	Arhgef6	24146	0.533805
253	3.81604	0.0102125	0.262052	0	4	7	GTPbinding	FALSE	Arf2	4	4	0	0	0.647995	FALSE	0	Arf2	7234	0.272727
196	2.9434	0.0101894	0.339744	0.166667	4	6	phosphataseactivity	FALSE	Ppp1r12a	23.75	4	0	0	0.757075	FALSE	0	Ppp1r12a	1722	0.273529
115	2.51415	0.0101024	0.397749	0.447368	20	5	superoxide-generatingNADPHoxidaseactivity	FALSE	Ncf4	21.9	20	0	0	0.810731	FALSE	0	Ncf4	9044	0.200917
106	3.48585	0.00972463	0.286874	0.333333	3	6	GTPaseactivatoractivity	FALSE	Rgs14	15	3	0	0	0.689269	FALSE	0	Rgs14	1902	0.431373
72	2.5	0.00943507	0.4	0.615789	20	5	DAG and PKC	FALSE	Vav1	41.8	20	0	0	0.8125	FALSE	0	Vav1	18708	0.35126
81	2.5	0.00943507	0.4	0.615789	20	5	DAG and PKC	FALSE	Vav1	41.8	20	0	0	0.8125	FALSE	0	Vav1	18708	0.35126
73	2.5	0.00943507	0.4	0.615789	20	5	DAG and PKC	FALSE	Vav2	41.8	20	0	0	0.8125	FALSE	0	Vav2	18708	0.35126
129	2.5	0.00943507	0.4	0.615789	20	5	DAG and PKC	FALSE	Vav2	41.8	20	0	0	0.8125	FALSE	0	Vav2	18708	0.35126
74	2.5	0.00943507	0.4	0.615789	20	5	DAG and PKC	FALSE	Vav3	41.8	20	0	0	0.8125	FALSE	0	Vav3	18708	0.35126
130	2.5	0.00943507	0.4	0.615789	20	5	DAG and PKC	FALSE	Vav3	41.8	20	0	0	0.8125	FALSE	0	Vav3	18708	0.35126
186	2.89623	0.00943396	0.345277	0.818182	11	6	RasGTPaseactivatoractivity	FALSE	Dlc1	58.1818	11	0	0	0.762972	FALSE	0	Dlc1	6948	0.652707
207	3.67925	0.00943396	0.271795	0	2	6	proteintyrosinephosphataseactivity	FALSE	Ptpn1	12	2	0	0	0.665094	FALSE	0	Ptpn1	8700	0.5
92	3.85377	0.00943396	0.259486	0	2	6	proteintyrosinephosphataseactivity	FALSE	Mtmr6	9.5	2	0	0	0.643278	FALSE	0	Mtmr6	2150	0.5
268	4.71698	0.00943396	0.212	0	2	7	phosphataseactivity	FALSE	Fbp1	2	2	0	0	0.535377	FALSE	0	Fbp1	6186	0.5
127	2.74057	0.00917939	0.364888	0.666667	13	5	smallGTPaseregulatoractivity	FALSE	Prex1	53.6923	13	0	0	0.782429	FALSE	0	Prex1	8128	0.54157
89	2.78774	0.00819165	0.358714	0.712121	12	5	GTPbinding	FALSE	Arhgap35	54.4167	12	0	0	0.776533	FALSE	0	Arhgap35	7034	0.565972
125	3.00943	0.00698422	0.332288	0.821053	20	7	GTPbinding	FALSE	Rab33a	19.2	20	0	0	0.748821	FALSE	0	Rab33a	3986	0.355556
124	3.00943	0.00698422	0.332288	0.821053	20	7	GTPbinding	FALSE	Rab33b	19.2	20	0	0	0.748821	FALSE	0	Rab33b	3986	0.355556
104	2.86321	0.00603963	0.349259	0.388889	9	5	DAG and PKC	FALSE	Prkcd	16.1111	9	0	0	0.767099	FALSE	0	Prkcd	3674	0.183081
141	3.66038	0.00564101	0.273196	0.333333	3	7	GTPbinding	FALSE	Tubg1	4.33333	3	0	0	0.667453	FALSE	0	Tubg1	1052	0.4
202	3.35377	0.00527512	0.298172	0.333333	4	6	phosphataseactivity	FALSE	Lpin2	12.5	4	0	0	0.705778	FALSE	0	Lpin2	1588	0.367647
251	4.14623	0.00524336	0.241183	0.333333	3	7	GTPaseactivatoractivity	FALSE	Rgs2	8.33333	3	0	0	0.606722	FALSE	0	Rgs2	1438	0.571429
276	3.49528	0.00469463	0.2861	0.333333	3	7	GTPaseactivatoractivity	FALSE	Rabep1	16	3	0	0	0.68809	FALSE	0	Rabep1	2312	0.681159
274	3.49528	0.00469463	0.2861	0.333333	3	7	GTPaseactivatoractivity	FALSE	Rabep2	16	3	0	0	0.68809	FALSE	0	Rabep2	2312	0.681159
167	2.63679	0.00453433	0.379249	0.52381	7	5	DAG and PKC	FALSE	Prkci	46.4286	7	0	0	0.795401	FALSE	0	Prkci	7080	0.42595
75	2.79245	0.00365782	0.358108	0.653846	13	5	DAG and PKC	FALSE	Arhgef2	51.7692	13	0	0	0.775943	FALSE	0	Arhgef2	3134	0.549918
156	2.79245	0.00365782	0.358108	0.653846	13	5	DAG and PKC	FALSE	Arhgef2	51.7692	13	0	0	0.775943	FALSE	0	Arhgef2	3134	0.549918
116	2.76415	0.00362458	0.361775	0.818182	11	6	DAG and PKC	FALSE	Myo9b	59.8182	11	0	0	0.779481	FALSE	0	Myo9b	2860	0.579876
123	2.96226	0.00255435	0.33758	0.894737	19	7	GTPbinding	FALSE	Rab12	20.4211	19	0	0	0.754717	FALSE	0	Rab12	910	0.345227
181	3.11792	0.00254236	0.320726	0.733333	6	5	phosphatidylinositolbisphosphatephosphataseactivity	FALSE	Synj1	10.1667	6	0	0	0.735259	FALSE	0	Synj1	1064	0.260684
193	3.11792	0.00254236	0.320726	0.733333	6	5	phosphatidylinositolbisphosphatephosphataseactivity	FALSE	Synj2	10.1667	6	0	0	0.735259	FALSE	0	Synj2	1064	0.260684
77	3.48113	0.00249717	0.287263	0.333333	4	6	DAG and PKC	FALSE	Rassf5	17	4	0	0	0.689858	FALSE	0	Rassf5	1062	0.452703
237	3.48113	0.00249717	0.287263	0.333333	4	6	DAG and PKC	FALSE	Rassf5	17	4	0	0	0.689858	FALSE	0	Rassf5	1062	0.452703
122	4.50943	0.00212988	0.221757	0.666667	3	7	"oxidoreductaseactivity,actingonCHorCH2groups"	FALSE	Rrm2	5	3	0	0	0.561321	FALSE	0	Rrm2	480	0.454545
121	4.50943	0.00212988	0.221757	0.666667	3	7	"oxidoreductaseactivity,actingonCHorCH2groups"	FALSE	Rrm2b	5	3	0	0	0.561321	FALSE	0	Rrm2b	480	0.454545
146	3.28774	0.00178687	0.304161	0.166667	4	6	DAG and PKC	FALSE	Ksr1	12.75	4	0	0	0.714033	FALSE	0	Ksr1	2074	0.35
187	2.80189	0.00155277	0.356902	0.638889	9	6	RasGTPaseactivatoractivity	FALSE	Iqgap2	42.3333	9	0	0	0.774764	FALSE	0	Iqgap2	682	0.407051
224	2.78774	0.00153807	0.358714	0.6	6	5	RasGTPaseactivatoractivity	FALSE	Prex2	46.5	6	0	0	0.776533	FALSE	0	Prex2	1958	0.498208
185	2.84434	0.0013822	0.351575	0.836364	11	5		FALSE	Hmha1	58.9091	11	0	0	0.769458	FALSE	0	Hmha1	1170	0.633431
203	3.03302	0.00116682	0.329705	0.906433	19	7	GTPbinding	FALSE	Rab27b	20	19	0	0	0.745873	FALSE	0	Rab27b	240	0.384615
145	2.88208	0.00084202	0.346972	0.666667	4	6	GTPbinding	FALSE	Rnd1	41.5	4	0	0	0.764741	FALSE	0	Rnd1	430	0.456044
177	2.7783	0.00077785	0.359932	0.833333	9	5	"oxidoreductaseactivity,actingonNADHorNADPH,withoxygenasacceptor"	FALSE	Nox1	36.7778	9	0	0	0.777712	FALSE	0	Nox1	480	0.391253
255	3.79245	0.00065923	0.263682	0	2	7	smallGTPaseregulatoractivity	FALSE	Cyth1	5	2	0	0	0.650943	FALSE	0	Cyth1	316	0.571429
252	3.79245	0.00065923	0.263682	0	2	7	smallGTPaseregulatoractivity	FALSE	Cyth2	5	2	0	0	0.650943	FALSE	0	Cyth2	316	0.571429
169	2.96698	0.00060075	0.337043	0.666667	3	5	DAG and PKC	FALSE	Prkcq	30.6667	3	0	0	0.754127	FALSE	0	Prkcq	550	0.373984
214	3.09906	0.0005533	0.322679	0.857143	7	6	proteintyrosinephosphataseactivity	FALSE	Ptprb	17	7	0	0	0.737618	FALSE	0	Ptprb	228	0.320755
215	3.09906	0.0005533	0.322679	0.857143	7	6	GTPbinding	FALSE	Rap2b	17	7	0	0	0.737618	FALSE	0	Rap2b	228	0.320755
231	3.12264	0.00051099	0.320242	0	2	6	smallGTPaseregulatoractivity	FALSE	Arhgef25	39.5	2	0	0	0.73467	FALSE	0	Arhgef25	480	0.52027
78	3.15094	0.0004972	0.317365	0.5	4	6	DAG and PKC	FALSE	Rasgrp1	21.75	4	0	0	0.731132	FALSE	0	Rasgrp1	778	0.453125
162	3.15094	0.0004972	0.317365	0.5	4	6	DAG and PKC	FALSE	Rasgrp1	21.75	4	0	0	0.731132	FALSE	0	Rasgrp1	778	0.453125
244	3.15094	0.0004972	0.317365	0.5	4	6	smallGTPaseregulatoractivity	FALSE	Rasgrp3	21.75	4	0	0	0.731132	FALSE	0	Rasgrp3	778	0.453125
239	3.48585	0.0004972	0.286874	0	3	6	smallGTPaseregulatoractivity	FALSE	Rapgef2	21.6667	3	0	0	0.689269	FALSE	0	Rapgef2	778	0.590476
247	3.48585	0.0004972	0.286874	0	3	6	smallGTPaseregulatoractivity	FALSE	Rapgef5	21.6667	3	0	0	0.689269	FALSE	0	Rapgef5	778	0.590476
263	3.53302	0.00040916	0.283044	0	2	6	DAG and PKC	FALSE	Dgka	17	2	0	0	0.683373	FALSE	0	Dgka	282	0.64
266	3.53302	0.00040916	0.283044	0	2	6	DAG and PKC	FALSE	Dgkb	17	2	0	0	0.683373	FALSE	0	Dgkb	282	0.64
267	3.53302	0.00040916	0.283044	0	2	6	DAG and PKC	FALSE	Dgkd	17	2	0	0	0.683373	FALSE	0	Dgkd	282	0.64
262	3.53302	0.00040916	0.283044	0	2	6	DAG and PKC	FALSE	Dgke	17	2	0	0	0.683373	FALSE	0	Dgke	282	0.64
265	3.53302	0.00040916	0.283044	0	2	6	DAG and PKC	FALSE	Dgkg	17	2	0	0	0.683373	FALSE	0	Dgkg	282	0.64
271	3.53302	0.00040916	0.283044	0	2	6	DAG and PKC	FALSE	Dgkh	17	2	0	0	0.683373	FALSE	0	Dgkh	282	0.64
258	3.53302	0.00040916	0.283044	0	2	6	DAG and PKC	FALSE	Dgki	17	2	0	0	0.683373	FALSE	0	Dgki	282	0.64
257	3.53302	0.00040916	0.283044	0	2	6	DAG and PKC	FALSE	Dgkz	17	2	0	0	0.683373	FALSE	0	Dgkz	282	0.64
84	2.92453	0.00034908	0.341935	0.6	6	6	DAG and PKC	FALSE	Pkn1	49.3333	6	0	0	0.759434	FALSE	0	Pkn1	64	0.554307
171	3.93396	0.00031411	0.254197	0.7	5	6	GTPaseactivatoractivity	FALSE	Nf1	12	5	0	0	0.633255	FALSE	0	Nf1	134	0.461538
222	3.93396	0.00031411	0.254197	0.7	5	6	GTPaseactivatoractivity	FALSE	Rasa4	12	5	0	0	0.633255	FALSE	0	Rasa4	134	0.461538
232	3.62264	0.0003133	0.276042	0.666667	3	6	phosphataseactivity	FALSE	Inpp5d	8	3	0	0	0.67217	FALSE	0	Inpp5d	100	0.4
128	2.85377	0.00025388	0.350413	0.730769	13	5	smallGTPaseregulatoractivity	FALSE	Arhgef4	53.1538	13	0	0	0.768278	FALSE	0	Arhgef4	258	0.577759
103	3.92453	0.00015276	0.254808	0.666667	3	8	GTPbinding	FALSE	Tubb2b	10.3333	3	0	0	0.634434	FALSE	0	Tubb2b	22	0.413333
154	3.92453	0.00015276	0.254808	0.666667	3	8	GTPbinding	FALSE	Tubb6	10.3333	3	0	0	0.634434	FALSE	0	Tubb6	22	0.413333
159	2.85849	0.00013107	0.349835	0.787879	12	5	smallGTPaseregulatoractivity	FALSE	Arhgef37	57.0833	12	0	0	0.767689	FALSE	0	Arhgef37	230	0.620471
113	2.77358	0.00011433	0.360544	0.872727	11	5	smallGTPaseregulatoractivity	FALSE	Arhgef18	59.0909	11	0	0	0.778302	FALSE	0	Arhgef18	118	0.628627
153	3.9717	1.49e-05	0.251781	0.666667	3	8	GTPbinding	FALSE	Tuba1c	9.33333	3	0	0	0.628538	FALSE	0	Tuba1c	2	0.424242
275	4.48113	1.49e-05	0.223158	0	2	8	GTPaseactivatoractivity	FALSE	Ankrd27	3	2	0	0	0.564858	FALSE	0	Ankrd27	2	1
234	3.14623	3.44e-06	0.317841	0.833333	4	5	proteintyrosinephosphataseactivity	FALSE	Ptpn12	27.75	4	0	0	0.731722	FALSE	0	Ptpn12	2	0.396429
240	2.91981	2.63e-06	0.342488	0.933333	6	5	smallGTPaseregulatoractivity	FALSE	Spata13	47	6	0	0	0.760024	FALSE	0	Spata13	2	0.54023
228	3.38208	2.13e-06	0.295676	0.833333	4	6	smallGTPaseregulatoractivity	FALSE	Rasgrf1	17.25	4	0	0	0.702241	FALSE	0	Rasgrf1	2	0.453947
79	3.82075	2.13e-06	0.261728	0.666667	3	6	DAG and PKC	FALSE	Rassf1	15.3333	3	0	0	0.647406	FALSE	0	Rassf1	2	0.666667
243	3.82075	2.13e-06	0.261728	0.666667	3	6	DAG and PKC	FALSE	Rassf1	15.3333	3	0	0	0.647406	FALSE	0	Rassf1	2	0.666667
246	4.00943	2.13e-06	0.249412	0	2	6	GTPaseactivatoractivity	FALSE	Rin1	21	2	0	0	0.623821	FALSE	0	Rin1	2	1
179	2.90094	0	0.344715	1	11	6	DAG and PKC	FALSE	Chn1	59.0909	11	0	0	0.762382	FALSE	0	Chn1	0	0.663943
108	2.90094	0	0.344715	1	11	6	DAG and PKC	FALSE	Chn2	59.0909	11	0	0	0.762382	FALSE	0	Chn2	0	0.663943
107	2.90566	0	0.344156	1	10	6	smallGTPaseregulatoractivity	FALSE	Abr	63.9	10	0	0	0.761792	FALSE	0	Abr	0	0.717978
114	2.90566	0	0.344156	1	10	6	smallGTPaseregulatoractivity	FALSE	Akap13	63.9	10	0	0	0.761792	FALSE	0	Akap13	0	0.717978
190	2.90566	0	0.344156	1	10	6	RasGTPaseactivatoractivity	FALSE	Arap1	63.9	10	0	0	0.761792	FALSE	0	Arap1	0	0.717978
191	2.90566	0	0.344156	1	10	6	smallGTPaseregulatoractivity	FALSE	Arap2	63.9	10	0	0	0.761792	FALSE	0	Arap2	0	0.717978
173	2.90566	0	0.344156	1	10	6	GTPaseactivatoractivity	FALSE	Arhgap17	63.9	10	0	0	0.761792	FALSE	0	Arhgap17	0	0.717978
189	2.90566	0	0.344156	1	10	6	GTPaseactivatoractivity	FALSE	Arhgap19	63.9	10	0	0	0.761792	FALSE	0	Arhgap19	0	0.717978
126	2.90566	0	0.344156	1	10	6	GTPaseactivatoractivity	FALSE	Arhgap20	63.9	10	0	0	0.761792	FALSE	0	Arhgap20	0	0.717978
110	2.90566	0	0.344156	1	10	6	GTPaseactivatoractivity	FALSE	Arhgap22	63.9	10	0	0	0.761792	FALSE	0	Arhgap22	0	0.717978
201	2.90566	0	0.344156	1	10	6	GTPaseactivatoractivity	FALSE	Arhgap26	63.9	10	0	0	0.761792	FALSE	0	Arhgap26	0	0.717978
164	2.90566	0	0.344156	1	10	6	RasGTPaseactivatoractivity	FALSE	Arhgap27	63.9	10	0	0	0.761792	FALSE	0	Arhgap27	0	0.717978
76	2.90566	0	0.344156	1	10	6	DAG and PKC	FALSE	Arhgap29	63.9	10	0	0	0.761792	FALSE	0	Arhgap29	0	0.717978
194	2.90566	0	0.344156	1	10	6	DAG and PKC	FALSE	Arhgap29	63.9	10	0	0	0.761792	FALSE	0	Arhgap29	0	0.717978
227	2.90566	0	0.344156	1	10	6	GTPaseactivatoractivity	FALSE	Arhgap30	63.9	10	0	0	0.761792	FALSE	0	Arhgap30	0	0.717978
200	2.90566	0	0.344156	1	10	6	GTPaseactivatoractivity	FALSE	Arhgap31	63.9	10	0	0	0.761792	FALSE	0	Arhgap31	0	0.717978
120	2.90566	0	0.344156	1	10	6	RasGTPaseactivatoractivity	FALSE	Arhgap33	63.9	10	0	0	0.761792	FALSE	0	Arhgap33	0	0.717978
208	2.90566	0	0.344156	1	10	6	GTPaseactivatoractivity	FALSE	Arhgap42	63.9	10	0	0	0.761792	FALSE	0	Arhgap42	0	0.717978
86	2.90566	0	0.344156	1	10	6	smallGTPaseregulatoractivity	FALSE	Arhgdib	63.9	10	0	0	0.761792	FALSE	0	Arhgdib	0	0.717978
198	2.90566	0	0.344156	1	10	6	smallGTPaseregulatoractivity	FALSE	Arhgef10	63.9	10	0	0	0.761792	FALSE	0	Arhgef10	0	0.717978
199	2.90566	0	0.344156	1	10	6	smallGTPaseregulatoractivity	FALSE	Arhgef10l	63.9	10	0	0	0.761792	FALSE	0	Arhgef10l	0	0.717978
184	2.90566	0	0.344156	1	10	6	smallGTPaseregulatoractivity	FALSE	Arhgef15	63.9	10	0	0	0.761792	FALSE	0	Arhgef15	0	0.717978
132	2.90566	0	0.344156	1	10	6	smallGTPaseregulatoractivity	FALSE	Arhgef3	63.9	10	0	0	0.761792	FALSE	0	Arhgef3	0	0.717978
109	2.90566	0	0.344156	1	10	6	smallGTPaseregulatoractivity	FALSE	Bcr	63.9	10	0	0	0.761792	FALSE	0	Bcr	0	0.717978
158	2.90566	0	0.344156	1	10	6	smallGTPaseregulatoractivity	FALSE	Mcf2	63.9	10	0	0	0.761792	FALSE	0	Mcf2	0	0.717978
157	2.90566	0	0.344156	1	10	6	smallGTPaseregulatoractivity	FALSE	Mcf2l	63.9	10	0	0	0.761792	FALSE	0	Mcf2l	0	0.717978
147	2.90566	0	0.344156	1	10	6	GTPaseactivatoractivity	FALSE	Srgap3	63.9	10	0	0	0.761792	FALSE	0	Srgap3	0	0.717978
195	2.9434	0	0.339744	1	3	6	proteintyrosinephosphataseactivity	FALSE	Cdc25c	51.6667	3	0	0	0.757075	FALSE	0	Cdc25c	0	0.587121
101	2.94811	0	0.3392	1	2	6	DAG and PKC	FALSE	Cit	74.5	2	0	0	0.756486	FALSE	0	Cit	0	0.846591
188	3	0	0.333333	1	4	6	RasGTPaseactivatoractivity	FALSE	Iqgap3	58	4	0	0	0.75	FALSE	0	Iqgap3	0	0.698795
260	3.00472	0	0.33281	1	3	6	GTPbinding	FALSE	Ralb	74.3333	3	0	0	0.74941	FALSE	0	Ralb	0	0.895582
131	3.01415	0	0.331768	0	1	6	GTPbinding	FALSE	Dock3	83	1	0	0	0.748231	FALSE	0	Dock3	0	0
182	3.01415	0	0.331768	0	1	6	GTPbinding	FALSE	Dock9	83	1	0	0	0.748231	FALSE	0	Dock9	0	0
213	3.01415	0	0.331768	0	1	6	proteinkinaseCbinding	FALSE	Flna	83	1	0	0	0.748231	FALSE	0	Flna	0	0
219	3.03774	0	0.329193	1	18	7	GTPbinding	FALSE	Rab23	21	18	0	0	0.745283	FALSE	0	Rab23	0	0.403846
151	3.03774	0	0.329193	1	18	7	GTPbinding	FALSE	Rab34	21	18	0	0	0.745283	FALSE	0	Rab34	0	0.403846
149	3.03774	0	0.329193	1	18	7	GTPbinding	FALSE	Rab36	21	18	0	0	0.745283	FALSE	0	Rab36	0	0.403846
180	3.03774	0	0.329193	1	18	7	GTPbinding	FALSE	Rab39	21	18	0	0	0.745283	FALSE	0	Rab39	0	0.403846
221	3.24528	0	0.30814	1	5	6	"oxidoreductaseactivity,actingonNADHorNADPH,withoxygenasacceptor"	FALSE	Nox4	19.2	5	0	0	0.71934	FALSE	0	Nox4	0	0.6
218	3.26887	0	0.305916	1	5	6	GTPbinding	FALSE	Rap2c	16	5	0	0	0.716392	FALSE	0	Rap2c	0	0.4
223	3.36792	0	0.296919	1	2	6	phosphataseactivity	FALSE	Acpp	24	2	0	0	0.704009	FALSE	0	Acpp	0	0.521739
166	3.41981	0	0.292414	1	4	6	proteintyrosinephosphataseactivity	FALSE	Dnajc6	8.75	4	0	0	0.697524	FALSE	0	Dnajc6	0	0.460526
160	3.4717	0	0.288043	1	3	7	smallGTPaseregulatoractivity	FALSE	Rph3a	21.3333	3	0	0	0.691038	FALSE	0	Rph3a	0	0.820513
117	3.51415	0	0.284564	0	1	7	smallGTPaseregulatoractivity	FALSE	Rims1	23	1	0	0	0.685731	FALSE	0	Rims1	0	0
279	3.51415	0	0.284564	0	1	7	RasGTPaseactivatoractivity	FALSE	Sgsm1	23	1	0	0	0.685731	FALSE	0	Sgsm1	0	0
278	3.51415	0	0.284564	0	1	7	RasGTPaseactivatoractivity	FALSE	Sgsm2	23	1	0	0	0.685731	FALSE	0	Sgsm2	0	0
183	3.5566	0	0.281167	1	3	6	proteinkinaseCbinding	FALSE	Marcks	11	3	0	0	0.680425	FALSE	0	Marcks	0	0.611111
152	3.66981	0	0.272494	1	2	6	DAG and PKC	FALSE	Ksr2	13.5	2	0	0	0.666274	FALSE	0	Ksr2	0	0.54
82	3.68868	0	0.2711	0	1	6	GTPaseactivatoractivity	FALSE	Rap1gap	23	1	0	0	0.663915	FALSE	0	Rap1gap	0	0
236	3.74528	0	0.267003	1	2	6		FALSE	Ppap2b	10	2	0	0	0.65684	FALSE	0	Ppap2b	0	0.555556
94	3.85849	0	0.259169	1	2	6	phosphataseactivity	FALSE	Impa1	10	2	0	0	0.642689	FALSE	0	Impa1	0	0.555556
95	3.85849	0	0.259169	1	2	6	phosphataseactivity	FALSE	Impa2	10	2	0	0	0.642689	FALSE	0	Impa2	0	0.555556
259	3.86321	0	0.258852	0	1	6	phosphoinositide5-phosphataseactivity	FALSE	Inpp5j	18	1	0	0	0.642099	FALSE	0	Inpp5j	0	0
282	3.86321	0	0.258852	0	1	7	smallGTPaseregulatoractivity	FALSE	Vps39	20	1	0	0	0.642099	FALSE	0	Vps39	0	0
217	3.87736	0	0.257908	0	1	7	RasGTPaseactivatoractivity	FALSE	Tbc1d1	25	1	0	0	0.64033	FALSE	0	Tbc1d1	0	0
216	3.87736	0	0.257908	0	1	7	RasGTPaseactivatoractivity	FALSE	Tbc1d4	25	1	0	0	0.64033	FALSE	0	Tbc1d4	0	0
245	3.89151	0	0.25697	0	1	7		FALSE	Tenc1	11	1	0	0	0.638561	FALSE	0	Tenc1	0	0
233	3.90094	0	0.256348	0	1	7		FALSE	D3Bwg0562e	16	1	0	0	0.637382	FALSE	0	D3Bwg0562e	0	0
256	3.93868	0	0.253892	0	1	7	phosphataseactivity	FALSE	Ppp1r15b	4	1	0	0	0.632665	FALSE	0	Ppp1r15b	0	0
284	3.95283	0	0.252983	0	1	8	smallGTPaseregulatoractivity	FALSE	Sytl2	22	1	0	0	0.630896	FALSE	0	Sytl2	0	0
283	3.95283	0	0.252983	0	1	8	smallGTPaseregulatoractivity	FALSE	Sytl3	22	1	0	0	0.630896	FALSE	0	Sytl3	0	0
206	4	0	0.25	1	2	8	RasGTPaseactivatoractivity	FALSE	Tbc1d25	20	2	0	0	0.625	FALSE	0	Tbc1d25	0	1
197	4.00472	0	0.249706	0	1	8	RasGTPaseactivatoractivity	FALSE	Tbc1d16	20	1	0	0	0.62441	FALSE	0	Tbc1d16	0	0
135	4.01415	0	0.249119	1	3	6	GTPbinding	FALSE	Gnaz	11.6667	3	0	0	0.623231	FALSE	0	Gnaz	0	0.648148
118	4.01415	0	0.249119	1	3	6	GTPaseactivatoractivity	FALSE	Gpsm1	11.6667	3	0	0	0.623231	FALSE	0	Gpsm1	0	0.648148
178	4.02358	0	0.248535	0	1	8	RasGTPaseactivatoractivity	FALSE	Tbc1d10c	20	1	0	0	0.622052	FALSE	0	Tbc1d10c	0	0
212	4.02358	0	0.248535	0	1	8	RasGTPaseactivatoractivity	FALSE	Tbc1d13	20	1	0	0	0.622052	FALSE	0	Tbc1d13	0	0
192	4.07075	0	0.245655	1	3	6	GTPaseactivatoractivity	FALSE	Dab2ip	6.66667	3	0	0	0.616156	FALSE	0	Dab2ip	0	0.666667
281	4.25943	0	0.234773	1	2	7	GTPaseactivatoractivity	FALSE	Rgs12	11	2	0	0	0.592571	FALSE	0	Rgs12	0	0.916667
254	4.25943	0	0.234773	1	2	7	GTPaseactivatoractivity	FALSE	Rgs8	11	2	0	0	0.592571	FALSE	0	Rgs8	0	0.916667
241	4.26415	0	0.234513	0	1	7	GTPaseactivatoractivity	FALSE	Rgs3	12	1	0	0	0.591981	FALSE	0	Rgs3	0	0
138	4.3066	0	0.232202	1	2	8	GTPbinding	FALSE	Tubg2	4.5	2	0	0	0.586675	FALSE	0	Tubg2	0	0.642857
270	4.38208	0	0.228202	1	3	7		FALSE	Gucy1b3	4.66667	3	0	0	0.577241	FALSE	0	Gucy1b3	0	0.583333
273	4.38208	0	0.228202	1	3	7	GTPbinding	FALSE	Npr2	4.66667	3	0	0	0.577241	FALSE	0	Npr2	0	0.583333
248	4.67453	0	0.213925	0	1	7	proteintyrosinephosphataseactivity	FALSE	Ptprf	2	1	0	0	0.540684	FALSE	0	Ptprf	0	0
261	4.81132	0	0.207843	0	1	8	smallGTPaseregulatoractivity	FALSE	Iqsec1	4	1	0	0	0.523585	FALSE	0	Iqsec1	0	0
91	4.84906	0	0.206226	0	1	7	phosphataseactivity	FALSE	Mtmr9	2	1	0	0	0.518868	FALSE	0	Mtmr9	0	0
280	5.08962	0	0.196478	0	1	8	GTPbinding	FALSE	Opa1	3	1	0	0	0.488797	FALSE	0	Opa1	0	0
229	5.29717	0	0.18878	1	2	8	GTPbinding	FALSE	Adssl1	4.5	2	0	0	0.462854	FALSE	0	Adssl1	0	0.642857
264	5.29717	0	0.18878	1	2	8	phosphataseactivity	FALSE	Nt5e	4.5	2	0	0	0.462854	FALSE	0	Nt5e	0	0.642857
269	5.71226	0	0.175062	0	1	8	phosphataseactivity	FALSE	Tigar	2	1	0	0	0.410967	FALSE	0	Tigar	0	0

## Sheet: Node analysis_Randomnetwork1
SUID	AverageShortestPathLength	BetweennessCentrality	ClosenessCentrality	ClusteringCoefficient	Degree	Eccentricity	IsSingleNode	name	NeighborhoodConnectivity	NumberOfDirectedEdges	NumberOfUndirectedEdges	PartnerOfMultiEdgedNodePairs	Radiality	selected	SelfLoops	shared name	Stress	TopologicalCoefficient
187	1	1	1	0	2	1	FALSE	Csk	1	2	0	0	1	FALSE	0	Csk	2	0
277	1	1	1	0	2	1	FALSE	Nde1	1	2	0	0	1	FALSE	0	Nde1	2	0
263	1	0.666667	1	0.333333	3	1	FALSE	Nmnat2	1.66667	3	0	0	1	FALSE	0	Nmnat2	4	0.666667
339	1.16667	0.6	0.857143	0.4	5	2	FALSE	Nrn1	2.8	5	0	0	0.944444	FALSE	0	Nrn1	18	0.466667
315	2.4	0.533333	0.416667	0.333333	3	4	FALSE	Smg7	4.33333	3	0	0	0.825	FALSE	0	Smg7	182	0.571429
88	2.8	0.514286	0.357143	0.3	5	6	FALSE	Snrpd1	2.6	5	0	0	0.775	FALSE	0	Snrpd1	158	0.44
98	2.53333	0.514286	0.394737	0	2	5	FALSE	Rbm8a	4	2	0	0	0.808333	FALSE	0	Rbm8a	168	0.5
151	1	0.5	1	0.5	4	1	FALSE	Rab7b	2.5	4	0	0	1	FALSE	0	Rab7b	6	0.75
495	1.5	0.333333	0.666667	0.333333	3	2	FALSE	Ptk2b	2.66667	3	0	0	0.833333	FALSE	0	Ptk2b	10	0.466667
78	2.46667	0.298413	0.405405	0.466667	6	5	FALSE	Rps15a	3.66667	6	0	0	0.816667	FALSE	0	Rps15a	108	0.458333
135	3.82906	0.278549	0.261161	0.1	5	8	FALSE	Yes1	5	5	0	0	0.78238	FALSE	0	Yes1	10084	0.275
176	3.71795	0.278416	0.268966	0.0833333	9	7	FALSE	Akt3	5.44444	9	0	0	0.790927	FALSE	0	Akt3	10152	0.207729
79	2.93333	0.250794	0.340909	0.5	5	6	FALSE	Gnb2l1	4	5	0	0	0.758333	FALSE	0	Gnb2l1	90	0.542857
91	3.75214	0.216787	0.266515	0.0357143	8	8	FALSE	Smad4	3.375	8	0	0	0.788297	FALSE	0	Smad4	4968	0.145833
81	2.53333	0.209524	0.394737	0.5	5	5	FALSE	Rpl22l1	4	5	0	0	0.808333	FALSE	0	Rpl22l1	88	0.5
145	4.13675	0.186721	0.241736	0.107143	8	9	FALSE	Tgfb1	3.5	8	0	0	0.758711	FALSE	0	Tgfb1	3540	0.164474
255	3.81197	0.182208	0.262332	0	5	8	FALSE	Jun	5	5	0	0	0.783695	FALSE	0	Jun	5238	0.210526
175	3.69231	0.18006	0.270833	0	6	7	FALSE	Creb1	4	6	0	0	0.792899	FALSE	0	Creb1	5628	0.1875
271	4.13675	0.16887	0.241736	0.166667	9	9	FALSE	Ncoa1	3.55556	9	0	0	0.758711	FALSE	0	Ncoa1	4616	0.185185
75	4.2906	0.162747	0.233068	0.2	6	10	FALSE	Kat2a	4.66667	6	0	0	0.746877	FALSE	0	Kat2a	4488	0.231481
279	4.21368	0.159917	0.237323	0.545455	12	9	FALSE	Socs3	7.75	12	0	0	0.752794	FALSE	0	Socs3	3622	0.416667
147	4.17949	0.158512	0.239264	0.288889	10	8	FALSE	Adcy9	5.8	10	0	0	0.755424	FALSE	0	Adcy9	4826	0.23913
87	3.46667	0.133333	0.288462	0.5	4	7	FALSE	Ybx1	3	4	0	0	0.691667	FALSE	0	Ybx1	38	0.55
171	3.73333	0.133333	0.267857	0	2	7	FALSE	Smpd3	3	2	0	0	0.658333	FALSE	0	Smpd3	46	0.5
285	4.05983	0.126008	0.246316	0.4	6	9	FALSE	Il6	6.16667	6	0	0	0.764629	FALSE	0	Il6	2664	0.253623
209	4.35043	0.116757	0.229862	0.4	6	8	FALSE	Fcgr3	4.33333	6	0	0	0.742275	FALSE	0	Fcgr3	4862	0.309524
213	4.35043	0.116757	0.229862	0.4	6	8	FALSE	Fcgr2b	4.33333	6	0	0	0.742275	FALSE	0	Fcgr2b	4862	0.309524
434	4.94872	0.112617	0.202073	0	6	10	FALSE	Actc1	2.5	6	0	0	0.696252	FALSE	0	Actc1	4020	0.1875
112	4.30769	0.105657	0.232143	0.285714	7	8	FALSE	Gnao1	6.28571	7	0	0	0.745562	FALSE	0	Gnao1	3516	0.325397
136	4.23077	0.102471	0.236364	0	2	8	FALSE	Stat5a	8.5	2	0	0	0.751479	FALSE	0	Stat5a	2614	0.5
396	5.02564	0.0993221	0.19898	0	3	10	FALSE	Dcn	4.66667	3	0	0	0.690335	FALSE	0	Dcn	1744	0.333333
450	5.06838	0.0981432	0.197302	0	2	9	FALSE	Pde1c	6.5	2	0	0	0.687048	FALSE	0	Pde1c	2364	0.5
399	4.28205	0.0966397	0.233533	0	3	8	FALSE	Dvl1	5.33333	3	0	0	0.747535	FALSE	0	Dvl1	2588	0.333333
211	4.17949	0.0942802	0.239264	0.2	5	9	FALSE	Runx3	5	5	0	0	0.755424	FALSE	0	Runx3	2322	0.242105
73	4.86325	0.0842219	0.205624	0.4	5	11	FALSE	Ruvbl1	4.2	5	0	0	0.702827	FALSE	0	Ruvbl1	2574	0.333333
121	5.23077	0.0825228	0.191176	0.5	4	9	FALSE	Myo9b	5.25	4	0	0	0.674556	FALSE	0	Myo9b	3350	0.454545
353	5.97436	0.0825228	0.167382	0.333333	3	10	FALSE	Gmpr	2.66667	3	0	0	0.617357	FALSE	0	Gmpr	1980	0.466667
405	3.94017	0.0717273	0.253796	0	4	8	FALSE	Prkg1	4.5	4	0	0	0.773833	FALSE	0	Prkg1	1600	0.25
283	4.81197	0.0680774	0.207815	0.333333	3	9	FALSE	Wasf3	6	3	0	0	0.706772	FALSE	0	Wasf3	3112	0.515152
116	6.15385	0.0674919	0.1625	0	5	10	FALSE	Rhoj	1.6	5	0	0	0.60355	FALSE	0	Rhoj	2700	0.2
265	5.26496	0.0666077	0.189935	0.333333	4	9	FALSE	Serpinb6a	4.5	4	0	0	0.671926	FALSE	0	Serpinb6a	2512	0.45
109	4.21368	0.0659384	0.237323	0.424242	12	8	FALSE	Gnb5	6.75	12	0	0	0.752794	FALSE	0	Gnb5	3050	0.27
114	4.21368	0.0659384	0.237323	0.424242	12	8	FALSE	Gng8	6.75	12	0	0	0.752794	FALSE	0	Gng8	3050	0.27
295	4.47009	0.0585003	0.223709	0.466667	6	10	FALSE	F5	5	6	0	0	0.73307	FALSE	0	F5	1026	0.3125
259	5.96581	0.05084	0.167622	0	4	11	FALSE	Sdc1	1.5	4	0	0	0.618014	FALSE	0	Sdc1	888	0.25
358	4.26496	0.0442019	0.234469	0	2	8	FALSE	Nrg4	3.5	2	0	0	0.748849	FALSE	0	Nrg4	1390	0.5
369	4.35897	0.0440545	0.229412	0	2	9	FALSE	Erbb2ip	5	2	0	0	0.741617	FALSE	0	Erbb2ip	1310	0.5
183	4.34188	0.0384623	0.230315	0	3	8	FALSE	Camk2a	5.66667	3	0	0	0.742932	FALSE	0	Camk2a	1282	0.358974
249	6.91453	0.0338933	0.144623	0.333333	3	11	FALSE	Atic	2.66667	3	0	0	0.545036	FALSE	0	Atic	804	0.466667
324	5.24786	0.0338933	0.190554	0	2	11	FALSE	E2f1	4	2	0	0	0.673241	FALSE	0	E2f1	808	0.5
83	4.38462	0.0234509	0.22807	0.333333	3	9	FALSE	Cdk8	6.33333	3	0	0	0.739645	FALSE	0	Cdk8	540	0.375
415	4.64957	0.0232771	0.215074	0	2	9	FALSE	Atp2b4	7	2	0	0	0.719264	FALSE	0	Atp2b4	580	0.5
133	4.87179	0.0209561	0.205263	0.8	10	10	FALSE	Mib2	8.7	10	0	0	0.70217	FALSE	0	Mib2	452	0.614286
256	4.60684	0.0184855	0.217069	0	2	9	FALSE	Cdk5r1	7.5	2	0	0	0.722551	FALSE	0	Cdk5r1	568	0.5
104	6.22222	0.017094	0.160714	0	2	12	FALSE	Rrm2	1.5	2	0	0	0.598291	FALSE	0	Rrm2	406	0.5
106	5.10256	0.017094	0.19598	0.333333	3	10	FALSE	Pgr	5	3	0	0	0.684418	FALSE	0	Pgr	422	0.518519
140	5.1453	0.017094	0.194352	0.714286	7	9	FALSE	Ccr1	7	7	0	0	0.681131	FALSE	0	Ccr1	632	0.571429
155	5.18803	0.017094	0.192751	0	2	10	FALSE	Irs2	6.5	2	0	0	0.677844	FALSE	0	Irs2	324	0.5
164	6.22222	0.017094	0.160714	0.333333	3	10	FALSE	Kcnab2	2.66667	3	0	0	0.598291	FALSE	0	Kcnab2	634	0.466667
223	4.81197	0.017094	0.207815	0.6	5	10	FALSE	Cp	4.4	5	0	0	0.706772	FALSE	0	Cp	358	0.466667
231	7.88889	0.017094	0.126761	0	2	12	FALSE	Mthfd2	2	2	0	0	0.470085	FALSE	0	Mthfd2	404	0.5
288	4.81197	0.017094	0.207815	0.6	5	10	FALSE	Lamb2	4.4	5	0	0	0.706772	FALSE	0	Lamb2	358	0.466667
321	6.22222	0.017094	0.160714	0.333333	3	10	FALSE	Stbd1	2.66667	3	0	0	0.598291	FALSE	0	Stbd1	634	0.466667
334	6.92308	0.017094	0.144444	0.333333	3	11	FALSE	Impdh1	2.33333	3	0	0	0.544379	FALSE	0	Impdh1	404	0.5
518	6	0.017094	0.166667	0	2	11	FALSE	Boc	2	2	0	0	0.615385	FALSE	0	Boc	298	0.5
132	4.82906	0.0156744	0.20708	0.8	10	10	FALSE	Pja2	8.7	10	0	0	0.705457	FALSE	0	Pja2	488	0.614286
215	5.05983	0.0154784	0.197635	0.5	4	9	FALSE	Myh2	4.5	4	0	0	0.687705	FALSE	0	Myh2	652	0.53125
463	5.35043	0.00978204	0.186901	0	2	10	FALSE	Tpm3	5	2	0	0	0.665352	FALSE	0	Tpm3	374	0.5
433	5.92308	0.00847333	0.168831	0	2	11	FALSE	Mkl1	4	2	0	0	0.621302	FALSE	0	Mkl1	462	0.6
509	5.92308	0.00847333	0.168831	0	2	11	FALSE	Myo1g	4	2	0	0	0.621302	FALSE	0	Myo1g	462	0.6
404	4.53846	0.00771283	0.220339	0	2	8	FALSE	Rgs2	5.5	2	0	0	0.727811	FALSE	0	Rgs2	284	0.5
76	5.05983	0.00615114	0.197635	0.666667	4	11	FALSE	Trrap	4	4	0	0	0.687705	FALSE	0	Trrap	314	0.5
480	4.66667	0.00403772	0.214286	0	2	8	FALSE	Gata1	4	2	0	0	0.717949	FALSE	0	Gata1	204	0.6
418	3.06667	0.0031746	0.326087	0.833333	4	6	FALSE	Gm10263	4.75	4	0	0	0.741667	FALSE	0	Gm10263	2	0.678571
481	4.78632	0.00283181	0.208929	0	2	9	FALSE	Spi1	3.5	2	0	0	0.708744	FALSE	0	Spi1	104	0.625
107	5.08547	0.00058945	0.196639	0.5	5	10	FALSE	Nrip1	4	5	0	0	0.685733	FALSE	0	Nrip1	16	0.4
511	6.89744	7.368e-05	0.144981	0	2	12	FALSE	Actl9	2	2	0	0	0.546351	FALSE	0	Actl9	2	1
72	5.84615	0	0.171053	1	2	12	FALSE	Ino80	4.5	2	0	0	0.627219	FALSE	0	Ino80	0	0.9
84	4.91453	0	0.203478	1	2	10	FALSE	Med8	6	2	0	0	0.698882	FALSE	0	Med8	0	0.6
90	4.74359	0	0.210811	0	1	9	FALSE	Smad9	8	1	0	0	0.712032	FALSE	0	Smad9	0	0
93	1	0	1	0	1	1	FALSE	Bbs7	1	1	0	0	1	FALSE	0	Bbs7	0	0
94	1	0	1	0	1	1	FALSE	Bbs1	1	1	0	0	1	FALSE	0	Bbs1	0	0
96	3.53333	0	0.283019	1	3	7	FALSE	Cwc25	4	3	0	0	0.683333	FALSE	0	Cwc25	0	0.666667
100	1	0	1	1	2	1	FALSE	Dnm1	2	2	0	0	1	FALSE	0	Dnm1	0	1
101	1	0	1	1	2	1	FALSE	Amph	2	2	0	0	1	FALSE	0	Amph	0	1
103	7.21368	0	0.138626	0	1	13	FALSE	Rrm2b	2	1	0	0	0.522025	FALSE	0	Rrm2b	0	0
110	4.78632	0	0.208929	1	4	8	FALSE	Gnaz	10.25	4	0	0	0.708744	FALSE	0	Gnaz	0	0.569444
117	7.1453	0	0.139952	0	1	11	FALSE	Arhgef3	5	1	0	0	0.527285	FALSE	0	Arhgef3	0	0
123	1.25	0	0.8	1	3	2	FALSE	Rab36	3.33333	3	0	0	0.875	FALSE	0	Rab36	0	0.833333
124	1.25	0	0.8	1	3	2	FALSE	Rab33b	3.33333	3	0	0	0.875	FALSE	0	Rab33b	0	0.833333
126	1.25	0	0.8	1	3	2	FALSE	Rab34	3.33333	3	0	0	0.875	FALSE	0	Rab34	0	0.833333
128	1	0	1	1	2	1	FALSE	Synj2	2	2	0	0	1	FALSE	0	Synj2	0	1
130	3.53333	0	0.283019	1	3	7	FALSE	Cstf2t	4	3	0	0	0.683333	FALSE	0	Cstf2t	0	0.666667
138	5.09402	0	0.196309	1	4	9	FALSE	Ptger4	9.5	4	0	0	0.685076	FALSE	0	Ptger4	0	0.633333
142	7.1453	0	0.139952	0	1	11	FALSE	Arhgap23	5	1	0	0	0.527285	FALSE	0	Arhgap23	0	0
144	5.12821	0	0.195	0	1	10	FALSE	Ltbp4	8	1	0	0	0.682446	FALSE	0	Ltbp4	0	0
149	5.04274	0	0.198305	1	9	10	FALSE	Ube2l6	9.55556	9	0	0	0.68902	FALSE	0	Ube2l6	0	0.68254
153	5.15385	0	0.19403	1	6	9	FALSE	Npy1r	8.16667	6	0	0	0.680473	FALSE	0	Npy1r	0	0.628205
156	6.17949	0	0.161826	0	1	11	FALSE	Ntrk1	2	1	0	0	0.601578	FALSE	0	Ntrk1	0	0
159	5.15385	0	0.19403	1	6	9	FALSE	Oprl1	8.16667	6	0	0	0.680473	FALSE	0	Oprl1	0	0.628205
161	5.04274	0	0.198305	1	9	10	FALSE	Ube2a	9.55556	9	0	0	0.68902	FALSE	0	Ube2a	0	0.68254
165	7.21368	0	0.138626	0	1	11	FALSE	Kcnv1	3	1	0	0	0.522025	FALSE	0	Kcnv1	0	0
179	4.7094	0	0.212341	0	1	8	FALSE	Foxo4	9	1	0	0	0.714661	FALSE	0	Foxo4	0	0
181	7.1453	0	0.139952	0	1	11	FALSE	Arhgap29	5	1	0	0	0.527285	FALSE	0	Arhgap29	0	0
185	5.15385	0	0.19403	1	6	9	FALSE	Ccl9	8.16667	6	0	0	0.680473	FALSE	0	Ccl9	0	0.628205
188	1.5	0	0.666667	0	1	2	FALSE	Cnksr1	2	1	0	0	0.75	FALSE	0	Cnksr1	0	0
191	1	0	1	0	1	1	FALSE	Alox12b	1	1	0	0	1	FALSE	0	Alox12b	0	0
192	1	0	1	0	1	1	FALSE	Alox12	1	1	0	0	1	FALSE	0	Alox12	0	0
194	5.04274	0	0.198305	1	9	10	FALSE	Asb5	9.55556	9	0	0	0.68902	FALSE	0	Asb5	0	0.68254
197	7.1453	0	0.139952	0	1	11	FALSE	Arhgef10l	5	1	0	0	0.527285	FALSE	0	Arhgef10l	0	0
201	4.7094	0	0.212341	0	1	8	FALSE	Trib3	9	1	0	0	0.714661	FALSE	0	Trib3	0	0
203	1	0	1	0	1	1	FALSE	C1s2	1	1	0	0	1	FALSE	0	C1s2	0	0
204	1	0	1	0	1	1	FALSE	C1qc	1	1	0	0	1	FALSE	0	C1qc	0	0
206	1.66667	0	0.6	1	3	3	FALSE	Cntn4	3.66667	3	0	0	0.777778	FALSE	0	Cntn4	0	0.733333
207	1.66667	0	0.6	1	3	3	FALSE	Lsamp	3.66667	3	0	0	0.777778	FALSE	0	Lsamp	0	0.733333
217	5.04274	0	0.198305	1	9	10	FALSE	Klhl11	9.55556	9	0	0	0.68902	FALSE	0	Klhl11	0	0.68254
220	5.06838	0	0.197302	1	3	11	FALSE	Taf7	5	3	0	0	0.687048	FALSE	0	Taf7	0	0.625
224	5.80342	0	0.172312	0	1	11	FALSE	Hmox1	5	1	0	0	0.630506	FALSE	0	Hmox1	0	0
226	1.66667	0	0.6	1	3	3	FALSE	Ntng1	3.66667	3	0	0	0.777778	FALSE	0	Ntng1	0	0.733333
230	8.88034	0	0.112608	0	1	13	FALSE	Aldh1l1	2	1	0	0	0.39382	FALSE	0	Aldh1l1	0	0
233	5.04274	0	0.198305	1	9	10	FALSE	Rnf34	9.55556	9	0	0	0.68902	FALSE	0	Rnf34	0	0.68254
235	5.15385	0	0.19403	1	6	9	FALSE	Ccl20	8.16667	6	0	0	0.680473	FALSE	0	Ccl20	0	0.628205
241	5.04274	0	0.198305	1	9	10	FALSE	Fbxo41	9.55556	9	0	0	0.68902	FALSE	0	Fbxo41	0	0.68254
251	5.04274	0	0.198305	1	9	10	FALSE	Fbxo22	9.55556	9	0	0	0.68902	FALSE	0	Fbxo22	0	0.68254
258	6.95726	0	0.143735	0	1	12	FALSE	Hs2st1	4	1	0	0	0.541749	FALSE	0	Hs2st1	0	0
262	1.33333	0	0.75	1	2	2	FALSE	Nadk	2.5	2	0	0	0.833333	FALSE	0	Nadk	0	0.833333
267	4.82051	0	0.207447	1	4	10	FALSE	Cst3	5.5	4	0	0	0.706114	FALSE	0	Cst3	0	0.55
269	5.09402	0	0.196309	1	4	9	FALSE	Calcb	9.5	4	0	0	0.685076	FALSE	0	Calcb	0	0.633333
276	1.5	0	0.666667	0	1	2	FALSE	Tubgcp4	2	1	0	0	0.75	FALSE	0	Tubgcp4	0	0
281	5.17094	0	0.193388	0	1	10	FALSE	Tead3	5	1	0	0	0.679158	FALSE	0	Tead3	0	0
289	5.80342	0	0.172312	0	1	11	FALSE	Ntn4	5	1	0	0	0.630506	FALSE	0	Ntn4	0	0
294	4.93162	0	0.202773	1	2	10	FALSE	Srgn	7	2	0	0	0.697567	FALSE	0	Srgn	0	0.583333
297	4.91453	0	0.203478	1	2	10	FALSE	Zfhx3	6.5	2	0	0	0.698882	FALSE	0	Zfhx3	0	0.65
317	1.66667	0	0.6	0	1	2	FALSE	Nmrk2	3	1	0	0	0.666667	FALSE	0	Nmrk2	0	0
335	7.91453	0	0.12635	0	1	12	FALSE	Pygb	3	1	0	0	0.468113	FALSE	0	Pygb	0	0
344	1	0	1	0	1	1	FALSE	Kif13b	1	1	0	0	1	FALSE	0	Kif13b	0	0
345	1	0	1	0	1	1	FALSE	Nbas	1	1	0	0	1	FALSE	0	Nbas	0	0
349	1	0	1	0	1	1	FALSE	Mgll	1	1	0	0	1	FALSE	0	Mgll	0	0
350	1	0	1	0	1	1	FALSE	Agk	1	1	0	0	1	FALSE	0	Agk	0	0
361	1.5	0	0.666667	0	1	2	FALSE	Cep162	2	1	0	0	0.75	FALSE	0	Cep162	0	0
375	6.09402	0	0.164095	0	1	11	FALSE	Ar	3	1	0	0	0.608153	FALSE	0	Ar	0	0
383	5.12821	0	0.195	0	1	10	FALSE	Pard3	8	1	0	0	0.682446	FALSE	0	Pard3	0	0
390	1.33333	0	0.75	1	2	2	FALSE	Nnt	2.5	2	0	0	0.833333	FALSE	0	Nnt	0	0.833333
398	5.2735	0	0.189627	0	1	9	FALSE	Prickle2	3	1	0	0	0.671269	FALSE	0	Prickle2	0	0
409	4.7094	0	0.212341	0	1	8	FALSE	Tbc1d4	9	1	0	0	0.714661	FALSE	0	Tbc1d4	0	0
412	5.11111	0	0.195652	1	3	10	FALSE	Esrrb	5.66667	3	0	0	0.683761	FALSE	0	Esrrb	0	0.62963
421	4.68376	0	0.213504	0	1	8	FALSE	Xbp1	6	1	0	0	0.716634	FALSE	0	Xbp1	0	0
423	3.13333	0	0.319149	1	3	6	FALSE	Eif5b	5	3	0	0	0.733333	FALSE	0	Eif5b	0	0.714286
437	5.11111	0	0.195652	1	3	10	FALSE	Esrra	5.66667	3	0	0	0.683761	FALSE	0	Esrra	0	0.62963
439	1.66667	0	0.6	1	2	2	FALSE	Htr3b	4	2	0	0	0.777778	FALSE	0	Htr3b	0	0.666667
442	7.21368	0	0.138626	0	1	11	FALSE	Epm2a	3	1	0	0	0.522025	FALSE	0	Epm2a	0	0
444	3.33333	0	0.3	1	2	6	FALSE	Eif6	5.5	2	0	0	0.708333	FALSE	0	Eif6	0	0.916667
452	4.7094	0	0.212341	0	1	8	FALSE	Foxo6	9	1	0	0	0.714661	FALSE	0	Foxo6	0	0
454	4.66667	0	0.214286	0	1	8	FALSE	Degs2	2	1	0	0	0.541667	FALSE	0	Degs2	0	0
457	5.17094	0	0.193388	0	1	9	FALSE	Polr3g	10	1	0	0	0.679158	FALSE	0	Polr3g	0	0
460	6.13675	0	0.162953	0	1	10	FALSE	Grk6	7	1	0	0	0.604865	FALSE	0	Grk6	0	0
465	5.29915	0	0.18871	0	1	9	FALSE	Rgs8	7	1	0	0	0.669297	FALSE	0	Rgs8	0	0
467	5.94017	0	0.168345	0	1	11	FALSE	Ppp1r15b	6	1	0	0	0.619987	FALSE	0	Ppp1r15b	0	0
469	1.5	0	0.666667	0	1	2	FALSE	Tenc1	2	1	0	0	0.75	FALSE	0	Tenc1	0	0
472	6.95726	0	0.143735	0	1	12	FALSE	Col9a1	4	1	0	0	0.541749	FALSE	0	Col9a1	0	0
475	5.33333	0	0.1875	0	1	9	FALSE	Cacna2d2	3	1	0	0	0.666667	FALSE	0	Cacna2d2	0	0
477	1	0	1	0	1	1	FALSE	Dgkh	1	1	0	0	1	FALSE	0	Dgkh	0	0
478	1	0	1	0	1	1	FALSE	Gnpat	1	1	0	0	1	FALSE	0	Gnpat	0	0
483	5.11966	0	0.195326	1	2	10	FALSE	Rora	7	2	0	0	0.683103	FALSE	0	Rora	0	0.777778
485	4.4	0	0.227273	0	1	8	FALSE	Cpeb3	4	1	0	0	0.575	FALSE	0	Cpeb3	0	0
487	1	0	1	0	1	1	FALSE	Dtnb	1	1	0	0	1	FALSE	0	Dtnb	0	0
488	1	0	1	0	1	1	FALSE	Dtnbp1	1	1	0	0	1	FALSE	0	Dtnbp1	0	0
492	1	0	1	0	1	1	FALSE	Stx19	1	1	0	0	1	FALSE	0	Stx19	0	0
493	1	0	1	0	1	1	FALSE	Stx2	1	1	0	0	1	FALSE	0	Stx2	0	0
503	4.74359	0	0.210811	0	1	9	FALSE	Gadd45a	8	1	0	0	0.712032	FALSE	0	Gadd45a	0	0
513	3.73333	0	0.267857	0	1	7	FALSE	Dhx33	5	1	0	0	0.658333	FALSE	0	Dhx33	0	0
516	1.75	0	0.571429	0	1	2	FALSE	Vps18	4	1	0	0	0.625	FALSE	0	Vps18	0	0
520	6.99145	0	0.143032	0	1	12	FALSE	Fgfr2	2	1	0	0	0.539119	FALSE	0	Fgfr2	0	0
525	2.33333	0	0.428571	0	1	3	FALSE	Pdlim2	3	1	0	0	0.555556	FALSE	0	Pdlim2	0	0
527	6.95726	0	0.143735	0	1	12	FALSE	Gmeb1	4	1	0	0	0.541749	FALSE	0	Gmeb1	0	0

## Sheet: Node analysis_Randomnetwork2
SUID	AverageShortestPathLength	BetweennessCentrality	ClosenessCentrality	ClusteringCoefficient	Degree	Eccentricity	IsSingleNode	name	NeighborhoodConnectivity	NumberOfDirectedEdges	NumberOfUndirectedEdges	PartnerOfMultiEdgedNodePairs	Radiality	selected	SelfLoops	shared name	Stress	TopologicalCoefficient
1160	1	1	1	0	2	1	FALSE	Aicda	1	2	0	0	1	FALSE	0	Aicda	2	0
1220	1	1	1	0	2	1	FALSE	Loxl3	1	2	0	0	1	FALSE	0	Loxl3	2	0
1343	1	1	1	0	2	1	FALSE	Hcfc1	1	2	0	0	1	FALSE	0	Hcfc1	2	0
1392	1	1	1	0	2	1	FALSE	Meis1	1	2	0	0	1	FALSE	0	Meis1	2	0
1352	1.25	0.833333	0.8	0	3	2	FALSE	Hfe	1.33333	3	0	0	0.916667	FALSE	0	Hfe	10	0.333333
77	1.4	0.8	0.714286	0	3	2	FALSE	Dhx33	1.66667	3	0	0	0.9	FALSE	0	Dhx33	16	0.333333
1326	1.6	0.6	0.625	0	2	2	FALSE	Eif3e	2.5	2	0	0	0.85	FALSE	0	Eif3e	12	0.5
111	1.6	0.6	0.625	0.333333	3	3	FALSE	Gm10263	2	3	0	0	0.85	FALSE	0	Gm10263	12	0.555556
1086	1.6	0.541667	0.625	0.461538	14	3	FALSE	Gng5	7.64286	14	0	0	0.9	FALSE	0	Gng5	408	0.394737
1250	1.5	0.5	0.666667	0	2	2	FALSE	Hjurp	2	2	0	0	0.833333	FALSE	0	Hjurp	6	0.5
1039	3.71739	0.461598	0.269006	0.190476	7	9	FALSE	Lyn	4.14286	7	0	0	0.818841	FALSE	0	Lyn	6258	0.214286
1113	4.1413	0.426899	0.24147	0	4	8	FALSE	Cttn	3.25	4	0	0	0.79058	FALSE	0	Cttn	5758	0.25
1314	2.08	0.423333	0.480769	0	5	4	FALSE	Prkab1	4	5	0	0	0.82	FALSE	0	Prkab1	278	0.2
1066	1	0.4	1	0.6	5	1	FALSE	Naprt1	3.4	5	0	0	1	FALSE	0	Naprt1	8	0.8
1325	2	0.4	0.5	0	2	3	FALSE	Ifit1	1.5	2	0	0	0.75	FALSE	0	Ifit1	8	0.5
1333	1.8	0.4	0.555556	0	2	3	FALSE	Aim2	2	2	0	0	0.8	FALSE	0	Aim2	8	0.5
1370	1.8	0.4	0.555556	0	2	3	FALSE	Bud31	2	2	0	0	0.8	FALSE	0	Bud31	8	0.5
1057	3.76087	0.387203	0.265896	0.107143	8	11	FALSE	Rap1b	4.875	8	0	0	0.815942	FALSE	0	Rap1b	5256	0.157407
1140	4.65217	0.38151	0.214953	0	3	8	FALSE	Tjp2	3.33333	3	0	0	0.756522	FALSE	0	Tjp2	5042	0.333333
1050	3.65217	0.364967	0.27381	0.142857	8	10	FALSE	Sos1	4.75	8	0	0	0.823188	FALSE	0	Sos1	4114	0.168269
1141	5.25	0.322265	0.190476	0	3	9	FALSE	Casp3	3	3	0	0	0.716667	FALSE	0	Casp3	4210	0.333333
1127	5.8913	0.301959	0.169742	0.3	5	10	FALSE	Birc5	3.8	5	0	0	0.673913	FALSE	0	Birc5	3872	0.309091
1093	1.84	0.3	0.543478	0.590909	12	4	FALSE	Cxcr2	8.33333	12	0	0	0.86	FALSE	0	Cxcr2	234	0.438596
1170	4.22826	0.229085	0.236504	0.294872	13	12	FALSE	Ceacam1	5.84615	13	0	0	0.784783	FALSE	0	Ceacam1	3160	0.194872
219	4.40217	0.225514	0.22716	0.0181818	11	11	FALSE	Rhoj	1.90909	11	0	0	0.773188	FALSE	0	Rhoj	2020	0.109091
1037	6.67391	0.163641	0.149837	0.2	6	11	FALSE	Plk1	3	6	0	0	0.621739	FALSE	0	Plk1	2042	0.277778
1108	4.16304	0.160416	0.240209	0.1	5	11	FALSE	Camk2b	4.2	5	0	0	0.78913	FALSE	0	Camk2b	2106	0.225
1061	4.82609	0.136276	0.207207	0.230769	13	13	FALSE	Snap25	4.92308	13	0	0	0.744928	FALSE	0	Snap25	2164	0.183432
1036	7.55435	0.104873	0.132374	0.166667	4	12	FALSE	Fzr1	3	4	0	0	0.563043	FALSE	0	Fzr1	1298	0.3125
1323	4.6413	0.104873	0.215457	0	3	12	FALSE	Prkcz	4.33333	3	0	0	0.757246	FALSE	0	Prkcz	1198	0.333333
1295	4.01087	0.0981048	0.249322	0.333333	3	10	FALSE	Bcar1	6.33333	3	0	0	0.799275	FALSE	0	Bcar1	1704	0.4
209	3.98913	0.0922121	0.250681	0.5	4	10	FALSE	Yes1	6	4	0	0	0.800725	FALSE	0	Yes1	1244	0.338235
1109	4.15217	0.0869366	0.240838	0.333333	3	10	FALSE	Gria1	4.66667	3	0	0	0.789855	FALSE	0	Gria1	1136	0.393939
1404	4.43478	0.0830546	0.22549	0.666667	6	11	FALSE	Clic4	5.83333	6	0	0	0.771014	FALSE	0	Clic4	1148	0.404762
1033	2.96	0.08	0.337838	0	2	5	FALSE	Cry2	3	2	0	0	0.673333	FALSE	0	Cry2	52	0.5
1068	2.64	0.08	0.378788	0.333333	3	5	FALSE	Rab9b	5.33333	3	0	0	0.726667	FALSE	0	Rab9b	54	0.384615
1115	2.96	0.08	0.337838	0	2	5	FALSE	Mcl1	3	2	0	0	0.673333	FALSE	0	Mcl1	52	0.5
1163	2.64	0.08	0.378788	0.333333	3	5	FALSE	Cd55	5.33333	3	0	0	0.726667	FALSE	0	Cd55	54	0.384615
1111	4.68478	0.0731605	0.213457	0.3	5	12	FALSE	Lin7b	5	5	0	0	0.754348	FALSE	0	Lin7b	1066	0.270588
1124	1.92	0.065	0.520833	0.636364	12	4	FALSE	Ccl6	8.58333	12	0	0	0.846667	FALSE	0	Ccl6	90	0.504902
1158	5.56522	0.0642618	0.179688	0.166667	4	13	FALSE	Pten	2	4	0	0	0.695652	FALSE	0	Pten	730	0.375
1346	4.3587	0.0642618	0.229426	0.166667	4	10	FALSE	Itgb4	3.25	4	0	0	0.776087	FALSE	0	Itgb4	622	0.305556
1187	4.61957	0.0641105	0.216471	0.436364	11	12	FALSE	Ano6	6.72727	11	0	0	0.758696	FALSE	0	Ano6	1058	0.258741
1240	6.81522	0.063784	0.14673	0.333333	3	11	FALSE	Ctsh	3.33333	3	0	0	0.612319	FALSE	0	Ctsh	786	0.428571
1363	5.08696	0.063784	0.196581	0.333333	3	12	FALSE	Pde4d	3.66667	3	0	0	0.727536	FALSE	0	Pde4d	856	0.47619
1131	8.48913	0.0430005	0.117798	0.333333	3	13	FALSE	Rbck1	2.66667	3	0	0	0.500725	FALSE	0	Rbck1	528	0.466667
1381	5.59783	0.0430005	0.178641	0.333333	3	9	FALSE	Cldn1	2.33333	3	0	0	0.693478	FALSE	0	Cldn1	528	0.5
217	5.36957	0.0217391	0.186235	0	2	12	FALSE	Myo9b	6	2	0	0	0.708696	FALSE	0	Myo9b	194	0.5
1099	6.75	0.0217391	0.148148	0.5	4	11	FALSE	Pds5b	3.75	4	0	0	0.616667	FALSE	0	Pds5b	266	0.4375
229	5.1087	0.0217391	0.195745	0	2	9	FALSE	Dnm1	2.5	2	0	0	0.726087	FALSE	0	Dnm1	266	0.5
1118	5.79348	0.0217391	0.172608	0	2	14	FALSE	Snapin	7	2	0	0	0.680435	FALSE	0	Snapin	354	0.5
1132	9.45652	0.0217391	0.105747	0	2	14	FALSE	Otud7b	2	2	0	0	0.436232	FALSE	0	Otud7b	266	0.5
1216	7.77174	0.0217391	0.128671	0.333333	3	12	FALSE	Mmp8	2	3	0	0	0.548551	FALSE	0	Mmp8	266	0.555556
1265	5.32609	0.0217391	0.187755	0	2	11	FALSE	Col6a1	2.5	2	0	0	0.711594	FALSE	0	Col6a1	210	0.5
1085	2	0.02	0.5	0.844444	10	4	FALSE	Ccr5	9.6	10	0	0	0.833333	FALSE	0	Ccr5	42	0.564706
1178	2	0.02	0.5	0.844444	10	4	FALSE	Cxcr6	9.6	10	0	0	0.833333	FALSE	0	Cxcr6	42	0.564706
1147	6.04348	0.0107501	0.165468	0.666667	3	13	FALSE	Ampd2	2.66667	3	0	0	0.663768	FALSE	0	Ampd2	216	0.666667
1151	6.04348	0.0107501	0.165468	0.666667	3	13	FALSE	Nt5e	2.66667	3	0	0	0.663768	FALSE	0	Nt5e	216	0.666667
1134	5	4.778e-05	0.2	0.933333	6	13	FALSE	Clec4d	8.83333	6	0	0	0.733333	FALSE	0	Clec4d	2	0.353333
1228	5	4.778e-05	0.2	0.933333	6	13	FALSE	Mcemp1	8.83333	6	0	0	0.733333	FALSE	0	Mcemp1	2	0.353333
1034	3.92	0	0.255102	0	1	6	FALSE	Bhlhe41	2	1	0	0	0.513333	FALSE	0	Bhlhe41	0	0
1040	4.18478	0	0.238961	1	3	10	FALSE	Gab2	6.33333	3	0	0	0.787681	FALSE	0	Gab2	0	0.487179
1042	2.2	0	0.454545	1	2	4	FALSE	Srp54b	2.5	2	0	0	0.7	FALSE	0	Srp54b	0	0.833333
1043	2.2	0	0.454545	1	2	4	FALSE	Srp54a	2.5	2	0	0	0.7	FALSE	0	Srp54a	0	0.833333
1045	7.66304	0	0.130496	0	1	12	FALSE	Wee1	6	1	0	0	0.555797	FALSE	0	Wee1	0	0
1048	5.3913	0	0.185484	0	1	12	FALSE	Akap13	11	1	0	0	0.707246	FALSE	0	Akap13	0	0
1052	5.3913	0	0.185484	0	1	12	FALSE	Arhgap36	11	1	0	0	0.707246	FALSE	0	Arhgap36	0	0
1054	2.44	0	0.409836	1	4	4	FALSE	Htr2c	8.5	4	0	0	0.76	FALSE	0	Htr2c	0	0.607143
1055	2.44	0	0.409836	1	4	4	FALSE	Nts	8.5	4	0	0	0.76	FALSE	0	Nts	0	0.607143
1059	5.3913	0	0.185484	0	1	12	FALSE	Arhgap27	11	1	0	0	0.707246	FALSE	0	Arhgap27	0	0
1062	5.40217	0	0.185111	1	3	13	FALSE	Apba1	7	3	0	0	0.706522	FALSE	0	Apba1	0	0.466667
1065	1.2	0	0.833333	1	4	2	FALSE	Acly	4.25	4	0	0	0.9	FALSE	0	Acly	0	0.85
1069	3.6	0	0.277778	0	1	6	FALSE	Rab33a	3	1	0	0	0.566667	FALSE	0	Rab33a	0	0
1072	6.76087	0	0.14791	1	3	11	FALSE	Clasp2	5	3	0	0	0.615942	FALSE	0	Clasp2	0	0.555556
1074	1	0	1	0	1	1	FALSE	P2rx6	1	1	0	0	1	FALSE	0	P2rx6	0	0
1075	1	0	1	0	1	1	FALSE	P2rx5	1	1	0	0	1	FALSE	0	P2rx5	0	0
1077	5.40217	0	0.185111	1	3	13	FALSE	Rims1	7	3	0	0	0.706522	FALSE	0	Rims1	0	0.466667
1079	5.3913	0	0.185484	0	1	12	FALSE	Arhgef15	11	1	0	0	0.707246	FALSE	0	Arhgef15	0	0
136	1.8	0	0.555556	0	1	2	FALSE	Nmrk2	5	1	0	0	0.6	FALSE	0	Nmrk2	0	0
1082	6.54348	0	0.152824	1	2	14	FALSE	Pip4k2b	3	2	0	0	0.630435	FALSE	0	Pip4k2b	0	0.75
1083	6.54348	0	0.152824	1	2	14	FALSE	Plcd1	3	2	0	0	0.630435	FALSE	0	Plcd1	0	0.75
1088	2.04	0	0.490196	1	9	4	FALSE	Adra2c	10.4444	9	0	0	0.826667	FALSE	0	Adra2c	0	0.614379
1091	5.38043	0	0.185859	1	2	12	FALSE	Chn1	6.5	2	0	0	0.707971	FALSE	0	Chn1	0	0.590909
1095	5.38043	0	0.185859	1	2	12	FALSE	Chn2	6.5	2	0	0	0.707971	FALSE	0	Chn2	0	0.590909
1097	2.04	0	0.490196	1	9	4	FALSE	Hrh3	10.4444	9	0	0	0.826667	FALSE	0	Hrh3	0	0.614379
185	4.75	0	0.210526	0	1	12	FALSE	Csk	8	1	0	0	0.75	FALSE	0	Csk	0	0
1102	2.04	0	0.490196	1	9	4	FALSE	Oprd1	10.4444	9	0	0	0.826667	FALSE	0	Oprd1	0	0.614379
1104	2.56	0	0.390625	0	1	4	FALSE	Gpr176	14	1	0	0	0.74	FALSE	0	Gpr176	0	0
1116	3.92	0	0.255102	0	1	6	FALSE	Pmaip1	2	1	0	0	0.513333	FALSE	0	Pmaip1	0	0
1119	6.78261	0	0.147436	0	1	15	FALSE	Bloc1s5	2	1	0	0	0.614493	FALSE	0	Bloc1s5	0	0
180	5.3913	0	0.185484	0	1	12	FALSE	Arhgef10l	11	1	0	0	0.707246	FALSE	0	Arhgef10l	0	0
1122	6.3587	0	0.157265	0	1	13	FALSE	Slit2	2	1	0	0	0.642754	FALSE	0	Slit2	0	0
1129	5.3913	0	0.185484	0	1	12	FALSE	Arhgap26	11	1	0	0	0.707246	FALSE	0	Arhgap26	0	0
1136	5.18478	0	0.192872	1	4	13	FALSE	Cd109	6.25	4	0	0	0.721014	FALSE	0	Cd109	0	0.480769
166	5.18478	0	0.192872	1	4	13	FALSE	Ntng1	6.25	4	0	0	0.721014	FALSE	0	Ntng1	0	0.480769
1144	5.01087	0	0.199566	1	5	13	FALSE	Rap2c	9.8	5	0	0	0.732609	FALSE	0	Rap2c	0	0.392
1148	7.02174	0	0.142415	1	2	14	FALSE	Impdh2	3	2	0	0	0.598551	FALSE	0	Impdh2	0	1
1153	4.63043	0	0.215962	1	2	11	FALSE	Fgf3	5	2	0	0	0.757971	FALSE	0	Fgf3	0	0.625
1154	4.63043	0	0.215962	1	2	11	FALSE	Fgf7	5	2	0	0	0.757971	FALSE	0	Fgf7	0	0.625
1156	4.6413	0	0.215457	0	1	11	FALSE	Angpt1	8	1	0	0	0.757246	FALSE	0	Angpt1	0	0
1161	1.5	0	0.666667	0	1	2	FALSE	Uck2	2	1	0	0	0.75	FALSE	0	Uck2	0	0
1165	5.18478	0	0.192872	1	4	13	FALSE	Ntng2	6.25	4	0	0	0.721014	FALSE	0	Ntng2	0	0.480769
1166	5.18478	0	0.192872	1	4	13	FALSE	Art4	6.25	4	0	0	0.721014	FALSE	0	Art4	0	0.480769
1168	2.04	0	0.490196	1	9	4	FALSE	Grm4	10.4444	9	0	0	0.826667	FALSE	0	Grm4	0	0.614379
1172	2.44	0	0.409836	1	4	4	FALSE	F2rl2	8.5	4	0	0	0.76	FALSE	0	F2rl2	0	0.607143
1174	2.04	0	0.490196	1	9	4	FALSE	Grm7	10.4444	9	0	0	0.826667	FALSE	0	Grm7	0	0.614379
1184	4.76087	0	0.210046	1	2	11	FALSE	Nefl	4	2	0	0	0.749275	FALSE	0	Nefl	0	0.666667
1190	1.2	0	0.833333	1	4	2	FALSE	Ear1	4.25	4	0	0	0.9	FALSE	0	Ear1	0	0.85
1191	1.2	0	0.833333	1	4	2	FALSE	Ear2	4.25	4	0	0	0.9	FALSE	0	Ear2	0	0.85
1193	8.51087	0	0.117497	1	2	13	FALSE	Dzip3	3.5	2	0	0	0.499275	FALSE	0	Dzip3	0	0.7
1203	6.23913	0	0.160279	0	1	10	FALSE	Unc5a	3	1	0	0	0.650725	FALSE	0	Unc5a	0	0
1205	5.01087	0	0.199566	1	5	13	FALSE	Tmbim1	9.8	5	0	0	0.732609	FALSE	0	Tmbim1	0	0.392
1207	4.48913	0	0.22276	1	3	12	FALSE	Surf4	8	3	0	0	0.767391	FALSE	0	Surf4	0	0.444444
1213	6.55435	0	0.15257	0	1	14	FALSE	Prex2	4	1	0	0	0.62971	FALSE	0	Prex2	0	0
1215	7.78261	0	0.128492	1	2	12	FALSE	Mettl7a3	3	2	0	0	0.547826	FALSE	0	Mettl7a3	0	0.75
1219	1.5	0	0.666667	0	1	2	FALSE	Pcolce	2	1	0	0	0.75	FALSE	0	Pcolce	0	0
1224	1.2	0	0.833333	1	4	2	FALSE	Plac8	4.25	4	0	0	0.9	FALSE	0	Plac8	0	0.85
1236	5.3913	0	0.185484	0	1	12	FALSE	Arhgap31	11	1	0	0	0.707246	FALSE	0	Arhgap31	0	0
1243	10.4457	0	0.0957336	0	1	15	FALSE	Zranb1	2	1	0	0	0.37029	FALSE	0	Zranb1	0	0
1248	4.48913	0	0.22276	1	3	12	FALSE	Syngr1	8	3	0	0	0.767391	FALSE	0	Syngr1	0	0.444444
1251	2.25	0	0.444444	0	1	3	FALSE	Rsf1	2	1	0	0	0.583333	FALSE	0	Rsf1	0	0
1259	7.66304	0	0.130496	0	1	12	FALSE	Cep164	6	1	0	0	0.555797	FALSE	0	Cep164	0	0
1262	8.76087	0	0.114144	0	1	13	FALSE	Slpi	3	1	0	0	0.482609	FALSE	0	Slpi	0	0
1264	6.31522	0	0.158348	0	1	12	FALSE	Col23a1	2	1	0	0	0.645652	FALSE	0	Col23a1	0	0
1276	1	0	1	0	1	1	FALSE	Lct	1	1	0	0	1	FALSE	0	Lct	0	0
1277	1	0	1	0	1	1	FALSE	Galm	1	1	0	0	1	FALSE	0	Galm	0	0
1308	5.13043	0	0.194915	0	1	9	FALSE	Fermt3	4	1	0	0	0.724638	FALSE	0	Fermt3	0	0
1310	3.6	0	0.277778	0	1	6	FALSE	Bet1l	3	1	0	0	0.566667	FALSE	0	Bet1l	0	0
1313	3.04	0	0.328947	0	1	5	FALSE	Tbc1d1	5	1	0	0	0.66	FALSE	0	Tbc1d1	0	0
1317	1	0	1	0	1	1	FALSE	Scn2b	1	1	0	0	1	FALSE	0	Scn2b	0	0
1318	1	0	1	0	1	1	FALSE	Scn4a	1	1	0	0	1	FALSE	0	Scn4a	0	0
1331	5.80435	0	0.172285	1	2	14	FALSE	Stx8	7.5	2	0	0	0.67971	FALSE	0	Stx8	0	0.576923
1334	2.6	0	0.384615	0	1	4	FALSE	Ifi204	2	1	0	0	0.6	FALSE	0	Ifi204	0	0
1338	3.04	0	0.328947	0	1	5	FALSE	Gys1	5	1	0	0	0.66	FALSE	0	Gys1	0	0
1340	5.01087	0	0.199566	1	5	12	FALSE	Gabra5	6.4	5	0	0	0.732609	FALSE	0	Gabra5	0	0.533333
1341	5.01087	0	0.199566	1	5	12	FALSE	Gabra1	6.4	5	0	0	0.732609	FALSE	0	Gabra1	0	0.533333
1344	1.5	0	0.666667	0	1	2	FALSE	E2f6	2	1	0	0	0.75	FALSE	0	E2f6	0	0
1349	5.01087	0	0.199566	1	5	12	FALSE	Gabra2	6.4	5	0	0	0.732609	FALSE	0	Gabra2	0	0.533333
1351	2	0	0.5	0	1	3	FALSE	Kdm1a	3	1	0	0	0.666667	FALSE	0	Kdm1a	0	0
1354	5.80435	0	0.172285	1	2	14	FALSE	Stx11	7.5	2	0	0	0.67971	FALSE	0	Stx11	0	0.576923
1357	5.34783	0	0.186992	0	1	11	FALSE	Tln2	4	1	0	0	0.710145	FALSE	0	Tln2	0	0
1368	2.72	0	0.367647	1	3	5	FALSE	Ccl7	10.6667	3	0	0	0.713333	FALSE	0	Ccl7	0	0.888889
1371	2.6	0	0.384615	0	1	4	FALSE	Heatr6	2	1	0	0	0.6	FALSE	0	Heatr6	0	0
1374	1.5	0	0.666667	0	1	2	FALSE	mt-Co3	2	1	0	0	0.75	FALSE	0	mt-Co3	0	0
107	1	0	1	0	1	1	FALSE	Actc1	1	1	0	0	1	FALSE	0	Actc1	0	0
95	1	0	1	0	1	1	FALSE	Ppp1r15b	1	1	0	0	1	FALSE	0	Ppp1r15b	0	0
1377	2.2	0	0.454545	0	1	3	FALSE	Nol6	3	1	0	0	0.7	FALSE	0	Nol6	0	0
1380	6.57609	0	0.152066	1	2	10	FALSE	Cldn14	2.5	2	0	0	0.628261	FALSE	0	Cldn14	0	0.833333
1385	6.57609	0	0.152066	1	2	10	FALSE	Cldn22	2.5	2	0	0	0.628261	FALSE	0	Cldn22	0	0.833333
1393	1.5	0	0.666667	0	1	2	FALSE	Hoxa10	2	1	0	0	0.75	FALSE	0	Hoxa10	0	0
1397	7.73913	0	0.129213	0	1	12	FALSE	Rfc1	4	1	0	0	0.550725	FALSE	0	Rfc1	0	0
1400	5.01087	0	0.199566	1	5	12	FALSE	Ano2	6.4	5	0	0	0.732609	FALSE	0	Ano2	0	0.533333
1415	5.63043	0	0.177606	0	1	13	FALSE	Mbp	3	1	0	0	0.691304	FALSE	0	Mbp	0	0
1417	1.5	0	0.666667	0	1	2	FALSE	Egfl7	2	1	0	0	0.75	FALSE	0	Egfl7	0	0
1419	1	0	1	0	1	1	FALSE	Nfkbiz	1	1	0	0	1	FALSE	0	Nfkbiz	0	0
1420	1	0	1	0	1	1	FALSE	Akirin2	1	1	0	0	1	FALSE	0	Akirin2	0	0
1422	1	0	1	0	1	1	FALSE	Myd88	1	1	0	0	1	FALSE	0	Myd88	0	0
1423	1	0	1	0	1	1	FALSE	Irf4	1	1	0	0	1	FALSE	0	Irf4	0	0
1425	1.5	0	0.666667	0	1	2	FALSE	Hoxb8	2	1	0	0	0.75	FALSE	0	Hoxb8	0	0
1429	1.5	0	0.666667	0	1	2	FALSE	Ttc13	2	1	0	0	0.75	FALSE	0	Ttc13	0	0
1434	2	0	0.5	0	1	3	FALSE	L3mbtl4	3	1	0	0	0.666667	FALSE	0	L3mbtl4	0	0
1436	5.81522	0	0.171963	0	1	14	FALSE	Stxbp3a	13	1	0	0	0.678986	FALSE	0	Stxbp3a	0	0
1438	2.8	0	0.357143	0	1	4	FALSE	Ifit2	2	1	0	0	0.55	FALSE	0	Ifit2	0	0
1440	1	0	1	0	1	1	FALSE	Jarid2	1	1	0	0	1	FALSE	0	Jarid2	0	0
1441	1	0	1	0	1	1	FALSE	Cbx8	1	1	0	0	1	FALSE	0	Cbx8	0	0
1443	6.09783	0	0.163993	0	1	10	FALSE	Snx33	2	1	0	0	0.660145	FALSE	0	Snx33	0	0
1445	5.67391	0	0.176245	0	1	13	FALSE	Mpp4	5	1	0	0	0.688406	FALSE	0	Mpp4	0	0
1447	1	0	1	0	1	1	FALSE	Drosha	1	1	0	0	1	FALSE	0	Drosha	0	0
1448	1	0	1	0	1	1	FALSE	Mrpl41	1	1	0	0	1	FALSE	0	Mrpl41	0	0
1450	8.54348	0	0.117048	0	1	13	FALSE	Ccng2	4	1	0	0	0.497101	FALSE	0	Ccng2	0	0

## Sheet: Node analysis_Randomnetwork3
SUID	AverageShortestPathLength	BetweennessCentrality	ClosenessCentrality	ClusteringCoefficient	Degree	Eccentricity	IsSingleNode	name	NeighborhoodConnectivity	NumberOfDirectedEdges	NumberOfUndirectedEdges	PartnerOfMultiEdgedNodePairs	Radiality	selected	SelfLoops	shared name	Stress	TopologicalCoefficient
1896	1	1	1	0	2	1	FALSE	Eif4e	1	2	0	0	1	FALSE	0	Eif4e	2	0
2307	1	1	1	0	2	1	FALSE	Snap47	1	2	0	0	1	FALSE	0	Snap47	2	0
85	1	1	1	0	2	1	FALSE	Dtnb	1	2	0	0	1	FALSE	0	Dtnb	2	0
1911	1	0.666667	1	0.333333	3	1	FALSE	Fkbp5	1.66667	3	0	0	1	FALSE	0	Fkbp5	4	0.666667
1919	1.33333	0.666667	0.75	0	2	2	FALSE	Polk	1.5	2	0	0	0.888889	FALSE	0	Polk	4	0.5
1972	1.33333	0.666667	0.75	0	2	2	FALSE	Usp10	1.5	2	0	0	0.888889	FALSE	0	Usp10	4	0.5
2049	1.5	0.666667	0.666667	0	2	2	FALSE	Folh1	2	2	0	0	0.875	FALSE	0	Folh1	8	0.5
2241	1.33333	0.666667	0.75	0	2	2	FALSE	Rpl7a	1.5	2	0	0	0.888889	FALSE	0	Rpl7a	4	0.5
2242	1.33333	0.666667	0.75	0	2	2	FALSE	Rplp0	1.5	2	0	0	0.888889	FALSE	0	Rplp0	4	0.5
2048	1.75	0.5	0.571429	0	2	3	FALSE	Gstm7	1.5	2	0	0	0.8125	FALSE	0	Gstm7	6	0.5
2078	1.75	0.5	0.571429	0	2	3	FALSE	Nat8l	1.5	2	0	0	0.8125	FALSE	0	Nat8l	6	0.5
209	3.76642	0.326734	0.265504	0.0952381	7	8	FALSE	Yes1	4.85714	7	0	0	0.769465	FALSE	0	Yes1	9848	0.164021
1057	4.0438	0.311427	0.247292	0.0555556	9	9	FALSE	Rap1b	3.66667	9	0	0	0.74635	FALSE	0	Rap1b	10620	0.141414
1939	4.24088	0.259204	0.2358	0.0909091	11	9	FALSE	Ppp2r5a	3.81818	11	0	0	0.729927	FALSE	0	Ppp2r5a	10178	0.143939
2002	4.47445	0.244527	0.223491	0.266667	6	8	FALSE	Cd14	3.66667	6	0	0	0.710462	FALSE	0	Cd14	7258	0.269231
1908	3.86861	0.244351	0.258491	0.142857	7	8	FALSE	Ptk2	5	7	0	0	0.760949	FALSE	0	Ptk2	7190	0.174603
1999	4.39416	0.228573	0.227575	0.571429	8	8	FALSE	Cmtm6	7.625	8	0	0	0.717153	FALSE	0	Cmtm6	7776	0.262931
174	4.17518	0.176597	0.23951	0.5	4	7	FALSE	Fcgr3	4.75	4	0	0	0.735401	FALSE	0	Fcgr3	5284	0.375
1917	5.28467	0.163268	0.189227	0.1	5	9	FALSE	Chuk	4	5	0	0	0.642944	FALSE	0	Chuk	4674	0.226667
2103	4.67883	0.152608	0.213729	0.444444	9	9	FALSE	Ldlr	5.55556	9	0	0	0.693431	FALSE	0	Ldlr	4972	0.308642
1925	4.9781	0.149814	0.20088	0.342857	15	9	FALSE	Fpr2	6.4	15	0	0	0.668491	FALSE	0	Fpr2	5084	0.266667
2074	4.72993	0.149231	0.21142	0.444444	9	8	FALSE	Dgat1	6.55556	9	0	0	0.689173	FALSE	0	Dgat1	5800	0.257778
229	4.52555	0.137784	0.220968	0.6	5	8	FALSE	Dnm1	6	5	0	0	0.706204	FALSE	0	Dnm1	4268	0.341176
1934	4.94161	0.127466	0.202363	0.428571	8	10	FALSE	Lpl	5.375	8	0	0	0.671533	FALSE	0	Lpl	4922	0.298611
1951	6.14599	0.125268	0.162708	0.466667	10	10	FALSE	Fbxw11	5.6	10	0	0	0.571168	FALSE	0	Fbxw11	3558	0.481818
1937	4.0292	0.124492	0.248188	0.1	5	8	FALSE	Stat1	5	5	0	0	0.747567	FALSE	0	Stat1	3216	0.22
1936	4.46715	0.121134	0.223856	0.416667	9	7	FALSE	Prkcd	5.11111	9	0	0	0.711071	FALSE	0	Prkcd	3226	0.367521
2338	5.0292	0.0979102	0.198839	0	3	10	FALSE	Ryr2	5.66667	3	0	0	0.664234	FALSE	0	Ryr2	4426	0.333333
1949	4.89781	0.0869331	0.204173	0.6	5	9	FALSE	Hip1r	5.6	5	0	0	0.675182	FALSE	0	Hip1r	2714	0.36
2273	5.68613	0.0844499	0.175867	0	4	10	FALSE	Acta1	2.5	4	0	0	0.609489	FALSE	0	Acta1	2794	0.25
1906	4.70803	0.0839899	0.212403	0.4	6	9	FALSE	Sh3gl2	5.16667	6	0	0	0.690998	FALSE	0	Sh3gl2	2254	0.284314
2252	4.45985	0.081865	0.224223	0.2	5	9	FALSE	Rasgrp3	5.2	5	0	0	0.711679	FALSE	0	Rasgrp3	4334	0.266667
2024	5.72993	0.0746813	0.174522	0.6	5	10	FALSE	Hrc	5	5	0	0	0.605839	FALSE	0	Hrc	3664	0.533333
2043	4.92701	0.0742418	0.202963	0.2	5	9	FALSE	Ppap2b	4.6	5	0	0	0.672749	FALSE	0	Ppap2b	2826	0.2625
1991	4.73723	0.0738854	0.211094	0.714286	7	8	FALSE	Gns	6.57143	7	0	0	0.688564	FALSE	0	Gns	1964	0.428571
2113	4.91971	0.067694	0.203264	0.5	4	9	FALSE	Pnpla3	6.25	4	0	0	0.673358	FALSE	0	Pnpla3	2768	0.328947
2070	4.80292	0.0576428	0.208207	0.1	5	9	FALSE	Sdc4	2.6	5	0	0	0.68309	FALSE	0	Sdc4	1410	0.25
1040	4.70073	0.0574281	0.212733	0	3	9	FALSE	Gab2	3.66667	3	0	0	0.691606	FALSE	0	Gab2	1326	0.333333
1899	4.83942	0.0551793	0.206637	0.266667	6	9	FALSE	Psmd11	4.33333	6	0	0	0.680049	FALSE	0	Psmd11	2116	0.245098
2261	4.76642	0.0521934	0.209801	0	3	10	FALSE	Map2k6	4.33333	3	0	0	0.686131	FALSE	0	Map2k6	1558	0.333333
2177	4.51095	0.044443	0.221683	0.333333	6	9	FALSE	Cacng5	5	6	0	0	0.707421	FALSE	0	Cacng5	2354	0.263158
2254	5.0292	0.0427447	0.198839	0	5	9	FALSE	Mras	2.2	5	0	0	0.664234	FALSE	0	Mras	1914	0.24
97	6.21168	0.0414988	0.160987	0	2	11	FALSE	Tpm3	4.5	2	0	0	0.565693	FALSE	0	Tpm3	1514	0.5
1898	4.84672	0.0405807	0.206325	0.4	5	9	FALSE	Psmd8	5.2	5	0	0	0.67944	FALSE	0	Psmd8	1798	0.288889
1308	6.35766	0.0385737	0.15729	0.6	5	10	FALSE	Fermt3	4.8	5	0	0	0.553528	FALSE	0	Fermt3	1608	0.575
2110	5.12409	0.0364248	0.195157	0.333333	3	10	FALSE	Mapk6	4.66667	3	0	0	0.656326	FALSE	0	Mapk6	1208	0.541667
92	4.57664	0.0318543	0.218501	0.5	4	9	FALSE	Cacna2d2	6	4	0	0	0.701946	FALSE	0	Cacna2d2	1846	0.333333
1987	5.66423	0.0290897	0.176546	0	3	10	FALSE	Flt3	1.66667	3	0	0	0.611314	FALSE	0	Flt3	670	0.333333
1933	5.31387	0.0289824	0.188187	0.52381	7	10	FALSE	Gpihbp1	5.14286	7	0	0	0.640511	FALSE	0	Gpihbp1	876	0.367347
185	5.0073	0.0289824	0.199708	0	2	10	FALSE	Csk	5.5	2	0	0	0.666058	FALSE	0	Csk	892	0.5
1066	5.08029	0.0289824	0.196839	0.714286	7	8	FALSE	Naprt1	6	7	0	0	0.659976	FALSE	0	Naprt1	612	0.532468
128	5.48175	0.0289824	0.182423	0.333333	3	10	FALSE	Mgll	4.66667	3	0	0	0.626521	FALSE	0	Mgll	748	0.433333
2189	5.79562	0.0289824	0.172544	0.333333	3	10	FALSE	Oaz2	4.33333	3	0	0	0.600365	FALSE	0	Oaz2	1252	0.571429
2012	6.28467	0.0206776	0.159117	0.571429	7	10	FALSE	Timp1	4.71429	7	0	0	0.559611	FALSE	0	Timp1	1298	0.52381
2037	6.28467	0.0206776	0.159117	0.571429	7	10	FALSE	Gas6	4.71429	7	0	0	0.559611	FALSE	0	Gas6	1298	0.52381
2121	5.10949	0.0187169	0.195714	0	2	8	FALSE	Rasa1	7	2	0	0	0.657543	FALSE	0	Rasa1	600	0.5
81	4.58394	0.0150072	0.218153	0.5	4	9	FALSE	Ptk2b	4.75	4	0	0	0.701338	FALSE	0	Ptk2b	568	0.375
1913	5.91971	0.0147059	0.168927	0.571429	7	10	FALSE	Grm5	6.57143	7	0	0	0.590024	FALSE	0	Grm5	500	0.428571
1187	5.05109	0.0145985	0.197977	0.714286	7	9	FALSE	Ano6	7.42857	7	0	0	0.662409	FALSE	0	Ano6	478	0.346939
2066	5.05109	0.0145985	0.197977	0.714286	7	9	FALSE	Cd177	7.42857	7	0	0	0.662409	FALSE	0	Cd177	478	0.346939
2082	5.92701	0.0145985	0.168719	0.666667	6	10	FALSE	Ccr8	6.83333	6	0	0	0.589416	FALSE	0	Ccr8	492	0.444444
2091	5.81022	0.0145985	0.172111	0.333333	3	10	FALSE	Shh	4	3	0	0	0.599148	FALSE	0	Shh	630	0.611111
2100	6.05839	0.0145985	0.16506	0	2	9	FALSE	Nmnat1	4	2	0	0	0.578467	FALSE	0	Nmnat1	308	0.5
2150	6.77372	0.0145985	0.147629	0	2	11	FALSE	Adc	2	2	0	0	0.518856	FALSE	0	Adc	628	0.5
2169	6.45985	0.0145985	0.154802	0	2	11	FALSE	Akr1b8	2	2	0	0	0.545012	FALSE	0	Akr1b8	376	0.5
94	5.9854	0.0145985	0.167073	0	2	11	FALSE	Tenc1	1.5	2	0	0	0.58455	FALSE	0	Tenc1	448	0.5
2278	6.66423	0.0145985	0.150055	0	2	11	FALSE	Fmnl3	2.5	2	0	0	0.527981	FALSE	0	Fmnl3	512	0.5
2250	4.83942	0.010677	0.206637	0	2	9	FALSE	Rapgef2	7	2	0	0	0.680049	FALSE	0	Rapgef2	514	0.545455
1295	4.48175	0.00260305	0.223127	0.666667	3	9	FALSE	Bcar1	6	3	0	0	0.709854	FALSE	0	Bcar1	122	0.428571
2053	5.89781	0.00103764	0.169554	0.583333	9	10	FALSE	Lpar5	6.55556	9	0	0	0.591849	FALSE	0	Lpar5	46	0.385621
1168	5.91971	0.00028625	0.168927	0.8	6	10	FALSE	Grm4	7.83333	6	0	0	0.590024	FALSE	0	Grm4	16	0.460784
1895	1.5	0	0.666667	0	1	2	FALSE	Eif4ebp1	2	1	0	0	0.75	FALSE	0	Eif4ebp1	0	0
1901	5.0365	0	0.198551	0	1	10	FALSE	Rap1gap	9	1	0	0	0.663625	FALSE	0	Rap1gap	0	0
1374	1	0	1	1	2	1	FALSE	mt-Co3	2	2	0	0	1	FALSE	0	mt-Co3	0	1
1903	1	0	1	1	2	1	FALSE	mt-Co2	2	2	0	0	1	FALSE	0	mt-Co2	0	1
233	1	0	1	0	1	1	FALSE	Bbs7	1	1	0	0	1	FALSE	0	Bbs7	0	0
232	1	0	1	0	1	1	FALSE	Bbs1	1	1	0	0	1	FALSE	0	Bbs1	0	0
1910	1.33333	0	0.75	1	2	2	FALSE	Nr3c1	2.5	2	0	0	0.833333	FALSE	0	Nr3c1	0	0.833333
1914	6.91241	0	0.144667	0	1	11	FALSE	Homer2	7	1	0	0	0.507299	FALSE	0	Homer2	0	0
1916	6.27737	0	0.159302	0	1	10	FALSE	Card11	5	1	0	0	0.560219	FALSE	0	Card11	0	0
1920	2	0	0.5	0	1	3	FALSE	Rad51d	2	1	0	0	0.666667	FALSE	0	Rad51d	0	0
1922	5.93431	0	0.168512	1	5	10	FALSE	Ntsr2	8.2	5	0	0	0.588808	FALSE	0	Ntsr2	0	0.5125
1923	5.93431	0	0.168512	1	5	10	FALSE	Edn1	8.2	5	0	0	0.588808	FALSE	0	Edn1	0	0.5125
1927	5.93431	0	0.168512	1	5	10	FALSE	Htr2b	8.2	5	0	0	0.588808	FALSE	0	Htr2b	0	0.5125
1929	5.37226	0	0.186141	1	2	9	FALSE	Ticam1	5.5	2	0	0	0.635645	FALSE	0	Ticam1	0	0.611111
225	1.33333	0	0.75	1	2	2	FALSE	Pgr	2.5	2	0	0	0.833333	FALSE	0	Pgr	0	0.833333
1127	5.21898	0	0.191608	1	3	10	FALSE	Birc5	5.66667	3	0	0	0.648418	FALSE	0	Birc5	0	0.515152
1941	1	0	1	0	1	1	FALSE	Kcnb2	1	1	0	0	1	FALSE	0	Kcnb2	0	0
1942	1	0	1	0	1	1	FALSE	Kcnab1	1	1	0	0	1	FALSE	0	Kcnab1	0	0
1944	1	0	1	0	1	1	FALSE	Cntnap1	1	1	0	0	1	FALSE	0	Cntnap1	0	0
1945	1	0	1	0	1	1	FALSE	Cntn1	1	1	0	0	1	FALSE	0	Cntn1	0	0
1954	5.21898	0	0.191608	1	3	10	FALSE	Rcc2	5.66667	3	0	0	0.648418	FALSE	0	Rcc2	0	0.515152
1955	5.21898	0	0.191608	1	3	10	FALSE	Nup107	5.66667	3	0	0	0.648418	FALSE	0	Nup107	0	0.515152
1957	4.75182	0	0.210445	1	2	9	FALSE	Nrg2	4.5	2	0	0	0.687348	FALSE	0	Nrg2	0	0.642857
1959	4.85401	0	0.206015	1	3	8	FALSE	Pira2	4.33333	3	0	0	0.678832	FALSE	0	Pira2	0	0.619048
1960	4.85401	0	0.206015	1	3	8	FALSE	Lilrb4	4.33333	3	0	0	0.678832	FALSE	0	Lilrb4	0	0.619048
1962	6.29927	0	0.158749	1	2	11	FALSE	Rtn4rl1	4.5	2	0	0	0.558394	FALSE	0	Rtn4rl1	0	0.642857
1963	6.29927	0	0.158749	1	2	11	FALSE	Tecta	4.5	2	0	0	0.558394	FALSE	0	Tecta	0	0.642857
1965	5.93431	0	0.168512	1	5	10	FALSE	Adora1	8.2	5	0	0	0.588808	FALSE	0	Adora1	0	0.5125
1968	1	0	1	0	1	1	FALSE	Cd19	1	1	0	0	1	FALSE	0	Cd19	0	0
1969	1	0	1	0	1	1	FALSE	Ifitm1	1	1	0	0	1	FALSE	0	Ifitm1	0	0
1973	2	0	0.5	0	1	3	FALSE	Usp24	2	1	0	0	0.666667	FALSE	0	Usp24	0	0
1975	4.9927	0	0.200292	1	4	9	FALSE	Reps2	6.25	4	0	0	0.667275	FALSE	0	Reps2	0	0.480769
1977	5.70073	0	0.175416	0	1	10	FALSE	Lrig1	6	1	0	0	0.608273	FALSE	0	Lrig1	0	0
1979	1	0	1	0	1	1	FALSE	Mag	1	1	0	0	1	FALSE	0	Mag	0	0
1980	1	0	1	0	1	1	FALSE	Omg	1	1	0	0	1	FALSE	0	Omg	0	0
1982	5.69343	0	0.175641	0	1	10	FALSE	Csf2rb	3	1	0	0	0.608881	FALSE	0	Csf2rb	0	0
1984	5.05839	0	0.197691	1	6	9	FALSE	Cd36	8.66667	6	0	0	0.6618	FALSE	0	Cd36	0	0.393939
1990	5.09489	0	0.196275	1	6	8	FALSE	Prdx6	6.83333	6	0	0	0.658759	FALSE	0	Prdx6	0	0.621212
1993	1	0	1	0	1	1	FALSE	Trappc11	1	1	0	0	1	FALSE	0	Trappc11	0	0
1994	1	0	1	0	1	1	FALSE	Trappc8	1	1	0	0	1	FALSE	0	Trappc8	0	0
1996	7.09489	0	0.140947	1	7	11	FALSE	Rnf19a	7.42857	7	0	0	0.492092	FALSE	0	Rnf19a	0	0.742857
1997	7.09489	0	0.140947	1	7	11	FALSE	Wsb1	7.42857	7	0	0	0.492092	FALSE	0	Wsb1	0	0.742857
1191	5.09489	0	0.196275	1	6	8	FALSE	Ear2	6.83333	6	0	0	0.658759	FALSE	0	Ear2	0	0.621212
159	7.09489	0	0.140947	1	7	11	FALSE	Fbxo22	7.42857	7	0	0	0.492092	FALSE	0	Fbxo22	0	0.742857
2008	1	0	1	0	1	1	FALSE	Timp3	1	1	0	0	1	FALSE	0	Timp3	0	0
2009	1	0	1	0	1	1	FALSE	Rarres2	1	1	0	0	1	FALSE	0	Rarres2	0	0
2011	6.49635	0	0.153933	1	4	10	FALSE	Igfbp3	5.75	4	0	0	0.541971	FALSE	0	Igfbp3	0	0.71875
1190	5.09489	0	0.196275	1	6	8	FALSE	Ear1	6.83333	6	0	0	0.658759	FALSE	0	Ear1	0	0.621212
2018	7.09489	0	0.140947	1	7	11	FALSE	Ube2q2	7.42857	7	0	0	0.492092	FALSE	0	Ube2q2	0	0.742857
1248	4.72263	0	0.211747	1	2	9	FALSE	Syngr1	8.5	2	0	0	0.689781	FALSE	0	Syngr1	0	0.566667
2021	7.09489	0	0.140947	1	7	11	FALSE	Unkl	7.42857	7	0	0	0.492092	FALSE	0	Unkl	0	0.742857
2025	6.49635	0	0.153933	1	4	10	FALSE	Cyr61	5.75	4	0	0	0.541971	FALSE	0	Cyr61	0	0.71875
2027	5.0219	0	0.199128	0	1	9	FALSE	Ghr	5	1	0	0	0.664842	FALSE	0	Ghr	0	0
2029	6.89051	0	0.145127	1	4	11	FALSE	Aldoart2	5.75	4	0	0	0.509124	FALSE	0	Aldoart2	0	0.71875
2030	6.89051	0	0.145127	1	4	11	FALSE	Serping1	5.75	4	0	0	0.509124	FALSE	0	Serping1	0	0.71875
2041	7.09489	0	0.140947	1	7	11	FALSE	Fbxo31	7.42857	7	0	0	0.492092	FALSE	0	Fbxo31	0	0.742857
125	4.75182	0	0.210445	1	2	9	FALSE	Nrg4	4.5	2	0	0	0.687348	FALSE	0	Nrg4	0	0.642857
2051	5.93431	0	0.168512	1	5	10	FALSE	Oprm1	8.2	5	0	0	0.588808	FALSE	0	Oprm1	0	0.5125
2057	5.91971	0	0.168927	0	1	10	FALSE	Acer2	5	1	0	0	0.590024	FALSE	0	Acer2	0	0
2061	7.09489	0	0.140947	1	7	11	FALSE	Mex3c	7.42857	7	0	0	0.492092	FALSE	0	Mex3c	0	0.742857
2069	5.79562	0	0.172544	0	1	10	FALSE	Hs6st2	5	1	0	0	0.600365	FALSE	0	Hs6st2	0	0
2073	5.05839	0	0.197691	1	6	9	FALSE	Atp11a	8.66667	6	0	0	0.6618	FALSE	0	Atp11a	0	0.393939
2077	2.5	0	0.4	0	1	4	FALSE	Ass1	2	1	0	0	0.625	FALSE	0	Ass1	0	0
2096	5.79562	0	0.172544	0	1	10	FALSE	Ndst1	5	1	0	0	0.600365	FALSE	0	Ndst1	0	0
1224	5.09489	0	0.196275	1	6	8	FALSE	Plac8	6.83333	6	0	0	0.658759	FALSE	0	Plac8	0	0.621212
2118	5.78832	0	0.172762	1	2	10	FALSE	Cspg4	3.5	2	0	0	0.600973	FALSE	0	Cspg4	0	0.7
2128	1	0	1	0	1	1	FALSE	Acot1	1	1	0	0	1	FALSE	0	Acot1	0	0
2129	1	0	1	0	1	1	FALSE	Amacr	1	1	0	0	1	FALSE	0	Amacr	0	0
2139	5.78832	0	0.172762	1	2	10	FALSE	Xylt2	3.5	2	0	0	0.600973	FALSE	0	Xylt2	0	0.7
2146	5.32117	0	0.187929	1	3	10	FALSE	Cpt1c	4.33333	3	0	0	0.639903	FALSE	0	Cpt1c	0	0.619048
2147	5.32117	0	0.187929	1	3	10	FALSE	Vwc2l	4.33333	3	0	0	0.639903	FALSE	0	Vwc2l	0	0.619048
2151	7.76642	0	0.128759	0	1	12	FALSE	Arg2	2	1	0	0	0.436131	FALSE	0	Arg2	0	0
2156	5.72263	0	0.174745	0	1	9	FALSE	Rdh11	9	1	0	0	0.606448	FALSE	0	Rdh11	0	0
2161	1	0	1	0	1	1	FALSE	Ptgs1	1	1	0	0	1	FALSE	0	Ptgs1	0	0
182	1	0	1	0	1	1	FALSE	Alox12	1	1	0	0	1	FALSE	0	Alox12	0	0
2163	1	0	1	0	1	1	FALSE	Myl6	1	1	0	0	1	FALSE	0	Myl6	0	0
2164	1	0	1	0	1	1	FALSE	Sorbs3	1	1	0	0	1	FALSE	0	Sorbs3	0	0
2170	7.45255	0	0.134182	0	1	12	FALSE	Dhfr	2	1	0	0	0.462287	FALSE	0	Dhfr	0	0
2174	6.0438	0	0.165459	0	1	10	FALSE	Procr	7	1	0	0	0.579684	FALSE	0	Procr	0	0
2185	5.0219	0	0.199128	0	1	9	FALSE	Il13ra1	5	1	0	0	0.664842	FALSE	0	Il13ra1	0	0
2216	1	0	1	0	1	1	FALSE	Adam22	1	1	0	0	1	FALSE	0	Adam22	0	0
2217	1	0	1	0	1	1	FALSE	Lgi4	1	1	0	0	1	FALSE	0	Lgi4	0	0
2221	1	0	1	0	1	1	FALSE	St3gal6	1	1	0	0	1	FALSE	0	St3gal6	0	0
2222	1	0	1	0	1	1	FALSE	Ggta1	1	1	0	0	1	FALSE	0	Ggta1	0	0
2236	7.05109	0	0.141822	0	1	10	FALSE	Nampt	2	1	0	0	0.495742	FALSE	0	Nampt	0	0
2244	1	0	1	1	2	1	FALSE	Maea	2	2	0	0	1	FALSE	0	Maea	0	1
2245	1	0	1	1	2	1	FALSE	Rmnd5b	2	2	0	0	1	FALSE	0	Rmnd5b	0	1
2247	1	0	1	1	2	1	FALSE	Acvr1	2	2	0	0	1	FALSE	0	Acvr1	0	1
2248	1	0	1	1	2	1	FALSE	Bmpr1b	2	2	0	0	1	FALSE	0	Bmpr1b	0	1
2257	6.9781	0	0.143305	0	1	12	FALSE	Dlc1	2	1	0	0	0.501825	FALSE	0	Dlc1	0	0
1346	4.85401	0	0.206015	1	2	9	FALSE	Itgb4	5	2	0	0	0.678832	FALSE	0	Itgb4	0	0.714286
2260	5.75912	0	0.173638	0	1	11	FALSE	Taok3	3	1	0	0	0.603406	FALSE	0	Taok3	0	0
2263	1	0	1	1	2	1	FALSE	Bambi	2	2	0	0	1	FALSE	0	Bambi	0	1
2266	1	0	1	0	1	1	FALSE	Bpgm	1	1	0	0	1	FALSE	0	Bpgm	0	0
2267	1	0	1	0	1	1	FALSE	Taldo1	1	1	0	0	1	FALSE	0	Taldo1	0	0
2269	6.0219	0	0.166061	0	1	10	FALSE	Arhgef6	5	1	0	0	0.581509	FALSE	0	Arhgef6	0	0
101	6.27737	0	0.159302	0	1	10	FALSE	Foxo6	5	1	0	0	0.560219	FALSE	0	Foxo6	0	0
2275	6.0219	0	0.166061	0	1	10	FALSE	Brap	5	1	0	0	0.581509	FALSE	0	Brap	0	0
2280	1	0	1	0	1	1	FALSE	Ptpn7	1	1	0	0	1	FALSE	0	Ptpn7	0	0
2281	1	0	1	0	1	1	FALSE	Ptpn5	1	1	0	0	1	FALSE	0	Ptpn5	0	0
2283	1	0	1	0	1	1	FALSE	Pim2	1	1	0	0	1	FALSE	0	Pim2	0	0
2284	1	0	1	0	1	1	FALSE	Pim1	1	1	0	0	1	FALSE	0	Pim1	0	0
2286	1	0	1	0	1	1	FALSE	Krr1	1	1	0	0	1	FALSE	0	Krr1	0	0
2287	1	0	1	0	1	1	FALSE	Dnttip2	1	1	0	0	1	FALSE	0	Dnttip2	0	0
2289	5.06569	0	0.197406	1	2	10	FALSE	Cacna1h	4.5	2	0	0	0.661192	FALSE	0	Cacna1h	0	0.75
2291	5.32847	0	0.187671	1	5	10	FALSE	Pcyox1	6.8	5	0	0	0.639294	FALSE	0	Pcyox1	0	0.485714
2292	5.32847	0	0.187671	1	5	10	FALSE	Pla2g7	6.8	5	0	0	0.639294	FALSE	0	Pla2g7	0	0.485714
2294	5.23358	0	0.191074	0	1	10	FALSE	Itpr1	11	1	0	0	0.647202	FALSE	0	Itpr1	0	0
2296	1.5	0	0.666667	0	1	2	FALSE	Dcp2	2	1	0	0	0.75	FALSE	0	Dcp2	0	0
2298	1	0	1	1	2	1	FALSE	Cox15	2	2	0	0	1	FALSE	0	Cox15	0	1
2300	1	0	1	1	2	1	FALSE	Gatad2a	2	2	0	0	1	FALSE	0	Gatad2a	0	1
2301	1	0	1	1	2	1	FALSE	Hr	2	2	0	0	1	FALSE	0	Hr	0	1
2306	1.5	0	0.666667	0	1	2	FALSE	Stx5a	2	1	0	0	0.75	FALSE	0	Stx5a	0	0
2309	1.66667	0	0.6	0	1	2	FALSE	S100a1	3	1	0	0	0.666667	FALSE	0	S100a1	0	0
2312	2	0	0.5	0	1	3	FALSE	Eef1a1	2	1	0	0	0.666667	FALSE	0	Eef1a1	0	0
2314	1	0	1	0	1	1	FALSE	Pde7a	1	1	0	0	1	FALSE	0	Pde7a	0	0
2315	1	0	1	0	1	1	FALSE	Ak5	1	1	0	0	1	FALSE	0	Ak5	0	0
2319	2.5	0	0.4	0	1	4	FALSE	Ephx1	2	1	0	0	0.625	FALSE	0	Ephx1	0	0
1156	6.65693	0	0.150219	0	1	11	FALSE	Angpt1	3	1	0	0	0.528589	FALSE	0	Angpt1	0	0
2324	2	0	0.5	0	1	3	FALSE	Frrs1l	2	1	0	0	0.666667	FALSE	0	Frrs1l	0	0
2326	6.65693	0	0.150219	0	1	11	FALSE	Pdgfc	3	1	0	0	0.528589	FALSE	0	Pdgfc	0	0
2328	5.23358	0	0.191074	0	1	10	FALSE	Ppp4r1	11	1	0	0	0.647202	FALSE	0	Ppp4r1	0	0
2333	5.91971	0	0.168927	0	1	10	FALSE	Gpd1	5	1	0	0	0.590024	FALSE	0	Gpd1	0	0
2340	1	0	1	0	1	1	FALSE	Kcnj12	1	1	0	0	1	FALSE	0	Kcnj12	0	0
2341	1	0	1	0	1	1	FALSE	Kcnj3	1	1	0	0	1	FALSE	0	Kcnj3	0	0
2343	6.91971	0	0.144515	0	1	11	FALSE	Ccl12	6	1	0	0	0.506691	FALSE	0	Ccl12	0	0
84	1.5	0	0.666667	0	1	2	FALSE	Dtnbp1	2	1	0	0	0.75	FALSE	0	Dtnbp1	0	0
2348	1	0	1	0	1	1	FALSE	Dyrk1a	1	1	0	0	1	FALSE	0	Dyrk1a	0	0
2349	1	0	1	0	1	1	FALSE	Rcan1	1	1	0	0	1	FALSE	0	Rcan1	0	0
2351	5.32847	0	0.187671	1	5	10	FALSE	Saa1	6.8	5	0	0	0.639294	FALSE	0	Saa1	0	0.485714
2356	6.0438	0	0.165459	0	1	10	FALSE	Clic1	7	1	0	0	0.579684	FALSE	0	Clic1	0	0
2360	1	0	1	1	2	1	FALSE	Brms1l	2	2	0	0	1	FALSE	0	Brms1l	0	1
2373	5.45985	0	0.183155	0	1	8	FALSE	Slc1a5	9	1	0	0	0.628346	FALSE	0	Slc1a5	0	0
2375	7.65693	0	0.130601	0	1	12	FALSE	Fmnl1	2	1	0	0	0.445255	FALSE	0	Fmnl1	0	0
2377	6.0219	0	0.166061	0	1	11	FALSE	Akap6	3	1	0	0	0.581509	FALSE	0	Akap6	0	0
2379	6.80292	0	0.146996	0	1	11	FALSE	Ptchd3	3	1	0	0	0.516423	FALSE	0	Ptchd3	0	0
2381	1.5	0	0.666667	0	1	2	FALSE	Sntg2	2	1	0	0	0.75	FALSE	0	Sntg2	0	0
2383	6.67883	0	0.149727	0	1	11	FALSE	Spire1	4	1	0	0	0.526764	FALSE	0	Spire1	0	0
1161	7.13869	0	0.140082	0	1	11	FALSE	Uck2	10	1	0	0	0.488443	FALSE	0	Uck2	0	0
2386	5.83212	0	0.171464	0	1	10	FALSE	Oas1c	6	1	0	0	0.597324	FALSE	0	Oas1c	0	0
2390	1	0	1	1	2	1	FALSE	Ypel2	2	2	0	0	1	FALSE	0	Ypel2	0	1
2392	1.5	0	0.666667	0	1	2	FALSE	Rph3a	2	1	0	0	0.75	FALSE	0	Rph3a	0	0
2395	7.13869	0	0.140082	0	1	11	FALSE	Hivep1	10	1	0	0	0.488443	FALSE	0	Hivep1	0	0

## Sheet: Node analysis_Randomnetwork4
SUID	AverageShortestPathLength	BetweennessCentrality	ClosenessCentrality	ClusteringCoefficient	Degree	Eccentricity	IsSingleNode	name	NeighborhoodConnectivity	NumberOfDirectedEdges	NumberOfUndirectedEdges	PartnerOfMultiEdgedNodePairs	Radiality	selected	SelfLoops	shared name	Stress	TopologicalCoefficient
2286	1	1	1	0	2	1	FALSE	Krr1	1	2	0	0	1	FALSE	0	Krr1	2	0
3116	1	1	1	0	2	1	FALSE	Acss2	1	2	0	0	1	FALSE	0	Acss2	2	0
3160	1	1	1	0	2	1	FALSE	Acsl3	1	2	0	0	1	FALSE	0	Acsl3	2	0
244	1	1	1	0	2	1	FALSE	Kat2a	1	2	0	0	1	FALSE	0	Kat2a	2	0
2964	1.33333	0.666667	0.75	0	2	2	FALSE	Bmpr1a	1.5	2	0	0	0.888889	FALSE	0	Bmpr1a	4	0.5
2982	1.5	0.666667	0.666667	0	2	2	FALSE	Mllt3	2	2	0	0	0.875	FALSE	0	Mllt3	8	0.5
3091	1	0.666667	1	0.333333	3	1	FALSE	St8sia1	1.66667	3	0	0	1	FALSE	0	St8sia1	4	0.666667
3247	1.33333	0.666667	0.75	0	2	2	FALSE	Bmp7	1.5	2	0	0	0.888889	FALSE	0	Bmp7	4	0.5
3259	1.33333	0.666667	0.75	0	2	2	FALSE	Zyx	1.5	2	0	0	0.888889	FALSE	0	Zyx	4	0.5
3267	1.33333	0.666667	0.75	0	2	2	FALSE	Gstm1	1.5	2	0	0	0.888889	FALSE	0	Gstm1	4	0.5
3276	1.33333	0.666667	0.75	0	2	2	FALSE	Gpx3	1.5	2	0	0	0.888889	FALSE	0	Gpx3	4	0.5
3333	1.5	0.666667	0.666667	0	2	2	FALSE	Stxbp1	2	2	0	0	0.875	FALSE	0	Stxbp1	8	0.5
3339	1.33333	0.666667	0.75	0	2	2	FALSE	Flna	1.5	2	0	0	0.888889	FALSE	0	Flna	4	0.5
2957	1.88889	0.638889	0.529412	0.166667	4	4	FALSE	Myh10	2.25	4	0	0	0.851852	FALSE	0	Myh10	46	0.35
3051	1.6	0.622222	0.625	0.2	5	3	FALSE	Copg2	2.6	5	0	0	0.88	FALSE	0	Copg2	56	0.3
3062	1.88889	0.555556	0.529412	0.333333	3	3	FALSE	Iqgap2	3	3	0	0	0.851852	FALSE	0	Iqgap2	40	0.444444
2974	1.6	0.544444	0.625	0.3	5	3	FALSE	Eps15	3	5	0	0	0.88	FALSE	0	Eps15	50	0.333333
2983	1.75	0.5	0.571429	0	2	3	FALSE	Paf1	1.5	2	0	0	0.8125	FALSE	0	Paf1	6	0.5
3214	1	0.5	1	0.5	4	1	FALSE	Tbl1x	2.5	4	0	0	1	FALSE	0	Tbl1x	6	0.75
2307	1.75	0.5	0.571429	0	2	3	FALSE	Snap47	1.5	2	0	0	0.8125	FALSE	0	Snap47	6	0.5
3286	1.75	0.5	0.571429	0	2	3	FALSE	Bcor	1.5	2	0	0	0.8125	FALSE	0	Bcor	6	0.5
3342	1.75	0.5	0.571429	0	2	3	FALSE	Exoc3	1.5	2	0	0	0.8125	FALSE	0	Exoc3	6	0.5
3053	2.22222	0.388889	0.45	0.333333	3	4	FALSE	Rab24	2.33333	3	0	0	0.796296	FALSE	0	Rab24	28	0.5
223	2.89691	0.349621	0.345196	0.252747	14	6	FALSE	Gnb5	7.21429	14	0	0	0.810309	FALSE	0	Gnb5	6934	0.160714
2962	2.98969	0.339146	0.334483	0.0666667	10	5	FALSE	Prkcb	5.6	10	0	0	0.801031	FALSE	0	Prkcb	8124	0.175862
1925	3.16495	0.333862	0.315961	0.314286	15	7	FALSE	Fpr2	7.2	15	0	0	0.783505	FALSE	0	Fpr2	6076	0.184615
3187	3.41237	0.333524	0.293051	0.133333	6	6	FALSE	Irs1	5.33333	6	0	0	0.758763	FALSE	0	Irs1	7020	0.208333
3019	2.97938	0.229163	0.33564	0.288889	10	6	FALSE	Plcb3	6.7	10	0	0	0.802062	FALSE	0	Plcb3	4716	0.197059
2958	2.44444	0.222222	0.409091	0.333333	3	5	FALSE	Ttn	2.33333	3	0	0	0.759259	FALSE	0	Ttn	16	0.5
2977	2.88889	0.222222	0.346154	0	2	5	FALSE	Rab35	2	2	0	0	0.685185	FALSE	0	Rab35	16	0.5
3026	2.1	0.211111	0.47619	0.333333	4	4	FALSE	Syt2	2.5	4	0	0	0.78	FALSE	0	Syt2	20	0.45
2950	3.83505	0.203179	0.260753	0.333333	4	7	FALSE	Usp7	4.5	4	0	0	0.716495	FALSE	0	Usp7	3410	0.321429
2953	2.3	0.2	0.434783	0	2	4	FALSE	Cog4	3	2	0	0	0.74	FALSE	0	Cog4	18	0.5
3269	4.21649	0.176654	0.237164	0.0714286	8	7	FALSE	Erbb2	2.25	8	0	0	0.678351	FALSE	0	Erbb2	3464	0.180556
2948	3.50515	0.157234	0.285294	0.0363636	11	7	FALSE	Prkacb	3.90909	11	0	0	0.749485	FALSE	0	Prkacb	3998	0.144628
1158	3.39175	0.145066	0.294833	0.4	5	7	FALSE	Pten	5.8	5	0	0	0.760825	FALSE	0	Pten	2664	0.341176
3042	3.89691	0.135309	0.256614	0.444444	10	8	FALSE	Ckap4	7.1	10	0	0	0.710309	FALSE	0	Ckap4	2254	0.244828
191	3.54639	0.131721	0.281977	0.214286	8	6	FALSE	Creb1	5.5	8	0	0	0.745361	FALSE	0	Creb1	3096	0.215
194	3.8866	0.122029	0.257294	0.181818	12	8	FALSE	Kcnab2	4.33333	12	0	0	0.71134	FALSE	0	Kcnab2	1970	0.174242
2969	3.62887	0.102146	0.275568	0.0357143	8	7	FALSE	Mapk14	3.875	8	0	0	0.737113	FALSE	0	Mapk14	1426	0.164474
1397	4.6701	0.0987973	0.214128	0.333333	3	8	FALSE	Rfc1	4.33333	3	0	0	0.63299	FALSE	0	Rfc1	1610	0.4
1923	3.39175	0.0798969	0.294833	0.6	5	7	FALSE	Edn1	9.2	5	0	0	0.760825	FALSE	0	Edn1	1328	0.333333
3016	4.68041	0.0798969	0.213656	0.333333	4	8	FALSE	Prpf19	3.25	4	0	0	0.631959	FALSE	0	Prpf19	1296	0.361111
3024	5.57732	0.0798969	0.179298	0.6	5	9	FALSE	Rchy1	3.8	5	0	0	0.542268	FALSE	0	Rchy1	1296	0.6
3176	4.31959	0.0609966	0.231504	0	3	8	FALSE	Mmp9	2.66667	3	0	0	0.668041	FALSE	0	Mmp9	1006	0.333333
89	4.47423	0.060567	0.223502	0	2	7	FALSE	Gata1	5	2	0	0	0.652577	FALSE	0	Gata1	1278	0.5
3101	3.93814	0.0472867	0.253927	0.2	5	7	FALSE	Sp1	6.2	5	0	0	0.706186	FALSE	0	Sp1	754	0.272727
3028	5.61856	0.0410223	0.177982	0.166667	4	9	FALSE	Fus	2	4	0	0	0.538144	FALSE	0	Fus	658	0.375
2967	5.42268	0.0408076	0.184411	0	2	8	FALSE	Lmo1	2	2	0	0	0.557732	FALSE	0	Lmo1	856	0.5
2037	4.80412	0.0408076	0.208155	0.52381	7	9	FALSE	Gas6	4.85714	7	0	0	0.619588	FALSE	0	Gas6	664	0.404762
3190	4.35052	0.0408076	0.229858	0.333333	3	7	FALSE	Ptprf	3.33333	3	0	0	0.664948	FALSE	0	Ptprf	784	0.428571
1937	5.16495	0.0408076	0.193613	0	2	8	FALSE	Stat1	5	2	0	0	0.583505	FALSE	0	Stat1	784	0.5
190	3.62887	0.0374069	0.275568	0.2	5	7	FALSE	Akt3	7.4	5	0	0	0.737113	FALSE	0	Akt3	1060	0.3
3211	3.61856	0.0281347	0.276353	0.333333	6	6	FALSE	Creb3	6.5	6	0	0	0.738144	FALSE	0	Creb3	1114	0.282609
2985	6.13402	0.0206186	0.163025	0	2	9	FALSE	Nfe2	1.5	2	0	0	0.486598	FALSE	0	Nfe2	394	0.5
135	4.05155	0.0206186	0.246819	0.5	4	8	FALSE	Stbd1	8.5	4	0	0	0.694845	FALSE	0	Stbd1	370	0.392857
3129	5.28866	0.0206186	0.189084	0	2	9	FALSE	Mmp13	2	2	0	0	0.571134	FALSE	0	Mmp13	338	0.5
3202	6.39175	0.0206186	0.156452	0	2	9	FALSE	Ldb2	1.5	2	0	0	0.460825	FALSE	0	Ldb2	430	0.5
3222	5.31959	0.0206186	0.187984	0	2	8	FALSE	Slitrk1	2	2	0	0	0.568041	FALSE	0	Slitrk1	394	0.5
2177	4.47423	0.0206186	0.223502	0	2	8	FALSE	Cacng5	6	2	0	0	0.652577	FALSE	0	Cacng5	490	0.5
3009	3.47423	0.0144841	0.287834	0.4	6	6	FALSE	Plcd4	5.5	6	0	0	0.752577	FALSE	0	Plcd4	438	0.289474
2992	3.60825	0.0102019	0.277143	0.761905	7	7	FALSE	Ccr2	8	7	0	0	0.739175	FALSE	0	Ccr2	310	0.380952
1178	3.60825	0.0102019	0.277143	0.761905	7	7	FALSE	Cxcr6	8	7	0	0	0.739175	FALSE	0	Cxcr6	310	0.380952
2947	3.80412	0.00866982	0.262873	0	2	6	FALSE	Akap5	10.5	2	0	0	0.719588	FALSE	0	Akap5	434	0.633333
3216	3.80412	0.00866982	0.262873	0	2	6	FALSE	Ttf2	10.5	2	0	0	0.719588	FALSE	0	Ttf2	434	0.633333
3273	3.76289	0.00713161	0.265753	0.333333	3	7	FALSE	Dgke	7.33333	3	0	0	0.723711	FALSE	0	Dgke	270	0.5
3098	3.94845	0.00633591	0.253264	0.666667	6	8	FALSE	Agpat2	8.5	6	0	0	0.705155	FALSE	0	Agpat2	96	0.308642
3182	4.06186	0.0027563	0.246193	0.333333	3	7	FALSE	Rps6ka4	7.33333	3	0	0	0.693814	FALSE	0	Rps6ka4	80	0.538462
3036	3.94845	0.00153923	0.253264	0.8	6	8	FALSE	Cd53	8.66667	6	0	0	0.705155	FALSE	0	Cd53	44	0.309524
3044	5.18557	0.00010739	0.192843	0.666667	3	8	FALSE	Fgf4	4	3	0	0	0.581443	FALSE	0	Fgf4	2	0.5
2952	3.2	0	0.3125	0	1	5	FALSE	Cog6	2	1	0	0	0.56	FALSE	0	Cog6	0	0
2955	4.87629	0	0.205074	0	1	9	FALSE	Kcnh5	12	1	0	0	0.612371	FALSE	0	Kcnh5	0	0
2960	2.55556	0	0.391304	1	2	5	FALSE	Myh3	3.5	2	0	0	0.740741	FALSE	0	Myh3	0	0.7
1916	3.97938	0	0.251295	0	1	6	FALSE	Card11	10	1	0	0	0.702062	FALSE	0	Card11	0	0
235	2	0	0.5	0	1	3	FALSE	Smad9	2	1	0	0	0.666667	FALSE	0	Smad9	0	0
1055	3.43299	0	0.291291	1	4	7	FALSE	Nts	11	4	0	0	0.756701	FALSE	0	Nts	0	0.423077
2973	2.3	0	0.434783	1	2	4	FALSE	Fcho1	4.5	2	0	0	0.74	FALSE	0	Fcho1	0	0.75
2976	3.77778	0	0.264706	0	1	6	FALSE	Tbc1d10c	2	1	0	0	0.537037	FALSE	0	Tbc1d10c	0	0
2979	1	0	1	0	1	1	FALSE	Il1r1	1	1	0	0	1	FALSE	0	Il1r1	0	0
2980	1	0	1	0	1	1	FALSE	Irak3	1	1	0	0	1	FALSE	0	Irak3	0	0
2986	7.12371	0	0.140376	0	1	10	FALSE	Maff	2	1	0	0	0.387629	FALSE	0	Maff	0	0
2988	2.3	0	0.434783	1	2	4	FALSE	Dnajc6	4.5	2	0	0	0.74	FALSE	0	Dnajc6	0	0.75
2990	3.8866	0	0.257294	0	1	7	FALSE	Gpr25	14	1	0	0	0.71134	FALSE	0	Gpr25	0	0
2994	3.61856	0	0.276353	1	6	7	FALSE	Cnr1	9.16667	6	0	0	0.738144	FALSE	0	Cnr1	0	0.436508
2996	6.53608	0	0.152997	1	4	10	FALSE	Rnf130	4.25	4	0	0	0.446392	FALSE	0	Rnf130	0	0.85
2997	6.53608	0	0.152997	1	4	10	FALSE	Ube2c	4.25	4	0	0	0.446392	FALSE	0	Ube2c	0	0.85
2999	1	0	1	0	1	1	FALSE	Txk	1	1	0	0	1	FALSE	0	Txk	0	0
3000	1	0	1	0	1	1	FALSE	Lcp2	1	1	0	0	1	FALSE	0	Lcp2	0	0
3002	4.87629	0	0.205074	0	1	9	FALSE	Kcns1	12	1	0	0	0.612371	FALSE	0	Kcns1	0	0
3004	4.87629	0	0.205074	0	1	9	FALSE	Kcnc1	12	1	0	0	0.612371	FALSE	0	Kcnc1	0	0
3006	4.87629	0	0.205074	0	1	9	FALSE	Kcnc3	12	1	0	0	0.612371	FALSE	0	Kcnc3	0	0
3008	3.6701	0	0.272472	1	3	7	FALSE	Pip5k1c	7	3	0	0	0.73299	FALSE	0	Pip5k1c	0	0.583333
3011	4.87629	0	0.205074	0	1	9	FALSE	Kcnd1	12	1	0	0	0.612371	FALSE	0	Kcnd1	0	0
3013	4.87629	0	0.205074	0	1	9	FALSE	Kcna6	12	1	0	0	0.612371	FALSE	0	Kcna6	0	0
3017	5.63918	0	0.177331	1	2	9	FALSE	Srsf5	4	2	0	0	0.536082	FALSE	0	Srsf5	0	0.666667
3022	6.53608	0	0.152997	1	4	10	FALSE	Gan	4.25	4	0	0	0.446392	FALSE	0	Gan	0	0.85
3033	3.61856	0	0.276353	1	6	7	FALSE	Gm2564	9.16667	6	0	0	0.738144	FALSE	0	Gm2564	0	0.436508
3039	5.78351	0	0.172906	1	2	10	FALSE	Cfd	4.5	2	0	0	0.521649	FALSE	0	Cfd	0	0.642857
3040	5.78351	0	0.172906	1	2	10	FALSE	Sparc	4.5	2	0	0	0.521649	FALSE	0	Sparc	0	0.642857
1154	5.19588	0	0.19246	1	2	8	FALSE	Fgf7	5.5	2	0	0	0.580412	FALSE	0	Fgf7	0	0.6875
129	2.4	0	0.416667	1	2	4	FALSE	Nbas	3.5	2	0	0	0.72	FALSE	0	Nbas	0	0.7
3055	1	0	1	0	1	1	FALSE	Nfasc	1	1	0	0	1	FALSE	0	Nfasc	0	0
1945	1	0	1	0	1	1	FALSE	Cntn1	1	1	0	0	1	FALSE	0	Cntn1	0	0
1959	2.44444	0	0.409091	1	2	4	FALSE	Pira2	3	2	0	0	0.759259	FALSE	0	Pira2	0	0.75
3059	1.5	0	0.666667	0	1	2	FALSE	Xrn2	2	1	0	0	0.75	FALSE	0	Xrn2	0	0
3064	4.49485	0	0.222477	0	1	8	FALSE	Gfra4	11	1	0	0	0.650515	FALSE	0	Gfra4	0	0
3066	6.53608	0	0.152997	1	4	10	FALSE	Fbxo30	4.25	4	0	0	0.446392	FALSE	0	Fbxo30	0	0.85
3068	3.96907	0	0.251948	1	5	8	FALSE	Tnfrsf1b	9.8	5	0	0	0.703093	FALSE	0	Tnfrsf1b	0	0.362963
3075	3.61856	0	0.276353	1	6	7	FALSE	Grm8	9.16667	6	0	0	0.738144	FALSE	0	Grm8	0	0.436508
3081	1	0	1	1	2	1	FALSE	Fam3c	2	2	0	0	1	FALSE	0	Fam3c	0	1
2009	1	0	1	1	2	1	FALSE	Rarres2	2	2	0	0	1	FALSE	0	Rarres2	0	1
2024	4.82474	0	0.207265	1	5	9	FALSE	Hrc	6.4	5	0	0	0.617526	FALSE	0	Hrc	0	0.533333
3086	1	0	1	0	1	1	FALSE	Ppp1r12a	1	1	0	0	1	FALSE	0	Ppp1r12a	0	0
3087	1	0	1	0	1	1	FALSE	Ppp1r14a	1	1	0	0	1	FALSE	0	Ppp1r14a	0	0
3090	1.33333	0	0.75	1	2	2	FALSE	St3gal2	2.5	2	0	0	0.833333	FALSE	0	St3gal2	0	0.833333
3093	1.33333	0	0.75	1	2	2	FALSE	St3gal1	2.5	2	0	0	0.833333	FALSE	0	St3gal1	0	0.833333
3100	4.91753	0	0.203354	1	2	8	FALSE	Nabp1	3.5	2	0	0	0.608247	FALSE	0	Nabp1	0	0.7
3103	2.4	0	0.416667	1	2	4	FALSE	Kif1c	3.5	2	0	0	0.72	FALSE	0	Kif1c	0	0.7
3107	1	0	1	0	1	1	FALSE	Thsd7b	1	1	0	0	1	FALSE	0	Thsd7b	0	0
3108	1	0	1	0	1	1	FALSE	Adamts15	1	1	0	0	1	FALSE	0	Adamts15	0	0
3111	5.19588	0	0.19246	1	2	8	FALSE	Fgf15	5.5	2	0	0	0.580412	FALSE	0	Fgf15	0	0.6875
3114	1	0	1	1	2	1	FALSE	Sepp1	2	2	0	0	1	FALSE	0	Sepp1	0	1
3117	1.5	0	0.666667	0	1	2	FALSE	Acyp1	2	1	0	0	0.75	FALSE	0	Acyp1	0	0
2221	1.66667	0	0.6	0	1	2	FALSE	St3gal6	3	1	0	0	0.666667	FALSE	0	St3gal6	0	0
3121	4.82474	0	0.207265	1	5	9	FALSE	Ktn1	6.4	5	0	0	0.617526	FALSE	0	Ktn1	0	0.533333
3122	4.82474	0	0.207265	1	5	9	FALSE	Mia3	6.4	5	0	0	0.617526	FALSE	0	Mia3	0	0.533333
3125	4.91753	0	0.203354	1	2	8	FALSE	Ints4	3.5	2	0	0	0.608247	FALSE	0	Ints4	0	0.7
3128	6.27835	0	0.159277	0	1	10	FALSE	Optc	2	1	0	0	0.472165	FALSE	0	Optc	0	0
3131	1	0	1	0	1	1	FALSE	Gjc1	1	1	0	0	1	FALSE	0	Gjc1	0	0
3132	1	0	1	0	1	1	FALSE	Gjd2	1	1	0	0	1	FALSE	0	Gjd2	0	0
3145	4.82474	0	0.207265	1	5	9	FALSE	Mepe	6.4	5	0	0	0.617526	FALSE	0	Mepe	0	0.533333
3161	1.5	0	0.666667	0	1	2	FALSE	Acad11	2	1	0	0	0.75	FALSE	0	Acad11	0	0
3170	1.5	0	0.666667	0	1	2	FALSE	Acat1	2	1	0	0	0.75	FALSE	0	Acat1	0	0
3175	5.30928	0	0.18835	0	1	9	FALSE	Hbb-bs	3	1	0	0	0.569072	FALSE	0	Hbb-bs	0	0
3184	1	0	1	0	1	1	FALSE	Pex5l	1	1	0	0	1	FALSE	0	Pex5l	0	0
3185	1	0	1	0	1	1	FALSE	Pex5	1	1	0	0	1	FALSE	0	Pex5	0	0
3188	4.37113	0	0.228774	1	2	7	FALSE	Ptpn1	4.5	2	0	0	0.662887	FALSE	0	Ptpn1	0	0.642857
2266	1	0	1	0	1	1	FALSE	Bpgm	1	1	0	0	1	FALSE	0	Bpgm	0	0
3192	1	0	1	0	1	1	FALSE	G6pdx	1	1	0	0	1	FALSE	0	G6pdx	0	0
3194	4.61856	0	0.216518	0	1	8	FALSE	Ddit3	8	1	0	0	0.638144	FALSE	0	Ddit3	0	0
3196	4.52577	0	0.220957	1	2	7	FALSE	Crem	7	2	0	0	0.647423	FALSE	0	Crem	0	0.875
3199	4.61856	0	0.216518	0	1	8	FALSE	Rptor	5	1	0	0	0.638144	FALSE	0	Rptor	0	0
3205	4.61856	0	0.216518	0	1	8	FALSE	Nefh	8	1	0	0	0.638144	FALSE	0	Nefh	0	0
3209	4.58763	0	0.217978	1	2	8	FALSE	Ccl11	7	2	0	0	0.641237	FALSE	0	Ccl11	0	1
3213	1.75	0	0.571429	0	1	2	FALSE	Apc2	4	1	0	0	0.625	FALSE	0	Apc2	0	0
128	1.5	0	0.666667	0	1	2	FALSE	Mgll	2	1	0	0	0.75	FALSE	0	Mgll	0	0
169	1.5	0	0.666667	0	1	2	FALSE	Taf7	2	1	0	0	0.75	FALSE	0	Taf7	0	0
3225	1.5	0	0.666667	0	1	2	FALSE	Gnl3	2	1	0	0	0.75	FALSE	0	Gnl3	0	0
3227	6.60825	0	0.151326	0	1	10	FALSE	Dnajc7	4	1	0	0	0.439175	FALSE	0	Dnajc7	0	0
3230	1.25	0	0.8	1	3	2	FALSE	Fam60a	3.33333	3	0	0	0.875	FALSE	0	Fam60a	0	0.833333
224	1.25	0	0.8	1	3	2	FALSE	Nrip1	3.33333	3	0	0	0.875	FALSE	0	Nrip1	0	0.833333
3232	1.25	0	0.8	1	3	2	FALSE	Satb2	3.33333	3	0	0	0.875	FALSE	0	Satb2	0	0.833333
3235	2	0	0.5	1	2	3	FALSE	Sec31a	5	2	0	0	0.8	FALSE	0	Sec31a	0	0.625
3239	1	0	1	0	1	1	FALSE	Ppargc1b	1	1	0	0	1	FALSE	0	Ppargc1b	0	0
239	1	0	1	0	1	1	FALSE	Cdk8	1	1	0	0	1	FALSE	0	Cdk8	0	0
3241	6.30928	0	0.158497	0	1	9	FALSE	Ptprs	2	1	0	0	0.469072	FALSE	0	Ptprs	0	0
3243	5.46392	0	0.183019	0	1	9	FALSE	Olfm3	2	1	0	0	0.553608	FALSE	0	Olfm3	0	0
3245	2.5	0	0.4	0	1	4	FALSE	Vamp1	2	1	0	0	0.625	FALSE	0	Vamp1	0	0
3249	6.60825	0	0.151326	0	1	10	FALSE	Armc1	4	1	0	0	0.439175	FALSE	0	Armc1	0	0
104	5.04124	0	0.198364	0	1	9	FALSE	Epm2a	4	1	0	0	0.595876	FALSE	0	Epm2a	0	0
3253	3	0	0.333333	0	1	5	FALSE	S100a13	4	1	0	0	0.6	FALSE	0	S100a13	0	0
3255	4.61856	0	0.216518	0	1	8	FALSE	Dusp16	8	1	0	0	0.638144	FALSE	0	Dusp16	0	0
3257	4.61856	0	0.216518	0	1	8	FALSE	Dusp5	8	1	0	0	0.638144	FALSE	0	Dusp5	0	0
3260	2	0	0.5	0	1	3	FALSE	Fscn1	2	1	0	0	0.666667	FALSE	0	Fscn1	0	0
3263	1	0	1	0	1	1	FALSE	Clns1a	1	1	0	0	1	FALSE	0	Clns1a	0	0
3264	1	0	1	0	1	1	FALSE	Plin3	1	1	0	0	1	FALSE	0	Plin3	0	0
3266	2	0	0.5	0	1	3	FALSE	Cyp1b1	2	1	0	0	0.666667	FALSE	0	Cyp1b1	0	0
3271	3.95876	0	0.252604	1	2	7	FALSE	Mtmr6	8	2	0	0	0.704124	FALSE	0	Mtmr6	0	0.8
3281	2	0	0.5	0	1	3	FALSE	Alox15	2	1	0	0	0.666667	FALSE	0	Alox15	0	0
3287	2.5	0	0.4	0	1	4	FALSE	Kdm2a	2	1	0	0	0.625	FALSE	0	Kdm2a	0	0
3291	7.38144	0	0.135475	0	1	10	FALSE	Isl2	2	1	0	0	0.361856	FALSE	0	Isl2	0	0
3295	4.49485	0	0.222477	0	1	8	FALSE	Csnk1g3	11	1	0	0	0.650515	FALSE	0	Csnk1g3	0	0
1156	5.20619	0	0.192079	0	1	8	FALSE	Angpt1	8	1	0	0	0.579381	FALSE	0	Angpt1	0	0
3300	5.20619	0	0.192079	0	1	8	FALSE	Pgf	8	1	0	0	0.579381	FALSE	0	Pgf	0	0
3302	4.49485	0	0.222477	0	1	8	FALSE	mt-Nd6	11	1	0	0	0.650515	FALSE	0	mt-Nd6	0	0
2326	5.20619	0	0.192079	0	1	8	FALSE	Pdgfc	8	1	0	0	0.579381	FALSE	0	Pdgfc	0	0
3310	4.49485	0	0.222477	0	1	8	FALSE	Cacng6	11	1	0	0	0.650515	FALSE	0	Cacng6	0	0
3315	2	0	0.5	0	1	3	FALSE	Twsg1	2	1	0	0	0.666667	FALSE	0	Twsg1	0	0
78	2.77778	0	0.36	0	1	5	FALSE	Actl9	4	1	0	0	0.703704	FALSE	0	Actl9	0	0
3320	1	0	1	0	1	1	FALSE	Ncaph	1	1	0	0	1	FALSE	0	Ncaph	0	0
3321	1	0	1	0	1	1	FALSE	Top2a	1	1	0	0	1	FALSE	0	Top2a	0	0
3331	2.5	0	0.4	0	1	4	FALSE	Wdr72	2	1	0	0	0.625	FALSE	0	Wdr72	0	0
124	1	0	1	0	1	1	FALSE	Cep162	1	1	0	0	1	FALSE	0	Cep162	0	0
3336	1	0	1	0	1	1	FALSE	Kctd8	1	1	0	0	1	FALSE	0	Kctd8	0	0
3338	2	0	0.5	0	1	3	FALSE	Wtip	2	1	0	0	0.666667	FALSE	0	Wtip	0	0
3344	2.5	0	0.4	0	1	4	FALSE	Ralb	2	1	0	0	0.625	FALSE	0	Ralb	0	0
3346	3.97938	0	0.251295	0	1	6	FALSE	Tnik	10	1	0	0	0.702062	FALSE	0	Tnik	0	0
3348	1.5	0	0.666667	0	1	2	FALSE	Bckdhb	2	1	0	0	0.75	FALSE	0	Bckdhb	0	0
3350	1	0	1	0	1	1	FALSE	Ahnak	1	1	0	0	1	FALSE	0	Ahnak	0	0
3351	1	0	1	0	1	1	FALSE	S100a11	1	1	0	0	1	FALSE	0	S100a11	0	0
3353	3.33333	0	0.3	0	1	6	FALSE	Ehbp1	3	1	0	0	0.611111	FALSE	0	Ehbp1	0	0

## Sheet: Legend
Clustering coefficient
The clustering coefficient is a ratio N / M, where N is the number of edges between the neighbors of n, and M is the maximum number of edges that could possibly exist between the neighbors of n. The clustering coefficient of a node is always a number between 0 and 1.
Network diameter and network radius
The network diameter is the largest distance between two nodes.
The network radius is the minimum among the non-zero eccentricites of the nodes in the network.
Characteristic path length
The characteristic path length, also known as average shortest path length gives the expected distance between two connected nodes
Average number of neighbors
The average number of neighbors indicates the average connectivity of a node in the network
Network density
The network density is a normalized version of the average number of neighbors. The density is a value between 0 and 1.
Network heterogeneity
The network heterogeneity reflects the tendency of a network to contain hub nodes.
Multi-edge node pairs
The number of multi-edge node pairs indicates how often neighboring nodes are linked by more than one edge.
AverageShortestPathLength
Average length of a shortest path between n and any other node. If n is an isolated node, the value of this attribute is zero.
Betweenness centrality
The betweenness centrality of a node reflects the amount of control that this node exerts over the interactions of other nodes in the network
The betweenness centrality of each node is a number between 0 and 1.
The betweenness centrality Cb(n) of a node n is computed as follows:
Cb(n) = ∑s≠n≠t (_st (n) / _st),
where s and t are nodes in the network different from n, _st denotes the number of shortest paths from s to t, and _st (n) is the number of shortest paths from s to t that n lies on.
Closeness centrality
Closeness centrality is a measure of how fast information spreads from a given node to other reachable nodes in the network
The closeness centrality of each node is a number between 0 and 1.
The closeness centrality Cc(n) of a node n is defined as the reciprocal of the average shortest path length and is computed as follows:
Cc(n) = 1 / avg( L(n,m) ),
where L(n,m) is the length of the shortest path between two nodes n and m.
ClusteringCoefficient
This numerical attribute stores the clustering coefficient of n. Nodes with less than 2 neighbors have a clustering coefficient of zero
Degree distributions
The node degree of a node n is the number of edges linked to n
Eccentricity
The maximum non-infinite length of a shortest path between n and another node in the network. If n is an isolated node, the value of this attribute is zero.
IsSingleNode
This boolean attribute indicates if n is an isolated node, that is, if n has no neighbors.
Neighborhood connectivity
The connectivity of a node is the number of its neighbors. The neighborhood connectivity of a node n is defined as the average connectivity of all neighbors of n
PartnerOfMultiEdgedNodePairs
This attribute indicates if n is a partner of node pairs with multiple edges.
Stress
This attribute counts the number of shortest paths passing through a node.
Radiality
This attribute is a node centrality index computed by subtracting the average shortest path length of a node n from the diameter of the connected component plus 1. The radiality of each node is divided by the diameter of the connected component. Thus it is a number between 0 and 1.
TopologicalCoefficient
This numerical attribute stores the topological coefficient of n, as defined in [15]. Nodes with less than 2 neighbors have a topological coefficient of zero.
