# Supplementary material for: Enriched conditioning expands the regenerative ability of sensory neurons after spinal cord injury via neuronal intrinsic redox signaling
Source: Nat Commun. 2020 Dec 21;11:6425. doi: 10.1038/s41467-020-20179-z (PMC7752916; doi:10.1038/s41467-020-20179-z)
Supplement: Supplementary file 9 — Supplementary Data 6 [file 41467_2020_20179_MOESM9_ESM.xlsx]

## Sheet: Differential analysis
Differential analysis
S_WT: Sham wildtype	S_KO: Sham knock out
E_WT: EE+SNA wildtype	E_KO: EE+SNA knock out
	Protein.IDs	Protein.names	Gene.names	Log2_LFQintensityE_KO_1	Log2_LFQintensityE_KO_2	Log2_LFQintensityE_KO_3	Log2_LFQintensityE_KO_4	Log2_LFQintensityE_KO_5	Log2_LFQintensityE_KO_6	Log2_LFQintensityE_WT_1	Log2_LFQintensityE_WT_2	Log2_LFQintensityE_WT_3	Log2_LFQintensityE_WT_4	Log2_LFQintensityE_WT_5	Log2_LFQintensityE_WT_6	Log2_LFQintensityS_KO_1	Log2_LFQintensityS_KO_2	Log2_LFQintensityS_KO_3	Log2_LFQintensityS_KO_4	Log2_LFQintensityS_KO_5	Log2_LFQintensityS_KO_6	Log2_LFQintensityS_WT_1	Log2_LFQintensityS_WT_2	Log2_LFQintensityS_WT_3	Log2_LFQintensityS_WT_4	Log2_LFQintensityS_WT_5	Log2_LFQintensityS_WT_6	Log2_LFQintensityE_KO_Average	Log2_LFQintensityE_WT_Average	Log2_LFQintensityS_KO_Average	Log2_LFQintensityS_WT_Average	LFQIntensityE_KO_Average	LFQIntensityE_WT_Average	LFQIntensityS_KO_Average	LFQIntensityS_WT_Average		E_KOvsE_WT	Log2(E_KOvsE_WT)	Log2(E_KOvsE_WT)_significant	TTest.pvalue.E_KOvsE_WT	FDR_E_KOvsE_WT		S_KOvsS_WT	Log2(S_KOvsS_WT)	Log2(S_KOvsS_WT)_significant	TTest.pvalue.S_KOvsS_WT	FDR_S_KOvsS_WT
1570	A0A1W2P6H5			27.8261	27.0814	28.3661	20.3521	27.3117	25.4948	19.7481	20.9167	20.8542	20.9887	20.4085	20.3525	27.7346	27.323	27.2155	21.1488	27.5988	27.6197	20.1004	21.2017	19.5775	20.9879	21.2956	20.9115	26.072	20.5448	26.4401	20.6791	7.05453e+07	1.52965e+06	9.10437e+07	1.67891e+06		46.1185	5.52727	5.52727	0.00112626	0.00972319		54.2279	5.76096	5.76096	0.000373998	0.00641164
1235	D3YYD5;D3Z645;Q9QZ88	Vacuolar protein sorting-associated protein 29	Vps29	25.3033	23.2415	25.9238	25.5867	25.77	25.1485	21.3354	22.2812	20.5582	20.1186	21.8641	20.8083	24.4427	21.1026	24.9398	25.9008	25.488	25.3536	20.8152	21.2203	19.6586	25.8848	21.6531	21.1062	25.1623	21.161	24.5379	21.723	3.75493e+07	2.3447e+06	2.43582e+07	3.46169e+06		16.0146	4.00131	4.00131	1.72536e-05	0.000846907		7.0365	2.81486		0.0321744	0.086775
1131	Q8BIL5	Protein Hook homolog 1	Hook1	24.7464	25.3297	25.9095	26.0678	26.2328	25.2862	25.135	20.8334	20.8557	25.542	20.1915	19.7186	19.224	24.6258	24.3322	24.567	25.8748	26.1601	25.4096	25.2682	25.1061	24.7315	25.8781	25.485	25.5954	22.046	24.1306	25.3131	5.06972e+07	4.33024e+06	1.83674e+07	4.16868e+07		11.7077	3.54939	3.54939	0.0082836	0.0358469		0.440604	-1.18245		0.282104	0.394349
673	Q9D1K2	V-type proton ATPase subunit F	Atp6v1f	22.4951	23.1363	23.629	23.9173	23.7979	23.4728	20.1537	20.3996	22.7776	21.1769	19.5376	20.7774	22.9789	22.9397	23.8015	23.4675	23.7913	22.5381	22.8997	21.9574	20.2957	20.3726	21.9955	24.0117	23.4081	20.8038	23.2529	21.9221	1.11309e+07	1.83049e+06	9.99552e+06	3.97386e+06		6.08084	2.60427	2.60427	0.000415895	0.00518193		2.51532	1.33074		0.0588946	0.128402
620	A0A0U1RNM2;A1L3S7;Q8VHR5	Transcriptional repressor p66-beta	Gatad2b	22.1666	22.6607	22.4748	22.538	22.5813	22.2181	19.7022	20.2314	20.2294	18.9596	21.1254	20.7873	21.1243	22.1051	22.7524	22.9098	23.5854	22.086	22.0057	22.3413	22.4499	22.687	22.7058	20.4844	22.4399	20.1725	22.4271	22.1124	5.68975e+06	1.1818e+06	5.63953e+06	4.53404e+06		4.8145	2.26738	2.26738	3.92445e-05	0.001322		1.24382	0.31478		0.532406	0.636073
698	Q61469	Lipid phosphate phosphohydrolase 1	Ppap2a	22.6082	22.2412	21.7188	21.601	21.8254	20.985	18.4916	20.4737	19.2646	19.5902	19.4715	20.0882	21.6416	21.3579	22.1755	22.6911	22.0251	21.2803	19.8024	20.7367	19.9555	19.5436	20.8699	19.5812	21.83	19.5633	21.8619	20.0815	3.72795e+06	774719	3.81146e+06	1.10954e+06		4.812	2.26664	2.26664	9.10885e-05	0.00224201		3.43518	1.78038	1.78038	0.000259933	0.00525371
714	E9QPX1;P39061	Collagen alpha-1(XVIII) chain;Endostatin	Col18a1	22.6951	23.3523	23.0234	23.2278	22.9964	22.8257	22.2028	19.7782	22.6112	20.4201	20.1625	19.915	23.1114	23.6877	23.4147	24.2544	24.0112	22.8612	22.4936	23.2088	22.8795	22.8145	22.8915	21.438	23.0201	20.8483	23.5567	22.621	8.50641e+06	1.88783e+06	1.23392e+07	6.45039e+06		4.50593	2.17182	2.17182	0.00174508	0.01265		1.91294	0.935795		0.0188015	0.0609452
94	Q91VR8	Protein BRICK1	Brk1	19.3984	22.9084	23.1441	23.3378	23.0277	23.6193	21.0212	20.728	19.65	20.857	20.8947	19.3571	20.9039	20.4062	18.0387	23.2333	23.0015	20.0416	22.5599	23.3806	23.2582	23.2403	23.249	23.2905	22.5726	20.418	20.9375	23.1631	6.23778e+06	1.40096e+06	2.00829e+06	9.39261e+06		4.45251	2.15462	2.15462	0.0123095	0.0465811		0.213816	-2.22556		0.0200388	0.0638165
802	Q8R4N0	Citrate lyase subunit beta-like protein, mitochondrial	Clybl	23.1133	23.7144	23.3022	23.5144	23.4125	20.3879	21.407	19.6629	20.975	21.7797	20.8153	20.94	23.3672	23.85	23.3962	23.5377	24.0073	23.1763	20.8198	21.1442	19.8146	20.924	21.8603	22.4167	22.9074	20.93	23.5558	21.1632	7.86728e+06	1.9978e+06	1.23308e+07	2.34839e+06		3.93796	1.97745	1.97745	0.00724274	0.0331814		5.25074	2.39252	2.39252	0.000108989	0.00317362
759	E9Q7K1;Q564G0;Q64520	Guanylate kinase	Guk1	22.9057	23.2347	23.5417	23.1411	23.5122	24.1846	20.1952	23.4092	21.7879	22.7657	20.5706	21.8641	19.8712	21.7032	22.4972	22.4486	24.7731	21.1525	22.0383	24.5909	25.14	23.4405	19.6586	21.2163	23.42	21.7654	22.0743	22.6808	1.12234e+07	3.56494e+06	4.41599e+06	6.72342e+06		3.14827	1.65456	1.65456	0.0114071	0.0441384		0.656807	-0.606459		0.588972	0.686469
1483	Q792Z1		Try10	26.7309	25.6035	26.2428	26.924	25.7232	25.8952	24.7266	24.2728	24.1422	25.0407	25.3428	24.7887	25.3336	26.5618	26.3111	24.4991	25.9454	26.6649	23.1542	24.4188	24.7988	24.7836	24.6026	24.7067	26.1866	24.719	25.886	24.4108	7.63753e+07	2.76155e+07	6.20097e+07	2.23035e+07		2.76567	1.46763	1.46763	0.000483667	0.00565266		2.78027	1.47522	1.47522	0.00617334	0.0312625
1397	O09114	Prostaglandin-H2 D-isomerase	Ptgds	26.1163	25.0448	25.4079	24.5615	25.052	25.0941	23.6944	23.8637	22.9912	23.0734	24.4966	24.8937	25.4118	24.3333	24.8262	24.2069	25.5924	25.1928	20.6841	23.3592	24.6437	21.2635	21.5296	23.3302	25.2128	23.8355	24.9273	22.4684	3.8887e+07	1.49693e+07	3.19044e+07	5.80308e+06		2.59778	1.37728	1.37728	0.00429503	0.0234995		5.49783	2.45886	2.45886	0.0042667	0.0247381
431	D3YUJ4;A0A0H2UH22;E9Q5X2;E9Q969;Q812E0	Cytoplasmic polyadenylation element-binding protein 2	Cpeb2	20.8617	20.9219	21.3795	20.2671	21.7465	21.0889	19.2944	19.5813	19.9413	19.6379	20.3616	19.2438	19.0602	22.5093	20.1281	19.0724	19.9886	20.8966	20.256	20.6336	19.4655	19.5725	20.497	22.791	21.0443	19.6767	20.2759	20.5359	2.16251e+06	838085	1.26953e+06	1.52031e+06		2.5803	1.36754	1.36754	0.000452892	0.0054235		0.835049	-0.260068		0.726306	0.792754
1504	P07361;Q60590	Alpha-1-acid glycoprotein 2;Alpha-1-acid glycoprotein 1	Orm2;Orm1	27.0164	25.5683	26.7351	24.639	25.9232	25.5893	23.6243	24.6262	24.7587	25.0031	24.587	24.7207	24.3834	24.6348	26.0928	26.9814	27.1963	25.5219	24.2274	25.5766	25.1063	25.859	24.1879	25.3454	25.9119	24.5533	25.8018	25.0504	6.31326e+07	2.46201e+07	5.84942e+07	3.47482e+07		2.56427	1.35855	1.35855	0.00714852	0.0331028		1.68337	0.751355		0.207277	0.312097
1710	P43274	Histone H1.4	Hist1h1e	33.1002	33.4789	33.968	33.7023	33.523	33.8111	32.8758	33.1852	32.203	32.9056	31.8232	32.3873	34.027	33.983	33.8366	34.1059	33.5103	34.2193	32.2636	33.1047	32.5535	33.5012	33.5188	33.6291	33.5972	32.5634	33.947	33.0951	1.29951e+10	6.34666e+09	1.65604e+10	9.1755e+09		2.04755	1.0339	1.0339	0.00167511	0.0123084		1.80485	0.851877	0.851877	0.00719929	0.0343566
832	F8WIP8;P10923	Osteopontin	Spp1	23.2967	24.5043	24.5086	23.6781	23.9234	24.4628	22.7894	22.6198	23.1166	23.0815	23.2898	23.3376	24.7994	24.0398	24.7772	20.9934	25.3758	20.4098	21.6784	19.8114	22.9902	22.2193	21.2586	20.7403	24.0623	23.0391	23.3992	21.4497	1.75179e+07	8.61918e+06	1.10629e+07	2.8642e+06		2.03243	1.02321	1.02321	0.00158404	0.012095		3.86248	1.94953		0.0761236	0.151894
356	Q6W8Q3	Purkinje cell protein 4-like protein 1	Pcp4l1	20.5198	21.3391	21.3843	20.256	21.1516	20.8617	19.5435	20.0798	20.1963	19.3709	20.0198	20.2155	20.316	20.4798	21.0534	20.8596	22.2786	21.6226	19.3149	20.8096	19.5845	19.9649	21.7894	21.1525	20.9188	19.9043	21.1016	20.436	1.98232e+06	981282	2.25024e+06	1.41853e+06		2.02014	1.01445	1.01445	0.0016268	0.0121888		1.58632	0.665687		0.210071	0.314923
785	Q99JI1	Musculoskeletal embryonic nuclear protein 1	Mustn1	23.0343	23.8912	23.5866	23.4752	23.5973	23.3386	21.5861	22.9274	22.0182	22.5968	22.7838	22.9244	21.8032	20.861	21.3998	23.747	23.6903	22.5615	21.9748	22.8357	22.7649	22.6565	22.3332	22.9772	23.4872	22.4728	22.3438	22.5904	1.17586e+07	5.82084e+06	5.32298e+06	6.31524e+06		2.02008	1.01441	1.01441	0.00251295	0.0164154		0.842878	-0.246604		0.641201	0.729526
991	P62071	Ras-related protein R-Ras2	Rras2	23.9589	24.0634	23.6118	24.0599	23.8451	24.2926	22.7061	23.2091	22.5272	23.2461	23.715	23.4468	23.8204	23.6967	24.1298	24.4914	24.5094	23.5302	22.8964	23.5343	23.7323	23.4482	23.3716	23.9336	23.9719	23.1417	24.0296	23.4861	1.64541e+07	9.25453e+06	1.71254e+07	1.17493e+07		1.77795	0.830216	0.830216	0.00237689	0.0157664		1.45758	0.543571		0.0345633	0.0910552
1541	P97450;E9QAD6	ATP synthase-coupling factor 6, mitochondrial	Atp5j	27.4321	28.1519	28.061	28.4168	28.3309	28.1173	26.7517	27.3193	27.1918	27.7714	27.7605	27.5397	27.1246	27.1281	27.8446	28.3953	28.3791	27.1211	26.9857	27.1523	27.1357	27.6581	27.4975	27.7191	28.085	27.3891	27.6654	27.358	2.84722e+08	1.75766e+08	2.12877e+08	1.72024e+08		1.61989	0.695893	0.695893	0.00844944	0.0362371		1.23749	0.307414		0.304677	0.417079
1170	Q9CPT4	Myeloid-derived growth factor	Mydgf	24.931	25.6362	25.6036	25.3477	25.6943	25.5005	25.0228	24.9803	24.1586	24.7605	24.6573	25.0719	25.2913	25.9534	25.872	26.4204	26.1403	25.355	25.3124	25.031	25.3473	25.3594	25.4494	25.7322	25.4522	24.7752	25.8387	25.372	4.59074e+07	2.87135e+07	6.00114e+07	4.34231e+07		1.59881	0.676996	0.676996	0.00388276	0.0221614		1.38202	0.466774		0.0441137	0.105848
1602	A0A0A6YW67;E9Q9J0;E9Q4P0;E9Q5F6;E9QNP0;Q5SX22;P62984;P62983;P0CG49;P0CG50;D3YYZ2	Ubiquitin-60S ribosomal protein L40;Ubiquitin;60S ribosomal protein L40;Ubiquitin-40S ribosomal protein S27a;Ubiquitin;40S ribosomal protein S27a;Polyubiquitin-B;Ubiquitin;Polyubiquitin-C;Ubiquitin;Ubiquitin-related 1;Ubiquitin-related 2	Gm8797;Uba52;Kxd1;Ubc;Ubb;Rps27a;Gm5239	28.338	29.0099	28.8074	28.8779	28.793	28.7508	28.7853	29.3208	29.0854	29.1753	29.4877	29.1826	28.9103	29.1859	28.876	29.3611	29.3119	28.5308	28.8862	29.6286	29.1277	29.5143	29.7919	29.701	28.7628	29.1728	29.0294	29.4416	4.55486e+08	6.05202e+08	5.47906e+08	7.29144e+08		0.752618	-0.41001	-0.41001	0.0119394	0.0455144		0.751436	-0.412278		0.0603303	0.130703
1094	Q9QYB8;A0A0N4SWF0	Beta-adducin	Add2	24.5697	24.3681	24.3984	24.4639	24.3647	24.4881	24.6915	24.9582	24.4869	24.7582	24.9228	25.3012	24.9544	25.5196	24.9436	25.0138	25.4903	24.5379	24.7304	25.6113	25.4252	25.7114	25.9258	25.9687	24.4421	24.8531	25.0766	25.5621	2.27936e+07	3.03069e+07	3.53843e+07	4.95405e+07		0.752093	-0.411016	-0.411016	0.00591046	0.0289582		0.71425	-0.485499		0.070561	0.144658
1626	Q9JK53	Prolargin	Prelp	28.8831	29.3732	29.1791	28.9374	29.1721	29.0302	29.1778	29.4885	29.383	29.6794	29.716	29.6026	29.3041	28.9532	29.5027	29.3421	29.8676	28.8879	29.334	29.1351	29.2766	29.26	29.1423	29.5777	29.0959	29.5079	29.3096	29.2876	5.73752e+08	7.63413e+08	6.65372e+08	6.55315e+08		0.751561	-0.412038	-0.412038	0.00407312	0.0227936		1.01535	0.0219727		0.894724	0.920441
933	A2AAW9;Q9Z0N1;Q9Z0N2	Eukaryotic translation initiation factor 2 subunit 3, X-linked;Eukaryotic translation initiation factor 2 subunit 3, Y-linked	Eif2s3x;Eif2s3y	23.7051	23.5617	23.7726	23.8074	24.0042	24.1151	23.9273	24.3191	24.0063	24.4921	24.5487	24.3162	23.9072	24.8709	24.1025	24.6258	24.5822	23.5807	24.7422	24.5088	25.1718	24.8221	25.0967	25.2511	23.8277	24.2683	24.2782	24.9321	1.48886e+07	2.02062e+07	2.0346e+07	3.20119e+07		0.736833	-0.440591	-0.440591	0.00746458	0.0337477		0.635576	-0.653865		0.0187198	0.0609102
1676	E9QN70;P02469	Laminin subunit beta-1	Lamb1	30.3901	30.5705	30.368	30.2971	30.3464	29.9642	30.7414	30.8397	30.236	30.9503	30.8776	30.9422	31.1053	31.2097	30.7022	30.922	30.6727	30.8428	30.9065	30.6605	30.8012	30.688	31.3114	31.2113	30.3227	30.7645	30.9091	30.9298	1.34289e+09	1.82408e+09	2.01637e+09	2.04549e+09		0.7362	-0.44183	-0.44183	0.00905231	0.0379314		0.985763	-0.0206874		0.887076	0.915314
961	Q8BXU5;A2ALV3;Q62420;A2ALV1;F6ZL13	Endophilin-A1	Sh3gl2	23.8476	24.2111	23.8152	23.3314	23.9702	23.6855	24.1854	24.5644	23.9809	24.1629	24.2156	24.4732	23.4534	24.2965	24.3085	24.0453	24.8394	23.4422	24.8217	24.5614	24.0741	24.8193	24.0613	25.3948	23.8102	24.2637	24.0642	24.6221	1.47086e+07	2.01424e+07	1.75405e+07	2.58223e+07		0.730234	-0.45357	-0.45357	0.0123462	0.0466172		0.67928	-0.557922		0.0961708	0.176493
1634	P28654	Decorin	Dcn	29.106	29.6331	29.7118	29.3876	29.6097	29.781	29.749	30.0688	29.7131	29.9495	30.3057	30.1861	29.2946	29.1984	30.0156	29.9818	30.2886	29.3468	29.6948	29.8953	29.7815	29.8747	29.7632	29.9331	29.5382	29.9954	29.6876	29.8238	7.79628e+08	1.07031e+09	8.64704e+08	9.50276e+08		0.728412	-0.457174	-0.457174	0.00870262	0.0367349		0.90995	-0.13614		0.494685	0.604459
1689	P17742;A0A1L1SST0;F8VPN3;V9GXC1;V9GX31;A0A1L1SRX5	Peptidyl-prolyl cis-trans isomerase A;Peptidyl-prolyl cis-trans isomerase A, N-terminally processed	Ppia	31.0017	31.2055	31.3148	30.9643	31.2052	31.2532	31.2644	31.6545	31.2864	32.0733	31.8736	31.5356	31.2071	31.2733	31.2201	31.5137	31.6013	30.7266	31.2672	31.7643	31.6413	31.7113	31.6432	31.6756	31.1574	31.6146	31.257	31.6171	2.39511e+09	3.28816e+09	2.56621e+09	3.29387e+09		0.728404	-0.457189	-0.457189	0.00963287	0.0394971		0.779088	-0.360142		0.0319883	0.0864087
1539	P09528	Ferritin heavy chain;Ferritin heavy chain, N-terminally processed	Fth1	27.4275	27.6355	27.5244	27.7079	27.6287	27.6364	27.5908	28.2773	28.1066	28.1349	28.0947	28.1844	27.4085	27.2744	27.4542	27.7672	28.6026	27.1868	27.7053	27.8974	27.997	28.2296	27.7103	27.8198	27.5934	28.0648	27.6156	27.8932	2.0251e+08	2.80766e+08	2.05652e+08	2.49287e+08		0.721275	-0.471378	-0.471378	0.00130437	0.010671		0.82496	-0.277603		0.252053	0.363278
1707	Q6NVF7;E9QQ57;O55103;A0A0U1RNK1	Periaxin	Prx	32.6976	32.9816	32.8223	32.8254	32.8415	33.1762	32.8345	33.549	33.1279	33.8276	33.6294	33.401	32.8571	33.0069	33.0218	32.9153	33.4299	32.1158	33.1115	33.7232	33.6399	33.6358	33.6782	33.7084	32.8908	33.3949	32.8911	33.5828	7.96353e+09	1.12944e+10	7.96561e+09	1.28659e+10		0.705083	-0.504134	-0.504134	0.0111176	0.0437056		0.619126	-0.691696	-0.691696	0.00608647	0.0311207
1519	Q62165	Dystroglycan;Alpha-dystroglycan;Beta-dystroglycan	Dag1	27.188	27.972	27.4723	27.7794	27.557	27.593	27.6369	28.0947	28.0081	28.2438	28.1363	28.5038	27.2249	27.6273	27.6877	28.3184	28.2434	27.2435	28.1723	28.0491	27.8387	28.0999	28.1012	28.1564	27.5936	28.1039	27.7242	28.0696	2.02536e+08	2.88485e+08	2.21725e+08	2.81703e+08		0.702066	-0.510321	-0.510321	0.00959728	0.0394809		0.787088	-0.345402		0.113188	0.19782
327	Q80ZW2	Protein THEM6	Them6	20.3766	20.6112	20.9035	20.8538	21.1129	20.6227	21.1425	21.1799	21.1877	21.5821	21.4269	21.0254	20.5802	20.9523	20.7416	20.9029	20.6413	20.0674	21.4733	21.7433	21.1519	21.5072	23.4778	23.9801	20.7468	21.2574	20.6476	22.2223	1.75955e+06	2.50679e+06	1.64267e+06	4.89292e+06		0.701912	-0.510639	-0.510639	0.0037142	0.0214221		0.335725	-1.57465	-1.57465	0.010799	0.0446183
1690	F8VQJ3;P02468;F6TLW1;F6SFQ3	Laminin subunit gamma-1	Lamc1	31.0702	31.502	31.1785	30.9629	31.2129	30.8316	31.5253	31.6988	31.2345	31.8112	31.7971	31.838	31.8685	31.899	31.4599	31.8857	31.688	31.6246	31.8172	31.4994	31.5063	31.7187	32.1778	32.2595	31.1264	31.6508	31.7376	31.8298	2.34405e+09	3.37166e+09	3.58077e+09	3.81703e+09		0.695222	-0.524455	-0.524455	0.00294564	0.0185423		0.938104	-0.0921796		0.55673	0.657362
1549	P27546;A0A140T8T5;A0A0G2JFH2;A0A0G2JDN7;E9PZ43;Q78TF3;A0A0G2JFT4;A0A0G2JG35;A0A0G2JFK3;A0A0G2JDY5;A0A0G2JE57;A0A0G2JDU1	Microtubule-associated protein 4	Map4	27.5184	28.4382	28.2141	28.3046	28.0658	27.8746	28.2358	28.8906	28.2885	28.8155	28.7867	28.7321	28.8305	29.3332	28.2034	28.8278	28.7729	27.882	28.671	29.1182	28.8912	28.8688	29.3426	29.3888	28.0693	28.6248	28.6416	29.0467	2.81641e+08	4.13938e+08	4.18785e+08	5.54552e+08		0.680395	-0.555556	-0.555556	0.0112342	0.0437651		0.755177	-0.405113		0.123598	0.210239
1217	D3Z7K0;D3YWF6;Q7TQI3	Ubiquitin thioesterase OTUB1	Otub1	25.2056	25.9271	25.2741	25.7404	25.2433	25.3674	25.3969	26.1477	26.0032	26.0621	26.1	26.4472	24.6268	24.6141	25.3834	25.7115	26.2127	24.3155	25.6042	25.9247	25.8883	26.1815	26.1017	26.6303	25.4597	26.0262	25.144	26.0551	4.61447e+07	6.83387e+07	3.70771e+07	6.97228e+07		0.675234	-0.56654	-0.56654	0.0126175	0.0470213		0.531778	-0.911103		0.0213716	0.0659854
1077	P51642	Ciliary neurotrophic factor	Cntf	24.499	24.6634	24.4832	24.851	24.5488	24.8102	24.552	25.4091	24.9404	25.5289	25.4536	25.385	19.7516	24.7701	25.1106	25.0687	24.842	23.9867	25.0503	25.4983	25.2715	25.5593	25.5428	25.2778	24.6426	25.2115	23.9216	25.3667	2.61916e+07	3.88523e+07	1.58898e+07	4.3264e+07		0.674133	-0.568895	-0.568895	0.00733168	0.0334209		0.367277	-1.44506		0.121595	0.20786
1256	P60766;A0A1B0GSL4;G3UZM2;D3Z3L1;F2Z463;D3YX61;Q8R527;Q9ER71	Cell division control protein 42 homolog	Cdc42	25.3808	25.5107	25.5567	25.6681	25.5664	25.6262	25.7398	26.0102	26.1854	26.3436	26.257	26.3017	25.8687	25.7351	25.6195	25.6212	26.0279	24.9729	26.3874	26.4906	26.3281	26.2291	26.5284	26.9171	25.5515	26.1396	25.6409	26.4801	4.91769e+07	7.39274e+07	5.2321e+07	9.36068e+07		0.665206	-0.588127	-0.588127	0.000177651	0.00333017		0.558944	-0.839224	-0.839224	0.000807971	0.0096828
370	Q5PR73	GTP-binding protein Di-Ras2	Diras2	20.5781	20.8262	20.5748	20.5477	20.5973	20.5316	21.0476	21.2726	21.2205	21.1337	21.2681	21.2484	20.8921	20.5787	20.7173	21.1487	21.1765	20.3596	22.7943	21.5699	21.4593	21.388	21.7652	21.7508	20.6093	21.1985	20.8121	21.7879	1.59959e+06	2.40643e+06	1.84112e+06	3.62092e+06		0.664715	-0.589191	-0.589191	1.28602e-06	0.000245487		0.508466	-0.975778	-0.975778	0.00282731	0.0196519
1533	Q8VDN2	Sodium/potassium-transporting ATPase subunit alpha-1	Atp1a1	27.3535	27.6448	27.9952	28.1043	27.6564	27.5712	27.8898	28.5891	28.0298	28.347	28.4172	28.6216	29.3345	29.3531	28.0352	28.0195	28.8144	28.1707	28.604	29.9757	28.9833	29.0245	30.6693	30.6233	27.7209	28.3158	28.6212	29.6467	2.21222e+08	3.34114e+08	4.12908e+08	8.40508e+08		0.662115	-0.594846	-0.594846	0.00508579	0.0263111		0.49126	-1.02544		0.0449676	0.106898
1615	Q3ZB60;A0A087WPR1;P20917;A0A087WRD6	Myelin-associated glycoprotein	Mag	28.6541	28.4189	28.2351	28.3928	28.3003	28.1694	28.6997	29.1634	28.4602	28.9254	29.1495	29.3764	28.0831	27.9354	28.2617	28.9319	28.8054	27.6539	29.2054	28.5239	29.0335	28.968	28.7714	28.6771	28.3618	28.9624	28.2786	28.8632	3.44941e+08	5.2307e+08	3.2561e+08	4.88308e+08		0.659455	-0.600653	-0.600653	0.00301764	0.0187837		0.666813	-0.584646		0.0284295	0.0795472
1514	Q5NCU4;A0A1L1SSH9;P07214	SPARC	Sparc	27.0967	27.0884	27.2232	27.3404	27.0499	27.1704	27.477	27.875	27.4852	27.9236	27.835	28.0031	27.681	27.2136	27.1531	27.23	27.0878	26.2136	28.0232	27.162	27.4271	27.3868	27.3706	28.0719	27.1615	27.7665	27.0965	27.5736	1.50113e+08	2.28318e+08	1.43505e+08	1.9975e+08		0.657473	-0.604997	-0.604997	0.000155913	0.00304385		0.718425	-0.47709		0.0853285	0.163793
322	A2AW05;Q08943	FACT complex subunit SSRP1	Ssrp1	20.3511	20.615	20.3565	20.5686	20.7106	20.0537	20.6551	21.3305	20.9163	21.5405	21.35	20.5093	20.379	21.7321	20.6123	21.5076	21.1771	20.7086	21.2153	21.551	20.7222	21.5232	21.2053	21.5766	20.4426	21.0503	21.0195	21.2989	1.42505e+06	2.17152e+06	2.12563e+06	2.57999e+06		0.656245	-0.607694	-0.607694	0.011436	0.0441505		0.823891	-0.279475		0.302501	0.415093
1567	P97927	Laminin subunit alpha-4	Lama4	27.7979	28.4827	28.008	27.9154	28.0013	27.6306	28.3042	28.6232	28.1233	28.7073	28.8103	28.9899	28.6139	28.7066	28.5327	28.8613	28.5697	28.236	28.8366	28.6337	28.6401	28.6186	29.2589	29.2749	27.9726	28.593	28.5867	28.8771	2.63393e+08	4.04908e+08	4.03142e+08	4.93041e+08		0.650499	-0.62038	-0.62038	0.00560791	0.0280813		0.817665	-0.290418		0.0873394	0.166208
1575	P26041	Moesin	Msn	27.9098	28.8165	28.3444	27.9896	28.4442	28.5299	28.4468	29.1493	28.5698	29.1974	29.2344	29.1933	28.4301	28.8026	28.6266	28.8677	28.8802	27.6635	28.9346	29.2144	29.2938	29.4449	29.6615	29.7505	28.3391	28.9652	28.5451	29.3833	3.39553e+08	5.24062e+08	3.91687e+08	7.00251e+08		0.647926	-0.626099	-0.626099	0.0111426	0.0437056		0.559352	-0.838171	-0.838171	0.00406112	0.0240987
1551	P26443;F7CFA5	Glutamate dehydrogenase 1, mitochondrial	Glud1	27.568	28.3722	28.1572	28.0528	28.1137	27.8916	28.0615	28.7316	28.6753	28.7796	28.8261	28.8748	28.325	28.4712	27.9974	28.5491	28.4918	27.3123	28.4643	29.1063	28.6671	29.212	29.4218	29.6949	28.0259	28.6581	28.1911	29.0944	2.73302e+08	4.23606e+08	3.06462e+08	5.73176e+08		0.64518	-0.632226	-0.632226	0.00341385	0.020398		0.534674	-0.903269	-0.903269	0.00741389	0.0351853
1576	J3QP71;K3W4Q8;P18572	Basigin	Bsg	27.9188	28.0487	28.125	27.8542	28.2168	28.1126	28.1201	28.5844	28.348	28.9592	29.0962	28.9985	28.3004	28.3892	28.5977	28.8249	28.7795	27.7904	28.3926	28.2597	28.3933	28.6521	28.5199	28.7529	28.046	28.6844	28.447	28.4951	2.77138e+08	4.31391e+08	3.65936e+08	3.78333e+08		0.642428	-0.638393	-0.638393	0.00390164	0.0221954		0.967234	-0.0480636		0.787065	0.841108
1673	Q60675;A0A087WRP2	Laminin subunit alpha-2	Lama2	30.3105	30.5705	30.2022	29.9943	30.1886	30.0352	30.6642	30.9035	30.6454	31.0639	30.9316	30.9313	31.0109	30.9927	30.6095	30.895	30.7973	30.7537	30.962	30.8103	30.8506	30.8667	31.2599	31.3043	30.2169	30.8567	30.8432	31.009	1.24794e+09	1.94436e+09	1.92629e+09	2.16088e+09		0.641825	-0.639747	-0.639747	0.000155619	0.00304385		0.891438	-0.165793		0.158494	0.255674
541	Q8JZR2;F7D232;Q5ND50;Q64010	Adapter molecule crk	Crk	21.6176	22.59	21.9966	22.0062	22.2879	22.2786	22.324	22.8405	22.3733	22.9688	23.0665	23.0582	21.2956	22.163	22.199	22.6751	22.0961	21.2204	22.0523	23.2836	22.3815	22.7624	23.1926	22.9275	22.1295	22.7719	21.9415	22.7666	4.58813e+06	7.16178e+06	4.02775e+06	7.13579e+06		0.640642	-0.64241	-0.64241	0.00780254	0.0345483		0.564443	-0.825099		0.0213274	0.0659854
1593	A0A1W2P6F6;A0A1W2P7Q9;Q60605;A0A1W2P6G5;Q8CI43	Myosin light polypeptide 6	Myl6	28.1672	28.4594	28.6053	28.5996	28.6463	28.4935	28.5407	29.0933	28.8526	29.6271	29.4711	29.2495	28.5455	28.5717	28.3837	28.6482	28.6097	27.8034	28.4512	29.1246	28.9864	29.0955	28.906	29.121	28.4952	29.139	28.4271	28.9475	3.78365e+08	5.91183e+08	3.60907e+08	5.17674e+08		0.640013	-0.643827	-0.643827	0.0048176	0.0255452		0.69717	-0.520417	-0.520417	0.0110926	0.0450465
1672	P08228	Superoxide dismutase [Cu-Zn]	Sod1	30.3053	30.273	30.3389	29.5664	30.1906	30.1435	30.2908	30.8249	30.3571	30.9989	31.0931	31.124	30.4163	30.531	30.5764	30.7406	30.9803	30.3856	30.5392	30.6444	30.4302	30.4767	30.4547	30.7497	30.1363	30.7815	30.605	30.5491	1.18012e+09	1.84565e+09	1.63317e+09	1.57112e+09		0.639407	-0.645193	-0.645193	0.00713895	0.0331028		1.03949	0.0558783		0.604166	0.699903
659	Q61249	Immunoglobulin-binding protein 1	Igbp1	22.4078	23.0762	22.6072	22.2112	22.5678	22.4933	23.0126	23.6629	23.0601	23.1147	23.4772	22.9118	22.2875	23.091	23.0585	23.4732	23.2259	21.8001	22.7139	23.386	23.0801	23.5189	23.5874	23.2539	22.5606	23.2065	22.8227	23.2567	6.1861e+06	9.67976e+06	7.41849e+06	1.00223e+07		0.639076	-0.645941	-0.645941	0.00332544	0.020046		0.740202	-0.43401		0.168636	0.266775
1409	P80316;E0CZA1	T-complex protein 1 subunit epsilon	Cct5	26.1525	27.0896	27.0122	26.9632	27.1568	26.9054	27.0663	27.6724	27.2652	27.7514	27.6573	27.7664	26.9569	27.2425	26.8832	27.5088	27.3342	26.4401	27.4305	27.6644	27.7114	27.9682	28.1892	28.3803	26.88	27.5298	27.061	27.8907	1.23502e+08	1.93775e+08	1.40012e+08	2.48844e+08		0.637347	-0.649849	-0.649849	0.00686828	0.0321518		0.562648	-0.829696	-0.829696	0.00301944	0.0201845
1441	Q63844;D3Z3G6;A0A0U1RPX4;D3Z6D8;A0A0U1RPZ0	Mitogen-activated protein kinase 3;Mitogen-activated protein kinase	Mapk3	26.3834	27.3493	27.0292	27.0276	27.0559	26.97	27.0427	27.7915	27.6501	27.622	27.789	27.8277	27.296	27.7739	27.3964	27.8361	27.5965	26.6886	27.4546	27.8171	27.8041	27.9539	28.239	28.3421	26.9692	27.6205	27.4312	27.9351	1.31386e+08	2.06346e+08	1.80977e+08	2.56635e+08		0.636726	-0.651254	-0.651254	0.00421626	0.0233303		0.705195	-0.503907		0.0418626	0.101439
1481	P47738;A0A0G2JEU1;A0A0G2JF60;A0A0G2JFQ0;D3YYF3	Aldehyde dehydrogenase, mitochondrial	Aldh2	26.7176	27.2152	27.1971	27.2279	27.1019	26.9756	27.4126	27.6903	27.5987	27.6568	27.992	28.0156	28.1577	28.2845	27.4252	27.7407	27.6818	26.9797	27.965	28.7157	27.9131	28.3559	28.6303	28.9515	27.0726	27.7277	27.7116	28.4219	1.41142e+08	2.22258e+08	2.19797e+08	3.59624e+08		0.635038	-0.655084	-0.655084	0.000386483	0.00503191		0.611186	-0.710317		0.021145	0.0655724
1558	B1AZS9;O08807	Peroxiredoxin-4	Prdx4	27.6348	27.8687	27.642	27.155	27.6107	27.5389	28.1573	28.0467	28.0378	28.3704	28.3798	28.406	27.8279	27.881	27.9113	28.0792	27.8747	27.1422	28.483	28.3016	28.2451	28.2263	28.3526	28.4562	27.575	28.233	27.786	28.3441	1.99944e+08	3.15489e+08	2.31438e+08	3.40745e+08		0.63376	-0.657991	-0.657991	0.000245318	0.003976		0.67921	-0.55807	-0.55807	0.0026345	0.0187028
1610	D3YYN7;Q6PIE5	Sodium/potassium-transporting ATPase subunit alpha-2	Atp1a2	28.563	29.3992	29.1903	29.0455	28.8249	28.9746	29.1811	29.7938	29.6051	29.8786	29.6821	29.9177	30.3935	30.7058	29.2481	29.7711	29.8982	29.3578	29.9386	31.09	29.9946	30.1374	31.5857	31.7024	28.9996	29.6764	29.8958	30.7414	5.36717e+08	8.58005e+08	9.98892e+08	1.79512e+09		0.62554	-0.676826	-0.676826	0.00186178	0.0133151		0.556448	-0.845682		0.0640634	0.135044
1662	P27773;F6Q404	Protein disulfide-isomerase A3	Pdia3	29.9985	31.1017	31.0381	30.9669	31.0711	30.9314	31.0598	31.6798	31.1458	31.7334	31.8766	31.8107	30.5973	30.9627	31.1944	31.7104	31.6515	30.4804	31.5875	31.4194	31.2285	31.3916	31.7083	31.8507	30.8513	31.551	31.0995	31.531	1.93714e+09	3.14628e+09	2.30074e+09	3.10295e+09		0.615692	-0.699719	-0.699719	0.0111198	0.0437056		0.741469	-0.431542		0.0913333	0.170741
1632	P14824;F8WIT2	Annexin A6;Annexin	Anxa6	29.0916	29.6925	29.4624	29.4988	29.5058	29.3843	29.6697	30.1945	29.9994	30.2936	30.3329	30.3682	29.7074	29.7559	29.4373	29.8552	30.1438	28.9353	30.1795	30.5671	30.2965	30.5286	30.6897	30.9519	29.4392	30.143	29.6392	30.5355	7.27928e+08	1.18566e+09	8.36133e+08	1.55637e+09		0.613943	-0.703822	-0.703822	0.000411341	0.00518193		0.537233	-0.896381	-0.896381	0.00130858	0.0124896
1258	Q9DB05;A0A1B0GR35	Alpha-soluble NSF attachment protein	Napa	25.3914	25.2432	25.4913	24.5652	25.1008	24.7735	25.1222	25.835	25.6879	26.0858	26.0911	25.9801	24.3739	25.0205	24.4202	25.2641	21.0005	24.0291	25.2043	25.9989	25.8701	26.2619	26.0702	26.5177	25.0942	25.8004	24.0181	25.9872	3.58195e+07	5.84361e+07	1.69885e+07	6.65161e+07		0.612969	-0.706115	-0.706115	0.00721188	0.0331604		0.255405	-1.96914		0.0133892	0.0501774
1225	Q9DCS9;D3YUK4	NADH dehydrogenase [ubiquinone] 1 beta subcomplex subunit 10	Ndufb10	25.2649	26.1881	25.6455	26.0736	25.862	25.1632	25.7583	26.3651	26.5455	26.8908	26.3468	26.5364	25.4023	25.4619	25.5016	26.3955	26.5478	25.7082	26.5516	26.4802	26.0382	26.1731	26.2153	27.2726	25.6995	26.4071	25.8362	26.4552	5.44922e+07	8.89903e+07	5.99067e+07	9.20018e+07		0.612339	-0.707598	-0.707598	0.0115864	0.044631		0.651147	-0.618944		0.047969	0.111668
1568	A0A1L1SRG5;P23927	Alpha-crystallin B chain	Cryab	27.8054	28.401	28.0843	27.9422	28.127	28.2665	28.04	28.7413	28.98	29.4301	28.9913	28.7316	27.7469	27.6663	28.3613	28.7801	28.5564	27.2175	28.4557	29.108	28.8502	29.0412	28.6669	28.7895	28.1044	28.8191	28.0548	28.8186	2.88582e+08	4.73589e+08	2.78819e+08	4.73432e+08		0.609351	-0.714655	-0.714655	0.00612906	0.029745		0.588932	-0.763826		0.0163462	0.0563912
1681	P11499;E9Q3D6;E9PX27;D3Z1R1;E9Q0C3	Heat shock protein HSP 90-beta	Hsp90ab1	30.6018	31.9033	31.683	31.8209	31.6915	31.592	31.7298	32.4433	32.1226	32.4439	32.4416	32.4094	31.5089	32.092	31.5863	32.5265	32.3183	31.0287	32.2579	32.5193	32.4382	32.7313	32.7009	32.8611	31.5487	32.2651	31.8434	32.5848	3.14133e+09	5.16131e+09	3.8533e+09	6.4416e+09		0.60863	-0.716362	-0.716362	0.01047	0.0419287		0.598191	-0.741323		0.0134883	0.0501774
1046	D3YX62;O70252;D3YXN4;D3Z4A2	Heme oxygenase 2	Hmox2	24.3153	24.5781	24.2944	24.1959	24.2221	23.8143	24.1287	25.1179	24.7214	24.8348	25.4476	25.5014	24.814	25.2595	25.1528	25.2242	24.7327	23.7166	24.5449	25.0894	24.6385	25.666	25.3313	25.9729	24.2367	24.9586	24.8166	25.2072	1.97682e+07	3.26058e+07	2.95494e+07	3.87359e+07		0.606279	-0.721947	-0.721947	0.0112253	0.0437651		0.762844	-0.390539		0.264909	0.374271
1503	Q99LX0;A2A813;A2A817;A2A816;A2A815	Protein deglycase DJ-1	Park7	27.0074	27.0734	26.9444	27.3255	27.0501	27.1096	27.0127	27.9268	27.7731	28.0987	28.0811	27.9502	26.9254	26.791	27.1808	27.3114	27.7325	26.5254	27.4247	27.6898	27.6775	28.0442	27.4023	27.8341	27.0851	27.8071	27.0777	27.6788	1.42369e+08	2.34838e+08	1.41649e+08	2.14851e+08		0.606243	-0.722032	-0.722032	0.00201411	0.0140554		0.65929	-0.601014		0.0133181	0.0501764
1008	Q924U4;D3Z147;Q9WVC3	Caveolin;Caveolin-2	Cav2	24.0669	23.9676	24.9493	23.6487	24.1272	24.2117	24.4623	24.7288	24.5534	25.0199	25.1897	25.3763	21.0733	20.5481	21.2968	25.1894	24.4975	24.204	24.5125	25.512	25.0674	25.2357	25.0471	25.1458	24.1619	24.8884	22.8015	25.0867	1.87697e+07	3.10569e+07	7.31034e+06	3.56335e+07		0.604365	-0.726508	-0.726508	0.010394	0.0418192		0.205154	-2.28522		0.0221266	0.0671512
1468	P62880;D3Z1T4;D3Z1M1;E9QKR0;D3YZX3;P29387;A0A0A6YVN9;V9GWY1;E9PWM7	Guanine nucleotide-binding protein G(I)/G(S)/G(T) subunit beta-2	Gnb2	26.6143	27.4895	27.1086	26.8894	27.0332	26.7927	27.3811	27.6179	27.5604	27.8905	27.9878	27.8644	27.7267	28.3951	27.4693	27.8813	27.9262	26.6534	27.8296	28.2615	28.2369	28.3053	28.6108	28.9419	26.9879	27.717	27.6753	28.3644	1.331e+08	2.20627e+08	2.14338e+08	3.4556e+08		0.603281	-0.729098	-0.729098	0.000867099	0.00827598		0.620263	-0.689047		0.035798	0.0924825
947	B1AYG7;B1AYG6;Q9Z0T9	Integrin beta;Integrin beta-6	Itgb6	23.7634	23.5644	23.8689	23.7283	23.7696	23.5971	24.1655	24.5252	23.8814	25.2818	24.5881	24.225	24.2859	24.3197	23.8388	23.2812	24.002	23.6044	24.438	24.4856	23.9921	24.2406	24.4895	24.4747	23.7153	24.4445	23.8887	24.3534	1.37725e+07	2.28312e+07	1.55314e+07	2.14344e+07		0.603233	-0.729213	-0.729213	0.00492182	0.0258584		0.724603	-0.464737		0.0297143	0.0822047
1455	P19324;A0A140LHR4;A0A140LHK0	Serpin H1	Serpinh1	26.4839	27.978	27.6384	27.2955	27.4227	27.4828	27.7964	27.9838	27.9337	28.2377	28.4004	28.3413	27.7567	28.2445	27.5609	28.2043	27.2535	26.3485	28.6134	28.4188	28.4136	28.0231	28.3287	28.5259	27.3836	28.1155	27.5614	28.3872	1.75094e+08	2.90819e+08	1.98066e+08	3.51085e+08		0.602071	-0.731995	-0.731995	0.00910663	0.038021		0.564155	-0.825838		0.0202396	0.0640361
1591	E9PV24	Fibrinogen alpha chain;Fibrinopeptide A;Fibrinogen alpha chain	Fga	28.1654	28.9328	28.7311	28.3514	28.5401	27.6631	28.7742	28.9391	28.9226	29.4406	29.124	29.5855	28.8392	29.9436	28.9269	30.0254	29.6802	28.7922	29.3316	30.3104	28.9302	29.3457	31.4495	31.7434	28.3973	29.131	29.3679	30.1851	3.53543e+08	5.87902e+08	6.92829e+08	1.22077e+09		0.601364	-0.733689	-0.733689	0.00863798	0.0365518		0.567535	-0.817218		0.160465	0.257885
1293	Q9D0F9;A2CEK3	Phosphoglucomutase-1	Pgm1;Pgm2	25.5814	25.6724	25.4735	26.134	25.9698	25.3444	25.6418	26.6954	26.3767	27.0064	26.5512	26.3507	26.0032	26.4956	25.6301	25.7979	26.3383	25.6087	25.6126	26.5852	26.0935	26.7027	26.7145	27.0105	25.6959	26.437	25.979	26.4532	5.43549e+07	9.08534e+07	6.61378e+07	9.18742e+07		0.59827	-0.74113	-0.74113	0.00783563	0.0346057		0.719873	-0.474185		0.0948954	0.175106
1617	Q02788;D3Z7D5	Collagen alpha-2(VI) chain	Col6a2	28.7046	29.5967	29.2577	29.3308	29.1658	28.8841	29.801	29.726	29.6112	30.0783	30.0869	30.1089	29.3203	29.1749	29.5786	29.6337	30.0525	29.026	29.9651	29.3814	29.6354	29.5167	29.7312	30.1211	29.1566	29.902	29.4643	29.7252	5.98436e+08	1.00324e+09	7.407e+08	8.87495e+08		0.596503	-0.7454	-0.7454	0.000810417	0.0080268		0.834597	-0.260849		0.197005	0.302462
1605	P07901;B7ZC50;A2A6A2;B7ZC49	Heat shock protein HSP 90-alpha	Hsp90aa1	28.4636	29.7314	29.3459	29.4347	29.2423	29.2646	29.4971	30.1337	29.5854	30.3339	30.3373	30.0692	29.0936	29.8474	29.2395	30.0503	30.019	28.5581	29.7969	30.2535	30.1712	30.4355	30.5004	30.5736	29.2471	29.9928	29.468	30.2885	6.37157e+08	1.06838e+09	7.42575e+08	1.31145e+09		0.596378	-0.745701	-0.745701	0.00852143	0.0362371		0.566224	-0.820555	-0.820555	0.0128449	0.0488529
1675	P51885;CON__Q05443	Lumican	Lum	30.3508	31.1378	30.688	30.8405	30.7398	30.6293	31.0897	31.6472	31.3143	31.5099	31.6919	31.6082	30.9413	30.8224	31.0678	31.5128	31.5378	30.6541	31.2627	31.1243	31.1082	30.8935	31.4112	31.7443	30.731	31.4769	31.0894	31.2574	1.78222e+09	2.9887e+09	2.2847e+09	2.56688e+09		0.596319	-0.745845	-0.745845	0.000370362	0.00497095		0.890067	-0.168015		0.400147	0.515332
889	A0A286YCQ0;A0A286YDN0;E9Q6A3;E9QNA7;D3Z5J3;E9PYX6;A0A286YCI8;Q62417;A0A286YCN8	Sorbin and SH3 domain-containing protein 1	Sorbs1	23.5215	24.4903	24.1094	24.1361	23.6421	24.608	24.4643	25.0121	24.4759	24.8555	25.2817	24.9046	24.1437	25.0741	24.489	25.0088	24.5421	23.6317	24.5946	25.3125	24.8258	25.2811	26.4485	26.4343	24.0846	24.8324	24.4816	25.4828	1.779e+07	2.98734e+07	2.34254e+07	4.68903e+07		0.595511	-0.7478	-0.7478	0.00685241	0.0321518		0.499578	-1.00122		0.0284909	0.0795893
1530	Q9CQI3;D3YY93;D3Z2F6;D3YY16;Q9ERL7	Glia maturation factor beta	Gmfb	27.2859	28.1076	27.4244	27.737	27.5185	27.5466	27.7972	28.4757	28.1065	28.7254	28.4935	28.5331	27.5603	27.7237	27.9208	28.0713	28.2289	26.9556	28.1219	28.6129	28.4754	28.3614	28.2715	28.8292	27.6033	28.3552	27.7434	28.4454	2.03905e+08	3.43381e+08	2.24704e+08	3.65524e+08		0.593816	-0.751912	-0.751912	0.00202077	0.0140554		0.614744	-0.701941	-0.701941	0.00785255	0.0364613
558	Q80VB6;A0A0G2JGQ6;Q9JLM8;A0A0G2JGR9	Serine/threonine-protein kinase DCLK1	Dclk1	21.7623	23.2402	22.5628	22.6212	22.6909	22.5817	22.7574	23.2957	23.4828	23.6141	23.5378	23.3147	22.6881	22.8977	22.6577	23.022	23.0759	21.8178	23.2785	23.7643	23.5297	23.5722	24.1269	24.0234	22.5765	23.3338	22.6932	23.7158	6.25474e+06	1.05721e+07	6.78166e+06	1.37777e+07		0.591626	-0.757242	-0.757242	0.00823399	0.0357222		0.492218	-1.02263	-1.02263	0.00121416	0.0122127
1272	A2A6U3;Q80UG5;A2A6U5;A8Y5D3	Septin-9	2009-09-01	25.4648	26.378	26.3154	25.9675	26.0786	25.3381	26.327	26.6761	26.6234	27.0815	26.797	26.5865	25.8565	25.8176	26.0379	25.8593	26.8356	25.2069	26.668	26.8192	26.6942	27.1829	27.2535	27.0507	25.9237	26.6819	25.9356	26.9448	6.3654e+07	1.07661e+08	6.41796e+07	1.29176e+08		0.591244	-0.758173	-0.758173	0.00401929	0.0225658		0.49684	-1.00915	-1.00915	0.00170442	0.014457
1440	P26039;A2AIM2;F6SX70	Talin-1	Tln1	26.372	27.3965	27.4809	27.3415	27.126	26.988	27.2424	28.0207	27.8577	27.9344	27.9298	28.3078	28.3517	28.8252	27.0131	27.4891	28.0037	27.3086	27.7551	29.3192	28.1832	28.2787	29.7151	29.8292	27.1175	27.8821	27.8319	28.8467	1.45606e+08	2.47377e+08	2.38914e+08	4.8276e+08		0.588602	-0.764636	-0.764636	0.00591637	0.0289582		0.494892	-1.01481		0.050336	0.115149
1281	Q9DCD0	6-phosphogluconate dehydrogenase, decarboxylating	Pgd	25.5265	26.0829	25.7152	26.0685	25.8202	25.3922	26.0817	26.6353	26.3688	26.8818	26.5247	26.736	25.8476	26.6281	25.7834	26.6878	26.9643	25.4796	26.7669	27.1766	26.3349	26.8785	27.0995	27.4375	25.7676	26.5381	26.2318	26.949	5.71234e+07	9.74433e+07	7.88063e+07	1.29554e+08		0.586222	-0.770481	-0.770481	0.000812959	0.0080268		0.608291	-0.717166		0.0335309	0.0893117
1135	Q3U4F0;Q91V61	Sideroflexin-3	Sfxn3	24.767	25.6614	25.5	25.2629	25.5027	25.1137	25.8311	26.1074	25.6518	25.8993	26.005	26.9431	26.1754	26.387	25.2955	24.2406	26.0656	25.2116	26.1236	27.3867	26.6799	26.8029	27.6894	27.7603	25.3013	26.073	25.5626	27.0738	4.13471e+07	7.05901e+07	4.95586e+07	1.41264e+08		0.585735	-0.77168	-0.77168	0.0069662	0.0324581		0.350823	-1.51119	-1.51119	0.0049683	0.0270969
1573	A0A286YCQ5;O88322	Nidogen-2	Nid2	27.8728	28.2131	28.035	27.9614	27.7558	27.8108	28.5838	28.7769	28.1653	28.8427	28.8706	29.042	28.7654	28.5769	28.2367	28.6136	28.6344	28.3333	28.8566	28.5623	28.7216	28.6853	28.8984	29.1284	27.9415	28.7135	28.5267	28.8088	2.57767e+08	4.40185e+08	3.86727e+08	4.70229e+08		0.585587	-0.772044	-0.772044	0.0002951	0.00460892		0.822422	-0.282049		0.034017	0.0899095
878	P59325;Q8BVV6;A0A1Y7VKT5	Eukaryotic translation initiation factor 5	Eif5	23.4848	24.5657	24.1997	23.7648	23.8985	23.7732	24.1496	24.6972	24.5929	25.2248	24.581	25.0869	23.6398	24.9655	24.4113	24.8154	24.777	24.043	24.7325	25.2235	24.7442	25.0416	25.31	25.847	23.9478	24.7221	24.442	25.1498	1.61808e+07	2.76745e+07	2.27914e+07	3.72255e+07		0.584682	-0.774276	-0.774276	0.00582522	0.0287578		0.612254	-0.707797		0.0257963	0.0745713
1645	P07309	Transthyretin	Ttr	29.4661	30.0321	29.6988	29.4135	29.4995	29.3709	29.863	30.3614	30.3596	30.4225	30.5161	30.6101	29.1961	29.5081	30.0146	30.234	30.0254	29.0645	29.7626	30.0158	30.0817	30.2934	30.096	30.2573	29.5802	30.3554	29.6738	30.0845	8.02629e+08	1.37372e+09	8.56445e+08	1.13849e+09		0.584274	-0.775283	-0.775283	0.00035831	0.00485672		0.752265	-0.410687		0.0828281	0.160427
1123	Q3U4W8;P56399;D3Z4K7;D3YYA5	Ubiquitin carboxyl-terminal hydrolase;Ubiquitin carboxyl-terminal hydrolase 5	Usp5	24.715	25.7539	25.3045	25.6858	25.3822	25.4643	25.4648	26.3936	25.6363	26.5376	26.5146	26.4312	26.537	26.6294	25.7991	26.0145	25.5839	25.2831	25.8838	26.9705	26.6396	26.5856	27.626	27.5376	25.3843	26.163	25.9745	26.8738	4.37954e+07	7.51369e+07	6.5934e+07	1.2298e+08		0.582875	-0.778742	-0.778742	0.0104649	0.0419287		0.536137	-0.899326		0.025715	0.0744997
1606	Q01853	Transitional endoplasmic reticulum ATPase	Vcp	28.4652	29.6148	29.3952	29.4513	29.3261	29.1025	29.5501	30.1262	29.9317	30.0743	30.0692	30.279	29.8081	30.4352	29.2265	29.876	29.9445	29.099	29.858	30.4694	30.0148	30.2211	30.9872	31.1728	29.2259	30.0051	29.7315	30.4539	6.27857e+08	1.07754e+09	8.91424e+08	1.47071e+09		0.582678	-0.779229	-0.779229	0.00256894	0.0167176		0.606117	-0.722331		0.0347604	0.0911019
1640	P08207	Protein S100-A10	S100a10	29.3583	30.0061	29.7216	28.6507	29.8119	29.7889	29.8702	30.4592	30.3833	30.2754	30.5402	30.4961	29.2983	29.1736	29.7573	30.417	29.9738	29.0929	30.0725	30.3201	30.2103	30.3383	30.0022	30.1253	29.5562	30.3374	29.6188	30.1781	7.89436e+08	1.35665e+09	8.24414e+08	1.21485e+09		0.5819	-0.781156	-0.781156	0.00594613	0.0290212		0.678615	-0.559334		0.0292253	0.0813761
1453	P46460;G3UX86	Vesicle-fusing ATPase	Nsf	26.4579	27.0628	26.8105	26.814	26.9008	26.3375	26.9617	27.4323	27.3753	27.6348	27.8124	27.8547	27.4208	27.6799	27.0421	27.5002	27.7498	26.6925	27.5212	28.0986	28.0443	28.2587	28.541	28.7606	26.7306	27.5119	27.3475	28.2041	1.11355e+08	1.9138e+08	1.70776e+08	3.09222e+08		0.581851	-0.781279	-0.781279	0.00126977	0.0104376		0.552277	-0.856537	-0.856537	0.00532307	0.0285782
1012	A0A1Y7VM54;Q9D1D4	Transmembrane emp24 domain-containing protein 10	Tmed10	24.0919	25.295	25.1736	24.8004	25.294	24.8062	25.1609	26.0001	25.9417	25.9647	25.7763	25.3108	24.9661	25.1337	25.1625	25.7235	25.6649	24.527	25.9475	26.116	25.4729	25.9778	25.9542	26.7106	24.9102	25.6924	25.1963	26.0298	3.15288e+07	5.42234e+07	3.84447e+07	6.85106e+07		0.581462	-0.782243	-0.782243	0.00851894	0.0362371		0.561149	-0.833544	-0.833544	0.00673574	0.032875
1628	Q62261;A0A0A0MQG2;Q68FG2	Spectrin beta chain, non-erythrocytic 1	Sptbn1	28.9199	30.0364	29.8158	29.7343	29.5316	29.2957	29.7816	30.5358	30.0992	30.5305	30.4228	30.6804	31.0632	31.5288	29.7589	30.4159	30.5306	30.0044	30.4171	31.7368	30.7593	30.8253	32.2565	32.4006	29.5556	30.3417	30.5503	31.3993	7.89095e+08	1.36071e+09	1.57237e+09	2.8322e+09		0.579914	-0.78609	-0.78609	0.00425923	0.0233781		0.555175	-0.848986		0.0804698	0.157278
1557	P31725	Protein S100-A9	S100a9	27.6193	27.7233	27.6018	27.7336	27.5923	27.9585	28.0288	28.4183	28.3611	28.7803	28.8981	28.4778	28.8026	28.5568	28.0536	28.4135	28.5172	27.8935	27.9826	28.5093	28.5098	28.1487	28.1649	30.6739	27.7048	28.4941	28.3729	28.6649	2.18763e+08	3.78069e+08	3.47607e+08	4.2558e+08		0.578633	-0.789278	-0.789278	0.000206889	0.00358464		0.816783	-0.291976		0.51592	0.621564
440	A0A0R4J1E3;Q9QXS6;F7CPL2	Drebrin	Dbn1	20.9049	21.1345	21.7986	22.2489	21.7604	21.7607	22.2025	22.2708	22.0195	22.7575	22.2998	22.8097	21.8628	22.1624	21.7214	22.3774	21.9997	21.2068	23.3023	22.4625	22.696	22.5678	22.817	23.4578	21.6013	22.3933	21.8884	22.8839	3.18165e+06	5.50881e+06	3.88212e+06	7.73993e+06		0.577557	-0.791965	-0.791965	0.00788465	0.0347329		0.50157	-0.995477	-0.995477	0.00167419	0.0144536
1100	P70168	Importin subunit beta-1	Kpnb1	24.5862	24.2248	25.4018	24.9256	25.0573	24.8612	25.1266	26.033	25.1995	25.4144	25.8163	26.2272	26.4245	26.7356	25.3278	25.2367	24.8669	25.5194	25.4767	27.038	26.0489	25.8582	27.3942	27.5915	24.8428	25.6362	25.6852	26.5679	3.00906e+07	5.2151e+07	5.39513e+07	9.94816e+07		0.576991	-0.793379	-0.793379	0.00960594	0.0394809		0.542325	-0.88277		0.0890296	0.167756
1639	P29699	Alpha-2-HS-glycoprotein	Ahsg	29.343	29.603	29.4363	29.0929	29.2574	29.4759	30.0193	29.9066	30.0417	30.1647	30.4982	30.3441	29.8073	29.5303	29.9679	30.0559	29.972	29.2132	29.3083	29.39	29.5222	29.4158	29.757	29.8636	29.3681	30.1624	29.7578	29.5428	6.92907e+08	1.2017e+09	9.07774e+08	7.82133e+08		0.576607	-0.79434	-0.79434	4.59678e-05	0.00146246		1.16064	0.214918		0.210374	0.315103
1474	P06745;A0A0U1RP97;A0A0U1RQ72;CON__Q3ZBD7;A0A0U1RQ18	Glucose-6-phosphate isomerase	Gpi	26.6818	27.1797	26.5919	26.6879	26.7909	26.32	26.9351	27.74	27.299	27.5396	27.7021	27.804	27.2946	27.7831	27.1152	27.1895	27.4957	26.7191	27.3901	27.8243	27.6258	27.9987	28.0841	28.4337	26.7087	27.5033	27.2662	27.8928	1.09678e+08	1.90248e+08	1.61415e+08	2.49209e+08		0.576501	-0.794604	-0.794604	0.00119057	0.0100759		0.647707	-0.626588		0.0135826	0.0501787
1081	P09671	Superoxide dismutase [Mn], mitochondrial	Sod2	24.5094	24.7507	24.9803	25.49	25.3691	24.5469	25.7077	25.7571	25.7657	26.1559	25.4859	25.5515	19.7109	21.004	18.4925	24.3164	24.8743	24.2879	25.5056	25.7025	25.5694	25.893	25.6193	25.5943	24.9411	25.7373	22.1143	25.6474	3.22117e+07	5.59377e+07	4.54023e+06	5.2556e+07		0.57585	-0.796236	-0.796236	0.00219255	0.0149912		0.0863884	-3.53302	-3.53302	0.0100936	0.0430827
447	Q9DBB8	Trans-1,2-dihydrobenzene-1,2-diol dehydrogenase	Dhdh	20.9347	21.1641	21.5517	20.4694	21.5787	21.0473	21.3276	22.3365	22.0297	21.3909	22.3531	22.0958	21.2968	22.1689	20.5544	20.9386	21.3368	20.2239	22.0745	22.634	22.2415	21.6557	23.0062	22.824	21.1243	21.9223	21.0866	22.406	2.28589e+06	3.97425e+06	2.22683e+06	5.55741e+06		0.575173	-0.797931	-0.797931	0.00992439	0.0403076		0.400697	-1.31942	-1.31942	0.00347851	0.0219958
902	Q9QZ06;Q8C5G6;A9JEI5;F7AT44	Toll-interacting protein	Tollip	23.5671	24.9388	24.6096	24.1023	24.3557	24.6806	24.4695	25.1669	25.1806	25.4055	25.6678	25.1629	24.3192	24.6065	24.2785	24.6849	25.3295	23.92	25.4432	25.7904	25.4137	25.4086	25.6922	25.8099	24.3757	25.1755	24.5231	25.593	2.17676e+07	3.7896e+07	2.41096e+07	5.06134e+07		0.574404	-0.799862	-0.799862	0.0111087	0.0437056		0.476347	-1.06991	-1.06991	0.000480839	0.00694186
813	Q8BGQ7	Alanine--tRNA ligase, cytoplasmic	Aars	23.1842	24.5133	23.8202	24.4037	23.878	23.9013	24.4934	24.8276	24.1007	25.2054	24.9466	24.9427	24.2859	25.0811	23.7833	20.4517	23.7802	23.6046	25.4207	25.3386	25.2023	25.3738	26.0601	26.2306	23.9501	24.7527	23.4978	25.6044	1.62072e+07	2.82695e+07	1.1845e+07	5.10128e+07		0.573311	-0.80261	-0.80261	0.00981302	0.0399497		0.232196	-2.10658	-2.10658	0.0105013	0.0440394
1512	P14602;D3YZ06	Heat shock protein beta-1	Hspb1	27.0913	28.2054	27.6159	27.8861	27.7698	27.9253	27.8781	28.738	28.6477	28.673	28.6564	28.751	27.8562	28.0912	27.6242	28.3902	28.1963	26.8989	28.0176	28.5494	28.231	28.4622	28.6132	28.913	27.749	28.5574	27.8428	28.4644	2.25567e+08	3.95027e+08	2.40728e+08	3.70372e+08		0.571017	-0.808394	-0.808394	0.00283685	0.0179841		0.649963	-0.62157		0.0334817	0.0893117
1391	P12970;A0A140T8L3;A0A140T8L1;V9GX35	60S ribosomal protein L7a	Rpl7a	26.0504	27.4096	27.2737	27.0908	27.5009	27.7573	27.8952	28.0913	27.8731	28.192	27.9158	27.9852	26.3337	26.8137	27.0387	27.392	27.8361	26.2872	27.8771	27.979	27.9306	28.0717	27.8138	27.9166	27.1805	27.9921	26.9502	27.9315	1.52101e+08	2.66969e+08	1.29667e+08	2.55982e+08		0.569731	-0.811648	-0.811648	0.008591	0.0364428		0.50655	-0.981224	-0.981224	0.00279588	0.0195257
925	V9GXG0;Q8R3P0;B0QZP3;D6RJ20	Aspartoacylase	Aspa	23.6654	24.8962	24.6014	24.4602	24.4889	24.7543	24.8315	25.47	24.9268	25.4273	25.5008	25.5806	25.2757	25.638	25.1388	25.6121	25.229	24.3415	24.9761	25.7727	25.5205	25.9413	25.9932	26.0755	24.4777	25.2895	25.2058	25.7132	2.33632e+07	4.1011e+07	3.87002e+07	5.50105e+07		0.569681	-0.811774	-0.811774	0.00415642	0.0231091		0.703505	-0.507367		0.07489	0.151188
1140	O88531;B1B0P8;B1B0P9	Palmitoyl-protein thioesterase 1	Ppt1	24.8028	25.8244	25.4181	24.9291	25.5517	24.938	25.7475	26.1827	25.7064	26.6775	25.998	26.0249	24.6619	25.6715	24.3665	22.2668	26.3527	25.2738	25.7491	25.3094	25.5345	26.0172	26.087	26.3535	25.244	26.0561	24.7655	25.8418	3.97383e+07	6.97718e+07	2.85209e+07	6.01386e+07		0.569546	-0.812115	-0.812115	0.00435605	0.0237578		0.474253	-1.07627		0.102409	0.184421
1693	P05064;A6ZI44;D3YWI1;A0A0U1RPN8;D3YV98;A0A0U1RPT5;D3Z510;Q9CPQ9;A6ZI46;A6ZI47	Fructose-bisphosphate aldolase A;Fructose-bisphosphate aldolase	Aldoa;Aldoart1	31.2099	31.338	31.0411	31.6439	31.5838	31.1459	31.3767	32.4257	32.136	32.6274	32.204	32.0702	31.3931	31.6154	30.9816	31.4571	31.7519	30.7448	31.5167	32.3419	31.7497	32.3919	32.0637	32.2187	31.3271	32.14	31.324	32.0471	2.69402e+09	4.73267e+09	2.68821e+09	4.43749e+09		0.569238	-0.812895	-0.812895	0.00230422	0.0154196		0.605795	-0.723099	-0.723099	0.00665257	0.0326546
852	P59017	Bcl-2-like protein 13	Bcl2l13	23.3669	23.1046	23.4401	22.8942	23.4034	23.9851	23.991	23.9355	23.7407	24.5306	24.5218	24.3828	24.0794	24.8879	23.3692	24.1358	23.8017	23.7007	23.6889	24.8753	24.0641	24.0256	25.396	25.1228	23.3657	24.1837	23.9958	24.5288	1.0809e+07	1.9056e+07	1.67283e+07	2.42048e+07		0.567223	-0.818012	-0.818012	0.002491	0.0163341		0.691117	-0.532999		0.16205	0.259945
1652	P17182;Q6PHC1;B1ARR7;B0QZL1;B1ARR6;A0A0N4SUW8	Alpha-enolase	Eno1	29.748	30.8199	30.2471	30.1432	30.3329	30.107	30.4659	31.1793	31.0445	31.18	31.2324	31.2132	30.2938	30.5037	30.1985	30.8089	31.0434	29.7195	30.9213	31.2949	31.0287	31.3413	31.2909	31.4713	30.233	31.0525	30.428	31.2247	1.26194e+09	2.22711e+09	1.44453e+09	2.50947e+09		0.566625	-0.819534	-0.819534	0.00136919	0.0108983		0.575632	-0.796782	-0.796782	0.00346337	0.0219958
1074	Q62465	Synaptic vesicle membrane protein VAT-1 homolog	Vat1	24.4868	25.1375	25.1147	24.5198	24.4679	24.4206	25.1446	25.5847	25.5308	25.1908	26.0896	25.6032	23.7987	24.8617	24.8092	25.2563	26.0722	24.8147	25.6221	25.5212	24.6962	26.1039	26.2062	26.1426	24.6912	25.5239	24.9355	25.7154	2.70896e+07	4.82468e+07	3.20868e+07	5.50933e+07		0.56148	-0.832694	-0.832694	0.00171992	0.0125737		0.582407	-0.7799		0.0685998	0.142165
1327	P51437	Cathelin-related antimicrobial peptide	Camp	25.7444	26.1436	25.6597	25.2963	25.637	25.0346	26.3299	25.9084	26.4631	26.1417	26.7547	26.9553	26.8255	26.9157	26.6934	27.3975	27.378	26.6773	26.885	26.3053	26.2794	26.3778	26.3951	26.9919	25.5859	26.4255	26.9812	26.5391	5.03656e+07	9.01302e+07	1.32483e+08	9.75133e+07		0.558809	-0.839573	-0.839573	0.00359792	0.0210246		1.35862	0.442141		0.0380483	0.0959869
1268	Q8BFR5;A0A0U1RNQ6;A0A0U1RPC4	Elongation factor Tu, mitochondrial	Tufm	25.4328	26.139	25.9623	25.92	25.9874	26.1349	26.1446	27.0024	26.3921	27.1308	27.0752	26.8726	25.7899	25.9793	25.8909	25.6928	26.2826	25.352	26.3427	26.9155	26.8781	26.8919	27.1332	27.1912	25.9294	26.7696	25.8313	26.8921	6.39042e+07	1.14408e+08	5.97017e+07	1.24545e+08		0.558566	-0.8402	-0.8402	0.00162554	0.0121888		0.479358	-1.06082	-1.06082	0.000127747	0.00335809
1082	G3UZI2;A0A0R4J259;G3UXJ6;G3UZ48;G3V018;Q7TMK9;G3UWM1;G3UY67;G3XA76;G3UYK7	Heterogeneous nuclear ribonucleoprotein Q	Syncrip	24.5098	26.0834	25.8275	25.676	25.8035	25.7565	26.0639	26.5721	26.4933	26.7078	26.6353	26.2623	25.291	25.7325	25.6022	26.8173	26.2363	24.891	26.4387	26.7777	26.4882	26.866	26.5682	26.9326	25.6095	26.4558	25.7617	26.6786	5.11937e+07	9.20411e+07	5.68918e+07	1.0741e+08		0.556205	-0.846311	-0.846311	0.00664849	0.0315544		0.529668	-0.91684	-0.91684	0.0105442	0.0440394
1432	P06728	Apolipoprotein A-IV	Apoa4	26.3063	25.8246	25.8393	25.6799	25.8715	25.8624	25.8983	26.7233	26.8259	27.2828	27.1954	26.5464	25.204	26.4598	26.6594	26.7543	26.2169	25.0417	26.1708	26.9167	26.7823	26.9742	26.5915	26.7928	25.8973	26.7453	26.056	26.7047	6.24987e+07	1.12499e+08	6.97653e+07	1.09376e+08		0.555547	-0.848018	-0.848018	0.00338876	0.0203563		0.637851	-0.648709		0.0760386	0.151894
1554	A0A0A0MQA5;P68368;A0A087WQS4;A0A087WRB4;A0A087WSB0;A0A087WSL5;Q3UX10;A0A087WS35	Tubulin alpha-4A chain	Tuba4a	27.5901	27.8476	27.8591	27.9545	27.8873	27.5868	28.1588	28.4311	28.7451	28.7275	28.8364	28.92	28.5881	28.7266	27.8479	28.3732	28.6384	27.6752	28.9574	29.249	29.0612	29.2651	29.4448	29.3634	27.7876	28.6365	28.3082	29.2235	2.31681e+08	4.1729e+08	3.32376e+08	6.26823e+08		0.555205	-0.848909	-0.848909	8.38805e-05	0.00218343		0.530256	-0.91524	-0.91524	0.000867701	0.0102103
821	O35744	Chitinase-like protein 3	Chil3	23.224	23.701	23.6992	23.8435	23.0798	22.7382	24.3819	24.1014	24.7743	24.49	23.2437	24.3989	25.0799	23.8164	24.2215	24.5922	26.1216	24.7494	24.5927	24.2785	23.734	23.7452	24.015	25.0235	23.3809	24.2317	24.7635	24.2315	1.09236e+07	1.97005e+07	2.84805e+07	1.96969e+07		0.554486	-0.850776	-0.850776	0.0124793	0.0467662		1.44593	0.532001		0.197524	0.302466
1631	Q04857	Collagen alpha-1(VI) chain	Col6a1	29.0037	29.8387	29.6924	29.4322	29.6614	29.1893	30.0753	30.2682	30.1875	30.487	30.4575	30.4852	29.6864	29.6128	29.8417	30.2145	30.6032	29.3212	30.2699	30.0537	29.7946	29.8909	30.2755	30.5911	29.4696	30.3268	29.88	30.146	7.43438e+08	1.34671e+09	9.88028e+08	1.18807e+09		0.552039	-0.857157	-0.857157	0.00019287	0.00345157		0.831626	-0.265993		0.259422	0.368792
1009	Q9WVK4	EH domain-containing protein 1	Ehd1	24.0674	24.3907	24.9228	24.7286	25.0576	24.663	24.9494	25.4974	24.7446	25.8983	26.0424	25.8445	25.4925	25.2464	24.5933	25.3644	25.3382	23.9233	25.0608	26.2849	25.4799	25.9492	26.0312	26.5096	24.6384	25.4961	24.993	25.8859	2.61147e+07	4.73246e+07	3.33925e+07	6.20067e+07		0.551821	-0.857727	-0.857727	0.00881775	0.0371296		0.538531	-0.892898		0.0225141	0.0676211
1168	P80313;A0A0N4SV00	T-complex protein 1 subunit eta	Cct7	24.9195	25.3477	26.0161	25.5768	25.9568	25.5662	25.7879	26.4979	26.1594	26.7452	26.7461	26.5939	26.066	26.3172	25.8738	26.1299	25.9596	25.0696	26.5231	26.7813	26.561	26.8443	27.339	27.6479	25.5639	26.4217	25.9027	26.9494	4.96007e+07	8.98956e+07	6.2731e+07	1.29596e+08		0.551759	-0.857889	-0.857889	0.00354134	0.0208357		0.484052	-1.04677	-1.04677	0.00216013	0.0165182
1499	A2AE89;P10649;F6Y363;D3YVP8;A2AE91;Q8R5I6	Glutathione S-transferase Mu 1	Gstm1	26.9646	27.5097	27.2184	27.3315	27.3568	27.4601	27.5511	28.125	27.8659	28.6243	28.5978	28.2279	26.874	27.1184	27.4118	27.6504	27.7139	26.6223	27.5505	28.0917	28.0228	28.4439	28.1453	28.5854	27.3068	28.1653	27.2318	28.1399	1.66027e+08	3.01031e+08	1.57612e+08	2.95777e+08		0.551528	-0.858493	-0.858493	0.00104083	0.00926805		0.532875	-0.908132	-0.908132	0.00284826	0.0196519
1353	E9PYH2;Q91V12	Cytosolic acyl coenzyme A thioester hydrolase	Acot7	25.8584	26.8229	26.1169	26.1438	26.2854	26.0883	26.7331	27.2051	27.2634	27.359	26.9607	26.948	26.0547	26.3409	26.0252	26.3258	26.4229	25.8628	27.1065	27.4447	27.0164	27.4105	27.7405	27.7836	26.2193	27.0782	26.1721	27.417	7.81255e+07	1.41696e+08	7.56088e+07	1.79204e+08		0.551362	-0.858929	-0.858929	0.00038817	0.00503191		0.421914	-1.24498	-1.24498	1.29754e-05	0.000969205
1104	O89053;G3UYK8	Coronin-1A	Coro1a	24.5916	25.5927	25.6909	25.4355	25.1621	24.6284	25.8053	26.1108	25.5732	26.2857	26.1044	26.386	26.4733	26.7739	25.6921	26.0355	26.5289	25.4951	26.1556	26.5405	26.1567	26.6091	26.8994	27.3198	25.1835	26.0442	26.1665	26.6135	3.81066e+07	6.91986e+07	7.53162e+07	1.02676e+08		0.550685	-0.8607	-0.8607	0.00400222	0.0225658		0.733532	-0.447069		0.13685	0.22669
1252	Q3UGX2;E9Q397;P15508	Spectrin beta chain, erythrocytic	Sptb	25.3604	25.9328	25.7415	25.6256	25.3492	25.109	25.751	26.4292	25.8237	26.9647	26.6469	26.6678	26.8275	27.856	25.7859	26.3715	26.5003	25.783	25.975	27.8455	27.0513	27.1783	28.2584	28.7011	25.5197	26.3805	26.5207	27.5016	4.81072e+07	8.73646e+07	9.62773e+07	1.90024e+08		0.550649	-0.860796	-0.860796	0.004374	0.0237802		0.50666	-0.980912		0.082468	0.15991
1538	P17183;A0A0N4SUX5;D3Z6E4;D3Z2S4;D3YVD3;A0A0N4SUI6	Gamma-enolase;Enolase	Eno2	27.4202	28.2584	27.9659	27.7467	27.7281	27.7853	27.9998	28.6879	28.3686	29.0759	29.1517	28.8062	28.1063	28.3111	28.003	28.1297	28.7135	27.7249	28.359	29.1841	28.9128	28.9038	29.2329	29.4525	27.8174	28.6817	28.1647	29.0075	2.3653e+08	4.30572e+08	3.00909e+08	5.39673e+08		0.549338	-0.864233	-0.864233	0.00219894	0.0149912		0.557576	-0.84276	-0.84276	0.00214161	0.0165182
1584	P14873	Microtubule-associated protein 1B;MAP1B heavy chain;MAP1 light chain LC1	Map1b	28.0919	29.1121	28.8906	28.9973	28.7917	28.7818	29.0334	29.7836	29.1742	30.0266	29.8868	29.9633	29.3393	29.8458	29.0764	29.2826	29.5721	28.6774	29.2926	29.9258	29.9234	29.9932	30.2179	30.3534	28.7776	29.6446	29.2989	29.951	4.60166e+08	8.39311e+08	6.60472e+08	1.03792e+09		0.548266	-0.867053	-0.867053	0.00349807	0.0207231		0.636343	-0.652123		0.0149183	0.0534183
1517	P19783;M0QWX7;D6RG40	Cytochrome c oxidase subunit 4 isoform 1, mitochondrial	Cox4i1	27.1537	27.9253	27.7354	27.808	27.9225	27.4949	27.9522	28.6517	28.8449	28.6312	28.6103	28.6004	27.5385	28.116	27.3413	28.0292	28.315	27.3716	28.4794	29.0807	28.5499	29.0446	29.2142	29.3883	27.6733	28.5484	27.7853	28.9595	2.14042e+08	3.92587e+08	2.31314e+08	5.2201e+08		0.545209	-0.875119	-0.875119	0.00053278	0.0060617		0.443121	-1.17423	-1.17423	0.000419114	0.00648007
1186	A0A1L1SV25;P57780;E9Q2W9;A0A1L1SVJ6;D3Z0L8	Alpha-actinin-4	Actn4	25.0194	26.2806	26.0445	25.6659	25.5886	25.6536	26.1891	26.8545	25.9516	27.0032	26.9306	26.6098	26.1117	26.957	25.7025	26.5929	25.7831	25.6268	26.2461	27.3521	26.7358	27.163	27.5828	27.7886	25.7087	26.5898	26.129	27.1447	5.48409e+07	1.01001e+08	7.33872e+07	1.48381e+08		0.542975	-0.881041	-0.881041	0.00536829	0.0273671		0.494585	-1.01571	-1.01571	0.00998319	0.0429852
1189	P51150;A0A0N4SVR6;A0A0N4SVG9	Ras-related protein Rab-7a	Rab7a	25.0542	26.0705	25.5547	25.524	25.6482	24.7052	25.757	26.5518	26.4938	26.3685	26.2199	26.5186	25.6593	26.2347	24.7407	26.1916	25.8632	21.2524	26.3173	26.6732	26.3176	26.7479	26.9696	27.1475	25.4261	26.3183	24.9903	26.6955	4.50845e+07	8.36729e+07	3.33297e+07	1.08681e+08		0.538818	-0.89213	-0.89213	0.00315304	0.0194155		0.306676	-1.70521		0.0566954	0.125196
1345	H7BX99;P19221	Prothrombin;Prothrombin;Activation peptide fragment 1;Activation peptide fragment 2;Thrombin light chain;Thrombin heavy chain	F2	25.8188	26.0616	25.6627	25.3303	25.2551	24.7686	26.2239	26.1652	25.6342	27.1263	26.5153	26.6054	26.1631	26.1197	26.1258	26.5624	25.921	25.8413	25.2964	26.3535	25.6134	25.906	26.4067	26.5485	25.4828	26.3784	26.1222	26.0207	4.68923e+07	8.72336e+07	7.30406e+07	6.80808e+07		0.537548	-0.895535	-0.895535	0.0091528	0.0380739		1.07285	0.101451		0.665567	0.749341
1424	D3YTY9;A0A0R4J038;O08677;D3Z2B2;Q6S9I0;Q6S9I2;Q6S9I3	Kininogen-1;Kininogen-1 heavy chain;Bradykinin;Kininogen-1 light chain	Kng1	26.2761	26.1742	26.0622	25.9633	26.0395	25.8857	26.4433	27.0979	26.5317	27.5206	27.3684	26.8157	26.0497	26.2056	26.4211	26.4693	26.8567	25.9811	26.4189	26.5036	26.3066	26.4328	26.8896	27.1585	26.0668	26.9629	26.3306	26.6183	7.02911e+07	1.30812e+08	8.43919e+07	1.03018e+08		0.537344	-0.896083	-0.896083	0.000789001	0.00793534		0.819197	-0.287718		0.158756	0.255856
1592	P40142;A0A286YE28;E0CY51	Transketolase	Tkt	28.1669	28.8792	28.9519	28.5383	28.7441	28.6857	29.102	29.6069	29.2454	29.7639	29.8083	29.8232	29.5336	29.9902	28.7584	29.2432	29.1922	28.5979	29.6009	30.0762	29.7035	30.0443	30.1986	30.2584	28.661	29.5583	29.2193	29.9803	4.24451e+08	7.90551e+08	6.24991e+08	1.0592e+09		0.536905	-0.897262	-0.897262	0.000383171	0.00503191		0.590061	-0.761063	-0.761063	0.00881885	0.0392507
1518	A0A0J9YUZ4;P63158;A0A0J9YUD8;D3YVC6;D3YZ18;P30681	High mobility group protein B1	Hmgb1	27.1596	27.9881	27.8458	27.5588	28.0976	27.8467	28.2142	28.7509	28.6931	28.9001	28.752	28.57	26.4744	25.2495	27.0747	28.0842	28.2169	26.9817	28.4325	28.6102	28.5451	28.8222	28.494	28.4319	27.7494	28.6467	27.0136	28.556	2.2564e+08	4.20266e+08	1.35485e+08	3.94647e+08		0.536898	-0.897281	-0.897281	0.000351476	0.00485672		0.343306	-1.54243	-1.54243	0.00657168	0.0324211
1207	A0A0G2JGX4;Q8VCE0;Q6PIC6;Q9WV27;Q9Z1W8;Q91WH7;E9QNX7;Q64436	Sodium/potassium-transporting ATPase subunit alpha-3	Atp1a3	25.1632	25.6429	25.6483	25.1571	25.1293	24.7472	25.9821	26.1346	25.9037	25.9974	26.1236	26.7412	26.7182	26.6439	24.5252	25.7619	26.3598	25.31	26.2729	28.0785	26.6836	26.9729	28.9509	29.0376	25.248	26.1471	25.8865	27.6661	3.98481e+07	7.43128e+07	6.20315e+07	2.12968e+08		0.536221	-0.8991	-0.8991	0.000739878	0.00752137		0.291272	-1.77956		0.0140738	0.0513351
1438	P05201;F7ALS6	Aspartate aminotransferase, cytoplasmic	Got1	26.3438	26.196	26.0443	25.7679	26.3414	25.9492	26.4515	26.9905	26.8854	27.7356	26.9627	27.0925	26.8841	26.7193	26.208	25.7425	26.5037	25.9114	26.6976	27.099	27.2863	27.4023	27.4578	27.4328	26.1071	27.0197	26.3282	27.2293	7.22803e+07	1.36065e+08	8.42504e+07	1.57338e+08		0.531219	-0.912621	-0.912621	0.000827035	0.00804364		0.535473	-0.901113	-0.901113	0.0021514	0.0165182
1655	P99024	Tubulin beta-5 chain	Tubb5	29.8295	30.9498	30.2285	30.2828	30.0536	30.0449	30.5356	31.3315	31.3151	30.9943	31.2781	31.4103	30.7437	30.9422	30.4856	30.7703	31.2051	30.0515	31.564	31.6533	31.3555	31.592	31.8147	31.923	30.2315	31.1442	30.6997	31.6504	1.26066e+09	2.37315e+09	1.74398e+09	3.37076e+09		0.531217	-0.912628	-0.912628	0.00134244	0.0107772		0.517385	-0.950689	-0.950689	0.000376936	0.00641164
658	Q60737;A2ANR6	Casein kinase II subunit alpha	Csnk2a1	22.4025	23.5899	23.5966	22.9113	23.4633	23.0335	23.4553	24.2258	24.5117	24.2375	24.2323	23.8148	22.7413	21.2253	22.9218	23.9453	24.151	20.5457	24.044	23.9426	24.0571	24.4807	24.1595	25	23.1662	24.0796	22.5884	24.2807	9.41277e+06	1.77284e+07	6.30646e+06	2.03801e+07		0.530944	-0.913369	-0.913369	0.00415609	0.0231091		0.309442	-1.69226		0.0199698	0.0638165
694	Q3TRH2;Q9D8W5;B1AT36	26S proteasome non-ATPase regulatory subunit 12	Psmd12	22.5964	23.1912	23.0981	23.2041	23.34	23.164	23.3669	24.1341	24.0266	24.2956	24.2888	23.9752	23.2676	23.376	23.1411	23.3008	23.5605	22.4954	23.7356	24.116	24.0893	23.7185	24.6033	24.5097	23.099	24.0145	23.1902	24.1287	8.98429e+06	1.69472e+07	9.57085e+06	1.8343e+07		0.530135	-0.915567	-0.915567	0.000391764	0.00503191		0.521772	-0.938509	-0.938509	0.0013518	0.0126907
1698	Q62000	Mimecan	Ogn	31.4328	31.4137	31.7046	31.4467	31.7496	32.0494	32.0424	32.8094	31.8716	32.8538	32.9691	32.7459	31.9287	31.7092	32.0862	32.0264	32.4268	31.3718	32.3519	32.225	32.2195	31.8864	32.6629	32.6706	31.6328	32.5487	31.9249	32.336	3.32984e+09	6.28248e+09	4.07702e+09	5.42146e+09		0.530019	-0.915883	-0.915883	0.00174377	0.01265		0.752015	-0.411167		0.0561858	0.125196
1142	P50247;A2ALT5	Adenosylhomocysteinase	Ahcy	24.8071	26.0854	25.3447	26.261	25.5315	25.9348	26.0163	26.9877	26.4795	26.6772	26.6846	26.6172	26.0388	26.6799	25.865	26.6151	26.2731	25.2297	26.9779	27.2897	26.8298	26.9663	27.3562	27.4558	25.6607	26.5771	26.1169	27.1459	5.30462e+07	1.00115e+08	7.27746e+07	1.48506e+08		0.529855	-0.916332	-0.916332	0.00509989	0.0263111		0.490046	-1.02901	-1.02901	0.0017186	0.014457
1633	P09411;S4R2M7	Phosphoglycerate kinase 1;Phosphoglycerate kinase	Pgk1	29.1006	29.4694	29.2794	29.0582	29.2499	28.9959	29.6583	30.2327	30.0712	30.2565	30.2023	30.2376	29.7416	29.4872	28.8678	29.6216	29.765	28.5991	29.7664	30.3167	30.0331	30.2869	30.3289	30.4182	29.1922	30.1098	29.3471	30.1917	6.1339e+08	1.15865e+09	6.82877e+08	1.22633e+09		0.529402	-0.917564	-0.917564	1.53754e-05	0.000797008		0.556844	-0.844654	-0.844654	0.00373243	0.0229832
1180	Q9D1Q6	Endoplasmic reticulum resident protein 44	Erp44	24.9909	26.2734	26.5365	26.6326	26.7112	26.4281	26.8591	27.343	26.7514	27.6518	27.3559	27.1239	25.8925	26.5676	26.4029	26.9419	27.1127	25.9033	26.9559	26.5815	26.8406	27.1254	27.2524	27.3704	26.2621	27.1808	26.4701	27.0211	8.04788e+07	1.52141e+08	9.29618e+07	1.36191e+08		0.528974	-0.918731	-0.918731	0.0111694	0.0437107		0.682585	-0.550919		0.0442409	0.106006
1532	P10126;D3Z3I8;D3YZ68	Elongation factor 1-alpha 1	Eef1a1	27.3238	27.9095	27.7403	27.7655	27.6909	27.9813	27.997	28.6912	28.2606	29.4418	28.9046	28.6347	28.1724	28.245	27.7725	28.0325	28.1883	27.2101	28.5286	28.9462	28.8957	29.1092	28.9987	29.0615	27.7352	28.655	27.9368	28.9233	2.23427e+08	4.22677e+08	2.56932e+08	5.09079e+08		0.5286	-0.919751	-0.919751	0.00226336	0.0153694		0.504701	-0.986499	-0.986499	0.000293662	0.00566866
1502	Q9CWS0;D3YU15	N(G),N(G)-dimethylarginine dimethylaminohydrolase 1	Ddah1	26.9899	27.4941	26.7743	27.4604	27.1666	27.1815	27.3721	28.3195	27.8423	28.5283	28.3815	28.1726	26.6495	26.6544	27.1324	27.4435	27.9987	26.505	27.8301	28.1943	28.0251	28.3036	28.1307	28.2867	27.1778	28.1027	27.0639	28.1284	1.51821e+08	2.88245e+08	1.40298e+08	2.93423e+08		0.526708	-0.924925	-0.924925	0.00121701	0.010197		0.478143	-1.06449	-1.06449	0.00154891	0.0137021
1506	P20918	Plasminogen;Plasmin heavy chain A;Activation peptide;Angiostatin;Plasmin heavy chain A, short form;Plasmin light chain B	Plg	27.0367	26.5685	26.6495	26.1226	26.1811	26.1891	27.162	27.323	26.8596	27.9707	27.6107	27.3742	27.4499	27.2649	26.9015	27.3874	27.0111	27.0141	27.1428	27.3723	27.478	27.4845	27.7886	27.6688	26.4579	27.3834	27.1715	27.4891	9.21788e+07	1.7507e+08	1.51157e+08	1.88389e+08		0.526524	-0.925428	-0.925428	0.00148436	0.0115391		0.802367	-0.317666		0.0353399	0.0921478
946	P62761	Visinin-like protein 1	Vsnl1	23.7623	24.5971	23.9321	24.35	23.7022	23.6853	23.9901	25.1882	24.7327	25.0746	25.5053	25.0907	22.5605	23.005	23.0092	24.2952	24.9736	22.7198	24.1228	25.2239	25.082	25.304	25.4578	25.7031	24.0048	24.9303	23.4272	25.1489	1.68334e+07	3.19717e+07	1.12796e+07	3.72032e+07		0.526509	-0.925469	-0.925469	0.00570111	0.0283531		0.303188	-1.72172	-1.72172	0.00362916	0.0224277
1555	Q6GT24;D3Z0Y2;O08709;Q8BG37;A0A0A6YXQ7	Peroxiredoxin-6	Prdx6	27.5937	27.856	27.8898	27.7839	27.5238	27.5461	27.9141	28.6738	28.4032	29.0094	28.8992	28.8476	27.2322	27.5199	27.711	28.0191	28.3716	27.252	28.5373	28.7486	28.6586	28.7786	28.8296	29.1362	27.6989	28.6246	27.6843	28.7815	2.1787e+08	4.13858e+08	2.15679e+08	4.61416e+08		0.526438	-0.925664	-0.925664	0.000420947	0.00518193		0.467429	-1.09718	-1.09718	0.000273521	0.00540126
1596	B1AXW5;B1AXW6;P35700;B1AXW4	Peroxiredoxin-1	Prdx1	28.1991	29.0738	28.4009	28.837	28.7474	28.5645	29.1586	29.5411	29.2772	29.7066	29.7342	29.9917	28.2699	28.578	28.8885	29.4206	29.1646	28.2451	29.65	29.6187	29.3996	29.6214	29.6703	30.0056	28.6371	29.5683	28.7611	29.6609	4.1748e+08	7.96034e+08	4.54951e+08	8.48839e+08		0.524451	-0.931121	-0.931121	0.000422276	0.00518193		0.535968	-0.899781	-0.899781	0.00169366	0.014457
1546	P99029;G3UZJ4;H3BJQ7	Peroxiredoxin-5, mitochondrial	Prdx5	27.4668	27.3967	27.7466	27.8419	27.8266	27.7017	28.0655	28.5006	28.3538	29.1037	28.8899	28.654	27.6894	27.9271	27.9204	28.1324	28.1687	27.2248	28.3818	28.4239	28.4605	28.4766	28.5718	28.8517	27.6634	28.5946	27.8438	28.5277	2.12574e+08	4.05353e+08	2.4089e+08	3.86992e+08		0.524416	-0.931217	-0.931217	0.000277779	0.0043782		0.622466	-0.683932	-0.683932	0.00153199	0.0137021
1418	Q8QZT1	Acetyl-CoA acetyltransferase, mitochondrial	Acat1	26.2143	26.645	26.7992	26.9378	27.0855	26.6505	26.9246	27.7343	27.2686	28.3277	27.9177	27.7629	26.862	26.942	26.6713	26.9293	26.7803	26.1563	27.372	27.7869	27.6937	27.9125	27.8195	28.2532	26.722	27.656	26.7235	27.8063	1.10696e+08	2.11483e+08	1.10811e+08	2.34709e+08		0.52343	-0.933931	-0.933931	0.00272376	0.0173956		0.472121	-1.08277	-1.08277	7.5053e-05	0.00271795
1525	P13020;A0A0J9YUQ8;CON__Q3SX14;A0A0J9YUJ8;A6PWS5	Gelsolin	Gsn	27.2178	27.9756	27.5546	27.8045	27.4734	27.3101	28.0651	28.7813	28.2241	28.5326	28.5351	28.806	28.3141	28.7101	27.8961	28.3487	28.2479	27.5886	28.2484	29.0608	28.8717	29.0808	29.1798	29.4946	27.556	28.4907	28.1843	28.9894	1.97323e+08	3.77187e+08	3.05006e+08	5.32925e+08		0.523144	-0.93472	-0.93472	0.000253478	0.00403218		0.572325	-0.805094	-0.805094	0.006187	0.0312625
1647	E9Q616;G5E8K8		Ahnak	29.6306	30.9273	30.5902	30.6465	30.3672	30.2109	30.6275	31.4683	31.2469	31.5745	31.5768	31.493	31.1054	31.8249	30.5242	31.5174	31.1812	30.2043	31.2891	31.6231	31.4277	31.6189	31.8515	32.074	30.3955	31.3312	31.0596	31.6474	1.41238e+09	2.70162e+09	2.23801e+09	3.36364e+09		0.52279	-0.935698	-0.935698	0.00266353	0.0172083		0.665355	-0.587804		0.0565872	0.125196
900	A0A1Y7VL93;P63321;F6QC68;Q9JIW9	Ras-related protein Ral-A;Ras-related protein Ral-B	Rala;Ralb	23.5592	23.5388	23.5837	23.59	23.1456	23.4507	23.6025	25.0099	24.1194	24.7504	25.0608	23.9399	23.6831	23.8828	24.0413	24.5962	24.1257	23.1043	24.7162	24.4417	24.3781	24.8067	25.2851	24.2859	23.478	24.4138	23.9056	24.6523	1.16839e+07	2.23509e+07	1.57144e+07	2.6368e+07		0.522748	-0.935811	-0.935811	0.00466883	0.0249101		0.595963	-0.746706		0.0144566	0.0524936
1213	Q99LD8;G3UZR0;O08972	N(G),N(G)-dimethylarginine dimethylaminohydrolase 2	Ddah2	25.1928	26.1302	25.3503	25.6051	25.436	24.803	25.6992	26.22	25.7945	26.791	26.7424	26.9078	25.9534	24.9899	25.0566	26.04	26.1276	25.1339	25.7979	25.7554	26.2292	27.5614	26.7191	26.7462	25.4196	26.3592	25.5502	26.4682	4.48804e+07	8.60802e+07	4.91345e+07	9.28381e+07		0.521379	-0.939594	-0.939594	0.00757923	0.0338774		0.529249	-0.917981		0.0277117	0.0785622
1520	Q99KI0	Aconitate hydratase, mitochondrial	Aco2	27.1888	28.0237	27.949	28.0939	28.0324	27.752	28.2324	28.9176	28.9019	28.86	28.8108	28.9625	28.4461	29.0439	27.5573	28.129	28.3465	27.9564	28.5984	29.6017	28.9427	29.355	29.8486	30.0648	27.84	28.7809	28.2465	29.4019	2.40253e+08	4.6122e+08	3.18456e+08	7.0933e+08		0.520907	-0.940903	-0.940903	0.000358574	0.00485672		0.448954	-1.15536	-1.15536	0.00357667	0.0223444
955	Q61696;P17879	Heat shock 70 kDa protein 1A;Heat shock 70 kDa protein 1B	Hspa1a;Hspa1b	23.82	25.3864	24.4103	24.4816	23.8202	23.9025	24.4788	25.6675	25.6863	25.1391	25.1542	25.352	24.0744	24.8046	24.6243	25.3292	25.1893	23.6812	25.1423	25.5111	25.3881	25.5262	26.1578	26.5465	24.3035	25.2463	24.6172	25.712	2.07054e+07	3.98014e+07	2.57338e+07	5.49645e+07		0.520219	-0.942809	-0.942809	0.0119052	0.0455144		0.468189	-1.09484	-1.09484	0.0089696	0.0397159
1688	E9Q035;Q921I1;F7CJN9;F7BAE9;D3YYR8;E9Q2Q7;CON__Q29443;CON__Q0IIK2;CON__Q2HJF0;E9Q939	Serotransferrin	Gm20425;Tf	30.8958	30.5857	30.6115	30.5115	30.1271	30.1141	30.9503	31.4055	31.1759	31.6428	31.7831	31.5596	31.2011	30.8113	30.9434	31.2692	31.4745	31.0247	31.2041	31.1931	31.1279	31.2865	31.4283	31.5311	30.4743	31.4195	31.1207	31.2952	1.49166e+09	2.87227e+09	2.33484e+09	2.63504e+09		0.51933	-0.945276	-0.945276	0.000330719	0.0048562		0.886075	-0.174499		0.166475	0.265556
624	D3Z568;F6Y6V5;D3YX99;D3Z6W9;Q9CQH3	NADH dehydrogenase [ubiquinone] 1 beta subcomplex subunit 5, mitochondrial	Ndufb5	22.1881	23.1128	22.7808	22.6433	22.8706	23.1288	22.7674	23.7397	23.3813	23.8758	23.828	24.8176	22.1069	21.7474	23.889	23.8639	22.5799	21.7919	22.9831	24.3557	24.5326	23.6323	25.0137	24.6023	22.7874	23.735	22.6632	24.1866	7.23929e+06	1.39617e+07	6.64198e+06	1.9094e+07		0.518511	-0.947553	-0.947553	0.0119868	0.0455603		0.347856	-1.52344	-1.52344	0.0128318	0.0488529
1187	Q9R069;D3YTK7	Basal cell adhesion molecule	Bcam	25.0225	25.8198	25.7713	25.9626	25.7668	25.2938	26.0474	26.699	25.9022	26.5388	26.9628	27.1748	25.809	26.24	25.9905	26.5843	26.6206	25.6824	26.3176	26.3925	26.4847	26.6794	27.0445	27.2189	25.6061	26.5542	26.1545	26.6896	5.10753e+07	9.85362e+07	7.46941e+07	1.08235e+08		0.518341	-0.948028	-0.948028	0.00379606	0.0218115		0.690111	-0.5351		0.0353747	0.0921478
978	P49722;Q8BKE0	Proteasome subunit alpha type-2	Psma2	23.9082	24.3117	24.7604	24.6306	25.1049	25.2684	24.5692	25.6177	25.5873	25.8953	26.1675	25.8485	24.0971	24.2246	24.2506	24.4847	24.7421	23.4626	25.1747	26.067	25.7599	25.4427	26.1104	26.0155	24.664	25.6143	24.2103	25.7617	2.65831e+07	5.13647e+07	1.94097e+07	5.68905e+07		0.517537	-0.950267	-0.950267	0.0110343	0.0437056		0.341177	-1.55141	-1.55141	6.0714e-05	0.00248349
1301	P60843	Eukaryotic initiation factor 4A-I	Eif4a1	25.6246	26.6764	26.5501	26.6763	26.6786	26.348	26.8091	27.5184	27.3198	27.9084	27.4271	27.303	25.6054	26.3788	26.152	26.791	27.1984	24.99	27.4634	27.8189	27.3486	27.9297	27.6511	28.0109	26.4257	27.3809	26.186	27.7038	9.01399e+07	1.74778e+08	7.6341e+07	2.18607e+08		0.51574	-0.955283	-0.955283	0.00159122	0.0120961		0.349215	-1.51781	-1.51781	0.00129994	0.0124896
553	P10518	Delta-aminolevulinic acid dehydratase	Alad	21.7024	22.5318	22.112	22.2449	22.1227	21.9258	22.4403	23.2224	22.9971	23.1104	23.6035	23.0135	19.8954	22.2079	22.1286	22.0433	19.325	21.5358	23.3038	23.1729	23.0296	23.118	24.4427	24.9104	22.1066	23.0645	21.1893	23.6629	4.5159e+06	8.77246e+06	2.39125e+06	1.32816e+07		0.514782	-0.957966	-0.957966	0.000554583	0.00618684		0.180043	-2.47359	-2.47359	0.00229632	0.0170783
1622	P14152;B1ATQ3	Malate dehydrogenase, cytoplasmic	Mdh1	28.8156	29.5134	28.781	29.0862	29.1519	28.9477	29.2227	30.0625	30.2111	30.2317	30.1867	30.1408	29.1204	29.2268	28.9514	29.498	29.5723	28.6674	29.9432	29.9295	30.15	30.3514	30.2791	30.3809	29.0493	30.0093	29.1727	30.1724	5.55538e+08	1.08065e+09	6.05142e+08	1.20999e+09		0.514077	-0.959943	-0.959943	0.000571872	0.00629792		0.500121	-0.999652	-0.999652	9.86266e-05	0.00302572
1620	P08249;A0A0G2JF23;A0A0G2JGY4	Malate dehydrogenase, mitochondrial	Mdh2	28.7886	29.4614	29.5086	29.3738	29.8327	29.179	29.6221	30.6334	30.3367	30.2736	30.4659	30.5915	29.3659	29.9023	29.0973	29.6914	29.8925	28.945	30.1299	30.6055	30.3244	30.7359	30.5708	30.9693	29.3574	30.3205	29.4824	30.556	6.8777e+08	1.34089e+09	7.50042e+08	1.57857e+09		0.512922	-0.963189	-0.963189	0.00093492	0.0087293		0.475141	-1.07357	-1.07357	0.000402619	0.00642493
1340	E9QNU1;E9Q7Q8;Q8R2G4;E9Q1U7;F6RER8;A0A0R4J1M9;A0A0R4J1Q4;A0A0R4J1N4;E9Q9Q8;E9Q8Z0;E9Q7Z7;E9Q630;F6W3A0;E9Q984;F6Z2C7	Ecto-ADP-ribosyltransferase 3	Art3	25.7955	26.366	25.7916	26.2036	26.4011	26.2357	26.4383	27.2402	26.8167	27.1476	27.2693	27.6613	26.6428	26.2681	26.4881	26.7256	26.9955	26.0141	27.4561	27.1338	27.2041	27.0501	27.3853	27.7958	26.1323	27.0956	26.5224	27.3375	7.35517e+07	1.43409e+08	9.63889e+07	1.69594e+08		0.512881	-0.963304	-0.963304	0.000831165	0.00804364		0.56835	-0.815149	-0.815149	0.00109407	0.0118215
1274	Q9R1Q8	Transgelin-3	Tagln3	25.4701	26.4741	26.0908	26.1497	25.6443	25.5256	26.4302	27.0068	26.8498	26.906	26.9684	26.9891	25.6511	25.4908	26.0603	26.4611	26.5094	25.6894	26.884	26.2792	26.3787	27.4399	26.9913	27.3758	25.8924	26.8584	25.977	26.8915	6.22877e+07	1.21669e+08	6.60481e+07	1.24493e+08		0.511943	-0.965944	-0.965944	0.000431206	0.00521699		0.530538	-0.914472	-0.914472	0.00644595	0.0321885
1105	Q9ERS2	NADH dehydrogenase [ubiquinone] 1 alpha subcomplex subunit 13	Ndufa13	24.5949	25.8312	25.6636	26.1852	26.1946	25.7233	25.7058	26.6626	26.7717	27.2291	27.0095	26.6146	25.113	25.4121	25.8226	26.2566	26.291	25.2203	26.302	26.8901	26.4947	27.1868	26.9957	27.2089	25.6988	26.6655	25.6859	26.8463	5.44633e+07	1.06445e+08	5.39803e+07	1.20658e+08		0.511655	-0.966756	-0.966756	0.01308	0.048222		0.447383	-1.16042	-1.16042	0.00119819	0.0122127
761	P70232	Neural cell adhesion molecule L1-like protein;Processed neural cell adhesion molecule L1-like protein	Chl1	22.9171	23.3009	22.8747	23.2828	23.4383	22.9586	24.2797	24.1505	23.7629	23.812	24.2298	24.3416	19.6029	20.3324	20.456	19.9403	23.4709	20.0059	24.1584	21.8326	24.0766	24.1094	24.0011	20.1449	23.1287	24.0961	20.6347	23.0538	9.17153e+06	1.79326e+07	1.62805e+06	8.70752e+06		0.511445	-0.96735	-0.96735	4.32759e-05	0.00140279		0.18697	-2.41912		0.0228687	0.0683276
1459	Q5SXR6;Q68FD5;F6Z1R4	Clathrin heavy chain;Clathrin heavy chain 1	Cltc	26.5234	27.9619	27.8954	27.8593	27.4457	27.1623	28.0931	28.6219	28.2516	28.3462	28.5667	28.7759	28.9197	29.2612	27.579	28.0595	28.3362	27.8995	28.7773	30.324	29.0754	29.0018	30.6362	30.8104	27.4747	28.4426	28.3425	29.7709	1.86511e+08	3.64809e+08	3.40367e+08	9.16054e+08		0.511255	-0.967885	-0.967885	0.00319239	0.0195475		0.371558	-1.42834	-1.42834	0.0106302	0.0442197
895	Q6PDL0;A0A1D5RMC1;A0A1D5RM94	Cytoplasmic dynein 1 light intermediate chain 2	Dync1li2	23.5503	24.3344	24.2364	24.1023	23.1546	23.7674	24.471	25.0604	24.7235	24.8609	24.8319	25.0086	24.9415	25.1233	24.2354	24.8449	24.9046	23.9711	25.2711	25.7728	25.17	25.2289	25.8977	26.1653	23.8576	24.8261	24.6701	25.5843	1.52e+07	2.97433e+07	2.66962e+07	5.03091e+07		0.511039	-0.968494	-0.968494	0.000794457	0.00793534		0.530644	-0.914185	-0.914185	0.00466222	0.0260902
1684	P52480;A0A1L1SU37;A0A1L1SQV8;A0A1L1SSN6;A0A1L1STV8;A0A1L1SUV0;A0A1L1ST52;A0A1L1SVH2;E9Q509;G3X925;P53657	Pyruvate kinase PKM	Pkm	30.7143	31.075	30.9512	30.8209	30.942	30.736	31.4369	31.9851	31.6411	32.1602	31.8456	32.0257	31.3373	31.3728	30.8653	31.4099	31.598	30.673	31.565	32.1003	32.0137	32.2651	32.3384	32.5044	30.8733	31.8491	31.2094	32.1312	1.96687e+09	3.86845e+09	2.48291e+09	4.70374e+09		0.50844	-0.975852	-0.975852	1.31695e-05	0.000754176		0.527858	-0.921778	-0.921778	0.00089991	0.0105
1537	F8WIR1;P18242;A0A1B0GT66;F6Y6L6	Cathepsin D	Ctsd	27.4186	28.2319	28.1106	28.1457	28.0611	28.0511	28.041	29.1256	28.5928	29.5948	29.4096	29.1126	27.887	28.2243	28.5676	28.8269	28.9567	28.0676	28.4791	28.5575	28.3118	28.9239	28.4802	28.9877	28.0032	28.9794	28.4217	28.6234	2.69027e+08	5.29253e+08	3.59568e+08	4.13515e+08		0.508314	-0.976208	-0.976208	0.00396701	0.0224928		0.86954	-0.201675		0.353304	0.469796
1644	P16125;D3Z7F0;A0A0N4SVV8;D3YVR7;D3YZE4;P00342	L-lactate dehydrogenase B chain;L-lactate dehydrogenase	Ldhb	29.4469	29.7832	29.4895	29.7667	29.5623	29.3	29.9665	30.6273	30.6576	30.4864	30.6407	30.8306	29.8183	29.8458	29.3902	30.1985	30.2847	29.1513	30.4157	30.7957	30.7614	31.0117	30.9356	30.9028	29.5581	30.5349	29.7815	30.8038	7.90451e+08	1.55564e+09	9.22816e+08	1.87444e+09		0.50812	-0.97676	-0.97676	4.95391e-05	0.00146738		0.492317	-1.02234	-1.02234	0.000464268	0.00684448
459	Q8R570	Synaptosomal-associated protein 47	Snap47	21.0313	21.9429	21.4931	21.3028	21.6176	21.6207	22.2918	22.3852	22.6028	22.566	22.8704	22.1541	22.316	22.9666	21.6864	22.0743	22.5927	19.3238	22.5694	23.1723	22.6768	22.5952	23.8543	23.6138	21.5014	22.4784	21.8266	23.0803	2.96867e+06	5.84344e+06	3.71938e+06	8.86885e+06		0.508035	-0.977	-0.977	0.000141059	0.00302571		0.419375	-1.25369		0.0552607	0.123646
823	P61082;F7CDT0;F6WMC0;G5E919	NEDD8-conjugating enzyme Ubc12	Ube2m	23.2466	23.5754	23.217	23.8354	22.3744	23.0436	23.5242	24.3439	23.6297	24.8396	24.629	24.2841	23.2306	23.5773	23.7735	24.2598	24.1054	22.792	24.1803	24.2322	24.1877	24.2088	24.7632	24.5484	23.2154	24.2084	23.6231	24.3534	9.73935e+06	1.93846e+07	1.292e+07	2.14347e+07		0.502426	-0.993016	-0.993016	0.00750949	0.0338617		0.602763	-0.730338		0.0138996	0.050876
1192	Q9DCJ5	NADH dehydrogenase [ubiquinone] 1 alpha subcomplex subunit 8	Ndufa8	25.0824	26.8721	26.2593	26.7748	26.5395	25.8742	26.6334	27.373	27.1922	27.5387	27.4115	27.2366	26.2435	26.2641	26.455	26.9266	26.8674	26.4674	27.415	27.3185	26.7628	27.3171	27.351	27.5097	26.2337	27.2309	26.5373	27.279	7.89099e+07	1.57513e+08	9.73943e+07	1.62854e+08		0.500973	-0.997195	-0.997195	0.00814343	0.0355087		0.598045	-0.741673	-0.741673	0.000978175	0.0109837
1179	Q99JY0;D3YXU1	Trifunctional enzyme subunit beta, mitochondrial;3-ketoacyl-CoA thiolase	Hadhb	24.9902	26.7506	26.4261	26.6362	26.4428	26.484	26.6534	27.2611	27.1003	27.7076	27.547	27.4569	26.4008	26.4097	26.4933	26.4481	26.8455	25.597	27.0593	27.5637	27.3266	27.4305	27.6275	27.8999	26.2883	27.2877	26.3658	27.4846	8.19548e+07	1.63841e+08	8.64733e+07	1.87794e+08		0.500209	-0.999398	-0.999398	0.00850718	0.0362371		0.460468	-1.11883	-1.11883	0.000273241	0.00540126
605	B1AR28;P50544	Very long-chain specific acyl-CoA dehydrogenase, mitochondrial	Acadvl	22.0796	22.9688	23.3045	23.3496	23.3633	23.0648	23.1074	24.0086	24.4689	24.1406	24.0156	24.3867	23	23.5546	22.3822	23.417	23.7212	22.2871	23.8722	25.0518	24.1377	24.3432	25.2734	25.4047	23.0218	24.0213	23.0603	24.6805	8.51619e+06	1.70267e+07	8.7469e+06	2.68888e+07		0.500168	-0.999516	-0.999516	0.00527906	0.0270729		0.325299	-1.62016	-1.62016	0.00120175	0.0122127
1060	P68037	Ubiquitin-conjugating enzyme E2 L3	Ube2l3	24.388	23.6671	24.2083	25.1702	24.5096	24.4692	24.8875	25.6633	24.86	26.0856	25.639	25.2839	23.8105	23.9606	24.5487	24.5782	23.9467	23.9279	24.7999	25.4059	25.4418	25.0359	25.3706	25.4553	24.4021	25.4032	24.1288	25.2516	2.21696e+07	4.43744e+07	1.83434e+07	3.99465e+07		0.499603	-1.00115	-1.00115	0.00502565	0.026172		0.459199	-1.12281	-1.12281	8.70842e-05	0.00283878
1388	G3UVV4;P17710;D3YYR4;D3Z365;B4YB29;D3Z105;E9Q5B5;Q91W97;O08528	Hexokinase;Hexokinase-1	Hk1	26.021	27.1308	26.9577	27.1393	26.9763	26.7186	27.3319	27.9049	27.109	28.1122	28.2262	28.2944	27.7758	28.0821	26.9095	27.4922	27.4705	26.7561	27.6068	28.7039	27.955	28.1371	29.0271	29.1676	26.8239	27.8297	27.4144	28.4329	1.18797e+08	2.38555e+08	1.78874e+08	3.62377e+08		0.497986	-1.00582	-1.00582	0.00356138	0.0208821		0.493613	-1.01855	-1.01855	0.0112488	0.045365
1158	Q05816	Fatty acid-binding protein, epidermal	Fabp5	24.8703	25.6059	25.4219	25.2799	25.0656	25.5437	25.4319	26.453	26.5511	26.8238	26.4263	26.1387	25.3344	20.3424	25.2375	25.8797	25.8896	24.8728	26.1624	26.3153	26.0959	26.5555	26.2521	26.7849	25.2979	26.3041	24.5927	26.361	4.12501e+07	8.28584e+07	2.53016e+07	8.61898e+07		0.497839	-1.00625	-1.00625	0.00132066	0.0107531		0.293557	-1.76829		0.0699369	0.14424
1375	P48962;Q3V132	ADP/ATP translocase 1	Slc25a4	25.9796	26.7295	26.3859	27.4246	26.9318	26.6162	26.8924	27.9752	27.5211	27.8511	27.9353	27.9316	26.9111	27.0086	26.5802	26.964	27.0523	26.0143	27.4208	28.5466	27.7941	28.327	28.3856	28.8627	26.6779	27.6845	26.7551	28.2228	1.07365e+08	2.15701e+08	1.13261e+08	3.13265e+08		0.497749	-1.00651	-1.00651	0.00341946	0.020398		0.361551	-1.46773	-1.46773	0.000282276	0.0055108
1616	P21550;Q5SX59;Q5SX60;J3QPZ9;Q5SX61	Beta-enolase;Enolase	Eno3	28.6929	28.2562	27.6867	28.399	28.9671	27.9841	28.5616	29.7514	29.5693	29.602	29.1951	29.3513	27.7626	27.8458	27.4944	28.1345	28.421	27.4765	27.6	29.0806	28.5863	29.344	28.6373	28.7353	28.331	29.3384	27.8558	28.6639	3.37665e+08	6.78818e+08	2.42902e+08	4.25305e+08		0.497431	-1.00743	-1.00743	0.00294648	0.0185423		0.571123	-0.808127		0.0181012	0.0597482
1636	B1B0C7;E9PZ16;Q05793	Basement membrane-specific heparan sulfate proteoglycan core protein;Endorepellin;LG3 peptide	Hspg2	29.1691	29.6272	29.5988	29.4174	29.4906	29.1503	30.3017	30.3664	29.9309	30.8163	30.5909	30.4951	30.1299	29.9878	29.7106	29.89	29.8068	29.9344	30.6485	30.3356	30.3647	30.3389	30.8269	30.9519	29.4089	30.4169	29.9099	30.5778	7.12788e+08	1.43349e+09	1.00874e+09	1.60259e+09		0.497239	-1.00799	-1.00799	4.85288e-05	0.00146268		0.629443	-0.667852	-0.667852	0.00034071	0.00616147
1194	Q9CZ13;A0A0A6YW82;A0A0A6YWX6	Cytochrome b-c1 complex subunit 1, mitochondrial	Uqcrc1	25.0865	26.4102	26.0191	26.0909	26.4755	25.6171	26.3734	27.2362	27.1198	26.6106	27.1825	27.251	26.4275	26.7405	25.7059	26.5249	26.6363	25.8352	26.7738	27.8847	27.2601	27.5577	28.2395	28.219	25.9499	26.9622	26.3117	27.6558	6.48178e+07	1.30751e+08	8.32938e+07	2.11456e+08		0.495736	-1.01236	-1.01236	0.00319724	0.0195475		0.393906	-1.34407	-1.34407	0.00102841	0.0113257
1540	Q564E2;P06151;A0A1B0GSX0;A0A1B0GSR9;D3YZQ9;A0A1B0GT41;A0A1B0GQX5;A0A1B0GSL7;A0A1B0GRC1;A0A1B0GRS2;A0A1B0GRW9;A0A1B0GS79	L-lactate dehydrogenase;L-lactate dehydrogenase A chain	Ldha	27.4317	27.709	27.435	28.2213	27.692	27.2768	27.9536	28.9879	28.4896	28.8471	28.7437	28.832	27.6314	27.968	27.2155	28.1717	28.451	27.1027	28.0105	28.9539	28.4309	28.9592	28.9433	29.3016	27.6276	28.6423	27.7567	28.7666	2.0737e+08	4.18989e+08	2.26778e+08	4.56664e+08		0.494929	-1.01471	-1.01471	0.000589511	0.00640775		0.496598	-1.00985	-1.00985	0.00580585	0.0300725
1657	P18760;F8WGL3	Cofilin-1	Cfl1	29.8371	30.2075	30.3334	29.8891	30.3936	30.4324	30.6085	31.0495	30.9885	31.7756	31.4622	31.3029	29.7026	29.6805	30.2568	29.9669	30.4636	29.4422	30.9549	31.3571	31.2735	31.1691	31.2093	31.58	30.1822	31.1979	29.9188	31.2573	1.21826e+09	2.46317e+09	1.01496e+09	2.56677e+09		0.494589	-1.0157	-1.0157	0.000427055	0.0052034		0.395424	-1.33853	-1.33853	2.10334e-05	0.00124062
1184	K4DI58;Q99N28	Cell adhesion molecule 3	Cadm3	25.0175	24.901	25.1588	25.0687	25.2101	24.9105	25.4343	25.9285	25.9067	26.7861	26.3188	26.0491	24.7989	24.71	25.5649	25.4405	25.4951	25.0719	25.9607	25.908	26.1412	25.9497	25.7483	26.2448	25.0444	26.0706	25.1802	25.9921	3.46042e+07	7.04739e+07	3.80193e+07	6.67438e+07		0.491022	-1.02614	-1.02614	0.000326421	0.00483441		0.56963	-0.811904	-0.811904	0.000694029	0.00870322
1264	Q9D8N0	Elongation factor 1-gamma	Eef1g	25.4227	26.4902	26.8159	26.606	26.7385	26.7877	27.0071	27.6833	26.8401	28.0598	27.7771	27.6835	27.1639	27.7801	26.33	26.6388	26.7262	26.5319	27.0777	27.8129	27.6256	27.6649	28.0034	28.3811	26.4768	27.5085	26.8618	27.7609	9.33948e+07	1.90933e+08	1.21959e+08	2.27439e+08		0.489149	-1.03165	-1.03165	0.00532926	0.027249		0.536229	-0.899079	-0.899079	0.00913091	0.0402228
935	P10630;E9Q561;Q8BTU6	Eukaryotic initiation factor 4A-II;Eukaryotic initiation factor 4A-II, N-terminally processed	Eif4a2	23.7141	23.9665	24.4232	24.4496	25.249	24.3818	25.1856	25.9308	25.3579	26.035	24.4908	25.374	23.9474	24.6867	23.9498	23.9927	25.3879	23.6405	25.7216	25.8481	25.5734	25.5093	25.5357	26.1024	24.364	25.3957	24.2675	25.7151	2.15926e+07	4.41441e+07	2.01949e+07	5.50819e+07		0.48914	-1.03168	-1.03168	0.00803356	0.0352984		0.366633	-1.44759	-1.44759	0.000428242	0.00648007
1425	Q8BMS1	Trifunctional enzyme subunit alpha, mitochondrial;Long-chain enoyl-CoA hydratase;Long chain 3-hydroxyacyl-CoA dehydrogenase	Hadha	26.2777	27.3814	27.2971	27.3467	27.1771	26.917	27.5489	28.2771	28.0278	28.2097	28.3646	28.161	27.6674	27.9833	26.9225	27.2817	27.6718	26.8398	28.1416	29.1069	28.2305	28.3324	29.285	29.601	27.0662	28.0982	27.3944	28.7829	1.40517e+08	2.87336e+08	1.76418e+08	4.61871e+08		0.489033	-1.032	-1.032	0.000594505	0.00640775		0.381963	-1.3885	-1.3885	0.00133431	0.0126456
402	S4R2J8;S4R1B8;S4R270;D3Z6Q9	Bridging integrator 2	Bin2	20.7402	19.4345	21.0036	20.9071	20.6783	20.466	21.0441	21.5098	20.8664	21.7094	21.7376	22.5772	21.1147	20.5191	21.6388	22.0013	21.6446	20.0794	20.1885	22.2047	21.6105	21.5913	21.5343	21.9353	20.5383	21.5741	21.1663	21.5108	1.52276e+06	3.12207e+06	2.35336e+06	2.98804e+06		0.487742	-1.03581	-1.03581	0.0123768	0.0466302		0.787593	-0.344477		0.42642	0.538669
943	G3UXX3;Q91XH5;Q64105;G3UZ79	Sepiapterin reductase	Spr	23.752	24.8672	24.3602	24.8729	23.5207	23.3745	24.3521	25.5434	25.6143	24.913	25.3555	25.2045	25.4401	25.4048	24.9744	24.479	25.3897	24.2284	24.9844	25.6585	25.2243	25.9	25.842	26.0378	24.1246	25.1638	24.9861	25.6078	1.82902e+07	3.75885e+07	3.32323e+07	5.11355e+07		0.486591	-1.03922	-1.03922	0.0109777	0.0436568		0.649887	-0.621738		0.0461176	0.108982
750	Q3TQP6;P06801	Malic enzyme;NADP-dependent malic enzyme	Me1	22.8746	24.6445	23.5849	24.6702	23.9115	23.9211	24.3931	25.2988	25.084	24.9138	24.9841	25.17	23.9662	23.6161	23.4425	24.3968	24.2666	23.1984	24.5573	25.1305	24.8849	25.234	25.572	25.8326	23.9345	24.974	23.8144	25.2019	1.6032e+07	3.29542e+07	1.47521e+07	3.8594e+07		0.486494	-1.03951	-1.03951	0.00666607	0.0315544		0.382237	-1.38746	-1.38746	0.000433765	0.00648007
1470	Q8CI94;Q3UEJ6;Q9ET01	Glycogen phosphorylase, brain form	Pygb	26.6403	27.5815	27.5301	27.4408	27.3377	27.0471	27.7121	28.4416	28.2203	28.4133	28.594	28.4415	27.7574	28.2253	27.276	27.7979	28.2053	27.0955	28.2863	29.0328	28.3014	28.7021	29.4819	29.6979	27.2629	28.3038	27.7262	28.9171	1.61049e+08	3.3135e+08	2.22038e+08	5.0688e+08		0.486037	-1.04086	-1.04086	0.000323679	0.00483441		0.438047	-1.19084	-1.19084	0.00314344	0.0207709
1089	P39053;A0A0J9YUE9;A0A0J9YUN4;D6RH60	Dynamin-1	Dnm1	24.5483	25.202	24.3988	24.68	24.8312	24.9593	25.5608	25.8285	25.5854	25.8907	26.1247	25.8904	25.3877	25.4003	25.1414	24.7026	25.8272	24.4761	25.9035	26.6335	26.292	26.5792	26.2835	26.8511	24.7699	25.8134	25.1559	26.4238	2.86083e+07	5.8967e+07	3.73828e+07	9.00249e+07		0.485157	-1.04348	-1.04348	3.25452e-05	0.00116485		0.415249	-1.26795	-1.26795	0.000407125	0.00642493
617	O55026	Ectonucleoside triphosphate diphosphohydrolase 2	Entpd2	22.1564	21.7664	21.9306	22.8276	22.185	22.0967	22.675	23.4076	22.8863	23.8519	23.4064	22.9999	22.5751	22.6094	22.2591	22.3511	22.6267	21.6738	23.4092	23.5995	23.1028	18.8979	23.6842	24.3478	22.1604	23.2045	22.3492	22.8402	4.6877e+06	9.6661e+06	5.34292e+06	7.50924e+06		0.484963	-1.04405	-1.04405	0.00106495	0.00936347		0.711513	-0.491039		0.562454	0.661846
1124	Q8BTS0;Q61656;S4R1I6	Probable ATP-dependent RNA helicase DDX5	Ddx5	24.7231	25.2704	25.7905	25.877	25.4912	25.5311	25.7832	26.7257	26.3826	26.8491	26.7912	26.4739	25.3167	26.1397	25.4105	26.0054	26.0702	20.007	26.0417	26.7594	26.0663	26.4719	26.8105	27.3272	25.4472	26.5009	24.8249	26.5795	4.5749e+07	9.49684e+07	2.972e+07	1.00283e+08		0.481728	-1.05371	-1.05371	0.00116316	0.00999152		0.296363	-1.75456		0.108196	0.191999
1323	Q6ZWZ6;F7AEH4;P63323;A0A1W2P7A1	40S ribosomal protein S12	Rps12	25.7288	26.0916	27.1512	25.7725	26.9013	26.5224	26.9559	27.2164	26.8995	27.7977	27.8752	27.7456	26.6955	26.9299	26.6572	27.7623	26.8646	26.053	27.3957	27.1329	26.7489	27.0936	28.4617	27.7889	26.3613	27.4151	26.8271	27.437	8.62064e+07	1.78961e+08	1.19057e+08	1.81697e+08		0.481704	-1.05378	-1.05378	0.00588163	0.0289531		0.655251	-0.60988		0.0997589	0.181299
1108	E9Q912;Q3TU36;E9Q6Q4;A0A0G2JGC8;A0A0G2JF70		Rap1gds1	24.6168	26.1308	25.1212	25.4965	25.5243	24.9483	25.9061	26.6341	25.4634	26.6074	26.7385	26.8618	24.4835	25.6298	23.6764	25.0349	26.3689	25.5309	26.9871	27.2232	26.9767	27.5107	27.7516	28.0429	25.3063	26.3686	25.1207	27.4154	4.14912e+07	8.66426e+07	3.64829e+07	1.78997e+08		0.478877	-1.06227	-1.06227	0.00686153	0.0321518		0.203819	-2.29464	-2.29464	0.000300697	0.00573996
331	Q9D5T0	ATPase family AAA domain-containing protein 1	Atad1	20.3977	21.7046	20.9223	21.7706	21.022	20.3319	21.8371	21.6032	22.2765	23.0216	21.8729	21.9362	21.2542	21.9554	20.8387	20.1353	19.4275	18.9153	22.002	22.4927	22.0394	21.4202	23.5487	23.5212	21.0249	22.0913	20.421	22.504	2.13362e+06	4.4682e+06	1.40393e+06	5.94829e+06		0.477513	-1.06639	-1.06639	0.00833021	0.035958		0.236022	-2.083	-2.083	0.00526679	0.0283647
647	P26040	Ezrin	Ezr	22.3228	23.4605	23.1752	22.6348	23.2439	23.3653	23.2922	24.2307	23.9349	24.2455	24.5736	24.3469	22.7936	23.3671	23.2088	23.2825	22.7253	22.6461	23.8065	24.1834	23.9721	23.9771	24.3304	24.9979	23.0337	24.104	23.0039	24.2112	8.5871e+06	1.8031e+07	8.41125e+06	1.94225e+07		0.47624	-1.07024	-1.07024	0.00207627	0.0143255		0.433068	-1.20734	-1.20734	0.000238414	0.00517595
1536	P70296;D3Z1V4;D6RHS6	Phosphatidylethanolamine-binding protein 1;Hippocampal cholinergic neurostimulating peptide	Pebp1	27.4173	27.9899	27.8151	28.0638	28.03	28.1602	28.4144	28.9835	29	29.6157	28.6848	29.2022	27.3038	27.6927	27.8145	27.8324	28.2236	26.9574	28.782	29.1363	29.2483	29.2595	29.142	29.3409	27.9127	28.9834	27.6374	29.1515	2.52677e+08	5.3074e+08	2.08777e+08	5.96311e+08		0.476085	-1.07071	-1.07071	0.000342408	0.00485672		0.350114	-1.5141	-1.5141	1.79238e-05	0.00117831
1253	Q9JLV1	BAG family molecular chaperone regulator 3	Bag3	25.3667	26.207	26.0893	25.9166	25.9312	26.1418	26.3075	27.2343	26.7598	27.1024	27.2509	27.4478	26.6633	27.4229	26.1792	27.0561	26.856	25.9986	26.8114	26.9207	27.1367	27.3216	27.3835	27.3649	25.9421	27.0171	26.696	27.1565	6.44691e+07	1.35818e+08	1.08718e+08	1.49593e+08		0.474673	-1.07499	-1.07499	0.000457746	0.0054235		0.726763	-0.460444		0.0845998	0.16294
1430	P24270;A2AL20	Catalase	Cat	26.3022	27.3454	27.2694	27.0074	27.0071	26.8307	27.4179	27.9963	27.7646	28.3789	28.3722	28.2856	26.9524	27.4151	27.2236	27.6411	27.4961	26.4663	27.718	28.4587	28.1776	28.4641	28.4215	28.7676	26.9604	28.0359	27.1991	28.3346	1.30583e+08	2.75203e+08	1.5408e+08	3.38503e+08		0.474496	-1.07553	-1.07553	0.000627788	0.00661681		0.455181	-1.13549	-1.13549	0.000554751	0.00774847
678	Q62095;P16381;Q62167;Q3V086;Q61496	ATP-dependent RNA helicase DDX3Y;Putative ATP-dependent RNA helicase Pl10;ATP-dependent RNA helicase DDX3X	Ddx3y;D1Pas1;Ddx3x	22.5152	23.6834	24.1313	24.1535	24.1425	24.0282	24.3042	25.0831	24.7922	24.9066	25.0456	25.0465	24.0239	24.4977	23.7597	24.7057	24.633	23.6317	24.8066	25.3724	24.7337	24.9728	25.5054	25.6658	23.7757	24.863	24.2086	25.1761	1.43613e+07	3.05152e+07	1.93872e+07	3.79109e+07		0.470628	-1.08734	-1.08734	0.0036791	0.0214221		0.511389	-0.967506	-0.967506	0.0029279	0.0199608
1405	P08113;F7C312	Endoplasmin	Hsp90b1	26.1416	27.464	27.4062	27.31	27.3589	27.2781	27.667	28.4187	28.0541	28.5336	28.5643	28.2562	27.3739	28.0471	27.1345	27.6524	27.648	26.6698	28.0392	28.6175	28.2369	28.4974	28.8719	29.0763	27.1598	28.249	27.4209	28.5565	1.49941e+08	3.18994e+08	1.79692e+08	3.94796e+08		0.470043	-1.08913	-1.08913	0.00137028	0.0108983		0.45515	-1.13559	-1.13559	0.00110566	0.0118706
719	E9Q0U7;Q61699	Heat shock protein 105 kDa	Hsph1	22.7076	23.9902	23.8581	23.7897	23.7128	23.8943	24.1121	24.9875	24.2619	24.5793	25.2747	25.2808	24.2676	25.9276	24.0692	24.7355	24.0619	23.9124	24.88	25.7895	25.245	25.5001	26.0179	25.9531	23.6588	24.7494	24.4957	25.5643	1.32437e+07	2.82039e+07	2.36558e+07	4.96152e+07		0.46957	-1.09059	-1.09059	0.00325615	0.019767		0.476785	-1.06859		0.0137594	0.0506125
1714	P07724	Serum albumin	Alb	34.5654	34.7325	34.5631	34.5166	34.5288	34.6649	35.075	35.6761	35.3462	35.9449	36.0887	35.9948	34.2868	34.1154	34.6227	35.0436	34.9019	33.926	35.1138	35.192	35.2731	35.2159	35.2458	35.3797	34.5952	35.6876	34.4827	35.2367	2.59539e+10	5.53402e+10	2.40065e+10	4.04862e+10		0.468987	-1.09238	-1.09238	6.97253e-05	0.00187169		0.592955	-0.754006	-0.754006	0.0022706	0.0170344
1309	A2A863;A2A864	Integrin beta-4;Integrin beta	Itgb4	25.6677	25.9285	25.85	25.4881	25.5905	24.5776	26.176	26.7369	26.1106	27.0314	26.7811	26.8618	26.8963	27.1324	25.8936	26.1712	26.2511	25.7299	27.0436	27.6208	26.7614	26.7489	28.1214	27.9932	25.5171	26.6163	26.3457	27.3816	4.80178e+07	1.02873e+08	8.52824e+07	1.74854e+08		0.466769	-1.09922	-1.09922	0.00144369	0.0113254		0.487734	-1.03583	-1.03583	0.0119105	0.0471479
551	E9Q7B0;Q60715	Prolyl 4-hydroxylase subunit alpha-1	P4ha1	21.6911	22.4412	22.3966	22.0745	22.1901	22.1456	22.4275	23.1338	22.3059	23.2139	24.1349	24.3756	21.2684	21.9307	21.1175	22.3512	22.4042	20.674	23.279	24.1984	23.6573	23.7297	24.5719	24.6349	22.1565	23.2653	21.6243	24.0119	4.67492e+06	1.0082e+07	3.23273e+06	1.69158e+07		0.463691	-1.10876	-1.10876	0.0124946	0.0467662		0.191108	-2.38754	-2.38754	6.54184e-05	0.00261369
1402	E9PZF0;Q01768;Q5NC80;Q5NC79	Nucleoside diphosphate kinase;Nucleoside diphosphate kinase B	Gm20390;Nme2;Nme1	26.1354	26.5527	26.3521	26.8143	26.4724	26.7344	27.1404	27.8011	27.6986	27.9269	27.7391	27.4205	25.6724	26.3249	26.3384	26.8174	27.1128	26.0345	27.2827	27.9221	27.595	27.7301	27.5873	27.863	26.5102	27.6211	26.3834	27.6634	9.55809e+07	2.06434e+08	8.75371e+07	2.1257e+08		0.463009	-1.11089	-1.11089	3.187e-05	0.00116485		0.411804	-1.27997	-1.27997	0.000258643	0.00525371
1298	B7FAV1;B7FAU9;Q8BTM8;F6XC15;J3JS91	Filamin-A	Flna	25.6079	26.4596	26.6536	26.3974	25.9436	25.6183	26.4506	27.482	26.823	27.5225	27.2988	27.7809	27.12	28.2439	25.7626	26.8053	26.9927	25.63	27.0688	27.7272	26.8386	27.0957	27.9336	28.786	26.1134	27.2263	26.7591	27.575	7.2596e+07	1.57012e+08	1.13576e+08	1.99936e+08		0.46236	-1.11291	-1.11291	0.00228052	0.0154196		0.568058	-0.81589		0.129276	0.217103
561	Q64471	Glutathione S-transferase theta-1	Gstt1	21.7719	23.2264	22.4277	22.7976	22.5755	22.1797	22.5332	23.7641	23.7221	24.4581	23.9157	23.2687	23.2747	21.2717	22.2073	22.5129	23.1558	21.9233	23.972	23.5693	22.9607	23.466	23.4134	23.3392	22.4965	23.6103	22.391	23.4534	5.91722e+06	1.28061e+07	5.49988e+06	1.14865e+07		0.462063	-1.11384	-1.11384	0.00779972	0.0345483		0.478813	-1.06247	-1.06247	0.0104374	0.0440394
379	Q91Z61	GTP-binding protein Di-Ras1	Diras1	20.637	21.0808	21.5125	21.8976	21.3211	21.7632	22.1197	22.7396	22.2329	22.3383	22.798	22.7174	22.074	21.8846	21.3667	22.3101	22.3491	21.2204	23.0151	22.915	22.8004	22.5998	23.1795	23.4183	21.3687	22.491	21.8675	22.988	2.7078e+06	5.89471e+06	3.82618e+06	8.3193e+06		0.459362	-1.1223	-1.1223	0.000537787	0.00607841		0.459916	-1.12056	-1.12056	0.000601743	0.008092
562	Q9QYR9;Q91YQ6;Q32Q92;Q8BWN8;Q6Q2Z6	Acyl-coenzyme A thioesterase 2, mitochondrial	Acot2	21.7723	23.7989	22.4746	23.1212	22.7694	22.4296	23.1071	24.0173	23.9322	24.1693	24.2404	23.6382	23.0453	23.6347	22.6166	23.4205	23.7515	22.3668	23.94	24.7256	24.0205	24.2674	24.4994	24.8867	22.7277	23.8507	23.1392	24.3899	6.94557e+06	1.51283e+07	9.2385e+06	2.19834e+07		0.45911	-1.12309	-1.12309	0.0066672	0.0315544		0.420249	-1.25068	-1.25068	0.00111935	0.0118706
1107	Q00897	Alpha-1-antitrypsin 1-4	Serpina1d	24.6157	24.5383	24.623	24.4063	24.412	24.4782	25.326	25.9179	25.7108	25.6915	24.9436	26.2613	24.7624	24.8429	25.0005	25.5735	25.4709	24.1069	24.784	25.5691	25.6251	25.9057	25.3314	26.2506	24.5122	25.6418	24.9595	25.5776	2.39286e+07	5.23558e+07	3.26264e+07	5.00765e+07		0.457038	-1.12961	-1.12961	0.000151527	0.00304385		0.651531	-0.618093		0.0652019	0.136606
129	A2A5H8;Q3USC7;Q8VE33	Ganglioside-induced differentiation-associated protein 1-like 1	Gdap1l1	19.6307	20.2733	20.5888	20.6898	20.7283	19.0141	20.4771	21.2294	21.5078	21.4588	21.6451	21.3881	20.1117	20.4593	21.3228	21.0934	21.3499	20.5204	21.7832	21.4535	21.4083	21.5224	22.1231	22.225	20.1542	21.2844	20.8096	21.7526	1.16685e+06	2.55414e+06	1.83784e+06	3.53327e+06		0.456848	-1.13022	-1.13022	0.00650716	0.0312271		0.520151	-0.942998	-0.942998	0.00412777	0.0243695
776	A0A0R4J275;Q7TMF3	NADH dehydrogenase [ubiquinone] 1 alpha subcomplex subunit 12	Ndufa12	22.9891	24.0468	23.9493	24.0472	24.0511	23.2795	24.2733	25.2173	25.3015	24.8514	24.6309	24.8929	23.4791	23.4514	23.2618	24.2263	24.5203	23.0036	24.6643	25.3229	24.5752	25.1115	24.9783	25.4625	23.7272	24.8612	23.6571	25.0191	1.38864e+07	3.04767e+07	1.3228e+07	3.40023e+07		0.45564	-1.13403	-1.13403	0.000981888	0.00894109		0.389032	-1.36204	-1.36204	0.000653404	0.00844021
1661	Q04447	Creatine kinase B-type	Ckb	29.9955	30.4799	30.5273	30.3709	30.3678	30.2646	30.6826	31.4845	31.2684	31.9278	31.8056	31.6455	30.6876	30.9801	30.4558	30.5602	30.8162	29.8741	31.114	31.7772	31.4717	31.6605	31.9841	32.1409	30.3343	31.4691	30.5623	31.6914	1.35376e+09	2.97259e+09	1.58556e+09	3.46784e+09		0.455415	-1.13475	-1.13475	0.00020187	0.0035754		0.457219	-1.12904	-1.12904	0.000404627	0.00642493
299	Q99PV0;B7ZC27	Pre-mRNA-processing-splicing factor 8	Prpf8	20.2657	21.698	19.815	20.482	20.9566	20.139	20.5321	21.9456	21.9625	21.5359	21.8456	22.3588	22.3446	23.0552	19.571	22.1913	20.5636	20.3084	20.8506	20.7088	18.6516	21.6121	24.0189	24.0095	20.5594	21.6968	21.339	21.6419	1.54523e+06	3.39919e+06	2.65268e+06	3.27244e+06		0.454587	-1.13737	-1.13737	0.0128765	0.0477792		0.810614	-0.302913		0.772406	0.82989
15	Q3V038	Tetratricopeptide repeat protein 9A	Ttc9	18.6477	19.1897	20.2498	18.874	19.1317	19.0694	19.4499	20.0511	20.5413	20.9462	20.378	20.6218	20.8889	20.5488	19.1459	19.6559	20.0397	18.7352	20.6805	20.5148	19.9115	21.3052	20.9339	21.6719	19.1937	20.3314	19.8357	20.8363	599630	1.31934e+06	935734	1.87221e+06		0.454492	-1.13767	-1.13767	0.00439178	0.0238015		0.499803	-1.00057		0.03842	0.0966406
1479	P80314;A0A1W2P7B7;A0A1W2P6Q3;A0A1W2P871;A0A1W2P828;A0A1W2P8B6	T-complex protein 1 subunit beta	Cct2	26.7008	27.1902	27.6038	27.7858	27.4352	27.3328	27.968	28.5114	28.192	28.75	28.6893	28.7945	27.6636	28.1166	27.5717	28.2828	27.9597	26.6803	28.3013	28.8345	28.5635	28.611	29.0495	29.3722	27.3414	28.4842	27.7125	28.7887	1.70055e+08	3.75489e+08	2.19929e+08	4.6372e+08		0.452889	-1.14277	-1.14277	0.000242655	0.0039703		0.474271	-1.07622	-1.07622	0.00331467	0.0215705
1037	D6RFD9;Q9JJ59	ATP-binding cassette sub-family B member 9	Abcb9	24.2491	24.508	24.4513	24.1187	24.1848	23.0517	24.8364	24.769	25.2597	25.0595	25.3138	26.2184	24.4574	25.733	25.0953	25.91	25.5004	24.8442	25.6713	26.2019	25.1651	25.6159	27.2686	27.3149	24.0939	25.2428	25.2567	26.2063	1.7906e+07	3.97046e+07	4.00893e+07	7.74255e+07		0.450981	-1.14886	-1.14886	0.00371307	0.0214221		0.517779	-0.949592		0.0530561	0.12041
1394	P05202	Aspartate aminotransferase, mitochondrial	Got2	26.0894	26.3093	26.8618	27.035	26.8747	26.9644	26.9237	27.8822	27.4424	28.3453	28.3863	28.0737	27.1216	27.222	27.107	25.9837	26.6469	26.674	27.3956	28.2708	27.9219	28.1816	28.5519	28.7738	26.6891	27.8422	26.7925	28.1826	1.08198e+08	2.4063e+08	1.16239e+08	3.04656e+08		0.449645	-1.15314	-1.15314	0.00213979	0.0147047		0.381542	-1.39009	-1.39009	0.000490363	0.00702037
1021	Q8BMF4	Dihydrolipoyllysine-residue acetyltransferase component of pyruvate dehydrogenase complex, mitochondrial	Dlat	24.1611	24.6894	25.6336	25.1915	25.3615	25.4107	25.6989	26.4009	25.8025	26.4403	26.7061	26.3203	26.0044	25.8808	24.5529	24.5403	25.3265	24.9824	25.9478	26.896	26.1547	26.5708	27.068	27.503	25.0746	26.2282	25.2146	26.69	3.53359e+07	7.8607e+07	3.89347e+07	1.08269e+08		0.449526	-1.15353	-1.15353	0.00186784	0.0133151		0.359611	-1.47549	-1.47549	0.00186534	0.0150704
1660	P10493	Nidogen-1	Nid1	29.9591	30.4108	30.0855	29.95	29.986	29.6919	30.9167	31.1873	31.0266	31.2573	31.3481	31.2871	30.5883	30.5444	30.1624	30.709	30.6646	30.393	31.2799	30.8973	31.1066	31.2746	31.2544	31.2456	30.0139	31.1705	30.5103	31.1764	1.08413e+09	2.41694e+09	1.52937e+09	2.4268e+09		0.448556	-1.15664	-1.15664	1.79858e-06	0.000280906		0.630201	-0.666115	-0.666115	7.2849e-05	0.00271795
807	E9PYI8;Q9JMA1	Ubiquitin carboxyl-terminal hydrolase;Ubiquitin carboxyl-terminal hydrolase 14	Usp14	23.1474	22.6588	22.8642	20.6311	22.4554	22.1931	23.5057	23.5335	23.4843	23.7455	23.1545	23.4764	21.214	24.6313	24.3509	25.7149	23.3259	19.8334	22.7086	23.2152	23.318	23.3309	23.7317	23.666	22.325	23.4833	23.1784	23.3284	5.25404e+06	1.17269e+07	9.49294e+06	1.05329e+07		0.448032	-1.15832	-1.15832	0.0110653	0.0437056		0.901268	-0.149972		0.874417	0.907703
1103	P28663;D6RHL2	Beta-soluble NSF attachment protein	Napb	24.5912	24.4056	25.16	25.4404	25.3757	25.0901	24.5511	26.4118	26.256	26.9899	26.6972	26.1216	24.1652	24.8764	25.5257	25.4873	25.8609	24.9867	25.775	26.4067	26.3474	26.6064	25.8313	26.9866	25.0105	26.1713	25.1504	26.3256	3.37992e+07	7.55688e+07	3.72401e+07	8.40992e+07		0.447264	-1.1608	-1.1608	0.0136215	0.0497908		0.442812	-1.17524	-1.17524	0.00360907	0.0223841
75	D3YZE6;D3Z7G0;D3YZ96;B2RT14;E9PXN7;D3Z748;K9J7B2;Q62452;Q6ZQM8;Q64435;P70691;Q63886	UDP-glucuronosyltransferase 1-9;UDP-glucuronosyltransferase 1-7C;UDP-glucuronosyltransferase 1-6;UDP-glucuronosyltransferase 1-2;UDP-glucuronosyltransferase 1-1	Ugt1a6a;Ugt1a10;Ugt1a7c;Ugt1a5;Ugt1a8;Ugt1a6b;Ugt1a9;Ugt1a6;Ugt1a2;Ugt1a1	19.2675	20.2479	20.2905	20.3459	20.4445	19.0714	20.81	20.928	20.3812	21.7556	21.296	21.4799	18.6517	20.969	21.0383	20.0686	20.218	20.8457	20.7446	22.3613	21.6837	20.7404	22.5587	21.9891	19.9446	21.1085	20.2985	21.6796	1.00909e+06	2.26089e+06	1.28965e+06	3.3591e+06		0.446325	-1.16383	-1.16383	0.00462201	0.0248462		0.383927	-1.3811		0.0179261	0.0594539
1417	Q60864	Stress-induced-phosphoprotein 1	Stip1	26.1995	27.3763	27.0134	26.8335	26.9311	26.9619	27.3364	28.0647	28.0602	28.4306	28.2499	28.1574	27.0681	27.7336	27.3424	27.9325	27.7951	26.4636	27.9804	28.2327	27.8588	28.3185	28.3669	28.4896	26.886	28.0499	27.3892	28.2078	1.24016e+08	2.77873e+08	1.75783e+08	3.10027e+08		0.446306	-1.1639	-1.1639	0.000345482	0.00485672		0.566995	-0.818592	-0.818592	0.0078408	0.0364613
809	Q9D2G2	Dihydrolipoyllysine-residue succinyltransferase component of 2-oxoglutarate dehydrogenase complex, mitochondrial	Dlst	23.1677	25.0077	24.4254	24.8789	24.5651	23.6477	24.5883	25.5398	25.8856	25.6614	26.1598	24.8476	23.8842	25.2019	24.3031	24.6854	25.189	23.844	25.445	26.1571	25.2668	25.5456	25.7899	26.2082	24.2821	25.4471	24.5179	25.7354	2.04002e+07	4.57439e+07	2.40234e+07	5.58645e+07		0.445965	-1.165	-1.165	0.0130076	0.0481617		0.43003	-1.21749	-1.21749	0.00200643	0.0158197
1701	P07310;A0A0J9YKD4	Creatine kinase M-type	Ckm	31.601	31.5054	31.0757	31.8957	32.3056	31.1014	31.7805	33.1287	33.06	33.189	32.6226	32.7251	31.0655	31.0798	30.4658	31.5066	31.8274	30.8818	31.3329	32.6786	31.8773	32.7916	32.1963	32.1907	31.5808	32.751	31.1378	32.1779	3.21197e+09	7.22824e+09	2.36278e+09	4.85868e+09		0.444365	-1.17018	-1.17018	0.00232369	0.0154732		0.4863	-1.04008	-1.04008	0.0052346	0.02828
751	A2AGN7;O88685;B7ZCF1;F6Q2E3	26S protease regulatory subunit 6A	Psmc3	22.8779	23.6756	24.4522	24.447	24.0312	24.4234	24.4512	25.3393	25.0441	25.5583	25.5604	24.9756	24.0038	24.4787	24.2052	24.285	23.8784	23.3073	24.6944	25.426	25.1418	24.9807	25.2847	25.4686	23.9846	25.1548	24.0264	25.166	1.65985e+07	3.73558e+07	1.70868e+07	3.76469e+07		0.444336	-1.17028	-1.17028	0.00349644	0.0207231		0.453871	-1.13965	-1.13965	0.000250513	0.00518532
54	Q8VHL1	Histone-lysine N-methyltransferase SETD7	Setd7	19.1417	21.4531	21.077	20.6807	21.0226	20.4629	21.27	21.6974	22.4442	22.0689	21.2616	22.1243	20.4151	21.2161	20.4177	19.8583	21.1902	20.2826	22.2205	22.7664	21.6536	21.0733	21.1998	22.3298	20.6397	21.8111	20.5633	21.8739	1.63365e+06	3.67946e+06	1.54947e+06	3.84327e+06		0.443991	-1.1714	-1.1714	0.0124277	0.0467193		0.403166	-1.31056	-1.31056	0.00392029	0.0236318
713	P50428	Arylsulfatase A	Arsa	22.6843	24.2512	23.5015	23.1338	23.3546	23.4866	24.2091	24.9471	23.6215	24.8016	24.798	25.112	23.5238	23.699	23.9661	24.172	24.4682	23.598	24.2985	23.731	23.7464	24.1316	24.6164	24.5547	23.402	24.5816	23.9045	24.1798	1.10843e+07	2.51066e+07	1.57031e+07	1.90035e+07		0.44149	-1.17955	-1.17955	0.00351394	0.0207455		0.826323	-0.275222		0.233183	0.342401
749	Q9DBX3	Sushi domain-containing protein 2	Susd2	22.8599	23.2862	23.2423	23.3084	23.0825	23.6494	22.8375	24.9387	24.2562	25.1622	24.8763	24.4428	23.402	23.3437	23.4485	23.8742	24.2202	23.4113	24.8248	24.5268	24.3586	24.8277	24.7849	25.0666	23.2381	24.4189	23.6166	24.7316	9.8939e+06	2.243e+07	1.28622e+07	2.78577e+07		0.441101	-1.18082	-1.18082	0.00838065	0.0360851		0.461712	-1.11494	-1.11494	8.7576e-05	0.00283878
1403	Q9WVA4;A0A0A6YXG6	Transgelin-2	Tagln2	26.1391	27.3119	26.7473	27.2814	26.9316	26.9375	27.3898	28.2268	27.9125	28.1273	28.3669	28.4252	26.722	26.8224	26.9475	27.7294	27.5262	26.3558	27.9191	28.2734	28.2924	28.4308	28.4489	28.8359	26.8915	28.0747	27.0172	28.3667	1.2449e+08	2.82707e+08	1.35826e+08	3.46131e+08		0.44035	-1.18328	-1.18328	0.000501353	0.00581976		0.392413	-1.34956	-1.34956	0.000247047	0.00517595
1472	Q02053;P31254	Ubiquitin-like modifier-activating enzyme 1	Uba1	26.6565	26.9183	27.6071	27.3602	27.3025	27.0543	27.8269	28.3945	28.1464	28.6811	28.3636	28.5915	28.2964	28.7302	27.3378	27.8317	27.9366	27.3579	28.1636	29.0692	28.4687	28.5562	29.3286	29.4669	27.1498	28.334	27.9151	28.8422	1.48906e+08	3.38364e+08	2.53096e+08	4.81247e+08		0.440076	-1.18417	-1.18417	9.13509e-05	0.00224201		0.525918	-0.927091	-0.927091	0.0128237	0.0488529
475	A0A140T8W1;A0A140T8T7;A6H584	Collagen alpha-5(VI) chain	Col6a5	21.0917	21.4285	21.1119	22.2353	21.2057	20.9507	22.1311	22.7136	22.5453	22.8704	22.4901	22.4595	22.0609	22.0443	22.082	22.3097	23.0059	21.9271	22.4572	22.5735	22.4817	22.2217	23.2422	23.6275	21.3373	22.535	22.2383	22.7673	2.64955e+06	6.0773e+06	4.94767e+06	7.13896e+06		0.435975	-1.19768	-1.19768	0.000251525	0.00403218		0.693052	-0.528965		0.0829878	0.160508
1431	Q3UER8;Q8VCM7	Fibrinogen gamma chain	Fgg	26.304	26.798	26.5124	26.9291	26.7491	25.3751	27.1528	27.5281	27.5016	27.5583	27.9543	28.1784	26.9652	27.9508	27.307	28.0058	27.705	27.0203	28.1641	28.535	27.3901	27.6977	29.4769	29.8329	26.4446	27.6456	27.4923	28.5161	9.13312e+07	2.09964e+08	1.88807e+08	3.83895e+08		0.434986	-1.20096	-1.20096	0.00143953	0.0113254		0.491819	-1.0238		0.0417773	0.101439
1382	P62874;H3BKR2;H3BLF7;Q61011	Guanine nucleotide-binding protein G(I)/G(S)/G(T) subunit beta-1	Gnb1	26.0065	26.0316	26.5057	25.2675	26.2507	26.0299	26.7187	27.1583	26.909	27.7291	27.4717	27.3665	27.254	27.3078	26.4828	26.5283	26.7758	26.13	27.4911	28.0199	27.6798	27.7701	28.3961	28.4099	26.0153	27.2255	26.7465	27.9612	6.7825e+07	1.5693e+08	1.12586e+08	2.61304e+08		0.432198	-1.21023	-1.21023	0.000336896	0.00485672		0.430863	-1.2147	-1.2147	0.000572536	0.00792742
1294	Q9DBJ1	Phosphoglycerate mutase 1	Pgam1	25.5939	26.1991	26.1669	26.0369	26.2709	26.0868	26.6869	27.4485	27.0332	27.7268	27.4393	27.307	26.2612	26.4677	25.7168	26.104	26.5638	25.3155	27.1099	27.6727	27.2252	27.5467	27.6931	27.8365	26.0591	27.2736	26.0715	27.514	6.99131e+07	1.62243e+08	7.05196e+07	1.91665e+08		0.430916	-1.21452	-1.21452	4.80925e-05	0.00146268		0.367931	-1.44249	-1.44249	8.23389e-05	0.00277369
1571	Q9D6F9	Tubulin beta-4A chain	Tubb4a	27.829	28.4551	28.2322	28.0753	28.2697	28.3274	28.8635	29.3153	29.2097	29.6777	29.7122	29.7046	28.5631	28.7677	28.3829	28.5556	28.7798	27.8421	29.4952	29.7229	29.7378	29.7169	30.0426	30.0688	28.1981	29.4138	28.4818	29.7974	3.07951e+08	7.15227e+08	3.74876e+08	9.3304e+08		0.430564	-1.2157	-1.2157	2.68019e-05	0.00109679		0.401779	-1.31553	-1.31553	1.38778e-05	0.000993422
1477	Q8R2Z5	von Willebrand factor A domain-containing protein 1	Vwa1	26.6976	27.6644	26.8941	27.1628	27.2424	26.847	27.8621	28.42	28.1471	28.299	28.5278	28.5835	27.494	27.3724	27.8658	28.0193	28.0332	27.1761	28.365	28.1953	28.3482	28.2953	28.5903	28.6893	27.0847	28.3066	27.6601	28.4139	1.42334e+08	3.31995e+08	2.12094e+08	3.5763e+08		0.428724	-1.22188	-1.22188	4.79373e-05	0.00146268		0.593055	-0.753762	-0.753762	0.00109202	0.0118215
279	Q9JJI8	60S ribosomal protein L38	Rpl38	20.1683	22.3358	22.147	20.9311	21.8057	21.4356	21.964	22.9016	22.9563	22.6087	22.9308	22.82	21.6114	21.8452	22.216	22.8294	22.5874	21.9245	22.6946	23.1438	22.5112	23.1213	22.553	22.8959	21.4706	22.6969	22.169	22.82	2.90596e+06	6.79897e+06	4.71558e+06	7.40456e+06		0.427411	-1.2263	-1.2263	0.00742063	0.0336376		0.636848	-0.65098		0.0148333	0.0533561
822	Q7M6Y3;A0A1L1SUR7;A0A140LHQ8	Phosphatidylinositol-binding clathrin assembly protein	Picalm	23.2422	23.0359	23.3641	23.8776	23.7812	24.6202	23.9149	24.8939	23.8888	25.7903	25.5776	25.2255	24.1091	21.6386	23.9127	23.7997	23.6	22.8799	24.0876	25.3457	24.5097	24.274	25.4235	25.5111	23.6535	24.8818	23.3233	24.8586	1.31954e+07	3.09157e+07	1.04959e+07	3.04215e+07		0.426819	-1.2283	-1.2283	0.0130387	0.0481729		0.345016	-1.53527	-1.53527	0.00750602	0.0354267
891	E9PX70;Q60847	Collagen alpha-1(XII) chain	Col12a1	23.5271	25.0646	24.3606	24.0708	24.3384	24.2731	25.3639	25.2511	25.2629	26.2886	25.5385	25.3236	25.402	26.045	24.711	25.2345	25.5721	24.7046	25.4227	25.09	24.9453	25.2346	25.1159	26.6875	24.2724	25.5048	25.2782	25.416	2.0264e+07	4.76109e+07	4.06907e+07	4.47697e+07		0.425617	-1.23237	-1.23237	0.000790664	0.00793534		0.908889	-0.137823		0.691299	0.768209
1493	P21614;A0A0G2JGM6	Vitamin D-binding protein	Gc	26.8811	27.1024	26.9352	27.0407	26.6749	26.9945	27.2456	28.265	27.8858	28.3039	28.8273	28.5458	27.4879	27.3899	27.8587	28.103	27.6395	27.0562	27.1936	27.599	27.9062	27.9021	27.6254	28.1118	26.9381	28.1789	27.5892	27.723	1.28584e+08	3.03879e+08	2.01921e+08	2.21541e+08		0.423143	-1.24078	-1.24078	0.000350759	0.00485672		0.911439	-0.133782		0.517874	0.622671
1522	P17751;H7BXC3	Triosephosphate isomerase	Tpi1	27.2021	27.2144	27.0629	27.6127	27.6156	27.167	27.7991	28.7678	28.3332	28.9033	28.7937	28.7316	27.4502	27.6939	27.1045	27.5251	27.5641	26.7514	27.958	28.76	28.3201	28.526	28.7704	28.7964	27.3125	28.5548	27.3482	28.5218	1.66674e+08	3.94313e+08	1.70853e+08	3.85405e+08		0.422696	-1.24231	-1.24231	8.78753e-05	0.00224201		0.443308	-1.17362	-1.17362	0.000145508	0.00358105
1114	Q9CQM5	Thioredoxin domain-containing protein 17	Txndc17	24.6793	25.2735	25.1663	24.3056	24.8178	24.5154	25.3582	26.0786	25.1091	26.3959	26.5756	26.7119	25.2982	25.3538	25.0488	25.5804	25.1441	24.4067	26.0337	25.8326	25.5903	25.3733	26.3155	26.6264	24.793	26.0382	25.1387	25.962	2.9069e+07	6.89102e+07	3.69395e+07	6.53639e+07		0.421839	-1.24524	-1.24524	0.00248711	0.0163341		0.565136	-0.82333	-0.82333	0.00821075	0.0374924
1197	P50516;D3YWH3;D3Z1B9;D3YZ23	V-type proton ATPase catalytic subunit A	Atp6v1a	25.1225	25.8086	26.0216	25.8203	25.6877	25.526	26.3973	27.1403	26.9972	26.7892	27.1176	27.0595	26.4976	26.5618	25.7412	26.5522	26.7216	25.5565	27.2512	27.6211	27.1016	27.3412	28.0572	28.159	25.6644	26.9169	26.2718	27.5886	5.31822e+07	1.26702e+08	8.10222e+07	2.0183e+08		0.419742	-1.25243	-1.25243	2.68132e-05	0.00109679		0.401438	-1.31675	-1.31675	0.000624193	0.0082327
506	P01898	H-2 class I histocompatibility antigen, Q10 alpha chain	H2-Q10	21.3198	20.7717	20.9369	21.4223	20.5805	20.1445	21.0871	22.2378	21.7125	22.3719	22.6044	22.7206	20.7575	20.7309	21.7239	21.5591	20.526	20.1454	20.9776	21.7323	22.0021	21.4802	21.188	21.9049	20.8626	22.1224	20.9071	21.5475	1.90664e+06	4.56562e+06	1.9664e+06	3.06511e+06		0.417608	-1.25978	-1.25978	0.00268888	0.0172369		0.641541	-0.640386		0.0584888	0.127842
1454	P61089;A0A1W2P7Z3	Ubiquitin-conjugating enzyme E2 N	Ube2n	26.4583	26.6058	27.3099	26.5394	27.0794	26.9546	27.4658	28.1572	28.0528	28.1548	28.4233	28.269	27.1429	27.0537	27.07	27.8061	27.8711	26.3274	27.9696	28.028	28.0446	28.329	28.3472	28.4019	26.8246	28.0871	27.2119	28.1867	1.1885e+08	2.85149e+08	1.5545e+08	3.05528e+08		0.416798	-1.26258	-1.26258	6.68583e-05	0.00182922		0.508793	-0.974851	-0.974851	0.00262421	0.0187028
1642	Q61171;D3Z4A4	Peroxiredoxin-2	Prdx2	29.4149	28.8173	29.0949	28.5872	29.0603	28.9077	29.8168	30.1943	29.8956	30.743	30.4486	30.3606	29.0107	29.1732	29.492	29.505	29.519	28.6423	29.9131	30.3952	30.1532	30.1181	30.2222	30.3919	28.9804	30.2432	29.2237	30.1989	5.29627e+08	1.27085e+09	6.26917e+08	1.2325e+09		0.416749	-1.26275	-1.26275	4.20827e-05	0.00139035		0.508656	-0.975238	-0.975238	0.00013098	0.00335809
1038	Q8C5R8		Prps1l1	24.2549	23.869	24.019	23.8698	24.3568	24.3526	25.0369	25.4189	25.0762	25.7285	25.6879	25.3785	20.511	20.7472	23.318	24.7165	24.7	23.7108	25.2047	25.5524	25.1839	25.5494	24.7689	24.8354	24.1203	25.3878	22.9506	25.1824	1.82368e+07	4.39029e+07	8.10617e+06	3.80776e+07		0.415389	-1.26747	-1.26747	8.09423e-06	0.000515033		0.212886	-2.23185		0.016939	0.0573989
398	Q3UTR7;P11859	Angiotensinogen;Angiotensin-1;Angiotensin-2;Angiotensin-3;Angiotensin-4;Angiotensin 1-9;Angiotensin 1-7;Angiotensin 1-5;Angiotensin 1-4	Agt	20.7267	20.5739	20.9259	21.1425	21.4254	20.9272	21.5299	22.1773	22.119	23.1927	22.4845	21.8614	21.0926	21.4742	21.8124	21.6118	21.5364	20.1115	22.2391	22.2704	21.5937	21.8703	22.5108	22.8778	20.9536	22.2275	21.2731	22.227	2.03077e+06	4.91054e+06	2.53427e+06	4.90911e+06		0.413553	-1.27386	-1.27386	0.000693274	0.00717497		0.516238	-0.953892	-0.953892	0.0122218	0.0475306
1347	A0A1L1STE6;Q9D6R2	Isocitrate dehydrogenase [NAD] subunit alpha, mitochondrial	Idh3a	25.8233	27.1696	26.8449	26.8377	27.0533	26.4746	27.3647	28.0674	28.1641	28.1525	28.2571	27.8444	26.1153	26.6947	26.2854	27.0285	27.1504	25.9967	27.6436	28.0249	27.7423	28.2865	28.0472	28.1858	26.7006	27.975	26.5452	27.9884	1.09062e+08	2.63831e+08	9.7924e+07	2.66283e+08		0.413379	-1.27446	-1.27446	0.000359024	0.00485672		0.367744	-1.44323	-1.44323	7.05909e-05	0.002695
1236	Q3V117;Q91V92;Q3TS02	ATP-citrate synthase	Acly	25.3064	26.2234	25.8591	25.4398	25.0779	25.4313	26.7406	26.9229	26.2755	27.1136	26.7783	27.1711	27.335	27.2002	25.7176	26.3007	26.8348	26.2609	27.043	28.0311	27.1165	27.086	28.4649	28.4721	25.5563	26.8337	26.6082	27.7023	4.93431e+07	1.19601e+08	1.02298e+08	2.18382e+08		0.412564	-1.27731	-1.27731	0.000140502	0.00302571		0.468437	-1.09407		0.0168451	0.0573068
46	Q8BLY2	Probable threonine--tRNA ligase 2, cytoplasmic	Tarsl2	19.1028	20.2087	20.5859	19.9895	19.4418	19.9707	20.336	22.0835	22.1371	21.2489	21.2306	19.9337	19.4303	22.1759	20.216	20.4941	20.8059	18.7934	21.1155	23.6291	21.2343	21.4444	22.4219	24.1362	19.8833	21.1616	20.3193	22.3302	967065	2.3458e+06	1.30832e+06	5.27314e+06		0.412254	-1.27839	-1.27839	0.0132059	0.0485818		0.24811	-2.01095		0.0181798	0.0597482
968	E9PWY9;Q8C0C7;D6RIJ2	Phenylalanine--tRNA ligase alpha subunit	Farsa	23.8724	25.9872	25.7583	25.509	25.734	25.5446	26.2088	26.9035	26.379	27.0043	27.0165	26.6377	25.7646	26.2855	25.1817	26.1322	25.9755	25.153	26.4014	26.9037	26.673	26.6726	27.3443	27.6628	25.4009	26.6916	25.7487	26.943	4.43038e+07	1.08387e+08	5.63826e+07	1.29015e+08		0.408753	-1.2907	-1.2907	0.00371582	0.0214221		0.437024	-1.19422	-1.19422	0.00149211	0.0134999
1664	Q00623;A0A1L1STX7;CON__P15497	Apolipoprotein A-I;Proapolipoprotein A-I;Truncated apolipoprotein A-I	Apoa1	30.0955	29.6513	29.8076	29.2947	29.4803	29.3341	30.1348	30.8698	30.8524	31.2652	31.2149	31.0828	30.0578	30.4128	30.2893	30.8576	30.0567	29.3534	29.7236	31.2881	31.1258	31.2479	31.0581	31.3692	29.6106	30.9033	30.1713	30.9688	8.19727e+08	2.00828e+09	1.20908e+09	2.10155e+09		0.408174	-1.29275	-1.29275	0.000107623	0.00246528		0.575331	-0.797537		0.0338676	0.0899095
1023	O08599;A0A140LHJ4	Syntaxin-binding protein 1	Stxbp1	24.1669	25.6885	24.9957	25.0613	25.1462	24.6223	25.4926	26.5042	26.4063	26.4832	26.2942	26.2741	24.9275	24.7943	24.9614	25.7627	26.0449	24.641	26.4499	26.7264	26.6471	26.7846	27.1196	27.4374	24.9468	26.2424	25.1886	26.8608	3.234e+07	7.93887e+07	3.82413e+07	1.21874e+08		0.407363	-1.29561	-1.29561	0.000561122	0.00621941		0.313777	-1.67219	-1.67219	0.000120171	0.00328094
1485	Q3TT92;E9PWE8;Q62188;D3YUS0;D3Z567	Dihydropyrimidinase-related protein 3	Dpysl3	26.7645	27.3271	27.4902	27.1298	27.2698	27.2565	27.9742	28.5448	28.4651	28.63	28.7337	28.7382	28.0325	28.3533	27.5308	27.8216	28.0681	26.6579	28.7647	29.0749	28.7877	28.952	29.2642	29.5006	27.2063	28.5143	27.744	29.0574	1.5485e+08	3.83412e+08	2.24797e+08	5.58647e+08		0.403874	-1.30802	-1.30802	6.86209e-06	0.000512568		0.402396	-1.31331	-1.31331	0.000671424	0.00848167
1395	P09813	Apolipoprotein A-II;Proapolipoprotein A-II	Apoa2	26.1143	26.0539	26.5949	25.4379	25.2973	26.1155	25.7019	27.596	27.7902	27.6994	27.4289	27.2687	26.1393	26.0515	26.9694	27.6226	25.6183	25.319	25.9034	27.2805	27.5614	27.9165	27.1992	27.545	25.9356	27.2475	26.2867	27.2343	6.418e+07	1.59336e+08	8.18616e+07	1.57887e+08		0.402798	-1.31187	-1.31187	0.00571023	0.0283531		0.518481	-0.947637		0.0628967	0.134065
1182	Q3TML0;Q922R8	Protein disulfide-isomerase A6	Pdia6	25.0065	26.4046	26.4806	26.4176	26.4923	26.2259	26.9709	27.4696	26.8447	27.5286	27.9702	28.1158	26.6348	27.1213	26.2827	26.7174	26.5958	25.8878	27.4052	27.5701	27.1727	27.0679	28.0072	28.254	26.1712	27.4833	26.5399	27.5795	7.55656e+07	1.87628e+08	9.75708e+07	2.00571e+08		0.402741	-1.31207	-1.31207	0.00194627	0.0137601		0.486466	-1.03959	-1.03959	0.00229266	0.0170783
1313	P58252	Elongation factor 2	Eef2	25.7002	27.0604	26.8942	26.9799	26.7441	26.4057	27.4239	28.0383	27.4303	28.4418	28.2312	28.1164	27.3478	27.9258	26.4002	27.3921	27.0712	26.6067	27.9302	28.5495	28.224	28.263	29.0287	28.9857	26.6308	27.947	27.124	28.4968	1.0391e+08	2.5875e+08	1.46259e+08	3.78797e+08		0.401583	-1.31623	-1.31623	0.000670318	0.00697944		0.386115	-1.3729	-1.3729	0.000811597	0.0096828
1118	I7HLV2;Q6ZWV3;P86048;A0A1B0GXC3	60S ribosomal protein L10;60S ribosomal protein L10-like	Rpl10;Rpl10l	24.7009	26.5189	26.5126	26.5503	26.4442	26.8323	26.7317	27.688	27.4964	28.2579	27.8789	27.4196	25.1363	25.6166	25.7037	26.5754	26.684	25.8148	27.1304	27.4938	27.1988	27.5448	27.7351	27.7514	26.2599	27.5787	25.9218	27.4757	8.0355e+07	2.00461e+08	6.35687e+07	1.86644e+08		0.400852	-1.31886	-1.31886	0.00596764	0.0290436		0.340588	-1.5539	-1.5539	0.000163118	0.00389219
819	Q8C483;P26638;A2AFS1;A2AFS0	Serine--tRNA ligase, cytoplasmic	Sars	23.2214	24.8594	24.5612	23.8681	24.5538	24.6956	25.0012	25.5185	25.2891	25.8655	26.0888	25.916	24.8095	25.3567	24.2966	23.9556	24.2961	23.9017	25.2449	25.8792	25.748	25.4851	26.3071	26.4277	24.2933	25.6132	24.436	25.8487	2.05589e+07	5.13249e+07	2.26972e+07	6.04258e+07		0.400564	-1.3199	-1.3199	0.00155245	0.0119602		0.375621	-1.41265	-1.41265	0.000720872	0.00890977
663	Q8BH95	Enoyl-CoA hydratase, mitochondrial	Echs1	22.4459	23.2809	23.1228	23.4541	23.3786	22.2974	23.2801	24.7268	24.6814	24.7851	24.2196	24.2367	23.5897	23.0943	23.5997	23.7866	23.6514	23.0844	23.7443	25.14	23.7646	24.2669	25.0136	25.529	22.9966	24.3216	23.4677	24.5764	8.36912e+06	2.09668e+07	1.16005e+07	2.50163e+07		0.399161	-1.32496	-1.32496	0.00157379	0.0120704		0.463717	-1.10868	-1.10868	0.00756664	0.035615
1034	Q9CZC8;A0A0N4SWD0;D3YXW0;A0A0N4SVR0	Secernin-1	Scrn1	24.2352	24.7175	24.0945	24.6145	24.5669	24.8447	25.2526	26.0244	25.0569	25.8475	26.2098	26.6353	24.2492	24.981	24.4947	25.4807	25.4774	24.4083	25.0449	26.4348	26.0143	26.1313	26.2208	26.4596	24.5122	25.8378	24.8485	26.051	2.39284e+07	5.99708e+07	3.02105e+07	6.95219e+07		0.399001	-1.32553	-1.32553	0.00060623	0.00642903		0.434546	-1.20242	-1.20242	0.00296806	0.0201411
1410	P23953;D3Z5G7;E9PYP1;Q8VCC2	Carboxylesterase 1C;Carboxylic ester hydrolase	Ces1c;Ces1b	26.1599	25.5901	25.3429	25.9973	25.3948	25.4066	26.3517	27.0679	26.5835	27.4716	27.3149	27.0624	25.0978	25.1265	25.5943	26.2399	26.5278	25.1754	27.084	26.5928	26.5619	26.9056	26.9299	27.5642	25.6486	26.9753	25.627	26.9397	5.26009e+07	1.31944e+08	5.18184e+07	1.28726e+08		0.398662	-1.32676	-1.32676	0.000153417	0.00304385		0.402548	-1.31277	-1.31277	0.00121385	0.0122127
758	E9Q1V9;E9Q1W0;E9Q1T1;A0A0G2JGS4;Q6PHZ2;Q8CCM0;E9QAJ4;D6RDQ8;E9PXV3;F6RWZ9;Q5SVI9;Q5SVJ1;Q5SVI3;Q5SVI0;Q5SVI2;P28652;F6WHR9;A0A286YCB8;A0A286YDL6	Calcium/calmodulin-dependent protein kinase type II subunit delta	Camk2d	22.9036	25.5803	24.6412	24.6683	24.2965	24.528	24.9215	25.6747	25.9052	26.128	26.1479	25.8106	24.2314	25.3513	23.7175	25.6117	25.0868	23.575	25.8645	26.0508	25.8485	26.2893	26.5582	26.9969	24.4363	25.7647	24.5956	26.268	2.27018e+07	5.70079e+07	2.53525e+07	8.081e+07		0.398223	-1.32835	-1.32835	0.0077422	0.0344588		0.313729	-1.67241	-1.67241	0.00187449	0.0150704
1341	Q9CPV4;E9Q197;F6ZTG3;E9Q055;E9Q2R6;F7BB55	Glyoxalase domain-containing protein 4	Glod4	25.7976	26.4388	26.0994	25.5766	25.6572	26.2481	26.6371	27.3918	26.8901	27.5603	27.7624	27.5915	26.4306	25.772	26.4631	26.7301	26.6393	24.8681	27.4615	27.0893	27.5134	27.6055	27.3332	27.3839	25.9696	27.3055	26.1505	27.3978	6.57106e+07	1.65877e+08	7.44896e+07	1.76834e+08		0.396142	-1.33591	-1.33591	0.000167407	0.00319561		0.42124	-1.24728	-1.24728	0.00195396	0.0155412
411	A0A1W2P7N3			20.7717	20.6189	20.5816	20.6741	20.4332	20.5011	21.672	22.1627	20.9026	23.4152	21.5534	21.9779	20.6963	21.2182	20.8623	21.4825	20.9396	20.3823	21.752	21.7917	20.6223	22.0447	21.8	21.4668	20.5967	21.9473	20.9302	21.5796	1.58577e+06	4.04381e+06	1.99806e+06	3.13399e+06		0.392147	-1.35053	-1.35053	0.00296144	0.0185685		0.637546	-0.649398		0.0311851	0.0851765
1703	P05213	Tubulin alpha-1B chain	Tuba1b	31.7756	32.0111	32.1832	32.1101	32.1664	32.2415	32.8043	33.4568	33.1083	33.8716	33.7688	33.5925	32.606	32.7833	32.2425	32.1974	32.5744	31.9095	33.1938	33.8859	33.8205	33.8278	34.0081	33.9432	32.0813	33.4337	32.3855	33.7799	4.54402e+09	1.16026e+10	5.61061e+09	1.47491e+10		0.391639	-1.3524	-1.3524	2.05178e-05	0.000911387		0.380403	-1.3944	-1.3944	1.49265e-05	0.00102575
973	P68040	Guanine nucleotide-binding protein subunit beta-2-like 1;Guanine nucleotide-binding protein subunit beta-2-like 1, N-terminally processed	Gnb2l1	23.8955	25.7981	25.6324	25.7621	24.9088	24.5855	26.0374	26.5806	26.0275	26.6542	26.7817	26.6402	25.9811	26.1122	24.9628	25.7516	26.0325	24.8391	26.4948	26.6312	26.1395	27.0982	26.9969	27.4417	25.0971	26.4536	25.6132	26.8004	3.58901e+07	9.19015e+07	5.13269e+07	1.16874e+08		0.390528	-1.3565	-1.3565	0.00267309	0.0172083		0.439166	-1.18716	-1.18716	0.00269498	0.0189753
903	P03953	Complement factor D	Cfd	23.5724	25.8814	25.2351	25.4266	23.8962	25.4091	25.5326	26.3359	26.4474	26.4052	26.2049	26.6742	24.1194	24.5632	25.7589	25.665	25.8112	24.2859	25.9239	25.7558	26.0313	24.594	25.9139	26.0897	24.9035	26.2667	25.0339	25.7181	3.13824e+07	8.07361e+07	3.43528e+07	5.5198e+07		0.388704	-1.36326	-1.36326	0.00813379	0.0355087		0.622356	-0.684187		0.115507	0.200446
1709	P63260;G3UYG0;E9Q606;B1ATY1	Actin, cytoplasmic 2;Actin, cytoplasmic 2, N-terminally processed	Actg1	33.0423	33.5391	33.421	33.2412	33.5027	33.3239	33.9222	34.9115	34.5332	35.0639	34.9174	34.9257	33.3028	33.5384	32.9825	33.7907	33.9082	32.7542	34.0799	34.8987	34.5198	34.913	34.7037	34.9386	33.345	34.7123	33.3795	34.6756	1.09108e+10	2.81483e+10	1.11744e+10	2.74413e+10		0.387619	-1.36729	-1.36729	2.88715e-05	0.0011273		0.40721	-1.29615	-1.29615	0.000214999	0.00473549
550	E9Q2T3;O35452		Tnxb	21.6828	23.0965	22.9977	22.7765	22.3899	22.2393	23.7586	24.1448	23.9005	23.5575	23.8597	24.1936	24.1308	22.8087	23.1259	23.224	23.6572	22.8819	24.3019	24.0083	23.6039	23.9109	23.8354	23.839	22.5305	23.9024	23.3048	23.9166	6.05819e+06	1.56801e+07	1.03617e+07	1.58344e+07		0.386363	-1.37197	-1.37197	0.000184856	0.00337854		0.654383	-0.611794		0.0222074	0.0671512
437	E9PYG9;F6TVP2;E9Q0K6;F8WJE0;Q60710	Deoxynucleoside triphosphate triphosphohydrolase SAMHD1	Samhd1	20.8811	22.8216	21.7191	22.4388	23.0492	22.092	22.1889	23.5418	24.1826	24.0464	24.2078	23.0728	22.9928	22.4916	22.3447	23.1262	23.3776	21.181	23.3377	23.7882	23.8825	22.9992	24.1601	24.1066	22.167	23.5401	22.5856	23.7124	4.70888e+06	1.21972e+07	6.29445e+06	1.37447e+07		0.386061	-1.3731	-1.3731	0.0134248	0.0492816		0.457954	-1.12673	-1.12673	0.012806	0.0488529
914	Q8BK64	Activator of 90 kDa heat shock protein ATPase homolog 1	Ahsa1	23.6081	24.0345	23.3369	24.2528	23.4003	23.1866	24.3615	25.4882	24.1888	25.6134	25.3695	25.0413	23.6832	24.6958	23.0953	23.9754	23.9527	22.6886	24.4722	24.669	24.7041	24.9143	24.765	25.3479	23.6365	25.0104	23.6818	24.8121	1.30407e+07	3.37982e+07	1.3457e+07	2.94562e+07		0.38584	-1.37392	-1.37392	0.00101768	0.00916692		0.456847	-1.13022	-1.13022	0.00489017	0.0268412
1308	A0A0R4J039;Q9ESB3	Histidine-rich glycoprotein	Hrg	25.6639	25.0263	25.2433	25.1194	25.032	24.8266	26.1525	26.7371	26.2033	26.3622	26.9059	26.7962	25.7849	25.5424	25.8287	26.279	26.1148	24.9573	25.8537	25.8555	26.0234	26.1313	26.3519	26.7173	25.1519	26.5262	25.7512	26.1555	3.72802e+07	9.66461e+07	5.64771e+07	7.47471e+07		0.385739	-1.3743	-1.3743	1.52894e-05	0.000797008		0.755576	-0.404351		0.114922	0.199833
592	Q8VHC3	Selenoprotein M	Selm	22.0043	23.4221	22.8853	22.7694	23.0184	23.2519	23.4446	24.218	24.1045	24.7439	24.4783	24.6657	22.6298	23.0611	22.986	23.4881	23.914	21.0587	23.9067	23.881	23.5065	23.3978	24.1939	24.7001	22.8919	24.2758	22.8563	23.931	7.78294e+06	2.03119e+07	7.59329e+06	1.59939e+07		0.383172	-1.38394	-1.38394	0.000597197	0.00640775		0.474761	-1.07473		0.0369551	0.0942612
1529	Q62433;E9Q514;E9Q0J8;E9PZC7;E9Q7G8;E9Q147;E9Q7V2;E9Q5I8;E9Q3F9;E9PVF3	Protein NDRG1	Ndrg1	27.2826	28.1737	27.578	28.0627	27.5059	27.6676	28.351	29.3365	29.18	28.883	29.3992	29.4296	28.4367	28.3473	27.9247	28.6746	28.5745	27.3949	28.9623	29.5403	29.0143	29.2891	29.74	29.6181	27.7118	29.0966	28.2255	29.3607	2.19822e+08	5.74034e+08	3.13842e+08	6.89367e+08		0.382941	-1.3848	-1.3848	8.95732e-05	0.00224201		0.455261	-1.13523	-1.13523	0.000741444	0.00897043
1091	B7ZNH7;K3W4R4;Q80X19;F7D5Y4	Collagen alpha-1(XIV) chain	Col14a1	24.5651	24.5553	23.2726	22.806	23.5804	23.1982	24.0865	25.447	24.9898	25.5509	25.2653	24.955	25.1785	26.5845	24.6301	25.4747	22.8831	23.4799	24.2791	25.5277	24.9835	24.7262	24.8246	26.5873	23.6629	25.0491	24.7051	25.1548	1.32815e+07	3.47156e+07	2.73514e+07	3.73538e+07		0.382579	-1.38617	-1.38617	0.00383027	0.0219347		0.732224	-0.449642		0.501181	0.608932
1191	G3X9T8;G3X8Q5;E9PZD8;Q61147;G3UXG1	Ceruloplasmin	Cp	25.0715	23.7162	25.1452	25.2058	24.9301	25.3493	25.4992	26.3251	25.9765	26.6345	26.6693	26.6475	25.9133	26.2336	25.7746	26.062	26.2436	25.2687	26.247	26.6055	26.3802	26.4614	27.0277	26.9983	24.903	26.292	25.916	26.62	3.13726e+07	8.21641e+07	6.33115e+07	1.0314e+08		0.381829	-1.389	-1.389	0.00120544	0.0101517		0.613839	-0.704068	-0.704068	0.0055329	0.0293562
1419	P00405	Cytochrome c oxidase subunit 2	Mtco2	26.2261	25.6629	26.2538	27.2555	26.5658	26.808	27.195	27.9196	27.4392	28.3887	28.0432	28.127	26.6391	26.8569	26.6543	26.026	25.3005	25.2089	27.2779	28.5208	27.9168	28.0787	28.8693	28.3418	26.462	27.8521	26.1143	28.1676	9.244e+07	2.42283e+08	7.26414e+07	3.01496e+08		0.381538	-1.3901	-1.3901	0.00071171	0.00732166		0.240937	-2.05327	-2.05327	0.000246827	0.00517595
1372	Q9JHU4;F6ZX84	Cytoplasmic dynein 1 heavy chain 1	Dync1h1	25.9532	27.8221	28.1701	27.7507	27.474	27.3008	28.4345	29.201	28.6026	28.7424	28.6315	29.2053	29.5267	30.0115	27.4427	28.1573	28.5173	28.0473	29.0284	31.2186	29.4253	29.6086	32.0318	32.1942	27.4118	28.8029	28.6171	30.5845	1.78555e+08	4.68301e+08	4.11731e+08	1.61009e+09		0.381283	-1.39106	-1.39106	0.00230665	0.0154196		0.255719	-1.96737		0.0178641	0.0593626
1088	A2AEX7;A2AEY1;A2AEX8;A2AEX6;A2AEY2;P97447	Four and a half LIM domains protein 1	Fhl1	24.5475	23.658	23.52	25.0718	24.673	23.9376	25.5727	26.2778	24.9085	25.4079	25.5659	26.0237	18.863	20.5899	19.6087	21.0824	20.1953	23.8527	24.934	25.7455	25.3983	25.8411	25.7289	26.2195	24.2346	25.6261	20.6987	25.6446	1.97404e+07	5.17866e+07	1.70185e+06	5.24545e+07		0.381187	-1.39143	-1.39143	0.00145123	0.0113328		0.0324442	-4.94589	-4.94589	4.74014e-05	0.00220096
606	A2AJK8;Q91Z38	Tetratricopeptide repeat protein 1	Ttc1	22.0812	22.9288	22.9123	23.1051	22.7491	23.013	23.2206	23.7854	24.2239	24.1005	24.9186	24.9027	23.1755	23.3352	22.6311	23.8591	23.9799	22.158	23.9926	23.7083	24.1451	24.2295	23.7383	24.159	22.7982	24.192	23.1898	23.9955	7.29384e+06	1.91649e+07	9.56816e+06	1.67246e+07		0.380584	-1.39371	-1.39371	0.00108955	0.00945382		0.572101	-0.805659		0.0233211	0.0693178
1049	Q9CZU6;Q80X68	Citrate synthase, mitochondrial;Citrate synthase	Cs;Csl	24.3447	26.1417	25.8361	26.4012	26.4102	25.793	26.6137	27.5364	27.3397	27.246	27.2957	27.3117	26.2098	26.3462	25.911	26.23	26.0796	25.5372	26.7915	28.0308	27.2301	27.7688	27.9514	28.507	25.8211	27.2239	26.0523	27.7133	5.92844e+07	1.56748e+08	6.95862e+07	2.20052e+08		0.378216	-1.40272	-1.40272	0.00205048	0.0142045		0.316227	-1.66097	-1.66097	0.000132916	0.00335809
1367	P50396;D6RI86;B7FAU8	Rab GDP dissociation inhibitor alpha	Gdi1	25.9177	26.7484	26.2053	26.5446	25.5227	26.4878	26.9226	27.6638	26.6202	28.7026	28.0645	27.871	25.8562	26.9597	26.8742	26.7544	27.1059	25.7137	27.273	28.229	27.9123	27.8074	28.4467	28.2486	26.2378	27.6408	26.544	27.9862	7.91317e+07	2.09269e+08	9.78462e+07	2.65877e+08		0.378135	-1.40303	-1.40303	0.0031267	0.0193886		0.368013	-1.44217	-1.44217	0.000706562	0.00879618
1147	Q9D0E1;B8JK33;B8JK32;F6W322	Heterogeneous nuclear ribonucleoprotein M	Hnrnpm	24.8348	26.2863	26.2183	26.2483	26.1757	26.1092	26.4546	27.7138	27.2009	27.9811	27.6909	27.2643	25.856	26.5799	26.4084	26.2651	26.5428	25.5128	27.0749	27.3442	27.3539	27.4825	27.5137	27.7553	25.9788	27.3843	26.1942	27.4207	6.61288e+07	1.7518e+08	7.67772e+07	1.79666e+08		0.377491	-1.40549	-1.40549	0.00133374	0.0107576		0.427333	-1.22657	-1.22657	9.46172e-05	0.0029555
1312	Q61598;A0A1Y7VL99	Rab GDP dissociation inhibitor beta	Gdi2	25.6944	25.5196	25.6139	25.3047	25.0465	25.6015	26.6235	26.8235	26.6133	27.5805	26.952	26.6667	25.7521	27.0804	26.2672	26.2339	25.9861	25.4057	26.649	27.1893	26.9841	27.1551	27.0635	27.2305	25.4634	26.8766	26.1209	27.0453	4.62651e+07	1.23213e+08	7.29751e+07	1.38495e+08		0.375488	-1.41316	-1.41316	1.42963e-05	0.000792294		0.526914	-0.924359	-0.924359	0.00395137	0.0237007
1300	Q8K0E8;CON__P02676	Fibrinogen beta chain;Fibrinopeptide B;Fibrinogen beta chain	Fgb	25.6122	26.9201	26.8355	26.6204	26.3985	24.7598	27.1051	27.3302	27.4505	27.7411	27.6968	28.3053	26.8361	27.7157	26.8978	27.8895	27.8281	27.2463	27.8947	28.8394	27.5811	27.9548	29.8649	29.9898	26.1911	27.6049	27.4023	28.6875	7.66136e+07	2.04121e+08	1.77378e+08	4.32304e+08		0.375333	-1.41376	-1.41376	0.00423694	0.0233303		0.410308	-1.28522		0.0209138	0.0653271
1329	Q91XL1		Lrg1	25.751	25.8085	25.2362	24.852	24.9266	24.6697	25.6298	26.6633	26.6207	26.6466	27.0291	27.1936	25.9001	25.8965	26.291	26.4179	25.8322	24.9662	26.0187	26.6682	26.4917	26.9598	26.5743	26.8338	25.2073	26.6305	25.884	26.5911	3.87396e+07	1.03893e+08	6.19236e+07	1.01091e+08		0.372881	-1.42321	-1.42321	0.000716909	0.00733125		0.612554	-0.707091		0.016977	0.0574143
1716	A8DUK4;E9Q223;P02088;P02089;CON__Q3SX09;CON__P02070;P02104	Hemoglobin subunit beta-1	Hbbt1;Hbb-bs;Hbb-b1	35.2235	34.1667	34.9211	34.3573	34.3253	34.5429	35.3179	36.0075	35.7471	36.655	36.3138	36.0853	34.2815	34.6852	35.1398	34.8742	34.636	33.8148	35.1218	36.2165	36.1474	36.0815	35.8598	36.0602	34.5895	36.0211	34.5719	35.9145	2.58505e+10	6.97327e+10	2.55376e+10	6.47658e+10		0.370708	-1.43164	-1.43164	0.00019247	0.00345157		0.394307	-1.34261	-1.34261	0.000340212	0.00616147
767	Q62356	Follistatin-related protein 1	Fstl1	22.9464	24.717	24.2928	25.026	23.6595	24.9709	24.776	25.6144	25.4314	26.336	26.1332	25.9456	24.6893	24.9298	24.8304	24.8334	24.9496	24.5586	24.4074	24.7486	24.8504	25.389	25.2333	25.656	24.2688	25.7061	24.7985	25.0474	2.02128e+07	5.47402e+07	2.91807e+07	3.46763e+07		0.36925	-1.43733	-1.43733	0.00544617	0.0276004		0.841517	-0.248936		0.236307	0.345805
1122	P35564	Calnexin	Canx	24.7131	25.5543	25.3346	26.0053	23.2852	24.2441	26.0374	26.6009	25.6854	26.3151	26.5885	26.5365	25.9314	26.3394	25.4806	25.7367	26.0165	24.5302	26.6839	26.9594	26.4967	26.8689	27.5132	27.535	24.8561	26.294	25.6725	27.0095	3.03687e+07	8.22763e+07	5.3479e+07	1.35106e+08		0.369107	-1.43789	-1.43789	0.00755202	0.0338756		0.39583	-1.33705	-1.33705	0.00155525	0.0137021
1682	P68372	Tubulin beta-4B chain	Tubb4b	30.706	31.8696	31.3469	31.2511	31.3528	31.0704	32.2353	32.9256	32.6662	32.8095	32.7297	32.8608	31.4973	31.6291	31.2907	31.6446	32.3005	30.9656	32.9012	33.2067	33.0056	33.3493	33.2519	33.5033	31.2661	32.7045	31.5546	33.203	2.58253e+09	6.99917e+09	3.15418e+09	9.8879e+09		0.368976	-1.4384	-1.4384	1.57732e-05	0.000797008		0.318994	-1.6484	-1.6484	1.02438e-05	0.00083804
1656	A0A0A0MQF6;P16858;S4R1W1;A0A1D5RLD8;S4R257	Glyceraldehyde-3-phosphate dehydrogenase	Gapdh;Gm3839	29.8371	29.8394	29.6698	29.9944	30.1725	30.0212	30.8368	31.554	31.1334	31.7513	31.5037	31.4217	29.5583	29.8798	29.7366	30.109	30.2463	29.5424	30.9338	31.3287	31.3199	31.5759	31.2806	31.2799	29.9224	31.3668	29.8454	31.2865	1.01751e+09	2.76919e+09	9.64624e+08	2.61919e+09		0.367438	-1.44443	-1.44443	2.57027e-06	0.000315408		0.368291	-1.44108	-1.44108	1.65539e-06	0.00035745
1287	P62897	Cytochrome c, somatic	Cycs	25.5516	27.1766	25.9708	26.4392	26.3998	25.5364	26.7411	27.9692	27.7177	27.9054	27.7586	27.706	25.9814	26.0436	26.1071	27.0459	27.1113	25.6828	27.1949	27.6636	27.0851	27.4953	27.2905	28.0776	26.1791	27.633	26.3287	27.4678	7.59781e+07	2.08146e+08	8.42803e+07	1.85627e+08		0.365024	-1.45394	-1.45394	0.000952145	0.00879455		0.454031	-1.13914	-1.13914	0.00260364	0.0186377
1285	P04919	Band 3 anion transport protein	Slc4a1	25.5486	25.7525	25.8683	24.6547	25.1654	24.9402	26.0217	26.858	26.58	27.3665	27.1014	26.7943	26.1798	26.7196	25.7002	26.1451	25.8307	25.0804	25.7618	28.2762	26.9438	26.929	27.9984	28.3328	25.3216	26.787	25.9426	27.3737	4.19346e+07	1.15795e+08	6.44921e+07	1.73898e+08		0.362146	-1.46536	-1.46536	0.000306611	0.00474557		0.370862	-1.43105	-1.43105	0.0123318	0.0478239
1210	Q9CPU0	Lactoylglutathione lyase	Glo1	25.1643	25.0208	26.088	25.8286	25.7558	25.8969	26.3222	26.9707	26.8488	27.9353	27.3585	27.1208	25.2855	25.1032	24.7069	25.6684	26.0273	25.6508	26.5384	27.1715	26.6899	27.1421	27.1033	27.7731	25.6257	27.0927	25.407	27.0697	5.17737e+07	1.43126e+08	4.44915e+07	1.40863e+08		0.361735	-1.46699	-1.46699	0.000392477	0.00503191		0.31585	-1.66269	-1.66269	8.20288e-05	0.00277369
1718	Q91VB8;P01942;A7M7S6;P06467	Hemoglobin subunit alpha	haemaglobin alpha 2;Hba	36.5686	34.1223	35.7676	35.2169	35.3417	36.1599	36.0592	36.9353	36.1749	38.0838	37.601	37.1393	35.299	35.6882	36.2901	35.796	35.196	35.1148	35.6984	37.4297	37.4138	37.1604	36.8556	36.5547	35.5295	36.9989	35.564	36.8521	4.9596e+10	1.37335e+11	5.07971e+10	1.24046e+11		0.361131	-1.46941	-1.46941	0.0113925	0.0441384		0.409502	-1.28806	-1.28806	0.00266897	0.0188695
1070	Q8BWT1	3-ketoacyl-CoA thiolase, mitochondrial	Acaa2	24.4655	25.6563	25.6992	26.1337	26.0006	25.4707	26.2318	27.1449	27.3743	27.2673	27.2275	27.0221	25.8309	26.342	25.2107	26.2173	26.1721	24.8975	26.8125	27.5388	26.9086	27.1498	27.4756	27.7624	25.571	27.0447	25.7784	27.2746	4.98478e+07	1.38438e+08	5.75552e+07	1.6236e+08		0.360073	-1.47364	-1.47364	0.000548197	0.00615557		0.35449	-1.49618	-1.49618	0.000397689	0.00642493
519	Q3UGR5	Haloacid dehalogenase-like hydrolase domain-containing protein 2	Hdhd2	21.4429	21.2151	19.1993	20.4061	19.1008	21.0958	21.6666	21.9205	20.7922	22.313	22.2865	22.3412	21.5275	21.4303	20.9405	21.647	21.8665	19.6771	21.7901	22.0881	22.2557	22.5381	22.2124	22.3699	20.41	21.8867	21.1815	22.2091	1.39324e+06	3.8774e+06	2.37823e+06	4.84831e+06		0.359324	-1.47664	-1.47664	0.0128435	0.0477599		0.490528	-1.02759		0.0132994	0.0501764
576	P61759;Q3TIR6	Prefoldin subunit 3	Vbp1	21.8832	23.1485	22.3583	23.1516	22.6202	22.9678	23.374	24.2646	24.4658	24.3095	24.1966	24.4129	22.923	20.7505	23.0865	23.7599	23.1113	22.0663	24.1441	24.3367	23.9729	23.8872	24.1091	24.6192	22.6883	24.1706	22.6162	24.1782	6.75847e+06	1.88826e+07	6.42936e+06	1.89828e+07		0.357921	-1.48229	-1.48229	0.000216746	0.00365068		0.338694	-1.56195	-1.56195	0.00580888	0.0300725
808	P32921	Tryptophan--tRNA ligase, cytoplasmic;T1-TrpRS;T2-TrpRS	Wars	23.1577	23.5134	24.3151	24.0649	24.2389	25.0571	25.2252	25.6717	24.8907	26.1661	25.7851	25.5093	25.3975	25.3885	24.0693	24.1021	23.8526	24.3135	25.2252	26.1907	26.0266	26.2477	26.2645	26.406	24.0578	25.5414	24.5206	26.0601	1.74635e+07	4.88331e+07	2.40676e+07	6.99655e+07		0.357617	-1.48351	-1.48351	0.00106527	0.00936347		0.343993	-1.53955	-1.53955	0.000921132	0.0105552
1702	P68134	Actin, alpha skeletal muscle	Acta1	31.6151	30.9698	30.6535	32.2115	32.3231	31.2631	31.454	33.701	33.2216	33.5874	32.9255	33.0531	30.9935	30.5025	30.0289	31.7097	31.6437	30.7899	31.3579	33.1496	32.1979	33.3073	32.4002	32.6443	31.506	32.9904	30.9447	32.5095	3.04967e+09	8.53307e+09	2.06673e+09	6.1143e+09		0.357394	-1.48441	-1.48441	0.00616226	0.0298218		0.338016	-1.56484	-1.56484	0.00259434	0.0186377
86	E9Q4K7;A0A286YCV9	Kinesin-like protein	Kif13b	19.3532	19.5958	20.7448	21.2745	19.0329	19.7376	21.8589	22.3013	21.3145	20.8493	21.0383	21.3119	22.7742	20.8213	19.9592	21.9477	19.7978	21.3756	22.214	22.9688	22.7046	19.9133	23.8486	23.3488	19.9565	21.4457	21.1126	22.4997	1.0174e+06	2.85627e+06	2.26744e+06	5.93037e+06		0.3562	-1.48924	-1.48924	0.00507392	0.0263111		0.382345	-1.38705		0.0888036	0.167756
1654	O08553;Q71H75	Dihydropyrimidinase-related protein 2	Dpysl2	29.783	30.5698	30.1557	29.9461	29.8932	29.7545	30.9205	31.6552	31.4582	31.6618	31.6735	31.6816	30.5679	30.9394	30.2338	30.6951	30.8845	29.8426	31.5525	32.0458	31.8427	31.9502	32.3003	32.4487	30.0171	31.5085	30.5272	32.0234	1.08652e+09	3.05486e+09	1.54741e+09	4.3651e+09		0.355669	-1.49139	-1.49139	6.75942e-06	0.000512568		0.354496	-1.49616	-1.49616	4.064e-05	0.00193943
887	P24549	Retinal dehydrogenase 1	Aldh1a1	23.4997	23.5516	23.4287	22.7292	21.1908	21.3643	23.7917	24.1024	24.1007	24.1736	23.9781	24.5693	23.7097	21.1214	22.7362	24.1287	21.6475	20.3746	24.4007	24.8876	24.5051	24.544	25.4903	25.7261	22.6274	24.1193	22.2863	24.9256	6.47917e+06	1.82236e+07	5.11516e+06	3.18688e+07		0.355538	-1.49192	-1.49192	0.00848656	0.0362371		0.160507	-2.6393	-2.6393	0.00224213	0.0169149
96	Q3UF75;Q9EPC1	Alpha-parvin	Parva	19.4154	20.0568	19.0166	19.2276	19.6043	19.2836	20.3733	21.0737	21.3492	21.5709	20.9444	20.2646	18.9571	21.7857	19.1916	19.6345	19.7312	21.6913	21.2844	22.2379	21.7115	20.9313	22.349	23.1476	19.4341	20.9294	20.1652	21.9436	708328	1.99693e+06	1.17582e+06	4.03354e+06		0.354708	-1.49529	-1.49529	0.000180855	0.00334096		0.291511	-1.77838		0.0150218	0.0535425
1019	Q9D0M3	Cytochrome c1, heme protein, mitochondrial	Cyc1	24.1354	24.8174	25.244	25.4084	25.6963	25.3827	25.8898	26.7029	26.5631	27.0433	26.93	26.546	23.7789	25.0316	24.9663	25.4184	25.8903	24.4798	26.3527	26.5248	26.2762	26.5873	26.7772	26.9205	25.114	26.6125	24.9275	26.5731	3.6314e+07	1.02603e+08	3.1911e+07	9.98404e+07		0.353926	-1.49848	-1.49848	0.000339974	0.00485672		0.31962	-1.64557	-1.64557	0.000399953	0.00642493
1292	E0CXN5;P13707	Glycerol-3-phosphate dehydrogenase [NAD(+)];Glycerol-3-phosphate dehydrogenase [NAD(+)], cytoplasmic	Gpd1	25.5744	25.8229	25.4106	26.7491	25.0569	25.4882	26.0397	27.7038	27.4556	27.459	27.3277	27.192	25.547	26.306	25.5776	26.1932	26.5415	25.1387	25.8464	26.7496	26.8326	27.1726	25.5816	27.7645	25.6837	27.1963	25.884	26.6579	5.38968e+07	1.53779e+08	6.19252e+07	1.05881e+08		0.350481	-1.51259	-1.51259	0.00118019	0.0100374		0.584858	-0.773842		0.0821981	0.159747
405	Q9WUM4	Coronin-1C	Coro1c	20.7479	23.6479	23.1408	22.6492	23.0491	22.8721	23.6916	24.6288	23.2949	24.3758	24.5961	24.6419	23.8307	23.604	23.5316	24.2347	23.4015	23.1217	24.2327	24.5886	24.1897	24.1794	25.0349	25.52	22.6845	24.2048	23.6207	24.6242	6.74094e+06	1.93368e+07	1.28985e+07	2.58603e+07		0.348606	-1.52033	-1.52033	0.00922372	0.0382762		0.498776	-1.00354	-1.00354	0.00429101	0.0247381
1715	E9QK82;P27573	Myelin protein P0	Mpz	35.1472	34.8512	34.7819	34.4918	34.7454	34.781	35.8722	36.3678	36.0831	36.8488	36.4803	36.3751	34.9651	34.5259	35.3112	34.8884	35.352	34.5952	36.3792	36.3171	36.3515	36.4074	36.242	36.3851	34.7997	36.3379	34.9396	36.3471	2.99067e+10	8.68546e+10	3.29519e+10	8.74092e+10		0.344331	-1.53813	-1.53813	2.54852e-06	0.000315408		0.376984	-1.40743	-1.40743	1.91975e-06	0.000366459
1638	P22599;D3YZL0	Alpha-1-antitrypsin 1-2	Serpina1b	29.2556	29.4072	29.1702	29.4161	29.1136	29.1098	29.9477	30.9121	30.8644	31.0357	31.1533	30.8443	29.373	29.8684	30.2744	30.7918	30.0962	28.8723	30.0218	30.7787	30.7941	31.0089	30.6264	31.1067	29.2454	30.7929	29.8794	30.7228	6.3643e+08	1.86032e+09	9.87602e+08	1.77203e+09		0.342108	-1.54748	-1.54748	7.79098e-06	0.000514804		0.557329	-0.8434		0.024417	0.0718294
219	Q9JIF7	Coatomer subunit beta	Copb1	19.9831	20.2652	20.4841	21.8818	21.0244	21.2477	21.5037	22.2031	21.4643	23.9244	22.7514	22.3363	20.5943	21.5506	20.2975	21.7658	21.3762	21.4806	21.8199	23.7002	21.3455	22.0979	24.0851	24.7546	20.8144	22.3639	21.1775	22.9672	1.84398e+06	5.39756e+06	2.37172e+06	8.2e+06		0.341631	-1.54949	-1.54949	0.00808071	0.0354149		0.289234	-1.78969		0.0157961	0.0547131
1257	Q60854;F8WIV2;K7E6F1;E9Q3Y1;E9Q6X2;E9Q108;E9Q0P9;E9PZQ9;E9Q4R2;E9PYY0;E9Q5Q5	Serpin B6	Serpinb6;Serpinb6a	25.3871	25.5547	25.831	25.9824	26.0058	25.9633	26.7817	27.5533	27.027	27.5614	27.7146	27.3948	26.5207	26.2402	26.0641	26.2555	27.1192	25.5114	27.1332	27.5516	27.4042	27.4943	27.9366	28.0351	25.7874	27.3388	26.2852	27.5925	5.79137e+07	1.69746e+08	8.17756e+07	2.02383e+08		0.341177	-1.55141	-1.55141	6.3375e-06	0.000512568		0.404064	-1.30735	-1.30735	0.000466126	0.00684448
1001	P47857	ATP-dependent 6-phosphofructokinase, muscle type	Pfkm	24.0355	23.8897	23.7759	24.6274	24.8488	23.8746	25.2501	26.3189	25.7987	26.2348	25.5462	25.3056	25.0906	24.9567	23.4614	24.3709	24.4626	23.9555	25.3245	26.4945	25.556	26.1715	26.1926	26.1529	24.1753	25.7424	24.3829	25.982	1.89446e+07	5.61341e+07	2.18775e+07	6.6277e+07		0.337489	-1.56709	-1.56709	0.000135288	0.00301851		0.330092	-1.59906	-1.59906	0.000410581	0.00642493
383	A0A0J9YUS5;E9PVC6;E9Q9E1;E9PVC5;Q6NZJ6	Eukaryotic translation initiation factor 4 gamma 1	Eif4g1	20.6653	18.7029	19.3267	19.2052	18.9229	18.2908	19.1468	21.6862	21.1744	21.3571	20.8376	20.3151	19.5231	19.7784	20.3036	19.3496	20.23	18.4745	19.8123	20.6096	19.7505	20.096	22.4954	22.703	19.1856	20.7529	19.6098	20.9111	596281	1.76698e+06	800112	1.97187e+06		0.337457	-1.56722	-1.56722	0.0106279	0.0424621		0.405764	-1.30129		0.0598934	0.12992
876	Q80X90	Filamin-B	Flnb	23.471	25.6948	25.5748	25.2074	24.9393	23.9368	26.1052	26.3641	26.4525	26.4655	26.2861	26.5738	26.991	27.5004	24.0523	25.8174	25.837	25.5095	26.2294	27.3483	26.4175	26.6947	27.7783	27.8875	24.804	26.3745	25.9513	27.0593	2.92922e+07	8.70019e+07	6.48794e+07	1.39848e+08		0.336685	-1.57053	-1.57053	0.0018835	0.0133713		0.463928	-1.10803		0.0817054	0.158969
306	Q8BKZ9;A2AWH7;A2AWH8	Pyruvate dehydrogenase protein X component, mitochondrial	Pdhx	20.2844	22.8076	22.6726	22.8561	22.8734	22.4968	23.2959	24.3562	23.8491	24.3232	23.9704	23.6197	20.2364	23.3425	22.7483	23.1042	22.802	20.0833	23.6442	24.9605	24.0597	24.5365	24.6116	24.2518	22.3318	23.9024	22.0528	24.3441	5.27898e+06	1.56801e+07	4.35057e+06	2.12958e+07		0.336668	-1.5706	-1.5706	0.00552596	0.0279223		0.204293	-2.29129	-2.29129	0.00473745	0.0262239
959	Q60865;F6YLI0	Caprin-1	Caprin1	23.8424	25.8421	25.5968	24.8186	24.8674	25.2256	25.4349	26.9207	26.5697	27.072	26.9952	26.6757	24.6804	25.9658	25.5652	26.0073	25.9263	24.6269	26.241	26.6768	26.4253	26.8666	26.8884	26.9664	25.0322	26.6114	25.462	26.6774	3.43108e+07	1.02523e+08	4.62189e+07	1.07325e+08		0.334663	-1.57922	-1.57922	0.00198214	0.0139107		0.430642	-1.21544	-1.21544	0.00180715	0.014855
518	Q9Z0E0	Neurochondrin	Ncdn	21.4376	23.5983	22.8427	22.8632	22.4583	22.1868	23.6268	24.6348	24.5258	22.8228	24.3795	25.0139	24.1206	24.3491	22.6307	23.5676	23.737	23.3899	24.6624	25.3906	24.9244	25.0306	25.9962	26.2411	22.5645	24.1673	23.6325	25.3742	6.20281e+06	1.88396e+07	1.30042e+07	4.34917e+07		0.329244	-1.60277	-1.60277	0.00465879	0.0249101		0.299004	-1.74176	-1.74176	0.000625747	0.0082327
791	O08529	Calpain-2 catalytic subunit	Capn2	23.0546	24.5606	24.8431	25.199	24.6601	24.2706	25.3811	25.9294	25.9157	26.2491	26.0779	26.6831	26.1054	25.7548	24.5106	25.6467	25.625	24.4301	26.0549	27.4132	26.5164	26.4082	27.5948	27.2735	24.4313	26.0394	25.3455	26.8768	2.26236e+07	6.89656e+07	4.26328e+07	1.23233e+08		0.328042	-1.60805	-1.60805	0.000983624	0.00894109		0.345952	-1.53136	-1.53136	0.00258794	0.0186377
415	E9Q4Q2;D3YZC9;D3YZD0;Q64213	Splicing factor 1	Sf1	20.7888	21.6614	21.6393	22.0936	22.3696	22.0671	22.6177	23.1115	22.7092	23.9608	23.9352	23.9352	19.5242	21.1199	22.4639	20.4012	21.7785	20.0295	22.6174	22.7671	22.8561	23.6228	20.8439	23.1041	21.77	23.3782	20.8862	22.6352	3.57619e+06	1.09031e+07	1.93808e+06	6.51455e+06		0.327997	-1.60825	-1.60825	0.000919267	0.00870202		0.2975	-1.74904		0.0148453	0.0533561
347	P29758	Ornithine aminotransferase, mitochondrial	Oat	20.4667	23.7068	23.2104	23.2268	23.409	23.0736	24.0137	24.3153	24.0184	24.7487	24.9325	24.7348	24.204	23.26	21.5078	23.674	22.0362	19.8864	24.4285	24.6484	24.1121	24.7829	24.8369	24.8837	22.8489	24.4606	22.4281	24.6154	7.55432e+06	2.3087e+07	5.64308e+06	2.57027e+07		0.327212	-1.6117	-1.6117	0.0103054	0.0415604		0.219552	-2.18737	-2.18737	0.00821229	0.0374924
534	Q5F2E7	Nuclear fragile X mental retardation-interacting protein 2	Nufip2	21.5708	22.9483	21.3772	20.1557	19.9236	20.4852	22.381	22.6247	21.924	22.6829	23.3689	23.1867	19.9155	23.1238	22.4663	23.2921	21.1144	22.6956	22.3011	21.1477	22.7156	21.1206	22.7239	23.4289	21.0768	22.6947	22.1013	22.2396	2.21185e+06	6.78868e+06	4.49931e+06	4.95222e+06		0.325814	-1.61788	-1.61788	0.00979863	0.0399497		0.908544	-0.138372		0.837886	0.879883
1669	A0A0R4J0I1;P07759;Q03734;E9Q499;P29621;Q80X76	Serine protease inhibitor A3K	Serpina3k	30.1926	30.2099	30.194	30.0135	29.908	29.7807	31.1297	31.6434	31.5673	31.874	31.9595	31.8466	30.9874	31.2041	31.5775	31.8123	30.8847	30.1637	31.1036	31.6986	31.9333	31.9203	31.595	32.0394	30.0498	31.6701	31.105	31.715	1.11144e+09	3.41699e+09	2.30954e+09	3.52511e+09		0.325268	-1.6203	-1.6203	5.27265e-07	0.000150974		0.655168	-0.610064		0.0506818	0.115633
982	P14206;A0A1L1SUK3;A0A1L1SRW0	40S ribosomal protein SA	Rpsa	23.9199	26.5096	25.705	26.0023	25.8727	25.7666	26.6134	27.317	27.3403	27.6591	27.5335	27.1769	27.0262	27.5167	26.1679	26.7353	26.4719	25.4135	27.1178	27.4281	27.2284	27.5207	27.2806	27.8299	25.6294	27.2734	26.5552	27.4009	5.19047e+07	1.62221e+08	9.8611e+07	1.77214e+08		0.319964	-1.64402	-1.64402	0.00181693	0.0130606		0.556453	-0.845668		0.0226583	0.0679353
450	F8WHL1;Q5IRJ6	Zinc transporter 9	Slc30a9	20.9564	19.7563	19.7702	19.3139	19.1348	20.1721	21.3924	21.1108	21.9663	21.6909	21.4197	21.3887	19.8553	20.3913	21.3883	20.8842	20.8546	21.2873	21.8234	22.0861	21.8459	20.8121	23.8529	22.5383	19.8506	21.4948	20.7768	22.1598	945438	2.95515e+06	1.79661e+06	4.68552e+06		0.319929	-1.64418	-1.64418	0.000224749	0.00374872		0.38344	-1.38293		0.0150982	0.0536347
501	B1AV77;B1ATI0;P47740	Aldehyde dehydrogenase;Fatty aldehyde dehydrogenase	Aldh3a2	21.3097	22.9485	22.8722	22.2928	22.6588	22.2834	23.6829	24.4054	22.8928	24.5955	24.1308	24.5299	24.5034	24.9892	22.7134	23.3065	22.9346	22.0544	24.6189	25.3879	23.9536	24.0477	25.9513	26.0838	22.3942	24.0396	23.4169	25.0072	5.51238e+06	1.72437e+07	1.11994e+07	3.37218e+07		0.319676	-1.64532	-1.64532	0.00107305	0.00936347		0.332112	-1.59026		0.0234079	0.069435
1578	P00920;A0A0A6YX78	Carbonic anhydrase 2	Ca2;Car2	27.9753	27.9156	27.3984	28.1371	27.1448	27.1005	28.476	29.2279	28.9015	29.9618	29.6893	29.3221	26.6406	27.5478	27.7712	28.1571	28.1561	26.5498	28.3173	29.6418	29.2931	29.3282	29.3412	29.7197	27.612	29.2631	27.4704	29.2736	2.05128e+08	6.44276e+08	1.85959e+08	6.48959e+08		0.318386	-1.65115	-1.65115	0.000178333	0.00333017		0.28655	-1.80314	-1.80314	0.000502422	0.00707509
815	P08226;A0A1B0GX15;G3UWN5;G3UZM8	Apolipoprotein E	Apoe	23.1976	23.9014	24.5859	24.4566	23.5981	23.9137	24.2185	25.2981	26.357	25.8072	25.8382	26.0655	24.021	25.7166	25.4013	25.4412	25.3094	22.8928	24.9167	25.5326	25.5556	26.6026	25.6762	26.0232	23.9422	25.5974	24.797	25.7178	1.61187e+07	5.07678e+07	2.91511e+07	5.51856e+07		0.317499	-1.65518	-1.65518	0.00133296	0.0107576		0.528237	-0.920743		0.0991396	0.180809
274	Q9QZM0;Q8R317;Q99NB8	Ubiquilin-2;Ubiquilin-1;Ubiquilin-4	Ubqln2;Ubqln1;Ubqln4	20.155	22.6573	20.7369	21.3469	20.9016	19.8523	21.5178	23.1401	23.0817	22.6967	22.477	22.6916	20.0264	21.4945	22.0184	20.8258	21.992	20.288	22.2591	22.7426	22.415	22.7521	22.9361	22.6954	20.9417	22.6008	21.1075	22.6334	2.01405e+06	6.36102e+06	2.25942e+06	6.50613e+06		0.316624	-1.65916	-1.65916	0.00558479	0.0280813		0.347276	-1.52585	-1.52585	0.00187723	0.0150704
488	Q8BMJ2	Leucine--tRNA ligase, cytoplasmic	Lars	21.2196	22.9953	23.7327	22.9937	22.3725	22.1316	23.8783	24.5723	23.9185	24.2008	24.4873	24.3446	21.8123	24.5254	21.2386	23.3034	23.2959	22.7332	24.3366	25.7636	23.8585	24.8366	26.4256	26.8178	22.5742	24.2336	22.8181	25.3398	6.2449e+06	1.97264e+07	7.3951e+06	4.24656e+07		0.316575	-1.65938	-1.65938	0.00124891	0.0103366		0.174143	-2.52165	-2.52165	0.00406789	0.0240987
443	P28658	Ataxin-10	Atxn10	20.9306	23.3343	22.1875	21.894	21.97	21.4641	23.5593	23.6096	22.3001	24.5711	23.879	23.8389	22.4691	22.7562	21.7582	19.4515	22.337	21.9484	23.8412	24.8341	23.5256	24.0588	24.9383	24.8353	21.9634	23.6263	21.7868	24.3389	4.08932e+06	1.2949e+07	3.618e+06	2.12193e+07		0.315802	-1.66291	-1.66291	0.00401819	0.0225658		0.170505	-2.55211	-2.55211	0.000904542	0.0105
478	Q8BPW9;Q3TVK3;Q9Z2W0;A0A087WS31;A0A087WSE6	Aspartyl aminopeptidase	Dnpep	21.1695	20.3658	22.294	22.8908	22.1447	21.7794	22.8886	23.1128	22.8201	24.0358	24.0986	23.6658	21.5514	23.3546	20.4453	22.2716	21.8204	21.5157	23.0491	23.8699	24.1388	23.3236	24.3049	23.905	21.774	23.437	21.8265	23.7652	3.58624e+06	1.1356e+07	3.71901e+06	1.42573e+07		0.315801	-1.66291	-1.66291	0.00328847	0.0198929		0.26085	-1.93871	-1.93871	0.00130229	0.0124896
233	A2AKN9;A2BIM8;P02762;P04938;A9C497;A9C496	Major urinary protein 6;Major urinary proteins 11 and 8	Mup4;Mup9;Mup6;Mup8;Mup19	20.0238	21.5571	18.842	20.4324	20.3954	19.8338	21.3548	20.9742	21.2778	22.2977	23.1298	22.0804	22.8783	22.2393	24.6465	21.3917	20.5947	20.5762	19.3241	21.2741	22.2484	21.05	22.1169	22.8512	20.1808	21.8525	22.0544	21.4774	1.18854e+06	3.78659e+06	4.35559e+06	2.9198e+06		0.31388	-1.67171	-1.67171	0.0065589	0.0313877		1.49174	0.576997		0.495254	0.60453
893	Q9WV54	Acid ceramidase;Acid ceramidase subunit alpha;Acid ceramidase subunit beta	Asah1	23.5382	25.1053	24.7901	24.3635	24.2943	23.8446	25.5942	26.6411	25.66	26.1017	25.9116	26.0717	24.2345	23.7493	24.5762	24.9634	25.5361	24.0331	26.1254	25.6825	25.2487	25.9717	26.291	27.0124	24.3227	25.9967	24.5154	26.0553	2.09822e+07	6.69566e+07	2.39816e+07	6.97314e+07		0.31337	-1.67406	-1.67406	0.00014532	0.00302571		0.343914	-1.53988	-1.53988	0.00166011	0.0144044
696	Q9D8U8	Sorting nexin-5	Snx5	22.6063	23.4887	21.8551	20.7953	23.1011	20.6162	23.2297	23.9878	23.4979	24.06	24.2199	23.5796	20.1212	20.1581	24.0452	24.3784	23.6089	23.58	23.2588	23.6305	24.2042	24.1767	24.253	24.5358	22.0771	23.7625	22.6486	24.0098	4.42462e+06	1.42304e+07	6.57529e+06	1.68918e+07		0.310927	-1.68535	-1.68535	0.00818271	0.0355896		0.38926	-1.36119		0.130083	0.21782
463	Q9QYG0	Protein NDRG2	Ndrg2	21.0478	21.7101	21.4408	21.7243	21.916	21.9951	22.5838	23.478	22.6432	24.5794	23.6941	22.9701	21.4445	20.6402	21.3702	21.3596	21.6527	20.2334	22.2549	23.4223	22.9175	23.2473	23.227	23.6815	21.639	23.3248	21.1168	23.1251	3.26586e+06	1.05064e+07	2.27394e+06	9.14836e+06		0.310844	-1.68574	-1.68574	0.000577847	0.00632319		0.248562	-2.00832	-2.00832	5.82028e-05	0.00248349
577	P29788	Vitronectin	Vtn	21.8847	23.8806	22.9049	22.4376	22.372	21.9915	23.8377	24.123	24.6836	24.3803	24.1582	24.4081	23.7427	23.04	23.0092	24.0454	24.4962	22.316	24.2034	24.5623	24.1143	24.1286	24.5886	25.2317	22.5786	24.2651	23.4416	24.4715	6.2636e+06	2.01621e+07	1.13925e+07	2.32622e+07		0.310662	-1.68658	-1.68658	0.000381464	0.00503191		0.489744	-1.0299		0.0192476	0.061924
922	D3Z223;P15327;D3YUE8;D3YYH3	Phosphoglycerate mutase;Bisphosphoglycerate mutase	Bpgm	23.6556	24.4063	24.5029	24.2684	24.0682	24.8399	25.1184	25.8339	25.94	26.3401	26.5086	26.1293	21.9171	21.016	19.9726	25.4714	25.0891	24.5672	23.3875	25.8505	26.1504	26.4841	25.8124	25.8802	24.2902	25.9784	23.0056	25.5942	2.05156e+07	6.6111e+07	8.4211e+06	5.06542e+07		0.310321	-1.68817	-1.68817	6.70786e-05	0.00182922		0.166247	-2.5886		0.0339977	0.0899095
55	Q9CWU3;Q6P1F6;F6RV17;Q6ZWR4;Q8BG02;Q925E7	Serine/threonine-protein phosphatase 2A 55 kDa regulatory subunit B;Serine/threonine-protein phosphatase 2A 55 kDa regulatory subunit B alpha isoform;Serine/threonine-protein phosphatase 2A 55 kDa regulatory subunit B beta isoform;Serine/threonine-protein phosphatase 2A 55 kDa regulatory subunit B gamma isoform;Serine/threonine-protein phosphatase 2A 55 kDa regulatory subunit B delta isoform	Ppp2r2a;Ppp2r2d;Ppp2r2b;Ppp2r2c	19.1512	21.4393	21.6847	21.4958	21.9059	20.7877	22.3549	22.5168	22.1693	23.7643	22.8602	22.975	21.109	19.8826	19.7994	21.3223	20.8331	19.8598	22.5593	23.3558	23.034	22.7067	23.5321	23.3825	21.0774	22.7734	20.4677	23.0951	2.21278e+06	7.16945e+06	1.45007e+06	8.95994e+06		0.308639	-1.69601	-1.69601	0.00514107	0.0264442		0.161839	-2.62737	-2.62737	1.14739e-05	0.000896005
578	A0A0A6YWP4;D6RGQ0;E9Q8H9;E9Q8I0;P06909;A0A0A6YVP8	Complement factor H	Cfh	21.8898	22.9625	22.6604	21.5352	21.6454	21.2695	22.7542	23.9363	22.925	24.4886	24.3151	23.8041	22.5002	22.4381	22.5733	23.9876	23.8135	21.87	23.618	23.1003	22.8275	23.7972	23.0769	22.999	21.9938	23.7039	22.8638	23.2365	4.17629e+06	1.36641e+07	7.63282e+06	9.88257e+06		0.305639	-1.7101	-1.7101	0.00163725	0.0121888		0.772352	-0.37267		0.346986	0.462827
646	P70333	Heterogeneous nuclear ribonucleoprotein H2	Hnrnph2	22.3089	23.7033	23.4534	24.3097	23.6267	23.4571	24.098	25.5011	24.9102	25.9275	25.4458	25.2937	22.5825	23.7703	23.4232	23.858	23.8817	22.6109	24.8042	24.9771	24.4422	25.1236	24.4338	25.2188	23.4765	25.196	23.3544	24.8333	1.16718e+07	3.84383e+07	1.07247e+07	2.98926e+07		0.30365	-1.71952	-1.71952	0.000921867	0.00870202		0.358773	-1.47886	-1.47886	0.000400425	0.00642493
546	Q4VA93;P20444	Protein kinase C;Protein kinase C alpha type	Prkca	21.6547	22.3808	20.0143	22.0148	21.0693	20.3179	22.5264	23.0993	22.8064	23.1978	22.989	23.1531	23.1476	24.185	22.5508	21.4895	22.5151	22.082	23.1909	24.7927	23.154	24.2639	24.5925	25.2115	21.242	22.962	22.6617	24.2009	2.4801e+06	8.17052e+06	6.63503e+06	1.92843e+07		0.303542	-1.72003	-1.72003	0.00154057	0.011922		0.344065	-1.53925		0.013552	0.0501774
138	Q8C129	Leucyl-cystinyl aminopeptidase	Lnpep	19.6788	20.4889	22.793	19.9815	19.5779	19.205	21.9849	22.0778	21.6664	21.3972	22.2055	22.7314	22.5452	22.721	19.6699	22.6313	22.6383	20.2263	21.9889	22.6437	22.5344	22.4612	25.098	25.2593	20.2875	22.0105	21.7387	23.3309	1.27983e+06	4.22501e+06	3.49935e+06	1.05512e+07		0.302919	-1.723	-1.723	0.0120565	0.0457242		0.331654	-1.59225		0.0816305	0.158969
1612	P35762;A0A140LJL0	CD81 antigen	Cd81	28.6233	29.1524	28.2642	29.2843	28.36	28.904	29.5964	31.0873	29.677	30.8412	30.9457	30.8559	28.5485	28.47	29.0667	29.046	29.9379	27.8482	29.692	30.3875	30.1898	31.2462	31.3946	31.4383	28.7647	30.5006	28.8195	30.7247	4.56079e+08	1.51912e+09	4.73743e+08	1.77445e+09		0.300226	-1.73588	-1.73588	0.000322058	0.00483441		0.266979	-1.9052	-1.9052	0.00101571	0.0113257
711	Q9D172;A0A1W2P870;A0A1W2P7B6	ES1 protein homolog, mitochondrial	D10Jhu81e	22.6783	22.9875	20.1315	23.5163	23.4504	23.234	23.6356	24.4563	24.2804	24.4263	24.4094	25.22	23.3945	23.3758	23.1544	23.1585	23.7442	22.2672	24.4007	25.5615	24.2732	24.5475	27.06	26.2202	22.6663	24.4047	23.1824	25.3438	6.65653e+06	2.22095e+07	9.5194e+06	4.25851e+07		0.299716	-1.73833	-1.73833	0.011344	0.0440928		0.223539	-2.1614	-2.1614	0.00162334	0.0141568
64	E9QAN4;G3UW47;Q6TA13;E9Q9G6;A0A087WQE8;P33173;Q3V3Y9;E9Q9B0;A2AH75;O35071;Q60575	Kinesin-like protein;Kinesin-like protein KIF1A;Kinesin-like protein KIF1C;Kinesin-like protein KIF1B	Kif1a;Kif1c;Kif1b	19.2267	22.467	21.3383	20.1105	21.4798	21.3206	22.477	22.5644	22.7285	22.399	23.1707	23.0531	23.7779	24.2444	21.0239	22.1082	23.2107	22.1733	24.4386	24.3789	23.7014	23.1959	25.2382	25.1064	20.9905	22.7321	22.7564	24.3432	2.08338e+06	6.96708e+06	7.08535e+06	2.12835e+07		0.299031	-1.74163	-1.74163	0.00487443	0.0256879		0.332904	-1.58682		0.0222404	0.0671512
587	F6VRI6;D6RH76;Q8VE47;A0A1L1SSH6	Ubiquitin-like modifier-activating enzyme 5	Uba5	21.9505	19.2532	22.2781	20.2105	21.217	22.6756	22.2304	23.296	22.7345	23.0352	23.5851	23.2313	19.9007	23.4176	21.3106	19.3566	20.4905	20.821	23.1849	23.2994	23.3228	23.9156	23.4951	23.8029	21.2641	23.0187	20.8828	23.5034	2.51853e+06	8.4983e+06	1.93357e+06	1.18916e+07		0.296357	-1.75459	-1.75459	0.0118199	0.0453863		0.162599	-2.62061	-2.62061	0.00127293	0.0124896
412	E9PYT3;Q91YH5	Atlastin-3	Atl3	20.7721	19.6322	21.1287	20.7993	19.7354	21.2401	21.3698	22.8587	21.8086	22.4188	22.6623	22.7627	19.7527	20.2118	21.0054	20.0937	21.6471	20.5837	22.3033	23.6347	22.2411	22.5345	24.2113	23.6349	20.5513	22.3135	20.5491	23.0933	1.53658e+06	5.21233e+06	1.53422e+06	8.94891e+06		0.294797	-1.7622	-1.7622	0.000833392	0.00804364		0.171442	-2.54421	-2.54421	0.000184673	0.00423023
590	Q9CQA3	Succinate dehydrogenase [ubiquinone] iron-sulfur subunit, mitochondrial	Sdhb	21.9918	22.9735	23.0538	22.684	23.0194	21.9201	23.0898	24.669	24.5177	25.094	23.7683	25.1147	22.7025	22.9577	19.6007	22.2618	23.0804	22.0038	24.2328	25.1609	23.4028	24.7275	25.2882	25.5668	22.6071	24.3756	22.1012	24.7298	6.38876e+06	2.17662e+07	4.49897e+06	2.78239e+07		0.293518	-1.76848	-1.76848	0.00107369	0.00936347		0.161694	-2.62866	-2.62866	0.00172507	0.014457
340	B7ZCP7;B7ZCP6;E9Q806;B7ZCP4;Q8C166;B7ZCP5;A3KGK7	Copine-1	Cpne1	20.4432	21.0162	20.5545	20.8261	20.338	20.7265	22.5243	22.3659	22.6007	22.6752	22.2142	22.1636	22.0764	22.3813	19.9756	20.7923	21.8378	19.8901	23.023	23.1544	22.9684	23.0665	23.4085	23.5175	20.6508	22.424	21.1589	23.1897	1.64626e+06	5.62728e+06	2.34135e+06	9.56754e+06		0.292551	-1.77324	-1.77324	1.17e-07	5.02516e-05		0.244718	-2.03081	-2.03081	0.00119595	0.0122127
1031	O55042	Alpha-synuclein	Snca	24.2201	23.7628	23.4136	23.3671	22.8962	24.2113	25.1211	25.6957	25.2371	25.7648	25.3962	25.3188	20.3212	20.842	19.732	24.4145	24.6295	19.7195	25.039	25.0771	25.5578	25.5218	24.4103	24.843	23.6452	25.4223	21.6098	25.0748	1.31194e+07	4.4964e+07	3.2003e+06	3.53412e+07		0.291776	-1.77707	-1.77707	2.06892e-05	0.000911387		0.0905543	-3.46507	-3.46507	0.00457621	0.025947
466	Q8K183	Pyridoxal kinase	Pdxk	21.0582	22.3089	21.5677	21.5613	21.4421	20.9862	22.5902	23.2169	22.6834	23.7008	23.8478	23.5577	23.2461	22.9326	21.2137	22.9501	23.1169	20.5119	23.7762	23.4103	23.5727	23.5773	23.2519	24.0713	21.4874	23.2661	22.3286	23.6099	2.94005e+06	1.00879e+07	5.26704e+06	1.28025e+07		0.291444	-1.77871	-1.77871	0.000112893	0.00255197		0.411406	-1.28136		0.0255419	0.0742913
76	Q7TQE2;Q62523	Zyxin	Zyx	19.294	20.5351	20.3365	20.188	19.9587	20.1899	21.3742	21.7725	21.4634	22.061	22.0355	22.4916	20.5385	20.6134	20.1034	19.6772	20.8112	20.3543	21.6132	22.5562	22.1107	21.5507	22.4181	22.9326	20.0837	21.8664	20.3497	22.1969	1.1112e+06	3.82323e+06	1.33618e+06	4.80767e+06		0.290643	-1.78268	-1.78268	2.66905e-05	0.00109679		0.277927	-1.84722	-1.84722	5.72218e-05	0.00248349
249	A2ABY3;Q922E4	Ethanolamine-phosphate cytidylyltransferase	Pcyt2	20.0655	21.9009	21.2508	18.7997	20.828	20.5966	21.2137	22.6474	22.1273	23.4183	22.8156	21.9578	20.8611	20.8809	21.1639	21.3787	20.7618	20.2762	22.9225	23.1877	21.9489	23.1866	22.3703	23.1295	20.5736	22.3634	20.8871	22.7909	1.56052e+06	5.39561e+06	1.93926e+06	7.25698e+06		0.28922	-1.78976	-1.78976	0.00752968	0.0338638		0.267228	-1.90386	-1.90386	2.59732e-05	0.00135366
99	Q6P5F9;A2AKT6	Exportin-1	Xpo1	19.4319	19.1781	18.1621	21.8952	20.2352	20.9382	21.5653	21.9185	21.7023	21.248	22.0525	22.1225	20.0728	22.3991	21.8521	20.2649	22.1392	18.5839	21.6058	22.5359	22.1468	22.0921	23.8856	22.8109	19.9734	21.7682	20.8853	22.5128	1.02945e+06	3.57168e+06	1.93694e+06	5.98469e+06		0.288226	-1.79473	-1.79473	0.00951259	0.0392852		0.323649	-1.6275		0.0398424	0.0987724
670	Q9D0I9	Arginine--tRNA ligase, cytoplasmic	Rars	22.4861	23.9883	23.8992	24.317	23.4991	22.9753	24.4385	26.1041	25.8834	25.7068	24.9237	24.9135	23.3572	24.4466	23.9936	24.2055	24.4278	23.7244	24.8509	26.0749	25.0708	25.5525	26.3481	26.4885	23.5275	25.3283	24.0259	25.731	1.20916e+07	4.2129e+07	1.70806e+07	5.56914e+07		0.287013	-1.80081	-1.80081	0.000940964	0.00873825		0.306701	-1.7051	-1.7051	0.000401007	0.00642493
848	A0A1L1STF4;Q6GU68	Immunoglobulin superfamily containing leucine-rich repeat protein	Islr	23.3526	22.1641	24.5156	23.1038	24.1098	23.7485	24.9913	25.4649	24.2249	25.9415	25.8843	25.42	23.7337	24.0478	24.3073	24.4988	24.5905	23.5025	24.5927	25.0391	24.133	23.93	24.2511	25.5898	23.4991	25.3212	24.1134	24.5893	1.18556e+07	4.19208e+07	1.81496e+07	2.52417e+07		0.282809	-1.8221	-1.8221	0.00164556	0.0121888		0.719032	-0.475873		0.156611	0.25335
682	A0A0R4J1Y7;E9PXX7;Q91W90	Thioredoxin domain-containing protein 5	Txndc5	22.5271	23.938	23.8673	23.9023	23.7787	23.6793	25.2608	25.3653	25.0474	25.335	25.8392	25.8074	19.8682	24.2112	23.1288	24.5547	23.6643	23.6502	25.6248	24.9461	25.1312	25.4316	26.0225	25.8272	23.6155	25.4425	23.1796	25.4972	1.28516e+07	4.56002e+07	9.50039e+06	4.73627e+07		0.281833	-1.82709	-1.82709	3.12685e-05	0.00116485		0.200588	-2.31769	-2.31769	0.0086663	0.0389757
1404	Q99M71;A0A1Y7VKS9	Mammalian ependymin-related protein 1	Epdr1	26.1406	26.9912	27.1381	26.7195	27.1574	26.7661	28.23	28.7901	28.2409	29.2288	28.7359	28.6945	26.9448	26.8723	27.0846	27.3949	27.3154	26.4817	28.6707	27.9033	27.8083	28.168	28.591	28.7296	26.8188	28.6534	27.0156	28.3118	1.18376e+08	4.22203e+08	1.3568e+08	3.33201e+08		0.280377	-1.83456	-1.83456	7.55959e-06	0.000514804		0.407202	-1.29618	-1.29618	0.000121593	0.00328094
51	A0A1D5RMM8;F8VQ28;Q8VI36;A0A0J9YV30	Paxillin	Pxn	19.1242	22.2626	21.8218	22.0584	20.0469	21.7286	22.245	23.1173	23.2959	23.2767	22.8374	23.3765	22.7376	23.1628	21.3198	21.7805	23.2196	21.1563	22.9343	23.9147	22.8551	23.4333	24.6325	24.4871	21.1737	23.0248	22.2294	23.7095	2.36553e+06	8.53392e+06	4.91732e+06	1.37174e+07		0.277192	-1.85104	-1.85104	0.00718374	0.0331604		0.358474	-1.48006	-1.48006	0.012853	0.0488529
188	Q8BX02	KN motif and ankyrin repeat domain-containing protein 2	Kank2	19.8898	20.4416	19.6136	19.7298	19.1005	19.9273	21.2983	21.5381	21.1745	21.7646	22.322	21.722	19.2057	19.2434	20.3788	19.96	20.6583	19.4276	21.365	22.0467	21.5873	21.3953	22.4288	22.8	19.7838	21.6366	19.8123	21.9372	902630	3.26028e+06	920654	4.01563e+06		0.276857	-1.85279	-1.85279	1.89136e-05	0.000885559		0.229268	-2.1249	-2.1249	0.000115619	0.00328094
625	Q14BI5		Myom2	22.1897	20.3041	20.0036	22.5953	23.5685	21.7132	22.6361	24.581	23.6445	23.7283	23.0986	23.8357	22.3991	22.5857	20.4212	22.7952	22.8408	22.5302	22.1273	24.532	23.8253	24.688	23.4173	24.2855	21.7291	23.5874	22.262	23.8125	3.47614e+06	1.26038e+07	5.02966e+06	1.4733e+07		0.275802	-1.8583	-1.8583	0.0135193	0.0495226		0.341387	-1.55052		0.0164418	0.0566071
595	E9PUD2;Q8K1M6	Dynamin-1-like protein	Dnm1l	22.0203	24.8982	24.5455	24.6317	24.229	22.7685	24.7641	26.2282	25.7811	25.9173	25.7449	25.9178	24.2543	24.5043	22.0634	24.7075	25.215	23.5429	25.8332	26.4828	25.5304	26.2769	26.8328	27.0075	23.8489	25.7256	24.0479	26.3273	1.51086e+07	5.54842e+07	1.73434e+07	8.41983e+07		0.272305	-1.87671	-1.87671	0.00477058	0.0253742		0.205983	-2.2794	-2.2794	0.00123201	0.0122346
956	P08032	Spectrin alpha chain, erythrocytic 1	Spta1	23.8214	24.0239	24.2385	23.0088	23.2353	23.391	24.7017	25.1992	26.4332	26.0322	25.3943	25.2732	25.5766	27.6227	23.8624	24.673	24.8242	24.242	23.894	27.6079	26.0221	25.3235	27.6609	27.9985	23.6198	25.5056	25.1335	26.4178	1.28905e+07	4.76383e+07	3.68068e+07	8.96516e+07		0.270591	-1.88581	-1.88581	0.000158969	0.00306863		0.410554	-1.28436		0.167108	0.265825
654	Q8BP67	60S ribosomal protein L24	Rpl24	22.3711	23.2477	22.527	23.1447	23.8312	23.6998	24.6537	25.1838	24.7528	25.8539	24.8102	24.9138	22.0677	22.5861	22.569	22.5202	23.7354	22.8967	24.7019	25.2427	24.534	24.9381	25.129	25.3213	23.1369	25.028	22.7292	24.9778	9.22368e+06	3.42122e+07	6.95292e+06	3.30427e+07		0.269602	-1.8911	-1.8911	9.58732e-05	0.00228008		0.210422	-2.24864	-2.24864	6.25085e-06	0.000565209
503	A0A0G2JFB4;A0A0G2JH04;P63073	Eukaryotic translation initiation factor 4E	Eif4e	21.3152	19.8002	22.2139	21.1712	22.0652	21.6836	22.0651	23.6851	23.6441	23.7369	23.4507	23.033	19.6054	22.214	21.9634	22.0877	21.9005	21.4447	22.589	22.995	22.4819	22.7425	22.7733	22.498	21.3749	23.2691	21.5359	22.6799	2.71943e+06	1.0109e+07	3.04064e+06	6.7196e+06		0.269013	-1.89425	-1.89425	0.00160673	0.0121602		0.452503	-1.144		0.0187939	0.0609452
873	Q91VD9;A0A087WSU3;A0A087WQ77	NADH-ubiquinone oxidoreductase 75 kDa subunit, mitochondrial	Ndufs1	23.4549	21.2275	23.8634	22.6414	23.3773	22.9472	24.3621	25.0789	25.0653	25.1242	24.4294	24.848	24.3373	24.8784	22.5161	23.3623	24.1448	23.5012	25.2171	26.339	24.9658	25.3107	26.626	27.072	22.9186	24.818	23.79	25.9218	7.92852e+06	2.95774e+07	1.45045e+07	6.3567e+07		0.268061	-1.89937	-1.89937	0.00084865	0.00814515		0.228177	-2.13178	-2.13178	0.00149289	0.0134999
1145	P46412;A0A1C7ZMZ5;A0A1C7ZMZ7;P21765	Glutathione peroxidase 3	Gpx3	24.8169	22.4102	23.6159	23.025	24.4279	24.6717	25.3319	26.131	23.8086	26.7818	26.4795	25.8461	24.8402	24.567	24.8903	23.4979	25.2028	23.8194	25.2567	25.1272	25.5166	25.4373	25.8256	25.8521	23.8279	25.7298	24.4696	25.5026	1.48909e+07	5.56477e+07	2.32319e+07	4.75375e+07		0.267592	-1.90189	-1.90189	0.00911795	0.038021		0.488706	-1.03296	-1.03296	0.00603615	0.0309556
175	Q9CPP6;D3YTQ8	NADH dehydrogenase [ubiquinone] 1 alpha subcomplex subunit 5	Ndufa5	19.8279	19.3148	19.8532	19.9574	20.4543	20.5356	20.7684	21.953	20.5651	22.8643	23.0233	22.2837	21.3234	19.846	20.9707	21.1373	21.9489	19.618	20.86	22.8575	22.0632	20.4537	22.9532	23.2452	19.9905	21.9096	20.8074	22.0721	1.04173e+06	3.93965e+06	1.83503e+06	4.40935e+06		0.264421	-1.91909	-1.91909	0.00198377	0.0139107		0.416169	-1.26476		0.0622741	0.133142
681	Q561M1;Q9D358;A0A1W2P7X3	Low molecular weight phosphotyrosine protein phosphatase	Acp1	22.5262	21.9719	22.7773	21.3184	21.7147	22.1415	22.9859	24.2607	24.0506	24.4582	24.1372	24.0866	23.1922	22.544	22.378	22.8752	23.922	20.2489	23.8234	24.4266	24.2218	24.454	24.2649	24.6248	22.075	23.9965	22.5267	24.3026	4.41812e+06	1.67369e+07	6.04248e+06	2.06923e+07		0.263975	-1.92153	-1.92153	8.38018e-05	0.00218343		0.292016	-1.77588	-1.77588	0.00657692	0.0324211
771	O88342	WD repeat-containing protein 1	Wdr1	22.962	23.8856	23.6698	23.6606	23.613	23.6159	24.927	25.4603	25.3546	26.0865	25.4837	25.6486	24.5968	24.2142	23.3412	24.567	24.69	23.4579	25.5458	25.801	25.0345	25.8684	25.6711	26.1232	23.5678	25.4934	24.1445	25.674	1.24343e+07	4.7238e+07	1.85449e+07	5.35352e+07		0.263227	-1.92562	-1.92562	2.32066e-06	0.000315408		0.346406	-1.52946	-1.52946	0.00033971	0.00616147
320	P61971	Nuclear transport factor 2	Nutf2	20.3372	22.1232	21.698	20.1561	22.2479	20.4326	22.0692	22.9699	22.9661	24.1196	23.3027	23.1511	21.9924	21.6214	19.7953	20.0756	22.7938	20.4806	22.7166	23.1849	22.4877	22.8835	23.0728	23.2938	21.1658	23.0964	21.1265	22.9399	2.35262e+06	8.96843e+06	2.28936e+06	8.04623e+06		0.262323	-1.93059	-1.93059	0.00229919	0.0154196		0.284526	-1.81337	-1.81337	0.00469179	0.0261704
215	A0A1Y7VKP8;A0A1Y7VM38;P52503	NADH dehydrogenase [ubiquinone] iron-sulfur protein 6, mitochondrial	Ndufs6	19.9676	20.2767	20.8111	21.0005	22.2838	19.2806	22.1711	23.8585	22.8629	21.0337	22.9116	22.3936	19.8953	19.7813	19.0416	20.36	22.3428	21.8542	22.4372	24.2378	22.0935	21.7378	20.0806	23.3814	20.6034	22.5386	20.5459	22.3281	1.59308e+06	6.09241e+06	1.53082e+06	5.26522e+06		0.261486	-1.9352	-1.9352	0.00671886	0.0317115		0.290742	-1.78219		0.0464608	0.108993
527	Q91WS0	CDGSH iron-sulfur domain-containing protein 1	Cisd1	21.5046	22.6058	22.833	23.9213	22.7752	21.6139	23.4376	23.9531	24.9005	24.3816	25.1187	25.0889	21.2197	19.992	22.0856	20.0649	23.2103	21.7111	24.0974	24.9202	24.4664	25.1409	25.3372	25.4041	22.5423	24.4801	21.3806	24.8944	6.10813e+06	2.34011e+07	2.73025e+06	3.11852e+07		0.261019	-1.93778	-1.93778	0.0017593	0.0126995		0.0875493	-3.51376	-3.51376	7.59382e-05	0.00271795
194	G3X9Q1;Q3TZS3;Q61738	Integrin alpha-7;Integrin alpha-7 heavy chain;Integrin alpha-7 light chain	Itga7	19.9124	21.5847	22.2476	21.7603	20.1481	21.2335	23.2383	22.7699	23.1416	23.1397	23.1681	23.0683	20.7207	21.8284	20.6251	21.113	20.3997	20.7694	23.7798	23.1572	22.8883	23.7411	23.3291	23.5673	21.1477	23.0876	20.9094	23.4105	2.32331e+06	8.91397e+06	1.96949e+06	1.11493e+07		0.260637	-1.93989	-1.93989	0.000506658	0.00584187		0.176646	-2.50106	-2.50106	1.6645e-06	0.00035745
303	A0A1B0GS13;A0A1B0GT81;A0A1B0GTA4;Q07813	Apoptosis regulator BAX	Bax	20.2743	20.9701	22.6564	22.6843	22.047	22	23.1933	23.4931	23.2072	23.783	23.9469	24.7599	22.7043	23.4149	23.286	23.2021	19.7575	20.5386	23.3034	23.4606	23.2797	23.7063	24.1476	24.5664	21.772	23.7306	22.1506	23.744	3.58119e+06	1.39192e+07	4.65573e+06	1.40493e+07		0.257285	-1.95856	-1.95856	0.00167646	0.0123084		0.331386	-1.59342		0.0416083	0.101395
880	Q60932	Voltage-dependent anion-selective channel protein 1	Vdac1	23.4859	24.2656	23.4041	25.317	25.1321	23.5529	25.7322	25.918	25.7402	27.313	26.3091	25.9117	23.5209	24.0558	23.5687	23.9821	23.9769	22.8933	24.7474	27.5475	25.4316	25.0203	26.2964	25.5316	24.1929	26.154	23.6663	25.7625	1.91776e+07	7.46709e+07	1.33125e+07	5.69219e+07		0.256829	-1.96112	-1.96112	0.00101914	0.00916692		0.233873	-2.0962	-2.0962	0.000959119	0.0108896
1206	P11352;A0A0A6YY34;A0A0A6YVV2	Glutathione peroxidase 1;Glutathione peroxidase	Gpx1	25.1607	25.3429	23.8625	25.2735	24.8825	24.7157	25.7892	26.8968	26.1524	27.5175	27.4178	27.2568	24.4354	21.9412	24.7856	24.9661	25.4112	22.2958	26.3324	25.8839	26.338	25.942	26.3172	27.4466	24.873	26.8384	23.9725	26.3767	3.07265e+07	1.19997e+08	1.6461e+07	8.71312e+07		0.256062	-1.96544	-1.96544	0.000326034	0.00483441		0.188922	-2.40414	-2.40414	0.00390116	0.0236318
89	S4R1I4;Q5PR68;I7HJR4;I7HLS4;A2ABQ5;J3JS86	Centrosomal protein of 112 kDa	Cep112	19.3684	20.3922	20.1545	20.9925	20.6776	23.6568	22.3174	23.2408	22.2144	22.8601	23.1156	23.3663	20.0169	23.8102	19.5121	24.1858	21.0035	20.0079	21.552	21.7231	20.6206	23.6767	23.7961	23.6272	20.8737	22.8524	21.4227	22.4993	1.92134e+06	7.57304e+06	2.81118e+06	5.92869e+06		0.253707	-1.97876	-1.97876	0.0106916	0.0426174		0.474164	-1.07654		0.310824	0.424818
790	Z4YJV4;Q60597;E9Q7L0	2-oxoglutarate dehydrogenase, mitochondrial	Ogdh	23.0408	23.933	23.9914	23.4169	23.7016	23.7649	25.0683	25.9956	25.749	25.9935	25.6063	25.3086	25.3252	25.9212	21.4093	24.0078	24.7722	23.7481	25.1273	26.9171	25.2046	25.7594	27.3982	27.8247	23.6414	25.6202	24.1973	26.3719	1.30849e+07	5.15767e+07	1.92361e+07	8.68422e+07		0.253698	-1.97881	-1.97881	2.86022e-06	0.000323256		0.221506	-2.17458		0.0219765	0.0668926
1039	A0A0R4J083;P51174	Long-chain specific acyl-CoA dehydrogenase, mitochondrial	Acadl	24.2575	23.1315	25.9398	25.8569	24.0135	23.0041	26.1534	26.8503	26.9518	25.9389	25.7598	26.5902	23.8276	25.2124	23.4876	25.7995	26.1208	24.1193	26.7759	27.4706	25.9635	27.2792	27.4821	27.8356	24.3672	26.3741	24.7612	27.1345	2.16404e+07	8.6975e+07	2.84358e+07	1.47331e+08		0.248811	-2.00688	-2.00688	0.00502721	0.026172		0.193006	-2.37328	-2.37328	0.00111359	0.0118706
907	A0A087WR97;A0A087WRZ5;Q8R0B4;Q8BLD4;Q6VYI5;Q6VYI4;Q921F2;A0A087WSE4;A0A087WQA5;A0A087WRP4;H3BJV1;A0A087WSH7;A0A087WQX8;A0A087WNY6;A0A087WSC6;A0A087WS74	TAR DNA-binding protein 43	Tardbp	23.5866	22.306	24.18	24.9738	24.7964	24.8424	25.693	26.2755	25.6245	26.6023	26.4602	26.1392	23.7199	25.0587	24.2794	24.325	24.0829	24.0078	26.1204	26.3499	25.9679	26.4975	25.8917	26.4994	24.1142	26.1324	24.2456	26.2211	1.81592e+07	7.35605e+07	1.98911e+07	7.82259e+07		0.24686	-2.01823	-2.01823	0.00117782	0.0100374		0.254278	-1.97552	-1.97552	3.37087e-06	0.000486235
630	Q9JII6;B1AXW3	Alcohol dehydrogenase [NADP(+)]	Akr1a1	22.2171	23.7644	22.6037	22.5973	23.2778	22.1827	23.3066	24.9693	24.8797	24.7558	25.564	25.3105	20.0457	24.0188	21.7824	22.5653	24.0307	22.228	24.9732	25.1758	23.9809	25.8188	25.0662	25.1334	22.7738	24.7977	22.4452	25.0247	7.17139e+06	2.91634e+07	5.71042e+06	3.41341e+07		0.245904	-2.02383	-2.02383	0.000600494	0.00640775		0.167294	-2.57955	-2.57955	0.00287815	0.0196998
505	Q8VHY0	Chondroitin sulfate proteoglycan 4	Cspg4	21.3197	20.3658	19.9946	21.0701	20.1282	19.7815	22.6381	22.9607	22.5512	20.2605	23.2183	23.1791	20.6537	20.8335	20.4912	21.1445	21.5191	20.1241	22.85	19.5023	22.8851	23.2075	23.4977	23.5333	20.4433	22.468	20.7944	22.5793	1.42575e+06	5.80146e+06	1.81856e+06	6.26686e+06		0.245757	-2.02469	-2.02469	0.00300824	0.0187837		0.290186	-1.78495		0.0218481	0.0668907
292	E9PVA8		Gcn1l1	20.2316	19.0355	19.4684	20.8125	21.8354	19.902	21.8207	22.3272	22.9487	22.2932	21.9454	22.1079	22.2254	19.9531	20.0432	20.5071	22.045	19.9049	22.3146	24.8004	22.0534	22.8058	25.515	25.6268	20.2142	22.2405	20.7798	23.8527	1.21645e+06	4.95514e+06	1.80028e+06	1.51484e+07		0.245491	-2.02626	-2.02626	0.000980858	0.00894109		0.118843	-3.07287	-3.07287	0.00329381	0.021524
260	E9PY39;B7ZBY7;Q9D2M8;B2KF55;A6X925;B7ZBY6;Q99LQ7	Ubiquitin-conjugating enzyme E2 variant 2	Gm20431;Ube2v1;Ube2v2	20.115	20.1048	21.1634	19.1084	19.5461	20.9262	22.4448	21.2432	22.2477	22.2684	22.277	22.6905	19.0188	20.1153	20.0745	21.2471	19.3735	21.7108	22.7148	23.2089	22.9721	23.0039	23.4686	23.4754	20.1606	22.1953	20.2567	23.1406	1.17207e+06	4.80218e+06	1.25276e+06	9.24748e+06		0.244071	-2.03463	-2.03463	0.000315589	0.00483441		0.13547	-2.88395	-2.88395	6.93462e-05	0.002695
754	A2AJY7;A2AJY5;A2AJY2;O35206	Collagen alpha-1(XV) chain;Restin	Col15a1	22.8949	24.6717	23.1019	24.2264	23.8141	23.5327	25.236	25.8156	25.4808	26.0612	25.9478	25.9779	23.7737	23.1535	24.0287	24.7603	24.498	23.4039	25.9053	25.6827	25.5957	26.0611	26.1802	26.1548	23.7069	25.7532	23.9364	25.93	1.36931e+07	5.65571e+07	1.60533e+07	6.39284e+07		0.242112	-2.04626	-2.04626	5.3535e-05	0.00153289		0.251113	-1.99359	-1.99359	2.56196e-05	0.00135366
80	O70503	Very-long-chain 3-oxoacyl-CoA reductase	Hsd17b12	19.3267	20.2692	20.4063	21.0383	20.2402	22.7009	22.7495	23.4679	22.9087	22.9631	23.0288	21.1449	22.7418	23.3864	22.7389	20.7516	21.0663	19.9083	20.411	23.3176	21.56	23.1517	23.8187	23.571	20.6636	22.7105	21.7656	22.6383	1.66098e+06	6.86331e+06	3.56523e+06	6.52856e+06		0.242009	-2.04687	-2.04687	0.00486592	0.0256879		0.546097	-0.87277		0.293697	0.406994
231	A0A1L1SRE8;P35951	Low-density lipoprotein receptor	Ldlr	20.0217	22.3133	21.802	21.8135	21.582	20.7372	23.0326	23.9058	23.5586	23.9463	22.8431	23.3508	21.8139	21.5598	21.991	21.802	22.2363	21.5537	23.3441	24.1476	23.1217	22.0373	25.5748	24.6406	21.3783	23.4395	21.8261	23.811	2.72588e+06	1.13764e+07	3.71804e+06	1.47176e+07		0.239608	-2.06125	-2.06125	0.000352202	0.00485672		0.252625	-1.98493	-1.98493	0.0033645	0.021748
1565	A0A0R4J0X5;A0A0A0MQA3;Q00896;P07758	Alpha-1-antitrypsin 1-3;Alpha-1-antitrypsin 1-1	Serpina1a;Serpina1c	27.7828	26.1052	27.461	26.1004	27.0146	27.3305	28.0814	29.3327	28.7285	29.5808	29.3121	29.2741	27.947	28.2922	28.7894	27.9561	27.4745	27.169	27.6253	29.1833	29.2743	29.3968	28.8756	29.1932	26.9657	29.0516	27.938	28.9248	1.31068e+08	5.56417e+08	2.57149e+08	5.09588e+08		0.235556	-2.08586	-2.08586	0.000206616	0.00358464		0.504622	-0.986726		0.0200959	0.0638165
17	J3QN31;P28650	Adenylosuccinate synthetase isozyme 1	Adssl1	18.6886	20.8492	19.8214	19.8816	19.3363	18.5475	20.8398	22.2807	21.2644	21.886	21.7876	21.6851	22.0992	20.5917	20.0172	19.7529	19.3831	20.1553	19.7571	21.7708	20.4626	21.8591	20.5758	20.9214	19.5208	21.6239	20.3332	20.8911	752205	3.23185e+06	1.32102e+06	1.94472e+06		0.232747	-2.10316	-2.10316	0.000409391	0.00518193		0.679285	-0.557911		0.30063	0.41418
569	E9Q6V3;Q8R016	Bleomycin hydrolase	Blmh	21.8226	19.9852	20.8457	20.6009	19.8798	20.3992	19.8384	23.5142	22.5319	23.3814	23.443	23.5567	23.0761	23.5437	20.4725	21.2619	21.7306	19.1778	19.1955	21.9242	19.7037	23.3628	22.869	23.8024	20.5889	22.7109	21.5437	21.8096	1.57716e+06	6.86558e+06	3.05712e+06	3.67573e+06		0.229721	-2.12205	-2.12205	0.00935266	0.0387178		0.831705	-0.265856		0.802064	0.850584
637	G3UZ60;G3UWI9;G3UWX9;G3UZA7;Q9Z172	Small ubiquitin-related modifier;Small ubiquitin-related modifier 3	Sumo3	22.2571	23.6003	23.4251	23.4626	22.8157	24.1076	24.3161	25.852	24.52	25.5325	26.1727	26.0112	20.3227	22.4295	22.9836	22.9879	24.9634	22.3011	23.7039	24.5038	24.5059	25.5384	25.0135	25.5304	23.2781	25.4007	22.6647	24.7993	1.01718e+07	4.4298e+07	6.64898e+06	2.91969e+07		0.229621	-2.12267	-2.12267	0.000480347	0.0056523		0.227729	-2.13461	-2.13461	0.0101061	0.0430827
778	Q9D6J6;M0QWP9;D6RGN4	NADH dehydrogenase [ubiquinone] flavoprotein 2, mitochondrial	Ndufv2	23.0106	21.698	24.0607	25.9246	23.6232	24.7189	25.2344	26.2111	25.483	26.3501	26.4093	26.1501	20.8007	20.8327	24.3401	24.7641	24.7348	23.6897	25.0059	25.9296	26.173	26.4775	26.4048	26.9468	23.8393	25.973	23.1937	26.1563	1.50092e+07	6.58651e+07	9.59372e+06	7.47859e+07		0.227878	-2.13366	-2.13366	0.00657859	0.0313945		0.128282	-2.96261	-2.96261	0.00453258	0.0257847
695	G5E902;Q8VEM8	Phosphate carrier protein, mitochondrial	Slc25a3	22.6018	23.5443	24.1816	24.2523	24.0615	22.652	25.0059	25.7111	25.6168	26.0826	25.986	25.8453	23.8194	24.5946	23.121	23.6505	24.6404	23.4164	25.8927	26.8901	25.7374	26.4124	26.949	27.0606	23.5489	25.708	23.8737	26.4904	1.22724e+07	5.48121e+07	1.53711e+07	9.42751e+07		0.2239	-2.15908	-2.15908	9.68834e-05	0.00228008		0.163045	-2.61666	-2.61666	1.85183e-05	0.00117831
864	G5E8J2;B7ZW98;E9QNT8;G8JL84;D3YTV8;D3Z5M4;Q0VGY9;A0A0R4J1N7;Q02357;G3UY11;F7D1P5;D6RJ51	Ankyrin-1	Ank1	23.4121	23.3911	23.8123	22.514	20.2637	20.9373	24.7047	24.3013	24.3969	24.7048	24.5105	24.858	24.6582	25.837	24.3896	24.6033	24.0627	22.7527	24.1413	25.7119	24.5317	24.8323	26.5587	26.8557	22.3884	24.5794	24.3839	25.4386	5.49014e+06	2.50685e+07	2.18924e+07	4.54751e+07		0.219005	-2.19096	-2.19096	0.00462793	0.0248462		0.481414	-1.05465		0.115175	0.200071
1383	Q91X72;A0A1B0GS57	Hemopexin	Hpx	26.0111	24.4566	24.9194	24.5115	25.0876	25.0951	26.6509	27.222	26.6682	27.9815	27.5885	27.1493	25.8042	25.986	26.3867	25.849	26.512	25.5019	26.6948	27.0096	26.6454	27.2592	27.2321	27.3959	25.0136	27.2101	26.0066	27.0395	3.38713e+07	1.55255e+08	6.74184e+07	1.37944e+08		0.218165	-2.19651	-2.19651	3.57442e-05	0.00122817		0.488738	-1.03287	-1.03287	0.000433551	0.00648007
220	E9Q6I2;Q61730;G3UY13	Interleukin-1 receptor accessory protein	Il1rap	19.9869	19.7259	20.5679	20.4259	20.0013	20.7127	22.2497	22.5494	21.9797	22.283	22.8051	22.7545	20.4952	20.7074	21.1324	22.4075	22.3557	21.3449	22.1892	22.3176	22.4669	22.432	22.484	22.2963	20.2368	22.4369	21.4072	22.3643	1.23559e+06	5.67773e+06	2.78101e+06	5.39921e+06		0.21762	-2.20012	-2.20012	8.49875e-07	0.000208164		0.515076	-0.957142		0.0170558	0.0575676
267	Q9CQF7;Q9CWM4	Prefoldin subunit 1	Pfdn1	20.1318	21.0899	19.9519	21.79	20.7472	23.8198	22.4075	23.6727	22.5982	24.0004	24.3365	23.7512	22.7562	21.9108	23.2747	20.6239	20.2615	19.5401	22.4122	23.0516	24.1544	24.0192	23.1743	23.9982	21.2551	23.4611	21.3945	23.4683	2.50278e+06	1.15478e+07	2.75671e+06	1.16056e+07		0.216732	-2.20601	-2.20601	0.00759186	0.0338774		0.237532	-2.07381	-2.07381	0.0111997	0.045273
668	P48722;E0CY23;A0A0N4SW76;A0A0N4SVU2	Heat shock 70 kDa protein 4L	Hspa4l	22.4738	23.6517	24.2457	22.6034	23.0296	22.2318	24.3132	25.6167	25.415	25.5613	25.2274	25.4181	24.9198	25.6096	23.799	24.5224	24.3687	22.9791	25.999	25.9982	25.4621	25.8909	26.3903	26.8765	23.0393	25.2586	24.3664	26.1028	8.6205e+06	4.01423e+07	2.16286e+07	7.20672e+07		0.214748	-2.21928	-2.21928	0.000138999	0.00302571		0.300117	-1.7364	-1.7364	0.0020166	0.0158197
1322	O88990	Alpha-actinin-3	Actn3	25.7256	24.6551	23.1161	26.5262	26.8582	25.0096	25.3011	28.2802	27.9369	28.3299	27.6026	27.8085	23.4243	23.6181	20.4092	24.9634	25.9504	24.9659	24.5031	28.1861	26.4338	28.3351	27.6875	27.7177	25.3151	27.5432	23.8885	27.1439	4.17459e+07	1.95582e+08	1.55298e+07	1.48293e+08		0.213445	-2.22807	-2.22807	0.0118353	0.0453863		0.104723	-3.25535	-3.25535	0.00830368	0.0376404
599	P35486	Pyruvate dehydrogenase E1 component subunit alpha, somatic form, mitochondrial	Pdha1	22.037	26.0158	25.112	26.0687	25.723	25.362	26.2319	27.4848	27.5193	27.6471	27.747	27.1371	25.7536	26.3299	25.5436	26.2051	25.415	25.2995	27.1001	27.8538	27.9807	27.8606	28.0601	28.0402	25.0531	27.2945	25.7578	27.8159	3.48121e+07	1.64616e+08	5.67367e+07	2.36279e+08		0.211474	-2.24145	-2.24145	0.00697149	0.0324581		0.240126	-2.05813	-2.05813	3.96234e-06	0.000486235
628	Q9D0K2;Q3UJQ9	Succinyl-CoA:3-ketoacid coenzyme A transferase 1, mitochondrial;Succinyl-CoA:3-ketoacid-coenzyme A transferase	Oxct1	22.2092	21.8433	23.5643	22.1377	23.7449	23.6005	24.7027	24.6761	24.8121	25.6808	25.6083	25.0781	22.1936	23.0042	21.809	21.8199	22.6168	22.9899	24.0271	25.164	25.3262	24.5327	26.2837	26.525	22.85	25.093	22.4055	25.3098	7.56019e+06	3.57889e+07	5.55571e+06	4.15909e+07		0.211244	-2.24302	-2.24302	0.000229331	0.00378837		0.13358	-2.90422	-2.90422	7.8669e-05	0.00275823
784	Q9EQF6	Dihydropyrimidinase-related protein 5	Dpysl5	23.0272	24.8791	24.4632	25.1658	24.338	23.9415	26.392	26.5714	26.0768	27.4515	26.5789	26.3306	25.7801	26.3376	24.8838	25.3952	26.23	24.7778	27.198	27.5558	26.991	27.2695	27.3629	27.5481	24.3024	26.5669	25.5674	27.3209	2.06901e+07	9.9408e+07	4.97225e+07	1.6765e+08		0.208133	-2.26442	-2.26442	9.83316e-05	0.00228289		0.296584	-1.75349	-1.75349	0.000107314	0.00317362
600	Q8BP47	Asparagine--tRNA ligase, cytoplasmic	Nars	22.0385	24.238	23.7401	21.4152	22.8142	20.141	25.1877	25.2674	25.0447	23.0886	25.303	24.1372	23.7071	21.5795	20.73	24.3516	21.8172	20.0703	25.5636	25.4248	25.2756	25.7399	25.8587	25.829	22.3978	24.6714	22.0426	25.6153	5.52615e+06	2.67205e+07	4.32009e+06	5.14004e+07		0.206813	-2.2736	-2.2736	0.0101053	0.0409456		0.0840477	-3.57265	-3.57265	0.000411375	0.00642493
626	P62631	Elongation factor 1-alpha 2	Eef1a2	22.1899	23.6292	23.8169	25.4969	24.1619	24.5194	25.5875	26.6231	25.527	26.3635	26.6648	26.6974	22.5371	22.655	22.9928	23.581	23.6639	22.373	25.1059	26.1631	26.0855	26.2846	26.1403	26.3866	23.969	26.2439	22.9671	26.0277	1.64208e+07	7.94679e+07	8.19965e+06	6.84088e+07		0.206634	-2.27485	-2.27485	0.00104117	0.00926805		0.119863	-3.06055	-3.06055	1.06786e-06	0.00035745
261	Q9D0M5;D6RIN4	Dynein light chain 2, cytoplasmic	Dynll2	20.115	22.667	22.4262	23.2207	21.5314	20.6314	23.8755	23.8244	23.927	24.6341	24.2621	23.8073	20.615	21.2771	22.758	23.1826	23.1918	22.1951	24.1057	24.0054	24.5413	23.9258	24.5478	25.1246	21.7653	24.0551	22.2033	24.3751	3.56449e+06	1.743e+07	4.82892e+06	2.17588e+07		0.204504	-2.2898	-2.2898	0.00125146	0.0103366		0.22193	-2.17183	-2.17183	0.000963453	0.0108896
350	G3UWK0;A0A0R4J135;Q63836;P17563;D6RHN2;G3UZT2;G3UYY2	Selenium-binding protein 2;Selenium-binding protein 1	Selenbp2;Selenbp1	20.4846	23.867	23.3788	19.876	23.1809	24.0613	24.0454	24.9039	24.4471	25.028	25.0503	25.3126	20.3199	20.1943	19.797	24.3399	24.6549	23.8938	24.61	25.1616	24.7464	24.6614	25.4671	25.2491	22.4748	24.7979	22.2	24.9826	5.82877e+06	2.91677e+07	4.81786e+06	3.31523e+07		0.199837	-2.32311	-2.32311	0.0125533	0.0468839		0.145325	-2.78264		0.0155803	0.0542989
674	Q00915	Retinol-binding protein 1	Rbp1	22.5003	23.4335	22.5965	22.444	23.0295	22.0105	24.2561	24.9127	25.1907	25.9556	25.2874	24.6401	23.2075	22.8908	23.2083	22.7288	24.6778	20.667	24.7578	25.4656	25.1095	24.5563	24.9876	25.3981	22.669	25.0404	22.8967	25.0458	6.66898e+06	3.45083e+07	7.80887e+06	3.46373e+07		0.193257	-2.37141	-2.37141	1.9072e-05	0.000885559		0.225447	-2.14914	-2.14914	0.00284513	0.0196519
516	Q64133	Amine oxidase [flavin-containing] A	Maoa	21.4315	19.3454	21.8861	19.3213	18.9823	21.4068	22.5827	22.7852	22.5709	22.7375	22.4476	23.5606	19.4337	23.1494	21.9432	20.4639	21.701	19.6642	23.0404	24.5074	23.3303	24.0884	24.9481	25.1615	20.3956	22.7808	21.0592	24.1793	1.37937e+06	7.20595e+06	2.18507e+06	1.89979e+07		0.19142	-2.38518	-2.38518	0.00164599	0.0121888		0.115016	-3.12009	-3.12009	0.00108153	0.0118215
37	Q9DCZ4	Apolipoprotein O	Apoo	19.0069	21.1719	20.3569	20.6281	18.3935	23.0363	22.6256	23.0757	21.2678	23.5218	23.3434	23.1145	21.5497	20.2716	20.6369	20.1173	23.1522	20.7881	18.8959	23.2029	23.1237	23.3329	23.594	23.6707	20.4323	22.8248	21.086	22.6367	1.41493e+06	7.4294e+06	2.22591e+06	6.52102e+06		0.19045	-2.39252	-2.39252	0.00973268	0.0398113		0.341344	-1.5507		0.109628	0.192933
234	Q9D819	Inorganic pyrophosphatase	Ppa1	20.0258	22.581	22.6139	22.2396	22.2177	22.778	22.9897	24.5742	24.9162	24.5589	25.0871	24.9466	22.4277	22.7046	22.5814	22.7229	22.5775	21.988	24.6466	24.9388	24.4906	24.9748	25.573	25.3597	22.076	24.5121	22.5003	24.9972	4.42119e+06	2.39269e+07	5.93301e+06	3.34903e+07		0.184779	-2.43612	-2.43612	0.000931662	0.0087293		0.177156	-2.49691	-2.49691	2.15848e-07	0.000185414
248	E9Q3A7		Cdh19	20.0625	22.456	19.9597	22.2118	19.1751	18.9484	21.8309	23.0035	22.2125	23.735	23.7844	22.8934	22.2402	20.8181	22.8557	22.9686	20.7225	18.8166	20.1605	23.2122	20.7114	22.9319	23.4655	24.0821	20.4689	22.9099	21.4036	22.4273	1.45132e+06	7.88098e+06	2.77417e+06	5.64003e+06		0.184155	-2.441	-2.441	0.00562281	0.0280813		0.491871	-1.02365		0.293096	0.406736
1380	P10605	Cathepsin B;Cathepsin B light chain;Cathepsin B heavy chain	Ctsb	25.9998	26.9954	27.3612	27.5991	27.6539	27.8554	29.2128	29.9373	28.93	30.0581	30.1197	29.8939	27.0913	27.4447	27.1748	27.9988	27.7538	27.7917	29.3283	28.8204	28.9663	28.9568	29.4079	29.2634	27.2441	29.692	27.5425	29.1239	1.58966e+08	8.67311e+08	1.95489e+08	5.84998e+08		0.183286	-2.44783	-2.44783	3.11753e-05	0.00116485		0.334171	-1.58134	-1.58134	4.63873e-06	0.000498084
201	Q80XI4	Phosphatidylinositol 5-phosphate 4-kinase type-2 beta	Pip4k2b	19.9276	19.9292	21.9807	20.3245	20.063	19.7099	22.387	22.9781	22.2365	23.0573	22.991	22.9927	22.7572	20.3485	19.4296	20.873	21.5136	19.9002	21.4812	19.8965	22.9489	22.992	23.1945	23.2432	20.3225	22.7738	20.8037	22.2927	1.31123e+06	7.17108e+06	1.83036e+06	5.13769e+06		0.18285	-2.45127	-2.45127	6.20257e-05	0.00174689		0.35626	-1.489		0.0707793	0.14476
345	A2AFG7;A2AFG8;Q6PGJ3;P11627	Neural cell adhesion molecule L1	L1cam	20.4557	19.1027	19.6772	19.9055	21.7107	19.296	22.6823	23.3384	23.2465	19.4295	23.2703	22.9322	19.2908	22.7787	22.2518	20.4875	23.1707	20.759	20.312	23.4148	19.6416	23.7677	20.3002	21.7545	20.0246	22.4832	21.4564	21.5318	1.06662e+06	5.86294e+06	2.87758e+06	3.0319e+06		0.181927	-2.45857	-2.45857	0.00721885	0.0331604		0.949098	-0.0753708		0.93779	0.954251
61	Q8CHP8	Phosphoglycolate phosphatase	Pgp	19.183	21.7915	20.3662	20.5738	20.7274	22.0014	22.2748	23.5979	23.0025	23.1744	23.7038	23.7165	20.0502	20.8823	19.9998	19.9316	21.5951	19.465	22.4643	23.4276	22.78	23.1185	23.2444	22.6269	20.7739	23.245	20.3207	22.9436	1.79292e+06	9.94108e+06	1.30956e+06	8.06709e+06		0.180355	-2.47109	-2.47109	0.000416968	0.00518193		0.162334	-2.62296	-2.62296	2.16639e-05	0.00124062
208	Q5SUH7;Q5SUH6;Q99KN9	Clathrin interactor 1	Clint1	19.949	20.3633	23.3346	21.0322	23.8253	20.2592	23.3831	24.022	23.5855	23.8417	24.3541	24.4865	19.0654	20.9506	23.6074	21.4147	24.1693	19.7828	23.7112	24.6562	24.1948	24.5055	24.9518	25.0619	21.4606	23.9455	21.4984	24.5136	2.88591e+06	1.61552e+07	2.96246e+06	2.39509e+07		0.178637	-2.4849	-2.4849	0.00574855	0.0284611		0.123689	-3.01521	-3.01521	0.00553633	0.0293562
609	G3UX26;Q60930	Voltage-dependent anion-selective channel protein 2	Vdac2	22.1164	23.2015	23.2307	19.5811	23.2307	19.8573	23.5409	24.4172	24.1947	24.5825	24.5995	24.8081	24.7084	24.3439	22.9507	23.2334	23.0158	22.5764	25.0237	25.8749	24.3573	24.8326	25.4545	25.72	21.8696	24.3571	23.4714	25.2105	3.83189e+06	2.14896e+07	1.16307e+07	3.88251e+07		0.178314	-2.48751	-2.48751	0.00650572	0.0312271		0.299566	-1.73905	-1.73905	0.0020123	0.0158197
300	Q8BH35	Complement component C8 beta chain	C8b	20.2669	21.7755	20.5409	21.0521	20.5098	20.343	23.1023	23.3177	23.0658	22.8889	23.828	23.4578	23.9316	23.7861	23.1279	23.8042	23.0012	23.4264	23.5162	23.4822	23.1973	23.6383	24.0699	24.5863	20.748	23.2767	23.5129	23.7484	1.76108e+06	1.01624e+07	1.19696e+07	1.4092e+07		0.173293	-2.52872	-2.52872	3.01053e-06	0.000323256		0.849393	-0.235496		0.383005	0.499623
118	Q8R2K3;Q9CYR0	Single-stranded DNA-binding protein;Single-stranded DNA-binding protein, mitochondrial	Ssbp1	19.5496	20.9735	21.3531	20.7717	19.9785	19.5703	22.6951	22.1704	22.8591	23.1796	23.2286	23.3022	21.228	21.2254	21.3905	23.1239	20.2769	19.5509	22.9098	23.1752	23.271	23.3122	22.9763	23.4193	20.3661	22.9058	21.1326	23.1773	1.35151e+06	7.85843e+06	2.29905e+06	9.48556e+06		0.171982	-2.53967	-2.53967	3.45532e-05	0.00121148		0.242374	-2.04469	-2.04469	0.00216332	0.0165182
1036	Q7TMM9;Q9CWF2	Tubulin beta-2A chain;Tubulin beta-2B chain	Tubb2a;Tubb2b	24.2485	28.7885	27.8353	27.4184	28.0153	27.1481	29.0616	30.1167	29.9161	30.2525	29.8151	29.6203	27.8648	27.7297	27.4875	28.4963	28.852	27.5572	30.061	30.2822	29.9588	30.2881	29.9946	30.2115	27.2424	29.797	27.9979	30.1327	1.58769e+08	9.32835e+08	2.68047e+08	1.17718e+09		0.170201	-2.55469	-2.55469	0.0032348	0.0197071		0.227702	-2.13478	-2.13478	3.53194e-06	0.000486235
430	Q9R1P3	Proteasome subunit beta type-2	Psmb2	20.8597	22.0175	20.4965	19.4423	22.6038	19.0578	22.0411	23.7923	22.887	24.3733	22.3896	24.3808	21.9665	21.2583	22.4396	22.1374	22.3928	21.3442	20.0371	20.0313	22.2657	22.2713	20.6672	20.9529	20.7462	23.3107	21.9231	21.0376	1.7589e+06	1.04044e+07	3.97667e+06	2.1525e+06		0.169053	-2.56445	-2.56445	0.00448979	0.0242561		1.84747	0.885551		0.0862852	0.16526
172	P41317	Mannose-binding protein C	Mbl2	19.8227	23.6347	22.8592	20.3947	23.2495	20.0637	24.3193	24.1003	24.2402	23.7729	24.2572	24.7705	22.3545	23.6603	23.4395	24.3237	23.9064	22.5694	24.5942	24.0702	23.7439	24.1222	24.6181	24.3169	21.6707	24.2434	23.3756	24.2442	3.33845e+06	1.98605e+07	1.08834e+07	1.98722e+07		0.168095	-2.57265	-2.57265	0.0054256	0.0275775		0.547668	-0.868626		0.0296023	0.0821596
521	B1AT92;Q60631;B1AT95	Growth factor receptor-bound protein 2	Grb2	21.4439	24.2237	20.2884	19.4363	23.4669	23.5144	23.3823	24.9058	24.538	24.976	25.0351	25.0115	20.2478	24.3345	23.7678	24.5617	24.8654	20.3392	23.9312	24.0943	24.7767	24.708	25.0044	25.1979	22.0622	24.6415	23.0194	24.6188	4.37924e+06	2.61707e+07	8.50217e+06	2.57624e+07		0.167333	-2.5792	-2.5792	0.0119482	0.0455144		0.330022	-1.59937		0.105338	0.187925
239	Q62277	Synaptophysin	Syp	20.0331	18.5984	20.5107	20.5343	18.4111	18.4799	21.9457	22.1476	21.1942	22.3189	22.3091	22.1519	20.8607	21.5159	20.365	19.1624	21.0555	20.8978	22.0665	22.3555	22.6003	22.4075	24.1106	22.8822	19.4279	22.0112	20.6429	22.7371	705318	4.2271e+06	1.63729e+06	6.99113e+06		0.166856	-2.58332	-2.58332	0.000213175	0.00362609		0.234195	-2.09422	-2.09422	0.000835512	0.00989938
346	A0A0R4J0G0;Q8BH04	Phosphoenolpyruvate carboxykinase [GTP], mitochondrial	Pck2	20.4637	19.362	19.9831	21.8229	21.3482	19.6258	22.1663	23.2693	22.9648	23.3522	23.1078	23.3449	20.3903	21.538	20.527	21.6778	19.6548	20.0163	21.8858	23.3577	22.7844	23.3703	24.7835	25.1785	20.4343	23.0342	20.634	23.56	1.41689e+06	8.58997e+06	1.62728e+06	1.23673e+07		0.164947	-2.59993	-2.59993	0.000147211	0.00302571		0.131579	-2.926	-2.926	0.000670682	0.00848167
1098	P28665;A0A0N4SVU1;P28666	Murinoglobulin-1	Mug1	24.5763	23.8672	23.8099	23.8073	23.5913	23.7022	25.3184	26.3943	26.5229	26.9303	27.7681	26.1341	23.9684	24.7054	25.1561	25.8752	24.6449	24.2529	24.5409	25.5031	26.2942	26.754	26.4553	26.6744	23.8924	26.5114	24.7672	26.037	1.55711e+07	9.56567e+07	2.85535e+07	6.88507e+07		0.162781	-2.619	-2.619	2.84536e-05	0.0011273		0.414716	-1.2698		0.0174629	0.0583684
942	O55142	60S ribosomal protein L35a	Rpl35a	23.7505	21.1316	21.0252	19.9106	20.7591	23.4822	24.2779	24.2463	23.2163	24.8906	24.6143	24.6459	24.2407	19.7234	20.2176	21.4116	23.6977	20.0195	20.4654	21.4756	24.7809	24.6872	24.9207	25.2569	21.6765	24.3152	21.5518	23.5978	3.35189e+06	2.08743e+07	3.07415e+06	1.2695e+07		0.160575	-2.63868	-2.63868	0.00313739	0.0193886		0.242154	-2.046		0.109624	0.192933
363	Q9Z140;Q3UYN2;E9QA77	Copine-6	Cpne6	20.5475	21.8255	22.6264	22.8931	22.4167	20.2793	24.1911	24.5034	23.9128	24.6425	24.6148	24.6466	23.1072	23.5346	22.4748	21.99	21.9001	22.4215	24.4366	24.9684	24.928	24.8924	25.2993	25.3831	21.7647	24.4185	22.5714	24.9846	3.56321e+06	2.24239e+07	6.23243e+06	3.31986e+07		0.158902	-2.65379	-2.65379	0.000208652	0.00358464		0.187732	-2.41326	-2.41326	9.59209e-06	0.00082396
126	A0A0R4J032;P06683;H3BKN4	Complement component C9	C9	19.5971	18.9045	20.4172	20.1605	20.1317	20.0095	21.8465	22.7194	21.7559	22.8888	22.9727	23.0692	22.2302	22.1001	22.2621	21.6302	21.0184	21.1624	21.5168	22.4678	22.6936	21.8899	22.9969	22.7404	19.8701	22.5421	21.7339	22.3842	958280	6.10712e+06	3.48783e+06	5.47426e+06		0.156912	-2.67197	-2.67197	9.60859e-06	0.000589556		0.637132	-0.650335		0.071024	0.144916
88	A0A1C7CYV0;B1AX58;Q99K51	Plastin-3	Pls3	19.3603	19.5754	20.6045	20.3803	21.3879	20.2595	22.7644	22.9702	22.9952	23.0127	23.0552	23.058	21.0596	19.5107	20.1962	20.0207	23.2724	21.0359	23.0965	23.4685	23.0233	22.9686	24.9085	23.5483	20.2613	22.9759	20.8492	23.5023	1.25679e+06	8.24991e+06	1.88908e+06	1.1882e+07		0.15234	-2.71464	-2.71464	4.23217e-06	0.000403937		0.158986	-2.65303	-2.65303	0.0016058	0.0140753
318	Q62376;A0A1B0GR69;A0A1B0GRV8;A0A1B0GRR8;A0A1B0GSX5;A0A1B0GR50;A0A1B0GR44	U1 small nuclear ribonucleoprotein 70 kDa	Snrnp70	20.3255	20.6478	19.8385	23.6809	20.0185	20.8343	23.2194	23.3202	23.1583	23.5692	24.15	24.2567	19.8742	21.763	23.8098	20.774	20.8731	20.6752	22.9597	23.2147	23.6177	23.755	23.4928	24.0674	20.8909	23.6123	21.2949	23.5179	1.94442e+06	1.28236e+07	2.57275e+06	1.20113e+07		0.151629	-2.72139	-2.72139	0.00122269	0.010197		0.214195	-2.22301	-2.22301	0.00338215	0.0217623
27	Q8BS30		Svs2	18.9198	20.43	18.876	20.8795	19.3177	20.4721	22.4098	25.6845	22.1232	21.5166	22.6577	20.9498	23.7431	27.0827	22.0846	25.6517	23.3697	21.2048	20.2358	21.4216	22.6969	22.251	20.2125	30.822	19.8158	22.5569	23.8561	22.94	922915	6.17041e+06	1.51846e+07	8.04672e+06		0.149571	-2.7411	-2.7411	0.00497162	0.0260404		1.88706	0.916138		0.632937	0.722996
1229	Q9ERD7;A0A1D5RM76;G3UZR1	Tubulin beta-3 chain	Tubb3	25.2774	28.7401	27.8833	28.7131	27.6672	26.2361	29.5201	30.2177	30.3372	30.2226	30.2029	30.5705	28.4253	27.3869	27.8079	29.073	29.1447	27.8167	30.0979	30.4737	30.2919	30.7887	30.6457	30.8165	27.4195	30.1785	28.2758	30.5191	1.79516e+08	1.21517e+09	3.24975e+08	1.5387e+09		0.147729	-2.75898	-2.75898	0.000830455	0.00804364		0.211201	-2.24331	-2.24331	3.51581e-05	0.00177652
424	A2A9S3;A2A9S2;A2A9R8;A2A9R6;Q8BVA9;A2A9S0;Q61701;A2A9S1;A2A9R5;H3BLG7;A0A1L1SUG6;A2A9R4;A0A1L1SS95;Q60900	ELAV-like protein;ELAV-like protein 4	Elavl4	20.8281	20.1983	19.7368	19.8707	22.4888	20.6246	22.2745	23.6905	23.5181	23.7216	23.7393	23.5369	21.4662	22.2481	22.5277	22.1808	23.1656	21.222	22.9608	23.5243	22.9501	23.6444	23.472	24.0852	20.6245	23.4135	22.1351	23.4395	1.61661e+06	1.11729e+07	4.60596e+06	1.13759e+07		0.14469	-2.78896	-2.78896	0.000146876	0.00302571		0.404887	-1.30441	-1.30441	0.00322469	0.0212261
250	Q8BYA0	Tubulin-specific chaperone D	Tbcd	20.0687	20.407	19.8822	19.3998	18.3082	20.6284	22.1876	22.9507	21.5792	22.9536	22.9627	22.8461	21.2704	20.6024	21.5626	20.2766	20.7127	18.7484	22.4897	25.1617	23.0034	23.1263	25.9602	26.103	19.7824	22.58	20.5289	24.3074	901746	6.2698e+06	1.51288e+06	2.07611e+07		0.143824	-2.79763	-2.79763	5.09944e-05	0.00148489		0.072871	-3.77851	-3.77851	0.000640806	0.00834018
490	Q9QXC1;Q6YJU1	Fetuin-B	Fetub	21.229	22.0308	21.0216	19.6954	20.6803	21.2587	22.4038	24.5149	24.1853	23.3465	24.2288	24.2802	21.6628	21.4012	22.4771	22.5089	22.7248	21.7199	22.344	23.011	22.6416	19.7874	23.2728	24.7871	20.986	23.8266	22.0824	22.6406	2.07687e+06	1.4877e+07	4.44099e+06	6.53901e+06		0.139602	-2.84061	-2.84061	9.58803e-05	0.00228008		0.679153	-0.558192		0.44664	0.557651
338	D3Z607;P18608	Non-histone chromosomal protein HMG-14	Hmgn1	20.4427	24.7852	19.9652	19.5344	19.6963	20.4302	22.8914	23.9522	23.3914	23.1218	23.9631	24.7578	20.3099	20.4074	21.4871	20.4156	21.3475	19.3423	22.7749	19.9735	23.3979	23.6886	20.8553	21.5	20.809	23.6796	20.5516	22.0317	1.8371e+06	1.3436e+07	1.53695e+06	4.28749e+06		0.136729	-2.87061	-2.87061	0.00733391	0.0334209		0.358473	-1.48006		0.0564768	0.125196
222	D3Z7R6;Q08093	Calponin;Calponin-2	Cnn2	19.9994	17.4872	19.2373	20.5953	19.5316	19.1773	21.2113	22.5443	21.858	22.5944	22.6453	22.6255	22.6731	22.6422	21.1131	20.2975	20.6358	19.0089	20.2917	20.0543	20.9032	22.3839	22.2339	21.6426	19.338	22.2465	21.0618	21.2516	662712	4.97574e+06	2.18888e+06	2.49669e+06		0.133189	-2.90845	-2.90845	0.000147939	0.00302571		0.876713	-0.189823		0.793493	0.8441
176	A0A1B0GT75;A0A1B0GR63;Q9DB34	Charged multivesicular body protein 2a	Chmp2a	19.8292	20.5804	19.0926	19.6536	20.9574	24.4111	23.106	24.2821	22.2448	23.8858	24.3936	24.23	21.5575	19.9463	19.6356	20.1309	20.2398	20.9732	19.4505	24.0971	24.1356	24.3545	24.1513	23.808	20.7541	23.6904	20.4139	23.3328	1.76848e+06	1.35369e+07	1.39699e+06	1.05653e+07		0.130641	-2.93632	-2.93632	0.00634765	0.0306327		0.132225	-2.91893	-2.91893	0.00567045	0.0297247
136	Q9D268;Q64356	Seminal vesicle secretory protein 6	Svs6	19.6622	22.0222	19.9967	20.2156	21.3964	19.9099	20.72	24.1264	22.5981	22.5551	26.6711	24.1635	24.2679	24.5291	21.0145	24.0768	23.2337	21.2579	23.3226	20.5552	27.3492	26.256	23.4623	28.1491	20.5338	23.4724	23.0633	24.8491	1.5181e+06	1.16383e+07	8.76488e+06	3.02213e+07		0.13044	-2.93854	-2.93854	0.00900795	0.0378378		0.290024	-1.78576		0.212433	0.317341
502	B1AWE0;Q6PFA2;B1AWE1;B1AWD8;B1AWD9;O08585	Clathrin light chain A	Clta	21.3134	19.4559	20.9396	20.7569	19.8952	19.0489	20.321	23.518	24.2814	25.3831	20.8612	24.8737	25.5466	20.2784	20.3735	19.8604	20.8337	19.9248	21.2421	20.9417	19.9133	23.3419	20.1293	23.5826	20.235	23.2064	21.1362	21.5251	1.23405e+06	9.67861e+06	2.30481e+06	3.01794e+06		0.127503	-2.9714	-2.9714	0.0102945	0.0415604		0.763703	-0.388916		0.731561	0.79643
105	Q60972	Histone-binding protein RBBP4	Rbbp4	19.4858	20.0183	24.3533	24.2308	20.771	21.423	24.4543	24.8181	24.2903	24.9729	25.1281	24.9331	24.8868	25.9551	24.396	20.8184	19.7323	24.0404	24.716	25.2016	24.8978	25.2792	25.0235	25.4836	21.7137	24.7661	23.3048	25.1003	3.43935e+06	2.85334e+07	1.03623e+07	3.59697e+07		0.120538	-3.05244	-3.05244	0.00559852	0.0280813		0.288085	-1.79543		0.105752	0.188272
142	O54941	SWI/SNF-related matrix-associated actin-dependent regulator of chromatin subfamily E member 1	Smarce1	19.6943	22.1437	20.1287	21.2117	21.3052	21.0778	23.6696	24.2	23.5223	24.2512	24.2921	24.0021	20.5487	20.1572	19.7581	23.8006	23.5148	20.2138	19.919	21.1558	21.2956	23.4311	23.9764	24.3935	20.9269	23.9895	21.3322	22.3619	1.99354e+06	1.66561e+07	2.64022e+06	5.39011e+06		0.119688	-3.06264	-3.06264	1.19198e-05	0.000706146		0.489827	-1.02966		0.349503	0.465462
472	Q7TT50	Serine/threonine-protein kinase MRCK beta	Cdc42bpb	21.0837	20.623	20.3779	20.616	21.1606	21.2466	23.8252	23.7442	24.3207	24.8323	24.0398	23.2183	21.0105	24.6724	19.5482	23.3012	21.8073	21.0695	22.0795	23.5982	23.9795	23.9372	23.976	23.7038	20.8513	23.9968	21.9015	23.5457	1.89174e+06	1.67397e+07	3.91753e+06	1.22451e+07		0.113009	-3.14549	-3.14549	3.49634e-07	0.000120134		0.319925	-1.64419		0.0679641	0.141359
574	A0A0R4J0K1;Q9ERR7	15 kDa selenoprotein	2015-09-01	21.8618	21.5252	22.6051	22.4478	21.8903	22.4059	24.7925	25.4716	24.9587	25.1887	25.5853	25.6671	18.9933	20.3571	22.9561	19.8928	23.7617	20.9699	25.4301	24.7399	25.1174	23.4235	25.4325	22.8892	22.1227	25.2773	21.1552	24.5054	4.56659e+06	4.06654e+07	2.33528e+06	2.38161e+07		0.112297	-3.15461	-3.15461	6.84531e-08	3.92008e-05		0.0980546	-3.35027	-3.35027	0.003295	0.021524
121	P15105;D3YVK1;D3Z121	Glutamine synthetase	Glul	19.5647	23.7947	23.3855	19.9252	22.749	20.0337	24.4952	24.879	25.2597	24.5122	24.7616	24.7699	20.3362	21.4231	19.9116	23.9032	24.0564	22.7277	25.1848	24.5955	24.688	25.1211	24.5434	25.1	21.5755	24.7796	22.0597	24.8722	3.12515e+06	2.88005e+07	4.37155e+06	3.07088e+07		0.10851	-3.2041	-3.2041	0.00246199	0.0162681		0.142355	-2.81244	-2.81244	0.00336727	0.021748
238	P17665	Cytochrome c oxidase subunit 7C, mitochondrial	Cox7c	20.0322	21.4826	23.2126	21.1176	19.3578	19.3001	23.2545	24.0789	24.3458	23.8444	24.1437	24.3529	19.8296	20.5439	20.7248	23.7389	23.8051	19.713	23.2999	22.4885	23.9061	24.3603	24.2364	24.3031	20.7505	24.0034	21.3925	23.7657	1.76409e+06	1.68165e+07	2.75294e+06	1.42625e+07		0.104902	-3.25288	-3.25288	0.000455386	0.0054235		0.193019	-2.37318		0.0166189	0.0567619
52	E0CY53;J3QNU6;Q8BWG8	Beta-arrestin-1	Arrb1	19.1245	20.5471	19.3056	20.7698	19.8156	19.2123	22.6186	23.2274	22.6959	23.5264	23.3764	23.3156	19.9288	19.2191	21.6815	22.1818	21.3031	18.9079	22.9085	22.6951	21.2269	21.2994	21.9693	23.7846	19.7958	23.1267	20.537	22.314	910190	9.15874e+06	1.52148e+06	5.21402e+06		0.0993793	-3.33091	-3.33091	1.43766e-06	0.00024699		0.291806	-1.77692		0.0279468	0.0790793
226	A0A0G2JDI4;H3BJA3;O09172	Glutamate--cysteine ligase regulatory subunit	Gclm	20.0112	20.3684	19.777	18.6268	20.6198	20.5741	23.713	24.7277	24.4512	21.4969	20.9189	24.9021	20.6012	20.2689	19.2035	24.3521	24.2351	20.5734	20.497	24.861	24.2437	24.8794	25.0712	25.1723	19.9962	23.3683	21.539	24.1208	1.04584e+06	1.08284e+07	3.04715e+06	1.82419e+07		0.0965826	-3.37209	-3.37209	0.00137656	0.0108983		0.167041	-2.58173		0.0501509	0.115149
334	Q9D964	Glycine amidinotransferase, mitochondrial	Gatm	20.4161	19.7689	19.531	21.4335	21.2011	20.4218	23.6012	23.8291	23.6187	24.2198	24.1752	24.1013	23.4778	21.6704	19.941	20.9943	20.8938	19.8076	22.648	23.1307	24.3541	24.5893	25.4539	24.7335	20.462	23.9242	21.1308	24.1516	1.44441e+06	1.59188e+07	2.29616e+06	1.8636e+07		0.0907363	-3.46218	-3.46218	9.6933e-07	0.000208164		0.123211	-3.0208	-3.0208	0.001493	0.0134999
187	A0A140LIU3;P56391	Cytochrome c oxidase subunit 6B1	Cox6b1	19.8746	20.1093	20.3966	20.0334	18.8983	22.9939	25.43	25.2618	21.2014	25.5567	20.9827	25.4719	23.4083	21.281	22.427	20.9293	23.7373	20.5079	25.877	20.785	22.4996	20.5204	22.7892	21.4681	20.3844	23.9841	22.0485	22.3232	1.36868e+06	1.65929e+07	4.33757e+06	5.24752e+06		0.082486	-3.59971	-3.59971	0.0073651	0.0334742		0.826593	-0.27475		0.782979	0.838104
309	O35114	Lysosome membrane protein 2	Scarb2	20.2964	20.8474	20.1566	20.5723	20.0485	20.6581	23.6178	20.3009	22.9837	25.9247	25.8646	25.5226	19.5212	19.653	21.9759	19.5405	20.8052	20.331	20.1809	21.5129	20.4963	21.6904	19.7752	24.9754	20.4299	24.0357	20.3045	21.4385	1.41257e+06	1.71977e+07	1.29495e+06	2.84211e+06		0.0821374	-3.60582	-3.60582	0.0026744	0.0172083		0.455632	-1.13406		0.219474	0.325891
106	P09036	Serine protease inhibitor Kazal-type 3	Spink3	19.4888	21.4054	20.1767	19.3336	19.035	20.0488	19.9511	24.48	24.2872	21.7314	25.963	25.5591	24.8806	25.3916	23.7299	24.7622	24.3621	24.4396	26.9545	25.2036	25.5346	25.2769	23.8737	26.3283	19.9147	23.662	24.5944	25.5286	988381	1.32731e+07	2.53302e+07	4.84033e+07		0.0744652	-3.74729	-3.74729	0.00422399	0.0233303		0.523315	-0.934249		0.0847124	0.162974
1	P15089	Mast cell carboxypeptidase A	Cpa3	17.6942	19.6429	18.8425	18.7989	20.7467	18.1627	23.7502	24.2968	20.9462	21.3364	24.3451	21.8739	19.5723	21.2087	18.9815	18.9063	19.9526	19.1644	22.6583	21.0683	23.4303	22.8442	21.0207	24.5215	18.9813	22.7581	19.631	22.5905	517540	7.09367e+06	811925	6.31582e+06		0.072958	-3.77679	-3.77679	0.000631734	0.0066178		0.128554	-2.95955	-2.95955	0.00116442	0.0121981
685	P63168	Dynein light chain 1, cytoplasmic	Dynll1	22.5385	24.1978	25.2583	24.1844	23.0141	23.669	27.1923	27.7767	27.3356	27.9138	28.2837	27.8689	23.9458	23.8492	24.4416	25.1386	24.3092	23.0309	26.8178	27.2895	27.307	27.8897	27.3559	27.2199	23.8104	27.7285	24.1192	27.3133	1.47108e+07	2.22388e+08	1.82227e+07	1.6677e+08		0.0661492	-3.91813	-3.91813	3.46082e-06	0.000349746		0.109268	-3.19406	-3.19406	1.57785e-06	0.00035745
924	P13634;D3YYQ4	Carbonic anhydrase 1	Ca1	23.6605	22.2793	20.2543	23.6073	20.5257	20.5253	24.0254	26.3159	25.3739	27.8745	27.6247	26.0078	20.7122	20.5513	20.4459	21.4367	23.2912	20.4203	23.9402	26.2191	25.2706	24.9353	25.0928	25.3073	21.8087	26.2037	21.1429	25.1276	3.67349e+06	7.72861e+07	2.31557e+06	3.66561e+07		0.0475311	-4.39498	-4.39498	0.000513025	0.00587585		0.06317	-3.98462	-3.98462	2.60016e-05	0.00135366
336	Q91WD5	NADH dehydrogenase [ubiquinone] iron-sulfur protein 2, mitochondrial	Ndufs2	20.4286	20.9843	21.2541	20.5319	21.216	20.0644	24.9356	24.5654	25.0522	24.784	25.8744	25.7197	24.8315	25.1092	21.2668	19.1916	21.4319	21.1577	22.4198	22.3652	21.9108	24.2902	25.2915	26.7189	20.7465	25.1552	22.1648	23.8327	1.75927e+06	3.73658e+07	4.70174e+06	1.49407e+07		0.0470823	-4.40867	-4.40867	3.09893e-08	2.66198e-05		0.314694	-1.66798		0.205376	0.310322
400	A0A1L1SVH6;H7BX48;Q0VF94	NTPase KAP family P-loop domain-containing protein 1	Nkpd1	20.7297	20.2458	20.5552	19.9918	20.4613	19.2565	24.1984	24.6321	24.5122	25.2474	24.7721	24.7091	19.2909	21.6754	20.9142	19.9665	20.0317	20.7192	21.5303	24.7252	24.7865	24.9005	24.7044	24.8776	20.2067	24.6786	20.433	24.2541	1.21011e+06	2.68526e+07	1.4156e+06	2.00079e+07		0.045065	-4.47185	-4.47185	8.80331e-09	1.51241e-05		0.070752	-3.82109	-3.82109	0.00014591	0.00358105
166	P58774	Tropomyosin beta chain	Tpm2	19.8127	19.8389	20.0165	20.0684	18.5054	20.5374	20.4178	21.2392	26.1999	26.015	25.6803	26.2826	20.1077	19.6157	21.0499	20.0624	21.8887	19.1779	18.8697	25.8407	20.154	20.07	21.609	21.014	19.7966	24.3058	20.317	21.2596	910663	2.07383e+07	1.30628e+06	2.51058e+06		0.043912	-4.50924	-4.50924	0.00274613	0.0174735		0.520312	-0.942552		0.39956	0.51506
163	P18419	Seminal vesicle secretory protein 4	Svs4	19.7969	22.0766	20.6771	20.1743	20.2679	21.5176	24.761	28.1693	26.376	25.737	28.495	27.5723	28.6816	29.5043	28.1913	28.1633	26.8297	26.458	27.5714	25.5997	29.8307	29.072	27.3873	30.8252	20.7517	26.8518	27.9713	28.3811	1.76561e+06	1.21111e+08	2.63157e+08	3.49582e+08		0.0145784	-6.10002	-6.10002	5.39597e-06	0.000463514		0.752777	-0.409706		0.659737	0.745677
25	P30933	Seminal vesicle secretory protein 5	Svs5	18.89	20.3993	20.5505	19.2354	19.1749	20.5151	23.7008	27.9226	26.3601	24.886	28.0702	27.1583	27.3022	28.0658	27.3044	27.5044	24.6537	23.9173	23.4228	20.0123	29.2673	28.2169	25.2443	30.1731	19.7942	26.3497	26.4579	26.0561	909157	8.55146e+07	9.21797e+07	6.97697e+07		0.0106316	-6.5555	-6.5555	7.56288e-06	0.000514804		1.3212	0.401849		0.822054	0.866966
161	Q00898	Alpha-1-antitrypsin 1-5	Serpina1e	19.7884	18.7975	21.6294	19.5484	23.9886	20.5142	27.2115	27.7432	27.0339	28.8691	28.8817	28.4066	27.3235	27.764	27.8445	27.485	26.6698	25.393	27.8517	28.1764	28.56	28.2359	27.9613	27.6873	20.7111	28.0243	27.08	28.0787	1.71654e+06	2.73003e+08	1.41868e+08	2.83494e+08		0.00628763	-7.31327	-7.31327	5.15627e-06	0.000463514		0.500427	-0.99877		0.0312501	0.0852185
242	A2AQR0;Q64521	Glycerol-3-phosphate dehydrogenase;Glycerol-3-phosphate dehydrogenase, mitochondrial	Gpd2	20.0498	20.5866	22.2627	22.0806	22.1503	20.0862	22.7369	23.1129	22.4717	23.4102	23.1305	21.3421	20.5376	20.568	20.8451	19.94	23.8276	19.7109	23.192	25.7906	23.6461	24.5253	26.3153	26.1435	21.2027	22.7007	20.9049	24.9355	2.4135e+06	6.81706e+06	1.96331e+06	3.2087e+07		0.354039	-1.49802		0.0183652	0.0607292		0.0611871	-4.03063	-4.03063	0.000602897	0.008092
272	P46978	Dolichyl-diphosphooligosaccharide--protein glycosyltransferase subunit STT3A	Stt3a	20.1481	21.9393	20.9713	20.6708	20.4576	20.2466	21.5882	20.9898	21.4126	22.4337	23.0035	21.0925	20.3646	20.072	20.5655	20.7048	20.9058	19.8533	23.0842	23.74	24.1402	23.3034	25.5059	25.0583	20.739	21.7534	20.411	24.1386	1.75005e+06	3.53529e+06	1.3942e+06	1.84695e+07		0.495022	-1.01443		0.0373048	0.101088		0.0754867	-3.72763	-3.72763	5.42271e-06	0.000517567
675	A0A1B0GSA1;A0A1B0GQY5;A0A1B0GRR5;Q6P8V7;A0A1B0GRP7;Q9Z2Y8	Proline synthase co-transcribed bacterial homolog protein	Prosc	22.5043	23.4805	22.9546	22.8389	23.1162	22.795	23.3091	24.0653	24.2468	23.6102	21.5838	24.2033	20.0575	21.7084	20.1726	19.0969	20.7522	20.8085	24.1601	24.3045	23.7055	24.0561	24.2285	24.3675	22.9483	23.5031	20.4327	24.137	8.09306e+06	1.18886e+07	1.41529e+06	1.84488e+07		0.680743	-0.554818		0.229442	0.36177		0.0767146	-3.70436	-3.70436	1.64305e-06	0.00035745
112	O55143	Sarcoplasmic/endoplasmic reticulum calcium ATPase 2	Atp2a2	19.5131	20.9927	23.7351	20.4748	23.5743	20.2891	21.2814	23.8784	22.6575	24.0142	22.6864	24.2415	24.9285	21.4472	23.7233	21.7055	24.2307	18.9013	24.2336	26.2814	24.7901	25.051	28.2728	28.2978	21.4298	23.1266	22.4894	26.1544	2.82505e+06	9.15771e+06	5.8883e+06	7.46914e+07		0.308489	-1.69671		0.078006	0.170719		0.078835	-3.66502	-3.66502	0.0105612	0.0440394
438	D3YUM1;Q91YT0;D3Z1U9;D6RG60;D3Z0K1;D3YXX5	NADH dehydrogenase [ubiquinone] flavoprotein 1, mitochondrial	Ndufv1	20.8827	24.4971	24.1614	24.7165	24.374	23.7469	24.9365	25.3478	24.9945	24.6588	22.7807	25.2889	20.5202	24.2792	19.5248	24.1304	21.7266	20.6461	24.9454	26.0803	24.7423	25.6616	26.2008	25.1183	23.7298	24.6679	21.8045	25.4581	1.39115e+07	2.66542e+07	3.66288e+06	4.60961e+07		0.521927	-0.938081		0.212113	0.34057		0.0794617	-3.6536	-3.6536	0.00154714	0.0137021
47	Q8BVQ5;A0A140LI84	Protein phosphatase methylesterase 1	Ppme1	19.1076	20.5448	20.765	20.3788	21.5213	20.898	20.3098	23.6929	23.515	24.5018	20.3936	20.3959	19.3516	23.7941	19.44	20.2683	21.449	20.0008	24.2035	24.3773	23.7512	23.6436	24.4021	25.0927	20.5359	22.1348	20.7173	24.2451	1.52029e+06	4.60516e+06	1.72398e+06	1.98837e+07		0.330127	-1.59891		0.0948827	0.19383		0.0867031	-3.52777	-3.52777	0.000627755	0.0082327
19	Q6GQT9	Nodal modulator 1	Nomo1	18.7327	24.1639	24.0133	24.1551	23.9808	20.2947	24.0041	24.696	24.1897	21.2623	21.0243	24.7836	19.152	20.5195	20.6663	24.5059	24.3979	18.591	24.277	24.4695	24.3772	25.1061	25.0358	25.2383	22.5568	23.3267	21.3054	24.7507	6.16963e+06	1.05203e+07	2.59162e+06	2.82288e+07		0.586453	-0.769912		0.538282	0.653085		0.0918078	-3.44524	-3.44524	0.00872997	0.0391595
281	Q8BH59;Q9QXX4	Calcium-binding mitochondrial carrier protein Aralar1	Slc25a12	20.184	20.1414	22.498	20.9472	20.6658	22.089	18.6516	22.7779	21.7676	23.1216	22.5848	20.4053	22.8789	23.302	22.0907	21.9029	20.102	19.7326	22.2824	25.7725	23.0234	25.4592	26.6641	27.0675	21.0876	21.5515	21.6682	25.0449	2.22837e+06	3.07351e+06	3.3325e+06	3.46143e+07		0.725024	-0.463899		0.579726	0.683575		0.0962752	-3.37669	-3.37669	0.00684322	0.0331904
399	Q9QYS9	Protein quaking	Qki	20.7286	24.0316	19.7739	24.2534	24.2516	24.5326	23.5544	23.9026	23.1208	24.5592	24.6162	24.3315	22.1909	20.8936	20.8314	21.3005	21.9193	19.013	23.7956	23.9399	24.5705	24.4685	24.3203	24.8017	22.9286	24.0141	21.0248	24.3161	7.98362e+06	1.69419e+07	2.13349e+06	2.08869e+07		0.471234	-1.08548		0.251573	0.384157		0.102145	-3.29131	-3.29131	4.87199e-05	0.00220265
235	Q61553;A0A0G2JDU7;F7BDR1	Fascin	Fscn1	20.0275	21.3298	22.897	23.2279	22.7727	22.92	23.6671	24.8773	24.9945	24.4581	24.5233	19.8295	23.2519	23.9489	22.5093	23.1894	23.1454	19.5398	25.3281	26.2381	25.4665	25.6589	25.5776	26.5271	22.1958	23.725	22.5974	25.7994	4.80402e+06	1.38651e+07	6.34611e+06	5.83966e+07		0.346483	-1.52914		0.139096	0.251017		0.108672	-3.20194	-3.20194	0.000730818	0.00893794
162	F8WHL2;Q8CIE6	Coatomer subunit alpha;Coatomer subunit alpha;Xenin;Proxenin	Copa	19.7927	20.9874	21.1906	19.6103	19.909	19.9285	21.6874	23.9449	18.8043	23.9606	22.2497	21.1078	20.4672	23.6261	20.9127	21.1808	21.2084	21.3748	23.0834	23.6836	23.167	24.3037	25.7527	27.6312	20.2364	21.9591	21.4617	24.6036	1.23527e+06	4.07709e+06	2.88808e+06	2.54928e+07		0.302978	-1.72271		0.0667718	0.152545		0.11329	-3.14191	-3.14191	0.00427953	0.0247381
510	A0A1Y7VJN9;Q8CFR5;A0A1Y7VL34;Q9D2N4	Dystrobrevin;Dystrobrevin alpha	Dtna	21.3429	22.0121	21.6149	21.6923	21.5595	21.841	19.8736	23.2887	22.6632	22.4222	22.9211	23.8683	21.5275	20.8066	21.604	20.5646	20.0591	19.1716	22.7286	24.3229	23.2761	23.3909	24.4207	24.1658	21.6771	22.5062	20.6222	23.7175	3.35326e+06	5.9571e+06	1.61403e+06	1.37936e+07		0.562902	-0.829044		0.178967	0.2988		0.117013	-3.09526	-3.09526	6.02245e-05	0.00248349
434	F6V084;Q8VBT0	Thioredoxin-related transmembrane protein 1	Tmx1	20.8731	22.8183	22.8015	22.7754	22.5426	20.8996	24.0754	24.2446	23.581	21.7585	24.3266	24.6827	21.0054	20.5566	20.5241	20.17	23.3187	20.3271	23.7256	23.5999	24.0846	24.0094	24.1332	24.8773	22.1184	23.7781	20.9837	24.0717	4.55311e+06	1.43855e+07	2.07352e+06	1.76315e+07		0.316507	-1.65969		0.01714	0.0586983		0.117603	-3.088	-3.088	0.000131581	0.00335809
98	P48758;A0A1B0GRG8	Carbonyl reductase [NADPH] 1	Cbr1	19.4266	21.8122	19.5344	19.3111	23.5865	23.1236	22.0815	23.781	19.7073	24.6061	24.854	24.5672	20.7576	23.5879	20.0952	20.5749	20.3254	20.3946	23.573	24.0873	24.4527	24.2041	23.708	24.0231	21.1324	23.2662	20.9559	24.008	2.29869e+06	1.00884e+07	2.03406e+06	1.68709e+07		0.227855	-2.13381		0.0928386	0.191243		0.120566	-3.0521	-3.0521	0.000245659	0.00517595
28	Q5SUT0;Q5SUS9;Q61545	RNA-binding protein EWS	Ewsr1	18.926	22.9659	23.0273	20.2443	19.516	22.4331	23.4176	23.4471	23.8638	24.5091	24.7091	20.8676	19.494	20.9463	19.3956	19.8487	23.7437	20.4542	23.5573	23.5142	23.2032	23.8565	23.5123	24.4965	21.1854	23.469	20.6471	23.69	2.3848e+06	1.16114e+07	1.64206e+06	1.35333e+07		0.205384	-2.28361		0.0353085	0.0978387		0.121334	-3.04294	-3.04294	0.00130198	0.0124896
860	Q9D0F3	Protein ERGIC-53	Lman1	23.3911	23.6675	24.4084	20.0714	24.1781	19.0155	24.2711	24.7326	24.1498	19.9522	24.9554	21.4566	19.6141	20.9724	20.543	23.9726	23.7724	18.9979	24.0147	24.6616	23.9142	24.5852	24.5575	24.3805	22.4554	23.2529	21.3121	24.3523	5.75089e+06	9.99612e+06	2.6036e+06	2.14178e+07		0.575312	-0.797584		0.541208	0.653218		0.121563	-3.04023	-3.04023	0.00568236	0.0297247
382	Q9Z127	Large neutral amino acids transporter small subunit 1	Slc7a5	20.6609	20.6615	20.4623	18.9549	20.1685	19.6182	19.1972	20.453	22.404	20.515	20.0942	21.1042	24.2815	24.3665	19.7947	19.979	21.3375	19.7132	23.4901	25.0123	24.0618	24.3987	25.2811	25.3672	20.0877	20.6279	21.5787	24.6019	1.11431e+06	1.62043e+06	3.13216e+06	2.54625e+07		0.687665	-0.540222		0.321988	0.453051		0.123011	-3.02315	-3.02315	0.00984707	0.0425057
262	Q9DBG9	Tax1-binding protein 3	Tax1bp3	20.1163	22.0542	21.424	19.6564	23.8287	24.2526	23.2282	24.0607	22.9356	24.7931	24.6483	23.9536	21.9211	19.6318	21.1698	20.1825	20.6826	19.5287	22.809	23.9	24.3348	24.0743	23.9069	22.1573	21.8887	23.9366	20.5194	23.5304	3.88294e+06	1.60558e+07	1.50298e+06	1.21159e+07		0.24184	-2.04787		0.0326205	0.0922881		0.12405	-3.01101	-3.01101	0.00015975	0.0038655
283	P54071;A0A0U1RP68;D6RIL6	Isocitrate dehydrogenase [NADP], mitochondrial	Idh2	20.1878	20.4582	23.4454	24.2514	23.5582	20.782	23.878	24.4665	24.8185	24.8301	25.0556	19.9509	23.3545	20.2937	19.701	21.1524	24.0943	23.0806	24.3794	24.572	24.9524	25.0231	25.1619	25.4704	22.1138	23.8333	21.9461	24.9265	4.53866e+06	1.49462e+07	4.04044e+06	3.18888e+07		0.303666	-1.71944		0.145487	0.259821		0.126704	-2.98046	-2.98046	0.00272607	0.0191159
927	Q6IRU5;F7BHJ0	Clathrin light chain B	Cltb	23.6865	19.5354	24.0506	24.8547	20.3017	23.9912	24.8799	25.3881	25.0094	25.5982	25.727	26.027	23.178	23.8971	20.6431	23.9921	19.4925	23.9506	24.6333	25.5129	25.1033	25.8297	25.7631	26.1045	22.7367	25.4383	22.5256	25.4911	6.98912e+06	4.54655e+07	6.0377e+06	4.71626e+07		0.153724	-2.70159		0.0155084	0.0547094		0.128019	-2.96557	-2.96557	0.0050825	0.0276321
211	Q8K2C9	Very-long-chain (3R)-3-hydroxyacyl-CoA dehydratase 3	Hacd3	19.9608	20.681	21.043	21.0113	20.9218	20.2679	21.5597	21.9402	20.9795	19.972	20.8721	21.4224	21.3235	21.5216	20.4917	21.0013	21.1956	19.7831	23.4873	24.1996	21.8289	23.2683	24.9018	25.2074	20.6476	21.1243	20.8861	23.8155	1.64268e+06	2.28591e+06	1.938e+06	1.47636e+07		0.718614	-0.476711		0.183409	0.304736		0.131269	-2.9294	-2.9294	0.000429536	0.00648007
77	Q9DB20;F6XVM5	ATP synthase subunit O, mitochondrial	Atp5o	19.2988	24.8428	24.7254	19.4077	20.8852	20.3833	21.083	24.7657	25.0875	25.5112	24.9739	24.9889	20.7999	22.6237	20.4381	20.2829	21.6521	21.7648	20.0111	25.3224	25.0144	25.063	24.9832	24.5031	21.5905	24.4017	21.2602	24.1495	3.15793e+06	2.2164e+07	2.51173e+06	1.86094e+07		0.14248	-2.81117		0.0463501	0.117132		0.134971	-2.88928	-2.88928	0.0100883	0.0430827
29	Q923T9;A0A286YCI7;A0A286YCH4;A0A286YCW8	Calcium/calmodulin-dependent protein kinase type II subunit gamma	Camk2g	18.9388	24.1816	21.2403	22.0597	20.9937	23.3519	20.9149	23.0325	24.9294	24.5839	24.1519	24.0561	19.9927	19.6277	20.0387	24.331	24.2821	21.5554	24.4629	24.2967	24.1675	24.3629	24.5086	24.9341	21.7943	23.6114	21.6379	24.4555	3.63702e+06	1.2816e+07	3.26337e+06	2.30051e+07		0.283788	-1.81712		0.0897712	0.187153		0.141854	-2.81752	-2.81752	0.0102224	0.0434704
21	A2AEC2;Q9DB24;Q8R0A5;Q8CCT4	Transcription elongation factor A protein-like 3;Transcription elongation factor A protein-like 5	Tceal3;Tceal6;Tceal5	18.7962	21.0891	20.5226	21.7813	23.4216	23.3961	23.3367	23.2787	23.546	23.5109	23.7498	24.1595	21.7517	20.4647	19.672	20.6992	20.0459	20.8982	23.3407	23.0678	23.2581	23.5962	23.2152	23.4317	21.5012	23.5969	20.5886	23.3183	2.96822e+06	1.26879e+07	1.57687e+06	1.04594e+07		0.233942	-2.09578		0.0175041	0.0593137		0.150761	-2.72967	-2.72967	4.26708e-06	0.000488723
125	E9Q3X0;Q9EQK5	Major vault protein	Mvp	19.5951	24.1805	24.4384	24.3121	23.7729	20.5886	23.9875	24.604	24.0872	24.6335	24.6798	24.5568	20.196	24.6401	21.2684	24.3981	21.1911	20.5917	24.4504	24.7244	24.5567	24.9867	25.2349	24.7013	22.8146	24.4248	22.0476	24.7757	7.37702e+06	2.25215e+07	4.33494e+06	2.87235e+07		0.327554	-1.61019		0.0985562	0.198732		0.15092	-2.72815	-2.72815	0.00701082	0.0336441
391	Q62318	Transcription intermediary factor 1-beta	Trim28	20.7127	21.839	20.6136	21.1706	19.6266	18.7791	22.8282	23.2072	23.2157	19.5147	23.1148	21.13	20.3611	20.0261	20.3854	20.6159	18.9254	20.1742	23.1953	23.1502	20.5708	23.3062	23.159	23.3335	20.4569	22.1684	20.0814	22.7858	1.43931e+06	4.71376e+06	1.10941e+06	7.23136e+06		0.305343	-1.7115		0.049684	0.123348		0.153416	-2.70448	-2.70448	0.000332475	0.00616147
517	Q8R5C5;E0CZD4;E0CYB4	Beta-centractin	Actr1b	21.4325	20.6092	22.0704	21.6517	20.3131	19.9495	22.9348	24.2213	23.833	20.2677	21.6147	20.3904	19.9358	23.0794	20.8936	21.7734	23.4756	19.4448	23.9147	24.409	23.3668	23.6529	24.6512	24.6976	21.0044	22.2103	21.4338	24.1154	2.10357e+06	4.85253e+06	2.83274e+06	1.81741e+07		0.433499	-1.2059		0.151877	0.266728		0.155866	-2.68162	-2.68162	0.00353751	0.0221804
1126	P40124;B1ARS0	Adenylyl cyclase-associated protein 1;Adenylyl cyclase-associated protein	Cap1	24.7323	25.2639	25.2286	25.6326	25.8551	25.4323	25.3935	25.396	24.6453	25.9711	26.0052	26.0451	22.6703	26.0683	21.2914	24.0057	25.8086	25.5202	26.2244	26.7221	26.7551	26.8977	27.4882	27.2911	25.3575	25.576	24.2274	26.8964	4.29894e+07	5.00211e+07	1.96418e+07	1.2492e+08		0.859426	-0.218554		0.442143	0.567714		0.157235	-2.66901	-2.66901	0.0080567	0.0371088
153	Q9DBE8;F6RBY3	Alpha-1,3/1,6-mannosyltransferase ALG2	Alg2	19.743	20.2455	22.3064	21.849	21.8135	22.0919	22.468	22.7366	22.0012	23.5885	23.407	22.6978	20.6829	20.5682	20.1651	21.7624	22.7825	19.3412	22.6545	23.936	23.4556	22.7833	24.1422	24.2848	21.3416	22.8165	20.8837	23.5427	2.65734e+06	7.38689e+06	1.93472e+06	1.22199e+07		0.359738	-1.47498		0.0144485	0.0518668		0.158325	-2.65904	-2.65904	0.000921585	0.0105552
702	Q9D8S9	BolA-like protein 1	Bola1	22.6272	20.098	22.7215	21.0055	20.3404	23.0041	23.5329	19.6587	22.8168	24.2739	23.4067	20.7616	19.6686	21.0137	21.0258	20.449	22.1916	18.8915	23.5483	23.6218	23.3359	23.7269	21.5657	23.2244	21.6328	22.4084	20.54	23.1705	3.25178e+06	5.56682e+06	1.52464e+06	9.44086e+06		0.584136	-0.775625		0.412261	0.538213		0.161494	-2.63045	-2.63045	0.0010247	0.0113257
743	H3BJP2;H3BK43;H3BLJ9;H3BJL6;H3BKH6;Q9R0P3;H3BL99;H3BJC6	S-formylglutathione hydrolase	Esd	22.8229	19.1748	23.9909	23.8758	23.6383	23.2925	24.8158	24.9001	24.8282	23.7658	25.127	24.3213	20.6626	20.7021	23.3479	23.8534	23.3639	23.0781	24.4717	24.9605	25.2739	25.2879	25.3399	25.4361	22.7992	24.6264	22.5013	25.1283	7.29866e+06	2.58987e+07	5.93708e+06	3.6676e+07		0.281815	-1.82718		0.0395814	0.10494		0.161879	-2.62701	-2.62701	0.00141838	0.0131717
468	B1AYL1	Sodium channel protein	Scn7a	21.0645	21.4054	22.2395	21.0027	21.1517	19.7506	22.1074	23.2331	22.1383	21.8077	21.4566	22.9999	23.8945	24.1447	20.6132	20.8432	22.4473	21.4579	23.5798	25.2528	24.1679	23.648	26.1712	26.0961	21.1024	22.2905	22.2335	24.8193	2.25142e+06	5.12988e+06	4.93107e+06	2.96041e+07		0.438884	-1.18809		0.0205077	0.0650695		0.166567	-2.58582	-2.58582	0.00822737	0.0374924
148	Q9QUR6	Prolyl endopeptidase	Prep	19.7315	20.4257	22.8148	22.5229	19.8037	22.7727	22.8578	22.8052	22.3398	23.3006	23.194	23.1707	20.3801	22.2539	20.8586	19.9278	20.1424	20.7485	22.4897	23.0935	23.2782	23.1046	24.3839	23.3275	21.3452	22.9447	20.7186	23.2796	2.66414e+06	8.07305e+06	1.72547e+06	1.01824e+07		0.330004	-1.59944		0.0301571	0.0867836		0.169456	-2.56102	-2.56102	0.000122224	0.00328094
149	Q9EP72	ER membrane protein complex subunit 7	Emc7	19.7352	22.0237	20.1717	23.2455	23.1448	23.1279	23.162	23.9106	23.2862	23.3549	23.5565	19.6572	21.0116	20.1035	20.8861	19.8815	21.2979	21.1742	23.1976	23.2509	23.171	23.3576	23.4543	23.2653	21.9081	22.8212	20.7258	23.2828	3.93556e+06	7.41086e+06	1.73416e+06	1.0205e+07		0.531053	-0.913074		0.339975	0.471749		0.169933	-2.55696	-2.55696	1.04858e-06	0.00035745
449	P16332	Methylmalonyl-CoA mutase, mitochondrial	Mut	20.955	20.4447	21.9328	21.7182	21.8399	21.399	22.1306	22.5792	19.2452	22.471	22.5094	22.2479	20.5432	22.6658	20.717	22.8044	19.3394	21.2531	22.5084	24.2172	23.7158	22.6467	24.6879	24.7456	21.3816	21.8639	21.2205	23.7536	2.73213e+06	3.8167e+06	2.44344e+06	1.41431e+07		0.715835	-0.4823		0.42437	0.55024		0.172766	-2.53311	-2.53311	0.00379216	0.0231848
181	Q11136;G3UXC5	Xaa-Pro dipeptidase	Pepd	19.8539	23.7463	21.1807	22.9168	23.6305	20.207	23.173	23.6901	22.407	23.4621	23.5342	23.5885	21.0011	21.3811	21.0652	21.6465	20.0054	20.7891	22.9284	23.4328	23.6238	23.6118	23.4727	23.9133	21.9225	23.3092	20.9814	23.4971	3.97497e+06	1.03935e+07	2.07028e+06	1.18396e+07		0.382449	-1.38666		0.0879376	0.18537		0.174861	-2.51572	-2.51572	2.684e-06	0.000461111
48	P21126	Ubiquitin-like protein 4A	Ubl4a	19.1091	20.7037	20.3549	20.6737	22.3883	20.6793	22.285	19.4808	22.4415	23.0804	23.0222	20.8459	21.884	20.3646	19.0023	20.9621	20.4234	18.923	22.5257	22.8256	22.5996	22.8536	22.7902	22.9567	20.6515	21.8593	20.2599	22.7586	1.64709e+06	3.80454e+06	1.25557e+06	7.09598e+06		0.432926	-1.20781		0.124191	0.235497		0.176941	-2.49866	-2.49866	0.000348132	0.00618491
316	Q02257	Junction plakoglobin	Jup	20.3174	21.0438	20.5595	20.7295	20.001	19.8139	19.7789	20.3753	20.2045	20.0258	21.1425	20.5735	19.9402	21.1142	20.132	21.4889	20.7142	19.9811	21.1316	23.4936	23.0261	23.4082	23.5757	23.6608	20.4109	20.3501	20.5618	23.0493	1.39406e+06	1.33655e+06	1.54778e+06	8.68038e+06		1.04303	0.0607805		0.82648	0.878103		0.178308	-2.48756	-2.48756	0.000376859	0.00641164
729	Q8CD91	SPARC-related modular calcium-binding protein 2	Smoc2	22.7548	23.8143	23.1412	22.3352	22.5517	23.1015	22.8928	23.0267	22.555	23.1804	23.1809	23.07	20.4432	21.6414	19.7952	22.313	19.911	19.7546	23.1335	22.5838	23.1394	23.0219	23.0968	23.7957	22.9498	22.9843	20.6431	23.1285	8.10155e+06	8.29787e+06	1.6375e+06	9.17023e+06		0.97634	-0.0345443		0.886172	0.91935		0.178567	-2.48547	-2.48547	0.000352806	0.00618491
295	Q8BYQ0;Q8BLF1	Neutral cholesterol ester hydrolase 1	Nceh1	20.2454	21.4299	20.5452	20.3181	23.4373	21.7833	23.4076	23.4606	23.1251	23.5904	23.5761	20.6834	20.4794	20.5274	20.2427	20.5542	20.2287	20.7559	23.5211	24.2955	23.6425	23.756	21.7909	20.5849	21.2932	22.9739	20.4647	22.9318	2.56974e+06	8.23795e+06	1.44709e+06	8.0014e+06		0.31194	-1.68066		0.033165	0.0935591		0.180855	-2.4671	-2.4671	0.00185927	0.0150704
388	Q8BH40;O70439	Syntaxin-7	Stx7	20.6846	23.4275	23.4135	21.0329	23.6238	19.9514	22.4404	23.5242	23.6991	24.1762	23.8675	24.3966	20.6061	20.5785	20.5284	21.0115	23.7225	21.8677	22.8236	23.4775	24.0487	23.9795	24.0755	24.573	22.0223	23.684	21.3858	23.8296	4.25955e+06	1.3477e+07	2.74012e+06	1.49084e+07		0.316061	-1.66172		0.0455217	0.11569		0.183796	-2.44382	-2.44382	0.00153815	0.0137021
287	Q05DJ9;A0A087WRC0;Q64514	Tripeptidyl-peptidase 2	Tpp2	20.1997	21.1874	22.9022	19.9025	18.9153	19.773	22.4911	23.7707	21.1562	23.0994	21.759	21.1347	22.5157	23.8546	20.0789	22.3534	23.3453	22.0708	23.2791	25.5631	23.835	23.9022	26.106	26.1454	20.48	22.2352	22.3698	24.8051	1.46252e+06	4.93694e+06	5.41972e+06	2.93152e+07		0.29624	-1.75516		0.0347401	0.0968888		0.184878	-2.43536	-2.43536	0.00846376	0.0382651
455	P17427;P17426	AP-2 complex subunit alpha-2	Ap2a2	21.0014	21.8976	18.4552	21.3795	21.3619	20.7991	20.4596	21.2379	21.0066	19.3276	22.3574	20.7532	21.9835	22.0183	21.4277	19.5685	21.0989	19.9823	22.942	24.1384	22.2542	22.5691	24.4232	24.2759	20.8158	20.857	21.0132	23.4338	1.84573e+06	1.89931e+06	2.11645e+06	1.13312e+07		0.971791	-0.0412827		0.949905	0.963363		0.18678	-2.42059	-2.42059	0.00175715	0.0145835
872	Q5XKE0	Myosin-binding protein C, fast-type	Mybpc2	23.4524	20.3232	21.5504	22.4247	23.5934	22.0942	23.0788	25.2705	24.8201	25.5401	23.1428	23.2552	20.3693	22.1063	21.2888	23.095	23.6994	21.735	22.9688	24.6018	23.9169	25.795	24.9226	24.3475	22.2397	24.1846	22.049	24.4254	4.95246e+06	1.90674e+07	4.33909e+06	2.25313e+07		0.259735	-1.94489		0.0176381	0.0594763		0.19258	-2.37647	-2.37647	0.0036038	0.0223841
275	Q9WTP7;F6RP11	GTP:AMP phosphotransferase AK3, mitochondrial	Ak3	20.1603	23.5321	23.4659	23.78	23.4757	19.8339	23.4626	23.7443	23.5758	23.9326	24.0042	24.035	20.1137	20.0037	20.8158	23.6289	23.5743	20.6783	23.5889	23.8242	23.8127	23.8164	23.9616	23.9226	22.3746	23.7924	21.4691	23.821	5.43797e+06	1.45287e+07	2.90303e+06	1.48201e+07		0.374292	-1.41776		0.0919262	0.190636		0.195885	-2.35192	-2.35192	0.00658613	0.0324211
225	Q9CPQ3	Mitochondrial import receptor subunit TOM22 homolog	Tomm22	20.0073	20.4002	23.4485	24.4971	23.3215	23.3653	22.5652	24.8156	20.2958	24.1881	24.8323	24.6595	23.2693	21.3609	23.9177	20.6364	21.2594	20.7441	22.142	24.4911	24.0914	24.9174	24.762	24.2637	22.5067	23.5594	21.8646	24.1113	5.95907e+06	1.2362e+07	3.81863e+06	1.81224e+07		0.482047	-1.05275		0.341786	0.473157		0.210714	-2.24664	-2.24664	0.00932569	0.0409758
364	Q9D898	Actin-related protein 2/3 complex subunit 5-like protein	Arpc5l	20.548	20.0857	22.1507	20.5252	20.1959	19.558	22.1481	22.6632	22.4495	20.0442	22.7665	21.6786	19.8491	21.5642	20.2291	19.6789	21.093	20.0861	22.5266	22.8397	21.5334	22.8639	22.5584	22.9224	20.5106	21.9584	20.4167	22.5407	1.49384e+06	4.07497e+06	1.39976e+06	6.10155e+06		0.366588	-1.44777		0.0248923	0.0752903		0.229411	-2.124	-2.124	0.000193565	0.00431876
817	Q9DBG5	Perilipin-3	Plin3	23.2061	23.4089	19.0858	23.2159	23.9849	20.7462	22.84	24.3254	24.0722	23.8174	24.5566	24.2938	23.0763	22.6837	23.8542	23.4519	20.3851	20.9344	23.3581	24.8261	24.5427	24.6108	24.5889	25.1145	22.2746	23.9842	22.3976	24.5069	5.07383e+06	1.6595e+07	5.52525e+06	2.38396e+07		0.305745	-1.7096		0.0646837	0.149565		0.231767	-2.10925	-2.10925	0.00716327	0.03428
470	G3UWE1;Q52L67;Q9CY27;A0A1D5RLH3	Very-long-chain enoyl-CoA reductase	Tecr	21.0746	23.564	23.2486	23.8025	23.0142	20.2016	23.3342	24.1717	23.5322	24.5685	24.0886	24.0478	23.6256	24.4276	22.9512	22.7419	23.0219	22.7968	24.2596	27.4971	24.1015	24.8699	25.6819	25.6989	22.4843	23.9572	23.2608	25.3515	5.86724e+06	1.62864e+07	1.0051e+07	4.2811e+07		0.360253	-1.47292		0.0419927	0.108814		0.234777	-2.09064	-2.09064	0.00461396	0.0260749
586	Q922Y1	UBX domain-containing protein 1	Ubxn1	21.9473	22.1264	22.2109	19.6098	19.4484	22.3638	22.3265	22.5725	22.6432	23.1665	22.5091	22.4135	18.8339	20.1566	22.5533	20.6618	19.2833	19.9218	20.3369	22.7526	22.7078	22.8515	22.5933	22.56	21.2844	22.6052	20.2351	22.3004	2.5542e+06	6.3804e+06	1.23419e+06	5.1651e+06		0.400319	-1.32078		0.0433419	0.111469		0.238947	-2.06523	-2.06523	0.0110241	0.0449866
22	Q5SVG5;Q5SVG4;O35643	AP-1 complex subunit beta-1	Ap1b1	18.8209	20.4604	23.2041	23.1656	23.0618	23.3016	23.2547	23.0986	22.1408	24.0295	23.9756	23.8069	23.6455	24.0289	22.6533	22.9248	23.4909	22.7435	23.3684	25.4944	24.0972	25.0299	27.0222	26.6641	22.0024	23.3844	23.2478	25.2794	4.20133e+06	1.09494e+07	9.96069e+06	4.07239e+07		0.383703	-1.38194		0.127129	0.239501		0.244591	-2.03156	-2.03156	0.00857812	0.0386803
165	Q91Z25;Q9WV32	Actin-related protein 2/3 complex subunit 1B	Arpc1b	19.8006	22.4588	22.5982	20.5254	19.8014	19.2873	23.4439	22.8677	23.2336	22.5501	21.1343	23.1393	20.4908	20.6749	20.7332	22.2859	21.055	20.7785	23.3483	23.3496	23.2444	23.2524	21.686	23.3215	20.7453	22.7282	21.0031	23.0337	1.75774e+06	6.94795e+06	2.1016e+06	8.58681e+06		0.252986	-1.98287		0.0153597	0.0542962		0.244747	-2.03064	-2.03064	0.000326497	0.00616147
824	A0A0R3P9C8;Q9DC69	NADH dehydrogenase [ubiquinone] 1 alpha subcomplex subunit 9, mitochondrial	Ndufa9	23.2536	25.1136	24.1355	24.3815	24.5189	24.504	24.0527	25.3035	24.7157	25.4476	24.8378	25.1812	24.0501	21.0789	23.7959	24.0855	24.4354	23.9062	24.9447	25.9219	24.9315	25.5805	26.0132	26.022	24.3178	24.9231	23.5586	25.569	2.09121e+07	3.18125e+07	1.23555e+07	4.97772e+07		0.657354	-0.605258		0.0923232	0.190802		0.248215	-2.01034	-2.01034	0.00422429	0.0247363
375	Q6P1J1;P97427	Dihydropyrimidinase-related protein 1	Crmp1	20.6079	22.2801	21.5975	21.7818	21.6386	21.5031	18.7673	24.1862	23.5426	23.2624	23.9362	23.0739	22.0585	22.1755	21.9132	22.3278	22.5423	21.3799	23.1891	24.1778	23.7138	24.3232	24.3971	24.5431	21.5682	22.7948	22.0662	24.0574	3.10931e+06	7.27618e+06	4.39125e+06	1.74576e+07		0.427327	-1.22659		0.180734	0.301457		0.251538	-1.99115	-1.99115	2.04386e-05	0.00124062
700	P63011	Ras-related protein Rab-3A	Rab3a	22.6124	22.4281	22.6509	22.6048	18.2784	20.2892	22.8018	23.4033	20.9933	23.1721	23.1083	22.9989	20.4221	22.6815	22.5011	19.6409	22.5443	22.446	23.1061	23.2164	23.3411	23.5477	23.4268	25.5032	21.4773	22.7463	21.706	23.6902	2.91954e+06	7.03582e+06	3.42097e+06	1.35352e+07		0.414953	-1.26898		0.154579	0.269611		0.252747	-1.98423	-1.98423	0.0125394	0.0484104
566	Q8R1F1	Niban-like protein 1	Fam129b	21.7969	21.7134	21.6883	22.4292	21.8593	21.7772	22.2423	22.8051	23.0388	24.7969	23.4669	21.7002	22.567	22.9988	22.0763	20.6213	22.5817	20.9758	22.7199	25.013	23.4948	22.9705	24.6868	24.7363	21.8774	23.0084	21.9701	23.9369	3.85256e+06	8.43732e+06	4.10839e+06	1.6059e+07		0.45661	-1.13097		0.0313804	0.089554		0.255831	-1.96674	-1.96674	0.00591336	0.0305079
715	Q3TWW8;Q9D8S5;O35326	Serine/arginine-rich splicing factor 6;Serine/arginine-rich splicing factor 5	Srsf6;Srsf5	22.699	23.0957	23.0543	23.3433	18.2931	20.8737	22.8481	22.9906	20.2295	23.0869	19.7227	22.6848	19.967	19.9064	20.3247	20.7412	22.9219	22.486	22.8618	23.0835	22.9394	23.0317	23.1669	22.9497	21.8932	21.9271	21.0579	23.0055	3.89496e+06	3.98767e+06	2.18297e+06	8.4207e+06		0.976751	-0.0339375		0.974102	0.979639		0.259239	-1.94765	-1.94765	0.00476243	0.0262239
567	Q91ZJ5	UTP--glucose-1-phosphate uridylyltransferase	Ugp2	21.8093	22.9262	21.9517	22.596	22.6203	19.6465	22.4113	24.0352	23.3327	23.601	19.1278	23.2918	20.5276	20.1616	22.5625	23.2588	23.1917	20.4823	23.2192	23.7562	23.1683	24.1451	23.9971	23.5748	21.925	22.6333	21.6974	23.6435	3.98184e+06	6.50579e+06	3.40078e+06	1.31036e+07		0.612046	-0.708289		0.440299	0.566482		0.259529	-1.94603	-1.94603	0.0102677	0.0435552
329	F6RPJ9;Q9JHR7	Insulin-degrading enzyme	Ide	20.3871	20.3551	20.1775	19.9635	19.2808	18.9102	19.4441	23.3948	19.8535	20.6272	22.6395	22.858	20.8264	21.0763	20.2948	21.4902	20.5771	19.9654	21.1291	23.5945	22.9053	22.8088	21.2099	24.246	19.8457	21.4695	20.705	22.6489	942228	2.90382e+06	1.70936e+06	6.57671e+06		0.324479	-1.6238		0.0521664	0.127485		0.25991	-1.94391	-1.94391	0.00602568	0.0309556
202	A0A1Y7VM39;Q3TZZ7	Extended synaptotagmin-2	Esyt2	19.9307	22.213	20.7638	21.4332	19.0576	20.88	21.1586	20.3058	21.0462	21.227	21.4768	21.7552	20.4938	20.307	19.4732	20.8145	20.7867	22.2142	21.1955	22.3235	21.5549	22.5281	23.7391	24.1063	20.713	21.1616	20.6816	22.5746	1.71889e+06	2.34575e+06	1.68181e+06	6.24636e+06		0.732769	-0.448569		0.386221	0.514762		0.269247	-1.893	-1.893	0.010049	0.0430827
465	V9GWS2;Q80X52;A0A0J9YVJ3;E9Q579;A0A0J9YTY6;E9PV90;E9PY45;E9Q6M6;Q9D6M3	Mitochondrial glutamate carrier 1	Slc25a22	21.0502	19.6092	21.3523	19.4777	21.6034	21.5504	21.6027	22.1362	21.8916	22.1634	21.9622	21.7015	19.9634	21.7197	19.9879	21.4335	20.4502	20.108	22.1004	22.4584	21.815	22.2637	23.7577	22.5595	20.7739	21.9096	20.6104	22.4924	1.7929e+06	3.93953e+06	1.60089e+06	5.90065e+06		0.455106	-1.13573		0.0193393	0.0628072		0.271308	-1.882	-1.882	0.00115545	0.0121783
915	Q9QWK4	CD5 antigen-like	Cd5l	23.6145	19.5463	22.1853	19.9928	21.6476	21.7146	22.8545	22.0992	21.2767	23.1579	22.8259	22.8508	20.4672	21.2586	20.2213	19.4268	20.2812	19.9085	21.5055	21.934	22.2277	22.0512	22.5179	22.6068	21.4502	22.5108	20.2606	22.1405	2.86513e+06	5.97638e+06	1.25618e+06	4.62334e+06		0.479409	-1.06067		0.145276	0.259713		0.271705	-1.87989	-1.87989	9.04465e-05	0.00287754
56	D3YWY5;D3Z442;D3YZD8;Q8R0P4	Mth938 domain-containing protein	Aamdc	19.1556	22.6779	23.1257	22.6334	22.0174	19.5608	22.6297	24.4103	22.3528	23.4299	24.5513	24.4408	21.0201	21.538	20.8374	23.0213	23.3174	20.2258	23.027	23.7604	23.4306	23.7471	23.5311	23.479	21.5285	23.6358	21.66	23.4959	3.02493e+06	1.30343e+07	3.31369e+06	1.18294e+07		0.232076	-2.10733		0.0262334	0.0781091		0.280123	-1.83587	-1.83587	0.00545162	0.0290866
173	B1AQZ5;Q3TET1;Q3UI47;B1AQZ2;P28741	Kinesin-like protein;Kinesin-like protein KIF3A	Kif3a	19.8254	21.553	20.0531	20.0145	20.4481	20.7454	22.3263	22.045	21.3959	22.538	20.0648	20.5477	19.5355	22.9247	20.0317	19.6658	19.9044	20.3588	21.9452	21.7725	22.3958	22.5015	22.5881	22.1021	20.4399	21.4863	20.4035	22.2175	1.42242e+06	2.93776e+06	1.38693e+06	4.87694e+06		0.484185	-1.04637		0.0566009	0.136001		0.284385	-1.81408	-1.81408	0.00685832	0.0331904
535	O08997	Copper transport protein ATOX1	Atox1	21.5759	21.126	21.6777	20.8709	22.5593	21.9644	22.0425	23.5162	21.7776	24.4765	23.8157	22.8106	20.9437	21.3667	21.1857	19.7021	20.8903	21.0509	22.6392	22.6191	23.3577	22.5416	22.7077	22.1107	21.629	23.0732	20.8566	22.6627	3.24327e+06	8.82501e+06	1.89868e+06	6.63961e+06		0.367509	-1.44415		0.0152977	0.0541884		0.285963	-1.8061	-1.8061	0.000102886	0.00310101
227	B7ZCU2;B7ZCU5;B7ZCU4;B7ZCU3;B7ZCU0;J3QNK8;Q8CBW3	Abl interactor 1	Abi1	20.0114	21.0186	21.9359	21.3156	20.7261	22.9772	20.757	21.7677	21.8432	22.2107	22.5614	22.1663	20.8979	21.3227	20.47	21.0031	20.6544	19.993	22.0357	24.2532	22.0458	21.9827	22.0313	22.826	21.3308	21.8844	20.7235	22.5291	2.63761e+06	3.8713e+06	1.73141e+06	6.05267e+06		0.681325	-0.553586		0.285217	0.418448		0.286056	-1.80563	-1.80563	0.0014297	0.0132055
343	Q8BGB7	Enolase-phosphatase E1	Enoph1	20.451	20.0443	21.1057	21.6045	21.2786	21.9051	21.131	22.7506	20.8139	22.665	23.8496	23.1403	20.9577	20.7319	21.2129	20.5357	20.7589	21.2629	21.0666	23.0132	22.4899	23.0377	22.2405	24.3976	21.0649	22.3917	20.91	22.7076	2.19359e+06	5.50274e+06	1.97035e+06	6.84957e+06		0.398635	-1.32686		0.0395125	0.104919		0.287661	-1.79756	-1.79756	0.00304541	0.0202791
875	Q8K2B3;A0A1Y7VJ55	Succinate dehydrogenase [ubiquinone] flavoprotein subunit, mitochondrial	Sdha	23.47	25.2256	24.9042	25.806	25.0749	23.9906	25.2249	25.4309	24.974	25.9705	25.2211	25.6546	25.9198	25.4866	23.4411	24.6281	25.5995	24.478	25.8784	26.8511	26.2705	25.7878	27.6954	27.8302	24.7452	25.4127	24.9255	26.7189	2.81224e+07	4.46661e+07	3.18659e+07	1.10458e+08		0.629614	-0.667459		0.109101	0.213968		0.288489	-1.79341	-1.79341	0.00650334	0.0322911
762	A0A1Y7VM65;Q9QUH0	Glutaredoxin-1	Glrx	22.9202	21.7529	22.6594	22.3595	22.5521	22.3262	23.1892	23.2108	22.158	23.1359	23.8203	23.3328	20.7066	20.5707	21.1579	22.808	22.9242	19.417	23.3797	22.7734	22.8129	22.9109	23.3224	22.9487	22.4284	23.1412	21.2641	23.0247	5.64441e+06	9.25098e+06	2.51841e+06	8.53319e+06		0.610142	-0.712782		0.0264674	0.078491		0.295131	-1.76057	-1.76057	0.0113099	0.0455046
730	Q9JLJ5;Q4V9V3	Elongation of very long chain fatty acids protein 1;Elongation of very long chain fatty acids protein	Elovl1	22.7557	23.5165	22.4886	22.4398	22.1568	21.6005	22.4959	22.4443	22.093	23.5993	23.2952	22.603	20.1029	23.1165	23.085	23.1221	21.9991	21.6849	23.5523	24.4945	23.6184	23.1088	24.3768	24.3615	22.493	22.7551	22.1851	23.9187	5.90292e+06	7.07905e+06	4.76846e+06	1.58579e+07		0.833857	-0.262128		0.470187	0.591781		0.300699	-1.73361	-1.73361	0.00945866	0.0413485
285	F8WIS9;P11798;D3Z7K9;F8WHB5	Calcium/calmodulin-dependent protein kinase type II subunit alpha	Camk2a	20.1978	20.9953	18.8338	22.9144	20.1258	20.8471	21.0647	18.9359	20.0261	20.3641	22.0568	22.12	20.7111	20.5927	20.5763	21.026	19.5795	19.6616	22.2111	22.5292	20.2716	21.5338	22.9528	23.0063	20.6524	20.7613	20.3579	22.0841	1.64809e+06	1.7773e+06	1.34378e+06	4.44613e+06		0.9273	-0.108892		0.886898	0.919548		0.302236	-1.72625	-1.72625	0.00544234	0.0290866
916	P35279;D3YV69;P61294;A0A1L1SRS6;Q8BHD0	Ras-related protein Rab-6A;Ras-related protein Rab-6B	Rab6a;Rab6b	23.6234	24.4368	23.8714	23.7988	23.9897	24.7502	24.7056	24.1543	24.4659	24.7258	25.3382	23.1233	23.7395	22.7736	23.8804	23.9603	24.8812	23.5961	25.3837	25.5435	25.1642	25.4571	25.098	26.3729	24.0784	24.4189	23.8052	25.5032	1.77138e+07	2.24289e+07	1.4658e+07	4.75592e+07		0.789775	-0.340487		0.354404	0.485855		0.308205	-1.69804	-1.69804	0.000478599	0.00694186
435	Q9D2R0	Acetoacetyl-CoA synthetase	Aacs	20.8751	21.272	21.441	20.4935	19.5442	20.438	21.7064	22.6613	21.9212	20.913	22.2684	19.9456	20.9422	20.578	20.4906	21.3834	19.7476	20.912	20.5837	23.1927	21.7689	22.4699	23.3696	22.8146	20.6773	21.5693	20.6756	22.3666	1.67681e+06	3.11179e+06	1.67487e+06	5.40768e+06		0.538857	-0.892027		0.0994956	0.200156		0.30972	-1.69096	-1.69096	0.00564546	0.0297247
653	Q8BGY2	Eukaryotic translation initiation factor 5A-2	Eif5a2	22.364	22.3304	22.5627	23.8222	22.8054	22.4961	22.4463	22.8968	22.0427	23.2445	23.1338	22.9246	20.365	19.8176	20.031	21.6673	22.865	22.1094	22.3235	22.7464	23.0048	22.9325	22.9925	22.9621	22.7301	22.7815	21.1425	22.827	6.95751e+06	7.2095e+06	2.31493e+06	7.44048e+06		0.965048	-0.0513268		0.865209	0.906912		0.311127	-1.68443	-1.68443	0.00890659	0.0395388
116	Q9D1H9	Microfibril-associated glycoprotein 4	Mfap4	19.5425	20.7435	21.8601	21.2105	21.2821	21.6152	23.8317	21.7986	20.7127	23.8106	22.5019	21.4984	21.3788	21.0723	21.0189	19.9609	20.0505	20.4253	22.6746	21.9803	22.1434	21.9662	22.5728	22.4513	21.0423	22.359	20.6511	22.2981	2.15957e+06	5.37931e+06	1.64668e+06	5.15702e+06		0.401459	-1.31668		0.0592005	0.14185		0.319309	-1.64698	-1.64698	0.000119818	0.00328094
498	P70404	Isocitrate dehydrogenase [NAD] subunit gamma 1, mitochondrial	Idh3g	21.2851	22.6315	22.0609	22.7793	22.3553	21.9924	21.9333	23.433	23.9489	23.6794	23.6239	20.3826	20.9574	20.7886	21.985	22.2603	23.0627	21.3376	23.0615	23.7476	22.8582	23.8218	22.9215	23.8273	22.1841	22.8335	21.7319	23.373	4.76512e+06	7.47429e+06	3.48309e+06	1.08634e+07		0.637534	-0.649426		0.312933	0.446897		0.320626	-1.64104	-1.64104	0.00224482	0.0169149
571	Q9R1R8;Q9QYF1	Retinol dehydrogenase 11	Rdh11	21.8502	21.2046	20.7136	20.588	20.9051	20.3408	19.4528	22.005	21.7887	21.8624	21.7785	22.2303	20.829	21.5901	21.0714	21.2653	19.9156	19.865	22.1131	22.5157	21.7002	21.8824	22.2094	23.9187	20.9337	21.5196	20.7561	22.3899	2.00298e+06	3.00641e+06	1.77093e+06	5.49589e+06		0.666237	-0.585894		0.243466	0.37547		0.322229	-1.63384	-1.63384	0.00390912	0.0236318
68	Q69ZW3	EH domain-binding protein 1	Ehbp1	19.2371	21.0401	20.3746	20.3137	19.766	19.6039	19.6961	20.176	20.9304	20.071	20.2725	19.9788	19.612	20.7018	18.3433	19.7148	19.2805	21.362	20.852	21.8488	21.2834	20.8401	22.2882	21.628	20.0559	20.1875	19.8357	21.4568	1.09e+06	1.19409e+06	935729	2.87826e+06		0.912831	-0.131581		0.683811	0.768337		0.325103	-1.62103	-1.62103	0.00829734	0.0376404
130	A0A1L1SSF8;Q91V76	Ester hydrolase C11orf54 homolog		19.6356	23.3979	19.0047	20.7571	22.5799	23.3164	23.0636	23.5531	23.0231	23.8254	24.4214	23.2545	22.0107	21.7481	23.1437	23.0979	23.1949	20.5071	24.2106	23.7044	23.5346	23.5804	23.6888	24.5701	21.4486	23.5235	22.2837	23.8815	2.86205e+06	1.20584e+07	5.10593e+06	1.5454e+07		0.237348	-2.07492		0.0284706	0.0827622		0.330395	-1.59774	-1.59774	0.00673506	0.032875
489	Q9D881;P19536	Cytochrome c oxidase subunit 5B, mitochondrial	Cox5b	21.2231	21.9177	22.0764	22.3571	22.2489	21.1271	19.7195	24.3309	23.0503	24.4464	24.0682	19.7068	22.102	21.7003	21.8545	22.199	22.7063	21.7382	22.8611	23.341	22.4788	24.3355	24.2278	24.6158	21.825	22.5537	22.0501	23.6433	3.71525e+06	6.15646e+06	4.34243e+06	1.31025e+07		0.603472	-0.728642		0.458602	0.584455		0.331421	-1.59326	-1.59326	0.00215856	0.0165182
308	Q9CWE0	Mitochondrial fission regulator 1-like	Mtfr1l	20.2895	20.6151	20.1576	19.6013	18.8136	17.9875	19.5643	20.2384	21.7814	20.1911	19.9075	20.9396	19.4691	20.3983	19.1347	20.6432	20.9007	19.405	21.2586	21.0756	20.8346	21.1825	22.5874	22.5	19.5774	20.4371	19.9918	21.5731	782342	1.4196e+06	1.04267e+06	3.12001e+06		0.551101	-0.859612		0.131874	0.242768		0.334188	-1.58127	-1.58127	0.00463035	0.0260818
240	Q8CFV9	Riboflavin kinase	Rfk	20.0355	20.5118	20.6098	20.7067	20.4668	20.7562	20.9705	22.221	19.4965	23.0237	21.5676	22.3724	21.1054	21.9804	20.9114	19.6317	19.6161	19.567	20.9043	22.7011	22.57	21.3571	22.4295	22.1681	20.5145	21.6086	20.4687	22.0217	1.49787e+06	3.19773e+06	1.45104e+06	4.25783e+06		0.468415	-1.09414		0.0623898	0.146863		0.340794	-1.55303	-1.55303	0.0122068	0.0475306
476	Q91WK5	Glycine cleavage system H protein, mitochondrial	Gcsh	21.1317	19.659	20.2383	19.7203	19.3718	18.8485	21.6687	22.6078	18.7744	22.6796	23.4522	22.5057	21.6151	20.8314	20.8512	20.2984	20.1921	20.2667	20.8888	22.1342	22.3819	22.075	22.7106	22.9581	19.8283	21.9481	20.6758	22.1914	930891	4.04601e+06	1.6751e+06	4.78946e+06		0.230076	-2.11982		0.0176906	0.0594763		0.349746	-1.51562	-1.51562	0.00212536	0.0165182
615	P62137	Serine/threonine-protein phosphatase PP1-alpha catalytic subunit	Ppp1ca	22.1433	23.9828	22.8809	23.7939	23.514	23.2481	23.2843	24.1534	23.6645	24.4269	24.4432	24.3447	20.5891	23.0278	23.4467	23.0332	23.0684	21.9634	23.3757	24.0057	23.873	23.8835	24.4909	24.5526	23.2605	24.0528	22.5214	24.0302	1.00486e+07	1.74031e+07	6.02039e+06	1.71326e+07		0.577401	-0.792356		0.0401962	0.106242		0.3514	-1.50881	-1.50881	0.00952953	0.0415526
742	P49813	Tropomodulin-1	Tmod1	22.8058	25.2211	23.9296	24.6116	23.9005	23.7126	24.1608	25.5662	25.4713	24.9439	25.2506	24.5395	23.1602	23.3807	23.4809	25.2199	24.2935	23.1822	24.8413	25.532	25.3669	25.547	24.9332	25.4923	24.0302	24.9887	23.7862	25.2854	1.7132e+07	3.32928e+07	1.44665e+07	4.08958e+07		0.514584	-0.958522		0.0392816	0.104467		0.353741	-1.49924	-1.49924	0.00183556	0.0150166
690	Q8BHN3	Neutral alpha-glucosidase AB	Ganab	22.5728	23.3789	23.9183	23.6853	23.051	22.7935	23.552	24.2012	23.5229	23.626	24.2367	25.1182	23.7485	25.0532	23.2571	23.9357	23.5948	23.3423	24.8722	25.15	24.7913	25.1529	25.8489	25.9808	23.2333	24.0428	23.8219	25.2994	9.86094e+06	1.72828e+07	1.48292e+07	4.12918e+07		0.570565	-0.809537		0.0339584	0.0950172		0.359131	-1.47742	-1.47742	0.00133963	0.0126456
368	Q9R1T2	SUMO-activating enzyme subunit 1;SUMO-activating enzyme subunit 1, N-terminally processed	Sae1	20.5733	20.3099	19.2658	21.3051	20.6636	21.2376	20.088	21.8533	21.5151	22.262	20.4324	22.416	19.9628	19.6897	20.5063	20.1773	20.6158	19.7562	21.0689	22.3605	20.5886	21.2932	22.0008	22.1738	20.5592	21.4278	20.118	21.5809	1.54505e+06	2.82105e+06	1.13798e+06	3.13699e+06		0.547687	-0.868577		0.111086	0.216132		0.36276	-1.46291	-1.46291	0.00118767	0.0122127
529	A0A087WNW2;E9Q171;A0A087WR56;E9PW06;A0A087WPX3;Q810U3	Neurofascin	Nfasc	21.5141	22.5906	20.7036	22.2928	21.9543	21.5265	22.814	22.8685	22.5145	19.1782	22.7404	23.1197	22.2104	20.5246	22.0329	22.0848	22.7582	22.5205	22.9795	23.2724	23.2404	23.4125	23.9099	24.0649	21.7636	22.2059	22.0219	23.4799	3.56047e+06	4.83762e+06	4.25853e+06	1.16993e+07		0.735995	-0.442231		0.523637	0.638926		0.363998	-1.458	-1.458	0.00245541	0.0180274
525	Q9CQ62	2,4-dienoyl-CoA reductase, mitochondrial	Decr1	21.4917	21.5725	20.5759	21.6244	20.9022	19.9988	21.3659	21.9843	22.8722	20.509	21.3069	21.789	20.3328	20.7297	20.6522	21.5974	21.4716	20.783	23.0229	22.2927	21.0785	21.7211	23.8549	22.247	21.0276	21.6379	20.9278	22.3695	2.1376e+06	3.26324e+06	1.99475e+06	5.41871e+06		0.655054	-0.610314		0.176048	0.295174		0.368122	-1.44175	-1.44175	0.00901529	0.0398156
122	D3Z7P3;D3Z7P4;F6U529	Glutaminase kidney isoform, mitochondrial	Gls	19.5696	20.9805	20.1185	20.9571	20.0237	21.907	22.4309	22.9827	23.0568	20.394	22.7131	21.2315	22.019	22.3465	21.4482	22.3606	22.5509	21.3448	22.9655	23.1211	22.8257	23.0079	23.2199	25.4905	20.5927	22.1348	22.0116	23.4384	1.58136e+06	4.60518e+06	4.22828e+06	1.13675e+07		0.343386	-1.54209		0.0205283	0.0650695		0.371962	-1.42677	-1.42677	0.0116079	0.0464856
1055	P45952;D6RFD7	Medium-chain specific acyl-CoA dehydrogenase, mitochondrial	Acadm	24.3642	25.1954	25.222	25.5237	25.612	25.1112	25.177	26.118	25.7721	26.4632	26.0477	25.9107	24.4573	25.4036	25.0748	24.5694	25.5166	24.2813	25.9232	26.3399	25.9251	26.4742	26.4855	26.6733	25.1714	25.9148	24.8838	26.3035	3.77879e+07	6.32595e+07	3.09586e+07	8.28225e+07		0.597348	-0.743356		0.0144611	0.0518668		0.373795	-1.41968	-1.41968	0.000189304	0.00427927
1029	P30275;A2ARP5;B0R0F0;B0R0E9;B0R0E8	Creatine kinase U-type, mitochondrial	Ckmt1	24.2064	26.7372	26.7793	26.8013	26.7282	26.773	26.9587	27.6828	27.7335	27.9748	27.8688	27.6073	26.7603	26.987	26.18	26.7162	27.3277	25.5727	27.4049	28.1662	27.649	27.78	28.4229	28.5288	26.3376	27.6377	26.5906	27.992	8.48017e+07	2.08817e+08	1.0106e+08	2.66946e+08		0.406106	-1.30007		0.0162595	0.0565464		0.378577	-1.40134	-1.40134	0.00121558	0.0122127
321	A0A0R4IZY0;Q8C1A5	Thimet oligopeptidase	Thop1	20.3494	23.4008	21.9315	22.9727	22.0174	22.9974	23.3062	24.4161	24.3695	24.3629	24.0071	22.2427	23.0111	23.3584	22.5779	23.5673	23.7403	22.0513	24.4067	24.1531	23.8667	24.3061	24.811	25.0462	22.2782	23.7841	23.051	24.4316	5.08636e+06	1.44452e+07	8.69072e+06	2.26279e+07		0.352115	-1.50588		0.0255323	0.076286		0.384071	-1.38055	-1.38055	0.00140165	0.0130871
507	E0CZ34;F8WH02;E0CYL6;O70435	Proteasome subunit alpha type-3	Psma3	21.3201	20.111	22.1831	22.1769	22.4292	21.2892	22.9441	23.9142	23.8509	24.3024	23.9313	20.4841	21.6289	22.1878	22.2057	22.8219	22.7021	20.9181	23.4438	23.9704	23.5573	21.8977	23.5948	24.2704	21.5849	23.2378	22.0774	23.4557	3.14567e+06	9.89192e+06	4.42547e+06	1.15048e+07		0.318004	-1.65288		0.0353857	0.0978948		0.384662	-1.37834	-1.37834	0.0111174	0.0450465
537	E9Q0H6;P51880	Fatty acid-binding protein, brain	Fabp7	21.5806	27.7959	27.6438	27.7977	27.4032	26.9306	27.6659	28.3348	28.1582	28.8427	28.5524	28.7373	26.3887	26.9893	27.3667	27.9397	27.6512	26.5536	28.0536	28.4217	28.4216	28.6652	28.6392	28.9139	26.5253	28.3819	27.1482	28.5192	9.65845e+07	3.4978e+08	1.48738e+08	3.84714e+08		0.276129	-1.85659		0.0968196	0.196383		0.386621	-1.37101	-1.37101	0.000586654	0.00799898
34	Q3UEB3	Poly(U)-binding-splicing factor PUF60	Puf60	18.9834	20.797	22.1101	22.3995	22.1516	22.3454	22.0682	22.4888	20.928	22.5303	22.5499	22.6497	20.5493	21.7695	20.8818	22.5143	20.8501	20.558	22.4646	22.6687	22.5546	21.253	22.8751	23.2626	21.4645	22.2025	21.1872	22.5131	2.8937e+06	4.82632e+06	2.38768e+06	5.98574e+06		0.599566	-0.738009		0.256738	0.390333		0.398894	-1.32592	-1.32592	0.0108788	0.0447135
883	F6QKK2;Q8VEH3	ADP-ribosylation factor-like protein 8A	Arl8a	23.494	24.1906	23.833	23.6529	24.1308	19.9808	24.414	24.9326	24.4735	25.1519	24.7834	25.0305	24.2921	24.433	24.2619	24.8648	24.4952	24.1122	25.0254	25.4538	25.3821	25.5557	25.9306	26.9434	23.2137	24.7976	24.4099	25.7152	9.72782e+06	2.9163e+07	2.22895e+07	5.50851e+07		0.333567	-1.58395		0.0389941	0.104349		0.404638	-1.3053	-1.3053	0.00122411	0.0122268
929	P70202	Latexin	Lxn	23.6923	24.2796	24.2942	24.3901	24.0572	20.9228	24.6716	25.1544	25.2871	25.1591	25.4803	25.5808	23.8369	24.1568	23.5188	25.7002	24.9351	23.1782	25.2391	25.2396	25.4269	25.7262	25.5741	25.9078	23.606	25.2222	24.221	25.5189	1.2768e+07	3.91424e+07	1.95549e+07	4.80805e+07		0.326193	-1.6162		0.0164552	0.0568813		0.406711	-1.29792	-1.29792	0.00875862	0.0391857
123	Q8R5J9	PRA1 family protein 3	Arl6ip5	19.5737	21.9799	21.1245	22.5575	21.8449	20.3084	21.3745	22.3672	21.3824	22.5765	22.1176	22.0617	21.2518	20.978	20.327	21.7568	21.545	20.9094	21.9352	22.6566	21.5992	22.4678	22.8475	22.9803	21.2315	21.98	21.128	22.4144	2.46217e+06	4.13653e+06	2.29171e+06	5.59012e+06		0.595227	-0.748488		0.166854	0.284098		0.409957	-1.28646	-1.28646	0.00171297	0.014457
195	Q5SXA5;Q5SRX1;Q5SXA4	TOM1-like protein 2	Tom1l2	19.9134	24.1745	23.2794	24.4299	24.5513	24.1505	25.1315	25.3869	25.5664	25.4231	25.7435	25.737	24.7465	25.0686	24.6277	24.9673	24.9729	24.3349	25.8683	25.8903	25.4029	25.7656	26.5062	26.9842	23.4165	25.4981	24.7863	26.0696	1.11961e+07	4.73893e+07	2.89354e+07	7.04252e+07		0.236259	-2.08156		0.0172227	0.0587334		0.410868	-1.28325	-1.28325	0.000576791	0.00792742
582	Q9D967	Magnesium-dependent phosphatase 1	Mdp1	21.9157	23.1162	22.0961	21.9101	22.1088	22.6131	22.0737	23.1831	23.6747	23.4972	23.2893	23.2147	21.6718	21.3329	22.1242	22.5062	23.1678	21.0583	22.7583	23.3707	22.9427	23.3362	23.3768	23.6538	22.2933	23.1554	21.9769	23.2397	5.13996e+06	9.34284e+06	4.12755e+06	9.90516e+06		0.55015	-0.862104		0.0168746	0.0580974		0.416707	-1.2629	-1.2629	0.00452603	0.0257847
1062	Q920E5;A0A0G2JEA5;A0A0G2JDJ5;A0A0G2JEB3;A0A0G2JE82	Farnesyl pyrophosphate synthase	Fdps	24.3989	25.8341	25.5061	26.021	25.3771	25.299	25.4736	26.0956	25.5018	26.6794	26.4423	25.7853	24.2391	25.5326	25.2531	26.2138	25.7314	24.6792	25.9957	26.7061	26.6944	26.5008	26.6822	26.5995	25.406	25.9963	25.2749	26.5298	4.44611e+07	6.69381e+07	4.0597e+07	9.68861e+07		0.664212	-0.590284		0.0838113	0.179089		0.419018	-1.25492	-1.25492	0.00252937	0.0184129
1020	P97807;H3BKG7	Fumarate hydratase, mitochondrial	Fh;Fh1	24.1537	25.7351	25.4179	25.7132	25.4874	25.4591	25.4548	26.5067	26.2254	26.1696	26.2763	26.1116	24.6303	24.8358	24.9198	25.806	26.0072	24.1147	25.9405	26.6216	25.8758	26.4406	25.9832	26.813	25.3277	26.1241	25.0523	26.2791	4.21121e+07	7.3136e+07	3.47933e+07	8.14326e+07		0.575805	-0.796347		0.0178206	0.0596799		0.427265	-1.2268	-1.2268	0.00448498	0.025684
820	P58044;G3XA48;H3BLF8	Isopentenyl-diphosphate Delta-isomerase 1	Idi1	23.2229	24.4164	24.0212	24.2037	23.8897	23.301	23.4815	25.0323	24.4373	25.0394	25.4373	24.8252	23.5968	24.4408	24.3798	24.6588	24.247	22.4704	24.3272	25.1114	25.1248	25.2311	25.4847	25.8492	23.8425	24.7088	23.9656	25.1881	1.5042e+07	2.74221e+07	1.63818e+07	3.82265e+07		0.548537	-0.866339		0.0297183	0.0858084		0.428547	-1.22248	-1.22248	0.0108791	0.0447135
818	P62192	26S protease regulatory subunit 4	Psmc1	23.2124	24.7073	24.2753	24.424	24.0144	24.0628	23.6715	25.2413	25.2932	24.5417	24.9883	24.632	23.1555	23.314	23.7006	24.5177	24.6411	23.1533	24.2255	25.111	24.9189	24.8868	24.9445	25.6646	24.116	24.728	23.747	24.9585	1.81823e+07	2.7789e+07	1.40788e+07	3.2604e+07		0.6543	-0.611975		0.0865371	0.182867		0.43181	-1.21153	-1.21153	0.00465321	0.0260902
119	Q922Q8	Leucine-rich repeat-containing protein 59	Lrrc59	19.5587	22.2368	21.4223	21.7325	22.1171	21.4878	20.3803	20.6214	21.1947	23.1984	20.9596	21.9938	21.0245	21.9875	21.4867	22.2988	22.2183	21	22.2248	22.9552	22.1448	22.2753	23.2758	23.8567	21.4259	21.3914	21.6693	22.7888	2.81727e+06	2.75069e+06	3.33512e+06	7.24615e+06		1.0242	0.0345023		0.953955	0.965874		0.46026	-1.11948	-1.11948	0.0126988	0.0488529
1174	Q9CVB6;D3YXG6;A0A087WRT2	Actin-related protein 2/3 complex subunit 2	Arpc2	24.9461	24.7982	24.6873	25.1018	25.3396	25.6298	24.3344	25.1887	25.1065	25.8992	25.2861	25.1707	23.8134	23.7818	24.4536	25.0315	25.263	23.3633	25.0192	25.4607	25.3006	25.7752	24.9278	25.8044	25.0838	25.1642	24.2845	25.3813	3.55607e+07	3.76004e+07	2.04338e+07	4.37059e+07		0.945753	-0.0804644		0.753828	0.822271		0.467529	-1.09687	-1.09687	0.00968583	0.041915
409	P63005;Q5SW16	Platelet-activating factor acetylhydrolase IB subunit alpha	Pafah1b1	20.7551	24.3481	20.5965	24.3103	20.0581	24.2895	24.8821	24.7784	24.6769	24.7986	24.7376	24.8568	24.8598	25.3728	23.8733	24.4784	24.6993	24.0247	25.0666	25.4852	25.072	25.694	26.2572	26.279	22.3929	24.7884	24.5514	25.6423	5.50737e+06	2.89767e+07	2.45868e+07	5.23732e+07		0.190062	-2.39546		0.0198913	0.0639949		0.469455	-1.09094	-1.09094	0.00623736	0.0314246
1095	Q8R1B4;M0QWV3	Eukaryotic translation initiation factor 3 subunit C	Eif3c;G730046D07Rik	24.5698	24.6587	25.0726	24.466	24.7529	24.8939	25.2274	25.6604	25.6924	24.8723	25.5673	24.6176	25.1793	25.1308	24.9231	25.082	25.5787	24.3635	25.6793	26.3088	25.1771	25.8246	26.4555	27.253	24.7357	25.2729	25.0429	26.1164	2.79367e+07	4.05408e+07	3.45677e+07	7.27468e+07		0.689099	-0.537217		0.0250775	0.0755846		0.475179	-1.07346	-1.07346	0.00962472	0.0417557
479	Q8VCH0;H3BKL5;Q921H8	3-ketoacyl-CoA thiolase B, peroxisomal;3-ketoacyl-CoA thiolase A, peroxisomal	Acaa1b;Acaa1a	21.1753	22.62	22.2831	22.1812	22.1627	22.4082	21.9852	22.8181	22.7096	23.109	23.1233	22.8786	22.0415	22.1604	21.5924	22.3818	22.4123	21.2348	22.9293	23.2049	22.7489	22.7439	23.1431	23.4645	22.1384	22.7706	21.9705	23.0391	4.61666e+06	7.15556e+06	4.10949e+06	8.61899e+06		0.645186	-0.632214		0.0390619	0.104368		0.476795	-1.06856	-1.06856	0.000733556	0.00893794
987	A0A0G2JGD2;P07091	Protein S100-A4	S100a4	23.9523	20.8484	24.1774	23.6978	24.3416	25.2618	24.349	25.2848	23.816	26.3441	26.0808	25.3241	24.4491	24.5176	24.9015	23.7393	23.6105	23.9476	24.0777	25.9291	25.8635	24.9771	25.5612	25.0829	23.7132	25.1998	24.1943	25.2486	1.37528e+07	3.85385e+07	1.91959e+07	3.98642e+07		0.356858	-1.48658		0.0693059	0.157081		0.481531	-1.0543	-1.0543	0.013199	0.0499467
833	Q8K1K2;P62196	26S protease regulatory subunit 8	Psmc5	23.2982	25.0414	24.477	24.4306	24.3122	24.4297	24.2878	25.2384	25.3329	25.26	25.7082	25.5096	23.8252	23.7842	24.9493	24.6662	24.8648	23.5346	24.9313	25.3032	24.9787	25.4605	25.5494	25.6995	24.3315	25.2228	24.2707	25.3204	2.11112e+07	3.91585e+07	2.02401e+07	4.18993e+07		0.539123	-0.891314		0.0156198	0.0548768		0.483064	-1.04971	-1.04971	0.0041943	0.0246774
1307	P11983;F2Z483	T-complex protein 1 subunit alpha	Tcp1	25.659	26.3514	26.5229	26.2735	26.4335	26.5718	26.1161	26.9431	26.6714	26.8525	26.9274	26.8351	25.4528	26.2891	26.3083	27.0213	26.9004	25.218	26.9625	27.3546	27.0372	27.2315	27.3144	27.5331	26.302	26.7243	26.1983	27.2389	8.27353e+07	1.10868e+08	7.69983e+07	1.58387e+08		0.746248	-0.422273		0.0472563	0.118693		0.486139	-1.04056	-1.04056	0.00762283	0.0357674
868	Q9CQZ5	NADH dehydrogenase [ubiquinone] 1 alpha subcomplex subunit 6	Ndufa6	23.4335	25.3095	25.2637	25.3207	25.0602	24.6673	24.8317	26.1999	26.0474	26.5815	26.6814	25.6306	24.057	24.0074	24.4307	25.4239	25.4663	24.0893	25.2906	25.886	25.2874	25.9907	25.4968	25.7571	24.8425	25.9954	24.5791	25.6181	3.00837e+07	6.68952e+07	2.50634e+07	5.15015e+07		0.449714	-1.15292		0.0183267	0.0607292		0.486653	-1.03903	-1.03903	0.00692185	0.0334038
752	B2RSH2	Guanine nucleotide-binding protein G(i) subunit alpha-1	Gnai1	22.8814	23.8235	23.1841	22.3419	19.6273	22.8075	20.7011	21.0422	20.5707	20.5698	20.1496	21.756	23.4264	23.7501	22.9016	22.6671	24.2241	22.3727	23.6277	24.0926	24.2682	24.0193	24.6275	24.9215	22.4443	20.7982	23.2237	24.2595	5.70692e+06	1.82345e+06	9.79528e+06	2.00829e+07		3.12974	1.64604		0.0275056	0.0806392		0.487741	-1.03581	-1.03581	0.0127641	0.0488529
798	Q3TCN2	Putative phospholipase B-like 2;Putative phospholipase B-like 2 28 kDa form;Putative phospholipase B-like 2 40 kDa form;Putative phospholipase B-like 2 15 kDa form	Plbd2	23.0887	23.1545	23.6197	24.1774	23.8017	24.2804	24.4782	25.4802	23.2121	26.1198	25.7469	25.4562	23.7502	23.9675	24.2488	23.5724	24.238	23.2957	24.0036	24.6992	24.9161	24.8772	25.2752	25.4134	23.6871	25.0822	23.8454	24.8641	1.35059e+07	3.55227e+07	1.50727e+07	3.0538e+07		0.380204	-1.39515		0.0157617	0.0550377		0.49357	-1.01867	-1.01867	0.00257317	0.0186377
1042	Q61792;A2A6G9;A2A6H0;A2A6G5;E9Q0N6;A2A6G6;A2A6G7;A2A6G8;A2A6G4;A2A6H1	LIM and SH3 domain protein 1	Lasp1	24.2843	25.1665	25.0321	24.7201	24.2383	25.6123	24.5355	26.2834	25.0277	25.4757	26.4406	26.1562	24.3537	24.7777	25.1808	25.3862	25.5181	24.7094	25.9318	26.2536	25.8827	26.2182	25.8491	25.8214	24.8423	25.6532	24.9876	25.9928	3.00794e+07	5.27689e+07	3.32684e+07	6.67755e+07		0.570021	-0.810912		0.0594944	0.142158		0.498212	-1.00517	-1.00517	0.000494624	0.00702285
1071	A0A0N4SVQ1;Q62425	Cytochrome c oxidase subunit NDUFA4	Ndufa4	24.4715	25.8003	25.4249	25.9468	25.7455	25.4144	25.3051	26.4415	26.5905	26.633	26.1704	26.1753	24.7182	24.9065	25.38	26.1934	25.8937	24.8386	26.1663	26.563	26.0406	26.4001	26.1628	26.5842	25.4672	26.2193	25.3217	26.3195	4.63878e+07	7.8126e+07	4.19372e+07	8.37453e+07		0.593756	-0.752058		0.0289441	0.0839966		0.500771	-0.997777	-0.997777	0.00377372	0.0231545
1344	E9Q3V6;P42208;F6WYM0;D3YYB1;D3Z3C0;F6UKN5;D3Z1S1;D3YZU7;D3YV76	Septin-2	2002-09-01	25.8035	26.7393	26.5453	26.9062	26.8711	27.0694	26.7221	27.2266	26.8169	27.915	27.5476	27.4913	26.1614	26.6273	27.1444	27.2154	27.0782	25.5484	27.3244	27.631	27.721	27.7581	27.3325	27.9591	26.6558	27.2866	26.6292	27.621	1.0573e+08	1.63711e+08	1.03796e+08	2.06424e+08		0.645831	-0.630771		0.0373638	0.101088		0.502831	-0.991855	-0.991855	0.00646394	0.0321885
1465	Q9DCW4;A0A0U1RNR3;A0A0U1RNP5;A0A0N4SVE0;A0A0N4SWE9;A0A0U1RQB4;A0A0U1RNK9	Electron transfer flavoprotein subunit beta	Etfb	26.597	27.1198	27.1213	27.3063	27.726	27.4707	27.1415	27.8061	27.3679	28.4034	28.2752	28.0768	26.8094	27.3838	26.8503	27.4018	27.3175	26.1673	27.18	28.1042	27.9832	28.1695	28.0152	28.4165	27.2235	27.8451	26.9884	27.9781	1.56711e+08	2.41114e+08	1.33139e+08	2.6439e+08		0.649947	-0.621607		0.0371737	0.101088		0.503569	-0.989737	-0.989737	0.00353278	0.0221804
1159	Q921R2;P62301;A0A0U1RQ71	40S ribosomal protein S13	Rps13	24.8835	26.1816	25.923	26.1564	26.2326	26.3365	25.5793	26.5473	26.3491	26.7985	26.5611	26.1314	24.2585	25.1033	25.8346	26.1576	25.5015	25.0115	25.9362	26.3022	26.0858	26.4633	26.2234	26.7646	25.9523	26.3278	25.3112	26.2959	6.49251e+07	8.4226e+07	4.16313e+07	8.23862e+07		0.770844	-0.37549		0.212685	0.341169		0.505318	-0.984735	-0.984735	0.00820715	0.0374924
1025	Q543K9;P23492;Q9D8C9	Purine nucleoside phosphorylase	Pnp	24.1887	24.3735	23.5502	19.2287	23.3973	23.5529	24.6788	25.1177	24.4532	25.8496	25.5442	25.0947	24.0279	24.2835	24.2497	25.0659	24.8144	23.4762	24.3954	25.253	25.4388	25.6788	25.1653	25.854	23.0485	25.123	24.3196	25.2976	8.67564e+06	3.65416e+07	2.09376e+07	4.12403e+07		0.237418	-2.0745		0.0281412	0.0822222		0.507696	-0.977963	-0.977963	0.0105346	0.0440394
731	A0A140LHL5;Q8VDQ8	NAD-dependent protein deacetylase sirtuin-2	Sirt2	22.7576	23.5359	22.4423	22.7427	22.7982	22.363	23.1742	20.1353	23.6402	23.5395	20.4612	23.613	23.4152	22.9843	23.1031	23.719	23.6678	22.1772	24.0787	23.9318	24.1117	24.1617	24.2684	24.3633	22.7733	22.4272	23.1778	24.1526	7.16866e+06	5.63993e+06	9.48868e+06	1.8649e+07		1.27106	0.346027		0.631207	0.727795		0.508803	-0.97482	-0.97482	0.00236435	0.0175084
1687	Q8CBB6;Q8CGP2;Q8CGP1;Q6ZWY9;Q64525;Q64478;Q64475;P10854;P10853;Q9D2U9;Q8CGP0;Q64524;P70696	Histone H2B;Histone H2B type 1-P;Histone H2B type 1-K;Histone H2B type 1-C/E/G;Histone H2B type 2-B;Histone H2B type 1-H;Histone H2B type 1-B;Histone H2B type 1-M;Histone H2B type 1-F/J/L;Histone H2B type 3-A;Histone H2B type 3-B;Histone H2B type 2-E;Histone H2B type 1-A	Hist1h2br;Hist1h2bp;Hist1h2bk;Hist1h2bc;Hist2h2bb;Hist1h2bh;Hist1h2bb;Hist1h2bm;Hist1h2bf;Hist3h2ba;Hist3h2bb;Hist2h2be;Hist1h2ba	30.8621	30.7473	31.3444	30.4201	31.4199	32.115	31.1934	31.885	31.3678	32.8799	32.3267	31.9199	30.6512	30.6388	31.541	30.9198	31.3237	30.3183	31.268	32.0981	32.0144	32.1122	31.8878	31.8188	31.1515	31.9288	30.8988	31.8665	2.38518e+09	4.0881e+09	2.00202e+09	3.91549e+09		0.583446	-0.777329		0.0523034	0.127638		0.511308	-0.967735	-0.967735	0.00169223	0.014457
721	Q64442	Sorbitol dehydrogenase	Sord	22.7158	23.9864	22.8007	23.3893	20.1094	22.502	23.1224	23.9507	24.4243	20.7283	23.6975	23.9192	23.127	23.8662	23.2015	24.0637	24.1525	23.1059	24.3254	24.3697	24.257	24.7714	24.7267	24.8432	22.5839	23.3071	23.5861	24.5489	6.28692e+06	1.03783e+07	1.2593e+07	2.45446e+07		0.605778	-0.72314		0.368458	0.499613		0.513065	-0.962786	-0.962786	0.00173418	0.0144627
1178	P09055	Integrin beta-1	Itgb1	24.9883	25.2832	25.6292	25.4525	25.3087	24.831	25.2339	25.9154	25.5209	26.8455	27.0639	26.5039	25.4399	25.7014	25.4822	25.6326	25.4334	25.2525	25.9397	26.2058	25.9009	25.9017	27.661	27.0985	25.2488	26.1806	25.4903	26.4512	3.98708e+07	7.60579e+07	4.71359e+07	9.17521e+07		0.524217	-0.931765		0.0166692	0.0575056		0.51373	-0.960917	-0.960917	0.0118133	0.0468803
1373	Q9WTX5;E9PUV4;E9Q3Q7	S-phase kinase-associated protein 1	Skp1	25.9649	27.2071	26.5185	27.3627	26.9012	26.7369	26.8724	27.7356	27.5904	27.5535	27.765	27.0142	26.2635	26.3589	26.7972	27.1876	27.6438	26.1074	27.2716	27.7619	27.5009	27.9203	27.732	27.9364	26.7819	27.4218	26.7264	27.6872	1.15385e+08	1.79803e+08	1.11033e+08	2.16106e+08		0.641729	-0.639963		0.0326608	0.0922881		0.513792	-0.960745	-0.960745	0.00475824	0.0262239
39	Q91ZR1;S4R232	Ras-related protein Rab-4B	Rab4b	19.0154	20.5797	19.9113	20.2618	20.1645	20.398	20.4391	21.08	21.425	20.9127	20.4741	20.1429	20.4553	20.4979	20.0331	21.0273	20.858	20.0145	21.1735	21.7216	20.8634	21.6688	21.6591	21.5471	20.0551	20.7456	20.481	21.4389	1.08941e+06	1.75817e+06	1.46355e+06	2.84289e+06		0.619625	-0.690534		0.0435194	0.111758		0.51481	-0.957889	-0.957889	0.00144252	0.0132527
1421	P80318;E9Q133;Q3U0I3;F6Q609;F6ZVG8	T-complex protein 1 subunit gamma	Cct3	26.2304	26.9671	26.6316	27.3753	27.12	26.7974	26.8032	27.6644	27.0766	27.3909	27.614	27.9056	26.4737	27.0215	26.7163	27.1943	27.176	26.5858	27.5536	27.8443	27.3805	27.8923	27.9138	28.2669	26.8536	27.4091	26.8613	27.8086	1.21268e+08	1.78225e+08	1.21912e+08	2.35078e+08		0.680418	-0.555506		0.0383316	0.103219		0.518605	-0.947293	-0.947293	0.000350354	0.00618491
835	D3YWI0;E9Q2H8;E9PYA3;A0A0R4J052;G5E8T9;Q99KB8	Hydroxyacylglutathione hydrolase, mitochondrial	Hagh	23.3063	23.7346	23.3477	23.0753	23.4129	19.3099	23.3328	23.7969	23.5409	23.8662	24.1	23.9329	23.0599	23.007	23.3034	22.4691	23.8588	23.226	23.6202	24.0051	24.3048	24.3298	24.1419	24.191	22.6978	23.7616	23.154	24.0988	6.80321e+06	1.42219e+07	9.33379e+06	1.79664e+07		0.47836	-1.06383		0.155515	0.270419		0.519514	-0.944766	-0.944766	0.00128473	0.0124896
1458	P06797;A0A1Y7VP49;A0A1Y7VNM3	Cathepsin L1;Cathepsin L1 heavy chain;Cathepsin L1 light chain	Ctsl	26.4973	27.8905	26.7975	28.6439	27.8139	26.7469	28.267	28.6592	27.8063	28.6221	28.6774	28.673	27.2095	27.4503	27.725	27.6086	27.2506	27.0902	28.7278	27.841	27.8522	28.2828	28.6236	28.6622	27.3983	28.4508	27.389	28.3316	1.76898e+08	3.66906e+08	1.75759e+08	3.37797e+08		0.482133	-1.0525		0.0182392	0.0606091		0.520311	-0.942555	-0.942555	0.000664807	0.00848167
474	Q9DCT2	NADH dehydrogenase [ubiquinone] iron-sulfur protein 3, mitochondrial	Ndufs3	21.0885	24.5949	24.0171	24.1069	24.4546	23.8516	24.3449	25.3683	25.6219	25.0594	24.919	25.2648	24.274	24.587	23.955	25.0961	24.6748	24.0436	24.9122	25.7137	24.8502	25.3933	25.6554	25.7492	23.6856	25.0964	24.4384	25.379	1.34917e+07	3.58726e+07	2.27351e+07	4.36356e+07		0.376102	-1.41081		0.0307449	0.0881799		0.521022	-0.940584	-0.940584	0.00298989	0.0201411
296	Q3TGU7;P50580	Proliferation-associated protein 2G4	Pa2g4	20.2502	24.6637	24.0149	24.5226	24.4897	24.324	24.9009	25.2318	24.955	25.561	25.3591	25.7285	23.8839	24.4031	24.2502	25.329	24.3386	23.8797	25.1007	24.9015	24.9919	25.5242	25.6951	25.4927	23.7108	25.2894	24.3474	25.2844	1.37301e+07	4.10074e+07	2.13453e+07	4.08648e+07		0.33482	-1.57854		0.0506169	0.125122		0.522339	-0.936942	-0.936942	0.0042491	0.0247381
1283	P62855	40S ribosomal protein S26	Rps26	25.5357	26.756	26.3064	26.2741	26.8547	26.5741	26.4103	26.6984	27.634	26.8706	27.611	26.5754	26.2524	26.0984	26.4466	27.2082	27.0938	25.7328	27.2942	27.6435	27.0455	27.0986	27.5635	27.7694	26.3835	26.9666	26.472	27.4025	8.75427e+07	1.31149e+08	9.3084e+07	1.77404e+08		0.667508	-0.583144		0.0728048	0.162229		0.5247	-0.930436	-0.930436	0.00567414	0.0297247
1349	Q99LC5	Electron transfer flavoprotein subunit alpha, mitochondrial	Etfa	25.8483	26.8906	26.4883	26.6931	26.4608	25.7794	26.3914	26.9213	27.2442	27.0567	27.1434	27.1891	26.2601	26.722	25.9354	26.8726	27.0274	25.5794	26.9586	27.2588	26.9854	27.3308	27.6581	27.7283	26.3601	26.991	26.3995	27.32	8.61352e+07	1.33383e+08	8.85183e+07	1.67549e+08		0.645772	-0.630903		0.0185047	0.0610193		0.528313	-0.920535	-0.920535	0.00640406	0.0320763
594	E0CXB1;Q9QUM9	Proteasome subunit alpha type-6	Psma6	22.0194	23.8353	23.131	23.6788	23.1973	23.6942	23.5907	24.1466	23.6416	24.5901	24.7925	24.6369	22.5808	23.268	23.3404	23.5148	23.614	22.641	23.246	23.7786	24.156	24.3381	24.2458	24.7051	23.2593	24.2331	23.1599	24.0783	1.00406e+07	1.97191e+07	9.37157e+06	1.77125e+07		0.509179	-0.973754		0.0187931	0.0617335		0.529093	-0.918407	-0.918407	0.00739537	0.0351853
1130	Q9Z2U1	Proteasome subunit alpha type-5	Psma5	24.7457	25.693	25.3414	25.9815	25.7647	26.1438	25.1854	26.4489	25.8397	26.2711	26.6051	26.3398	24.3973	25.2213	25.8047	25.4454	26.1252	24.7031	25.6429	26.1737	26.3386	26.5318	26.0828	26.4224	25.6117	26.115	25.2828	26.1987	5.12729e+07	7.26771e+07	4.08219e+07	7.70181e+07		0.705488	-0.503306		0.12059	0.230705		0.53003	-0.915854	-0.915854	0.0114503	0.0459617
1167	E9Q1K3;F8WHZ9;F8WGR0;Q9QYC0;D3Z0T1;F6V4G5	Alpha-adducin	Add1	24.9109	25.3209	24.4613	25.552	24.4218	24.4113	25.3211	25.6981	24.683	25.9713	26.0334	26.0112	24.8129	25.6344	25.3034	25.338	25.1799	24.1383	25.2833	25.9691	25.7627	26.1307	26.2207	26.4964	24.8463	25.6197	25.0678	25.9771	3.01644e+07	5.15578e+07	3.51695e+07	6.60539e+07		0.58506	-0.773343		0.0267568	0.0788476		0.532437	-0.909318	-0.909318	0.00794775	0.0368039
1524	Q9D051	Pyruvate dehydrogenase E1 component subunit beta, mitochondrial	Pdhb	27.2104	28.1302	27.7981	27.9012	27.9539	27.9636	27.845	28.5178	28.0565	28.593	28.4344	28.484	28.0074	28.2014	27.5884	28.2755	28.3775	27.4679	28.2588	28.7967	28.7297	28.9408	28.9579	29.4807	27.8262	28.3218	27.9864	28.8608	2.37972e+08	3.35512e+08	2.65909e+08	4.87479e+08		0.70928	-0.495573		0.0198705	0.0639949		0.545477	-0.874409	-0.874409	0.0028765	0.0196998
378	F8WJ05;Q61702	Inter-alpha-trypsin inhibitor heavy chain H1	Itih1	20.6294	21.7792	19.6112	21.6058	20.6539	20.2527	21.8931	22.5468	20.1935	21.0818	20.9274	22.2019	21.2339	21.191	21.4593	20.8281	21.9862	20.7658	22.5033	22.2052	21.8671	22.0873	21.7581	22.2798	20.7554	21.4741	21.2441	22.1168	1.77006e+06	2.91302e+06	2.4837e+06	4.54797e+06		0.607637	-0.718719		0.176003	0.295174		0.546113	-0.872729	-0.872729	0.00224005	0.0169149
1221	Q99KC8;F6TIL5;D3Z518;Q8BGF0	von Willebrand factor A domain-containing protein 5A	Vwa5a	25.237	26.3708	26.1686	26.0676	26.0774	25.7856	26.256	26.79	25.9558	26.7371	26.7889	27.1464	26.4715	26.3549	25.8008	26.4452	26.3975	25.7311	26.3956	27.0521	26.6775	27.2935	27.3551	27.5904	25.9512	26.6124	26.2002	27.0607	6.48762e+07	1.02595e+08	7.70966e+07	1.39985e+08		0.632352	-0.661199		0.0198564	0.0639949		0.550748	-0.860535	-0.860535	0.00383515	0.0233645
701	Q8R1Q8	Cytoplasmic dynein 1 light intermediate chain 1	Dync1li1	22.6135	23.4923	23.7429	23.6944	23.8732	23.7445	23.4452	24.1322	23.2674	24.5606	24.7338	24.4312	24.2758	24.3226	23.8307	23.9946	23.1289	23.4052	24.0406	25.2763	24.5671	24.7212	24.9546	24.5279	23.5268	24.0951	23.8263	24.6813	1.20859e+07	1.792e+07	1.48742e+07	2.69035e+07		0.674435	-0.568248		0.0987442	0.198877		0.552874	-0.854978	-0.854978	0.0080568	0.0371088
1374	A0A0A0MQM3;F2Z456;Q9DCN2	NADH-cytochrome b5 reductase;NADH-cytochrome b5 reductase 3;NADH-cytochrome b5 reductase 3 membrane-bound form;NADH-cytochrome b5 reductase 3 soluble form	Cyb5r3	25.9741	26.6396	26.3131	26.5666	26.4639	26.0191	26.0951	26.813	26.4694	27.1376	26.7969	26.7125	26.5243	26.6544	26.2679	26.5516	26.4742	26.2771	26.7613	27.4242	27.1178	27.3523	27.5878	27.6277	26.3294	26.6708	26.4583	27.3119	8.43215e+07	1.06831e+08	9.21998e+07	1.66605e+08		0.789301	-0.341353		0.0940044	0.192491		0.553405	-0.853592	-0.853592	0.000175074	0.00406455
1053	Q9Z2X1;J3QMT0;J3QM80;J3QP45	Heterogeneous nuclear ribonucleoprotein F;Heterogeneous nuclear ribonucleoprotein F, N-terminally processed	Hnrnpf	24.3574	25.2705	25.7143	25.8741	25.7816	25.6755	25.5256	26.1561	25.8216	26.3401	26.3238	26.5188	25.0136	25.2797	25.2772	26.0312	25.6582	24.4068	26.0265	25.9528	26.0278	26.1288	26.2907	26.3537	25.4455	26.1143	25.2778	26.13	4.56954e+07	7.26441e+07	4.068e+07	7.34388e+07		0.629032	-0.668796		0.0372941	0.101088		0.553931	-0.852222	-0.852222	0.00474461	0.0262239
1679	Q03265;D3Z6F5;D6RJ16	ATP synthase subunit alpha, mitochondrial;ATP synthase subunit alpha	Atp5a1	30.5907	31.4193	31.4123	31.5625	31.7116	31.6076	31.2671	31.9016	31.7742	32.2122	31.9454	31.81	30.9197	31.1068	31.3594	31.7536	31.7581	30.426	31.6266	32.1772	31.8375	32.2147	32.2091	32.3621	31.384	31.8184	31.2206	32.0712	2.80235e+09	3.78707e+09	2.5023e+09	4.51226e+09		0.739979	-0.434443		0.0638486	0.148433		0.554556	-0.850595	-0.850595	0.00520118	0.0281881
1266	P61148;D3Z6H1;D6RCX9;D3Z6E2	Fibroblast growth factor 1	Fgf1	25.4278	25.4733	25.1853	24.7959	25.1388	25.2615	24.7699	25.9948	24.8882	26.1985	25.7274	24.7806	24.294	24.8597	24.6868	25.0611	25.5938	24.1814	25.0782	25.8012	25.6247	25.8648	25.4595	25.8724	25.2138	25.3932	24.7795	25.6168	3.89132e+07	4.40676e+07	2.87979e+07	5.1455e+07		0.883035	-0.179457		0.543077	0.653823		0.559671	-0.837349	-0.837349	0.00684573	0.0331904
1683	P56480	ATP synthase subunit beta, mitochondrial	Atp5b	30.709	31.7393	31.8101	31.6526	31.925	31.8253	31.2319	32.066	31.7842	32.2946	32.1535	31.8242	30.5594	30.762	31.4113	31.7374	31.8467	30.539	31.4457	32.0955	31.8464	32.0556	32.1302	32.2776	31.6102	31.8924	31.1426	31.9752	3.2781e+09	3.98627e+09	2.37063e+09	4.22163e+09		0.822346	-0.282182		0.267013	0.400286		0.561542	-0.832533	-0.832533	0.0118156	0.0468803
1423	E9Q9F5;E9Q1G8;O55131	Septin-7	2007-09-01	26.2623	26.6007	26.4217	26.3955	26.2716	26.4813	26.2757	26.8142	26.116	27.2576	27.0284	27.0017	26.1747	26.2797	26.6911	26.856	26.6598	25.63	26.5047	27.153	27.4429	27.2188	27.3453	27.6051	26.4055	26.749	26.3819	27.2116	8.88906e+07	1.12781e+08	8.74454e+07	1.55423e+08		0.788169	-0.343424		0.104826	0.20724		0.562628	-0.829748	-0.829748	0.00633434	0.0318199
191	P97315	Cysteine and glycine-rich protein 1	Csrp1	19.8981	25.9211	25.8019	25.5728	25.7144	25.7435	25.9217	26.5979	26.2783	26.969	26.5415	26.397	25.9249	26.0342	26.0775	25.9804	26.382	25.2884	26.6984	26.8495	26.3801	26.6907	26.7428	27.2237	24.7753	26.4509	25.9479	26.7642	2.87153e+07	9.17302e+07	6.47289e+07	1.1398e+08		0.313041	-1.67558		0.120395	0.230589		0.567898	-0.816296	-0.816296	0.00130361	0.0124896
1196	Q99MN1;Q8R2P8	Lysine--tRNA ligase	Kars	25.1031	26.4869	26.3469	26.0871	26.3401	26.1956	26.2233	27.0237	26.2965	27.1527	27.0933	26.9372	25.8338	26.7483	26.2183	26.6517	26.738	25.8695	26.6747	27.1665	27.063	27.053	27.3468	27.6357	26.0933	26.7878	26.3433	27.1566	7.15915e+07	1.15857e+08	8.51363e+07	1.49609e+08		0.61793	-0.694485		0.0263568	0.0783408		0.569057	-0.813354	-0.813354	0.00395931	0.0237007
1027	P21279	Guanine nucleotide-binding protein G(q) subunit alpha	Gnaq	24.2036	25.3218	24.377	24.7563	24.5721	25.0968	24.3523	25.4987	24.6842	25.9166	25.4965	25.1689	25.2435	25.4169	24.7647	25.1332	25.5782	24.2078	25.598	25.8079	25.5799	25.7088	25.9001	26.6074	24.7213	25.1862	25.0574	25.867	2.76593e+07	3.81767e+07	3.49158e+07	6.11992e+07		0.724508	-0.464926		0.144423	0.258996		0.570527	-0.809632	-0.809632	0.0103193	0.0436662
739	Q9D1X0	Nucleolar protein 3	Nol3	22.7887	24.5145	24.2789	24.2302	24.259	24.1968	23.3112	24.6339	23.7008	25.0467	24.8168	24.4671	24.1281	23.883	23.544	24.6346	23.5509	23.6424	23.9874	24.9321	24.5923	24.4999	25.2563	24.949	24.0447	24.3294	23.8972	24.7029	1.7305e+07	2.10807e+07	1.5623e+07	2.73086e+07		0.820892	-0.284736		0.466911	0.590253		0.572089	-0.805689	-0.805689	0.0093561	0.0410045
1697	P63017;Q504P4;P17156;D3Z5E2	Heat shock cognate 71 kDa protein	Hspa8	31.3394	32.1987	32.0397	32.1426	32.115	32.1118	31.9049	32.6523	32.2069	32.7454	32.6754	32.6712	31.5887	31.8405	31.8898	32.4523	32.5292	31.1447	32.2427	32.7522	32.5897	32.8245	32.8359	32.9905	31.9912	32.476	31.9075	32.7059	4.26884e+09	5.97389e+09	4.02831e+09	7.00586e+09		0.714583	-0.484826		0.0299594	0.0863596		0.574992	-0.798386	-0.798386	0.00748565	0.0354267
1245	Q80XR6;Q20BD0;Q99020	Heterogeneous nuclear ribonucleoprotein A/B	Hnrnpab	25.3429	26.4095	26.6295	26.6308	26.8734	26.5171	26.4013	26.9652	27.0479	26.9567	27.1599	27.2795	25.5989	26.3077	26.3813	26.8114	26.3487	25.5486	26.5986	26.9418	26.9897	26.8335	27.0268	27.3762	26.4005	26.9684	26.1661	26.9611	8.85824e+07	1.31312e+08	7.52974e+07	1.30646e+08		0.674596	-0.567905		0.0487396	0.121354		0.576348	-0.794988	-0.794988	0.00569233	0.0297247
645	P61021;A2A5F5;Q8C266;Q9CQD1;P35278;A2A5F6	Ras-related protein Rab-5B;Ras-related protein Rab-5A;Ras-related protein Rab-5C	Rab5b;Rab5c;Rab5a	22.2986	21.5315	22.2269	22.5848	22.6002	22.8705	22.0043	22.4421	21.6522	24.4214	22.7188	21.3198	22.3571	22.3228	21.7142	21.8556	22.9028	21.8845	22.6616	22.6359	23.3195	23.7017	22.6715	22.754	22.3521	22.4264	22.1728	22.9574	5.35356e+06	5.63675e+06	4.72809e+06	8.14435e+06		0.949759	-0.0743666		0.881908	0.917559		0.580536	-0.784543	-0.784543	0.0122079	0.0475306
271	D3Z4X1;Q9CQ60	6-phosphogluconolactonase	Pgls	20.1462	21.2732	21.6868	21.4462	21.4819	21.6062	21.5559	22.9095	22.0251	23.2567	21.9559	22.0004	20.5244	21.768	20.8228	21.6955	21.9952	21.3172	22.0952	22.3442	21.9649	22.1765	21.8556	22.3932	21.2734	22.2839	21.3538	22.1383	2.53474e+06	5.10645e+06	2.68009e+06	4.61612e+06		0.49638	-1.01048		0.0169925	0.0583861		0.580593	-0.784402	-0.784402	0.010804	0.0446183
1439	P42669	Transcriptional activator protein Pur-alpha	Pura	26.352	27.1311	27.8224	27.7622	27.9741	28.0336	27.6163	28.3664	28.2246	29.0952	28.5012	28.3611	26.9766	27.617	27.5428	28.0011	28.106	26.8365	27.8545	28.3963	28.3031	28.3113	28.4777	28.4323	27.5126	28.3608	27.5134	28.2959	1.91474e+08	3.4471e+08	1.91578e+08	3.29539e+08		0.555463	-0.848238		0.0278748	0.0815825		0.581351	-0.782519	-0.782519	0.00695161	0.0334534
1473	P18872;D3Z2M7;F7BLT7	Guanine nucleotide-binding protein G(o) subunit alpha	Gnao1	26.6709	27.3834	26.9725	26.9925	27.1235	26.9001	26.9114	27.7519	27.3574	27.5231	27.629	27.6778	27.461	27.6611	27.1394	27.6703	27.7323	26.6701	27.6529	28.1094	27.7877	28.184	28.5327	28.7384	27.0071	27.4751	27.389	28.1675	1.34882e+08	1.86564e+08	1.75758e+08	3.01489e+08		0.722984	-0.467965		0.0146033	0.0521589		0.582967	-0.778514	-0.778514	0.00880335	0.0392507
919	Q99LY9;B1ARW4	NADH dehydrogenase [ubiquinone] iron-sulfur protein 5;NADH dehydrogenase [ubiquinone] iron-sulfur protein 5, N-terminally processed	Ndufs5	23.6499	24.5148	24.6125	24.0467	25.1	24.4521	24.3699	25.405	24.9432	25.309	25.7619	25.3438	23.7551	24.2618	24.4071	24.7378	25.0956	24.2489	25.0633	25.1796	25.3919	25.179	25.0342	25.2009	24.396	25.1888	24.4177	25.1748	2.20762e+07	3.82458e+07	2.24113e+07	3.7877e+07		0.57722	-0.792808		0.0183814	0.0607292		0.591687	-0.757094	-0.757094	0.00298865	0.0201411
997	A0A140T8T4;P51410;A0A0G2JES3;D3YZT0;D3Z629;A0A0G2JFQ3;S4R1R7	60S ribosomal protein L9	Rpl9	24.023	24.8224	25.7307	25.9225	25.8018	25.545	25.3441	25.3991	24.9582	25.7431	25.7816	25.4126	25.0546	24.9414	25.2321	25.5856	25.9775	24.3746	25.6901	26.2665	25.6752	25.924	26.1476	25.9885	25.3076	25.4398	25.1943	25.9486	4.15271e+07	4.55129e+07	3.83921e+07	6.47621e+07		0.912425	-0.132222		0.693911	0.775123		0.592816	-0.754343	-0.754343	0.0117819	0.0468803
1495	P38647	Stress-70 protein, mitochondrial	Hspa9	26.9144	27.594	27.7182	27.8558	27.8784	27.8453	27.2259	28.4751	28.1058	28.3603	28.3204	28.3051	27.0035	27.3822	27.612	28.0093	28.0425	26.9673	27.6657	28.3524	27.9792	28.4299	28.353	28.7157	27.6344	28.1321	27.5028	28.2493	2.08341e+08	2.94178e+08	1.90183e+08	3.19077e+08		0.708213	-0.497745		0.0654454	0.151018		0.596041	-0.746516	-0.746516	0.0122223	0.0475306
699	B1AXZ0;Q80UJ0;Q3UR02;Q80Y51;B1AXZ6;B1AXZ4;B1AXZ5;Q60899	ELAV-like protein;ELAV-like protein 2	Elavl2	22.6109	24.1216	24.077	24.9299	24.186	24.338	24.2539	24.8849	24.3925	25.4058	25.1302	24.7201	23.3531	24.1495	23.4339	24.1191	24.1997	23.303	24.2873	24.4615	24.2905	24.7392	24.3437	24.8993	24.0439	24.7979	23.7597	24.5036	1.72955e+07	2.91683e+07	1.42033e+07	2.37858e+07		0.592954	-0.754008		0.0631734	0.147462		0.597133	-0.743876	-0.743876	0.00491041	0.0268665
1586	P14094;A0A0A6YX05	Sodium/potassium-transporting ATPase subunit beta-1	Atp1b1	28.0951	28.0993	27.8329	28.4424	28.122	27.7532	28.1432	28.451	27.6822	28.5263	28.6099	28.9222	27.5818	27.6783	27.8223	28.1762	28.6451	27.8109	28.5494	28.6122	28.489	28.846	28.7462	28.9184	28.0575	28.3892	27.9524	28.6935	2.79347e+08	3.51552e+08	2.59726e+08	4.34118e+08		0.794612	-0.331677		0.130252	0.241196		0.598284	-0.741098	-0.741098	0.00177131	0.0146304
866	Q9Z1J3;F7CZD1;F6TXD3	Cysteine desulfurase, mitochondrial	Nfs1;Gm28036	23.4275	23.688	23.5311	23.7448	23.7265	23.8007	23.2465	24.6401	23.4707	24.8667	24.3007	24.8892	23.4367	24.0507	23.8356	23.8044	24.0607	23.5694	23.9274	24.2458	24.0295	25.0291	25.1537	24.778	23.6531	24.2357	23.7929	24.5272	1.31915e+07	1.97542e+07	1.45338e+07	2.41786e+07		0.667783	-0.582549		0.0788787	0.172409		0.6011	-0.734324	-0.734324	0.0117397	0.0468803
1658	P62259;D6REF3;F6WA09	14-3-3 protein epsilon	Ywhae	29.8503	30.5039	30.2253	30.9164	30.4048	30.5435	30.1601	31.0101	30.7196	31.2108	31.2433	31.1662	29.7185	29.9714	30.3421	30.7252	30.6661	29.6495	30.5687	30.9173	31.0517	31.111	30.7881	30.933	30.4074	30.9184	30.1788	30.895	1.42405e+09	2.02934e+09	1.21542e+09	1.99669e+09		0.701728	-0.511015		0.0457168	0.115843		0.608715	-0.716161	-0.716161	0.00617139	0.0312625
1492	P14211	Calreticulin	Calr	26.8713	28.1678	27.9618	28.1768	27.9856	27.7556	28.2955	28.6235	27.9026	28.9558	29.0108	29.2091	27.5245	28.1601	28.1247	28.7378	28.3439	27.7463	28.3403	28.6109	28.5986	28.9378	28.9991	29.3986	27.8198	28.6662	28.1062	28.8142	2.3692e+08	4.25979e+08	2.88944e+08	4.72005e+08		0.556179	-0.846379		0.0138033	0.0501356		0.612164	-0.708011	-0.708011	0.0125173	0.0484104
1102	Q8JZK9	Hydroxymethylglutaryl-CoA synthase, cytoplasmic	Hmgcs1	24.5874	26.482	26.0891	26.3027	25.895	25.8289	25.9359	26.475	25.5071	26.3878	26.5513	26.6024	25.9091	26.8235	25.9269	26.481	26.3426	25.7238	26.4124	26.8003	26.9813	26.6768	27.0878	27.4558	25.8642	26.2433	26.2011	26.9024	6.1079e+07	7.94344e+07	7.71483e+07	1.25439e+08		0.768923	-0.379088		0.272132	0.405132		0.615029	-0.701274	-0.701274	0.0110035	0.0449866
1480	P62908;A0A140LI77;D3YV43	40S ribosomal protein S3	Rps3	26.7154	28.1696	27.9903	28.5808	28.1455	28.0296	27.7677	28.4629	28.411	28.4406	28.3885	28.3815	27.593	27.8237	27.8826	28.5121	28.5071	27.2348	28.4914	28.6284	28.3423	28.8124	28.587	28.8827	27.9385	28.3087	27.9255	28.624	2.57239e+08	3.32482e+08	2.54934e+08	4.13711e+08		0.773693	-0.370168		0.217376	0.347721		0.616213	-0.698498	-0.698498	0.0104795	0.0440394
1678	P16330	2,3-cyclic-nucleotide 3-phosphodiesterase	Cnp	30.5268	30.6451	30.059	30.4372	30.3653	30.3504	30.1188	30.7857	30.1315	30.8468	30.8818	30.9146	30.1847	30.363	30.2618	30.4561	30.8882	30.0166	30.4603	30.9056	31.1775	31.2368	31.1539	31.4002	30.3973	30.6132	30.3617	31.0557	1.41416e+09	1.64243e+09	1.37974e+09	2.23206e+09		0.861018	-0.215884		0.246133	0.378227		0.618145	-0.693982	-0.693982	0.0034747	0.0219958
1583	P63038;D3Z2F2;D3Z7J9	60 kDa heat shock protein, mitochondrial	Hspd1	28.047	28.9884	28.9175	28.7999	28.7391	29.0173	28.3391	29.4901	29.0602	29.6879	29.6198	29.456	28.6468	28.8374	28.7847	29.1451	29.3207	28.1891	28.8711	29.5742	29.3711	29.5355	29.7482	29.8883	28.7515	29.2755	28.8207	29.498	4.51929e+08	6.49847e+08	4.74113e+08	7.58217e+08		0.69544	-0.524003		0.0665396	0.152545		0.6253	-0.677379	-0.677379	0.0109382	0.0448491
1254	Q9CQB4;Q9D855	Cytochrome b-c1 complex subunit 7	Uqcrb	25.3732	26.3782	26.3141	26.5171	26.5793	26.1076	25.6492	26.5369	26.1518	26.5044	26.6246	26.7397	25.8722	26.1999	26.0728	26.487	26.3982	25.8568	25.9816	26.6733	26.8823	27.1014	26.8977	27.3125	26.2116	26.3678	26.1478	26.8081	7.77097e+07	8.65945e+07	7.43504e+07	1.17504e+08		0.897398	-0.15618		0.537504	0.652602		0.632748	-0.660297	-0.660297	0.0121585	0.0475306
355	O35127	Protein C10	Grcc10	20.5175	20.0829	20.7002	19.74	20.7649	20.7528	20.4069	21.1152	20.3419	21.53	21.0562	20.5107	20.196	20.6828	20.5923	20.3968	20.4228	19.9263	20.5779	21.0366	21.2593	20.9403	20.9638	21.2732	20.4264	20.8268	20.3695	21.0085	1.40916e+06	1.85992e+06	1.35464e+06	2.10956e+06		0.757648	-0.400401		0.15524	0.270215		0.642146	-0.639026	-0.639026	0.00191023	0.0152641
1222	Q9CR68	Cytochrome b-c1 complex subunit Rieske, mitochondrial;Cytochrome b-c1 complex subunit 11	Uqcrfs1	25.2397	26.1344	26.0899	26.1562	26.4579	26.0998	26.0946	26.4577	25.9233	26.5792	26.6509	26.3435	25.7649	25.6677	25.8006	26.0802	26.309	25.1926	26.378	26.4658	26.312	26.2248	26.498	26.7637	26.0297	26.3415	25.8025	26.4404	6.85026e+07	8.50339e+07	5.85218e+07	9.10645e+07		0.805591	-0.31188		0.156706	0.271939		0.642641	-0.637915	-0.637915	0.00423311	0.0247363
1030	P62320;A0A1W2P7K5	Small nuclear ribonucleoprotein Sm D3	Snrpd3	24.2087	24.8316	25.1495	24.6734	24.9771	25.0091	24.8737	25.172	25.1718	25.5315	25.4569	25.2766	24.6516	24.2435	24.5912	24.9421	25.0568	24.1227	24.9959	25.3075	25.2428	25.3198	25.048	25.2914	24.8082	25.2471	24.6013	25.2009	2.93782e+07	3.98226e+07	2.54527e+07	3.85678e+07		0.737727	-0.438842		0.0254835	0.0762728		0.659948	-0.599576	-0.599576	0.00405061	0.0240987
1096	E9QPX3;Q9CXZ1	NADH dehydrogenase [ubiquinone] iron-sulfur protein 4, mitochondrial	Ndufs4	24.571	25.5029	25.0723	25.6959	25.3226	25.0093	25.1297	25.737	25.8724	25.9063	25.802	25.5185	25.164	24.9732	25.1382	25.6444	25.6574	25.1833	25.3592	25.9108	25.7476	25.8893	25.9306	26.505	25.1957	25.661	25.2934	25.8904	3.84289e+07	5.30559e+07	4.11224e+07	6.22014e+07		0.724311	-0.465319		0.0446794	0.114046		0.661117	-0.597023	-0.597023	0.0107434	0.0445824
554	D3Z159;Q3U898	Myeloma-overexpressed gene 2 protein homolog	Myeov2	21.7067	21.6177	22.5824	22.3759	22.7094	22.5008	22.0339	22.9375	22.2413	22.7075	23.5431	22.8997	22.2108	21.6217	22.4228	22.3638	22.2474	22.0007	22.5643	23.1739	22.7941	22.4707	22.6642	22.7775	22.2488	22.7272	22.1445	22.7408	4.98378e+06	6.94321e+06	4.63626e+06	7.00903e+06		0.717792	-0.478362		0.132029	0.242768		0.661469	-0.596254	-0.596254	0.00345218	0.0219958
1199	P56135;F8WHP8	ATP synthase subunit f, mitochondrial	Atp5j2	25.1324	25.1749	25.6035	25.797	25.8215	26.0921	25.5682	25.827	25.4886	26.9945	26.0802	25.7328	25.5325	25.3078	25.9976	25.4041	25.5848	25.1305	25.684	26.1225	25.9634	25.8233	26.108	26.3538	25.6036	25.9485	25.4929	26.0092	5.09848e+07	6.47574e+07	4.72191e+07	6.75367e+07		0.78732	-0.344977		0.237196	0.36945		0.699162	-0.516302	-0.516302	0.00764064	0.0357674
1433	P62918	60S ribosomal protein L8	Rpl8	26.3069	26.3089	27.2046	26.9036	26.8934	26.7941	26.6497	27.1503	25.8302	27.0403	27.1323	26.7249	26.1321	26.399	26.4463	26.9437	26.5036	25.9731	26.7714	26.7405	27.0128	27.2161	26.6745	26.9203	26.7353	26.7546	26.3997	26.8893	1.11716e+08	1.13225e+08	8.85293e+07	1.243e+08		0.986677	-0.0193507		0.940063	0.955638		0.71222	-0.489606	-0.489606	0.0120299	0.0475113
1569	P04117	Fatty acid-binding protein, adipocyte	Fabp4	27.8116	27.655	28.3089	28.3879	28.372	28.3562	27.5851	28.1327	27.274	28.3682	28.3047	27.9803	27.7678	28.0083	27.891	27.6853	27.5667	27.6574	27.7878	28.2999	28.3596	27.9212	28.1993	28.515	28.1486	27.9408	27.7628	28.1805	2.97558e+08	2.57651e+08	2.27733e+08	3.04204e+08		1.15489	0.207755		0.368172	0.499613		0.748621	-0.417693	-0.417693	0.00955453	0.0415562
1637	Q61838	Alpha-2-macroglobulin;Alpha-2-macroglobulin 165 kDa subunit;Alpha-2-macroglobulin 35 kDa subunit	A2m	29.1965	28.3274	28.2503	27.9511	27.9647	27.8968	28.4912	28.7356	28.4228	29.2283	29.0283	29.0737	28.4297	28.5591	28.566	28.8915	28.9522	28.1493	28.8891	28.9969	28.9514	28.8534	29.0917	29.2512	28.2645	28.83	28.5913	29.0056	3.22441e+08	4.77189e+08	4.04426e+08	5.38968e+08		0.675709	-0.565526		0.0409004	0.107115		0.750371	-0.414324	-0.414324	0.0121023	0.0475306
1413	Q2QI47	Usherin	Ush2A	26.1803	26.6776	26.5912	26.8501	26.2697	26.9055	27.9851	26.0117	25.4193	26.0728	27.5885	25.6813	26.4525	26.3345	26.4891	26.2973	26.2217	26.0007	25.7443	25.6968	25.9629	25.8989	26.3618	25.8839	26.5791	26.4598	26.2993	25.9247	1.00254e+08	9.22973e+07	8.25807e+07	6.3698e+07		1.0862	0.119294		0.796466	0.853605		1.29644	0.374556	0.374556	0.0110637	0.0450413
1581	A0A1Y7VJW9;Q9WVH9	Fibulin-5	Fbln5	28.0233	28.54	29.0041	28.0206	28.2556	27.9904	28.2276	27.9296	28.0555	28.2989	27.8196	28.124	29.2481	29.1083	28.8174	28.7485	28.2736	28.8961	28.4925	28.0856	27.8558	28.1594	28.0114	28.4023	28.3057	28.0759	28.8487	28.1678	3.31782e+08	2.82927e+08	4.83408e+08	3.01552e+08		1.17268	0.229805		0.229695	0.36177		1.60307	0.680836	0.680836	0.00243461	0.0179513
1528	A2APX3;P21460	Cystatin-C	Cst3	27.2636	27.921	27.5494	27.3374	27.5186	26.6411	27.0299	27.4367	26.1851	27.32	27.461	27.6747	27.4917	27.9728	28.2453	28.4161	28.4104	27.6633	27.3299	26.6617	27.1835	27.2042	27.3976	27.8247	27.3719	27.1846	28.0333	27.2669	1.73683e+08	1.52535e+08	2.74697e+08	1.61495e+08		1.13865	0.18732		0.516084	0.633666		1.70096	0.766351	0.766351	0.0061869	0.0312625
1475	O08692	Neutrophilic granule protein	Ngp	26.6819	26.0671	26.9764	27.3548	26.9118	25.8313	27.196	26.8551	26.3993	27.678	27.6897	27.5621	27.8555	27.912	28.0253	28.0128	28.6621	27.4882	26.6259	27.2821	27.1324	26.7868	27.3907	27.5729	26.6372	27.23	27.9926	27.1318	1.04376e+08	1.57418e+08	2.6707e+08	1.47056e+08		0.663051	-0.592809		0.0919891	0.190636		1.81611	0.86085	0.86085	0.00251279	0.0183701
421	Q8K3J1	NADH dehydrogenase [ubiquinone] iron-sulfur protein 8, mitochondrial	Ndufs8	20.8142	21.3867	21.5811	19.0764	20.1931	21.2498	20.7892	20.2866	20.6704	21.242	21.1738	22.2442	21.6962	21.2945	21.1634	21.748	22.4301	21.5476	19.9968	21.2901	20.1583	20.4638	20.1341	18.5425	20.7169	21.0677	21.6466	20.0976	1.72347e+06	2.19793e+06	3.28315e+06	1.12197e+06		0.784134	-0.350827		0.475772	0.595755		2.92623	1.54904	1.54904	0.00348246	0.0219958
825	P01029	Complement C4-B;Complement C4 beta chain;Complement C4 alpha chain;C4a anaphylatoxin;Complement C4 gamma chain	C4b	23.257	22.9802	22.5693	22.1626	20.7746	22.4095	18.5099	22.4722	22.2005	22.6005	22.8533	23.8992	23.6104	23.4584	24.0266	24.1712	23.5302	22.918	21.8349	20.3953	22.4982	22.8291	22.9633	20.982	22.3589	22.0893	23.6191	21.9171	5.37884e+06	4.46205e+06	1.28845e+07	3.96017e+06		1.20546	0.269588		0.753242	0.822191		3.25352	1.702	1.702	0.00432773	0.0248663
442	G3UXZ6;G3UY95;G8JL74;G3UXA6		Ptbp3	20.9263	21.5989	20.4767	19.9007	18.1003	19.8194	18.1796	18.568	18.2269	20.8791	18.3598	19.3257	20.1005	20.4499	21.5359	20.5861	20.4916	20.2821	18.0082	18.6095	18.2056	18.4966	18.5129	21.202	20.1371	18.9232	20.5743	18.8391	1.15307e+06	497102	1.56133e+06	468963		2.31959	1.21387		0.0911021	0.189484		3.32933	1.73523	1.73523	0.0077822	0.036331
559	Q2TPA8	Hydroxysteroid dehydrogenase-like protein 2	Hsdl2	21.7634	23.086	23.0405	23.5623	22.7642	20.9953	21.2058	20.5999	20.1118	21.8435	21.6187	21.4119	23.0719	23.3477	23.1353	23.3435	20.932	20.7014	20.4004	21.5815	20.6282	19.8254	19.8381	21.375	22.5353	21.1319	22.422	20.6081	6.07849e+06	2.29799e+06	5.61938e+06	1.59831e+06		2.64514	1.40334		0.0145085	0.0519284		3.51582	1.81386	1.81386	0.0122285	0.0475306
496	Q9JJC6	RILP-like protein 1	Rilpl1	21.273	20.3669	19.7313	20.7606	19.9669	18.494	21.3635	19.0205	20.3198	20.3329	20.4506	20.4664	23.1589	20.5716	20.6917	20.8521	21.854	20.6602	20.0855	19.0691	19.0293	20.172	19.2792	19.1891	20.0988	20.3256	21.2981	19.4707	1.12289e+06	1.31408e+06	2.57846e+06	726542		0.854509	-0.226832		0.658328	0.747846		3.54894	1.82739	1.82739	0.00300124	0.0201411
1368	A0A0A0MQM7;O08746	Matrilin-2	Matn2	25.9283	24.7737	25.4782	25.2673	24.7554	26.4642	24.3667	24.5598	22.6212	25.2257	24.6499	26.7138	26.7268	27.4183	26.0815	25.6074	25.4316	25.8514	24.1949	23.9315	24.7382	24.1373	24.501	23.9716	25.4445	24.6895	26.1862	24.2457	4.56628e+07	2.70577e+07	7.63515e+07	1.98928e+07		1.68761	0.754981		0.241221	0.37335		3.83815	1.94041	1.94041	0.000168113	0.00395641
1306	A2AKN8;B8JI96;E9PVW0;A2BIN0;P11591		Mup8;Mup14;Mup11	25.6544	24.3861	24.8272	23.5477	24.1931	19.2283	22.5337	25.9094	25.1542	25.0118	27.1447	27.2024	27.3969	26.8887	29.4713	28.1159	26.9127	26.3091	23.6622	25.4842	26.2388	25.715	23.5475	27.0774	23.6395	25.4927	27.5158	25.2875	1.30674e+07	4.72138e+07	1.91899e+08	4.09545e+07		0.27677	-1.85324		0.1428	0.256354		4.68566	2.22825	2.22825	0.0130568	0.0495178
157	Q8R093;Q8CGR7	Uridine phosphorylase;Uridine phosphorylase 2	Upp2	19.7632	20.0694	22.9991	22.3526	21.2382	20.5119	20.4111	20.1509	19.0702	22.035	21.3329	20.5384	25.3229	22.9065	22.3339	22.0788	25.1116	25.1697	21.9153	20.1388	21.8484	21.9736	20.9999	21.5402	21.1557	20.5897	23.8206	21.4027	2.3362e+06	1.57808e+06	1.48152e+07	2.7724e+06		1.4804	0.565991		0.419344	0.544957		5.34381	2.41787	2.41787	0.00581145	0.0300725
904	Q640R3	Hepatocyte cell adhesion molecule	Hepacam	23.5728	23.3047	23.7067	24.051	23.5798	23.9964	23.465	23.6678	22.8235	23.7295	23.7313	23.943	23.0107	23.9959	24.2227	23.6659	23.946	23.3141	21.0735	21.3486	20.0226	24.0876	20.2683	20.7489	23.7019	23.56	23.6926	21.2583	1.36452e+07	1.23673e+07	1.35572e+07	2.50827e+06		1.10333	0.141862		0.488219	0.607357		5.40499	2.43429	2.43429	0.00310104	0.0205698
4	Q8BYB9	Protein O-glucosyltransferase 1	Poglut1	18.2079	19.4995	18.3366	20.4934	21.4406	19.4909	20.9445	20.6047	19.8498	21.8455	20.1617	18.7293	22.6273	22.8471	22.8175	23.0518	23.1306	22.4757	20.2621	19.5823	20.4182	20.7602	20.5473	20.3006	19.5782	20.3559	22.825	20.3118	782731	1.34196e+06	7.43033e+06	1.30154e+06		0.583274	-0.777755		0.269975	0.403671		5.70889	2.51321	2.51321	1.30212e-07	0.000185414
830	A0A1L1SUX8;P01831	Thy-1 membrane glycoprotein	Thy1	23.289	20.2222	21.0997	23.0041	21.6874	23.4018	19.9596	23.3073	19.4315	23.8015	21.908	21.1023	23.4467	23.3149	23.7514	23.2084	23.0796	23.0131	20.6655	19.7713	20.7032	21.3746	21.347	19.8302	22.1174	21.585	23.3024	20.6153	4.54985e+06	3.1459e+06	1.03445e+07	1.60628e+06		1.44628	0.532344		0.565878	0.67114		6.44002	2.68706	2.68706	5.21488e-06	0.000517567
976	F6UK66;Q810U5	Coiled-coil domain-containing protein 50	Ccdc50	23.9058	24.123	24.0939	21.0359	24.2785	24.4212	23.7422	20.5493	22.7763	23.2741	21.7354	23.4449	24.8961	24.3455	24.4561	24.1896	24.4201	24.7217	20.6824	20.2772	19.6797	20.8439	19.9808	23.2389	23.643	22.587	24.5049	20.7838	1.30997e+07	6.30055e+06	2.38066e+07	1.8053e+06		2.07914	1.05599		0.175873	0.295174		13.1871	3.72105	3.72105	3.751e-05	0.00184121
390	Q9JLI2		Col5a3	20.7055	19.8966	24.0375	24.2552	19.8167	20.3643	19.8292	21.965	23.3892	19.5249	21.2063	20.2854	25.5551	25.4742	23.5078	24.6641	24.8416	23.9237	19.6043	20.2197	19.531	18.4704	21.1501	20.7706	21.5126	21.0333	24.6611	19.9577	2.9919e+06	2.14617e+06	2.65295e+07	1.01826e+06		1.39406	0.479294		0.652967	0.744886		26.0537	4.70342	4.70342	3.79397e-06	0.000486235
1136	P00520	Tyrosine-protein kinase ABL1	Abl1	24.7696	24.4156	24.695	24.0974	24.3661	24.7184	23.8804	23.7249	20.5212	22.1781	23.5265	19.0315	24.5583	24.2081	20.1743	24.9042	24.585	24.565	20.2601	23.0182	20.8781	24.3063	21.548	22.2272	24.5104	22.1438	23.8325	22.0397	2.38975e+07	4.63378e+06	1.4938e+07	4.31119e+06		5.15724	2.3666		0.0160584	0.05596		3.46493	1.79283		0.0890533	0.167756
365	Q99M08	Uncharacterized protein C4orf3 homolog		20.5528	24.1895	23.899	23.0703	23.7883	23.8926	23.2508	20.2092	20.5139	20.5073	21.6482	20.8686	23.6048	24.2752	24.0728	19.8414	24.2557	23.5862	23.7521	24.0459	20.2005	21.0107	19.6358	21.2142	23.2321	21.1663	23.2727	21.6432	9.85262e+06	2.35342e+06	1.01338e+07	3.27531e+06		4.18651	2.06575		0.0172303	0.0587334		3.09401	1.62948		0.142923	0.23452
1045	Q3UZP4	Small VCP/p97-interacting protein	Svip	24.3035	24.85	24.5915	24.5244	24.2619	24.3043	24.2233	24.6253	21.4472	20.5904	24.3044	20.0928	20.7701	21.2995	24.4611	25.0045	25.2552	24.157	24.2641	24.687	24.6021	24.7971	24.4958	23.2366	24.4726	22.5472	23.4912	24.3471	2.32803e+07	6.1291e+06	1.17915e+07	2.13406e+07		3.79833	1.92537		0.046392	0.117132		0.552537	-0.855858		0.326451	0.440871
1076	S4R1E5;F7A8H6;O70325	Glutathione peroxidase;Phospholipid hydroperoxide glutathione peroxidase, mitochondrial	Gpx4	24.4923	24.5183	24.3821	24.6879	24.0693	24.21	24.6524	25.4928	24.3212	20.0732	20.0821	20.8513	20.9144	24.1634	24.269	25.3036	25.1372	24.1638	25.2593	25.4131	25.5988	26.0288	25.7462	26.391	24.3933	22.5788	23.9919	25.7395	2.20352e+07	6.2648e+06	1.66832e+07	5.60239e+07		3.5173	1.81447		0.107384	0.210842		0.297787	-1.74765		0.0262731	0.0752286
676	A2ASZ8	Calcium-binding mitochondrial carrier protein SCaMC-2	Slc25a25	22.5128	22.821	22.8226	22.6782	22.7608	22.5993	20.8093	22.6794	20.2395	18.4062	21.0322	22.8606	23.0102	23.1634	22.5305	22.9588	22.9617	20.4094	22.6709	23.2708	23.0258	23.0205	24.8722	23.6518	22.6991	21.0045	22.5057	23.4187	6.80959e+06	2.10376e+06	5.95499e+06	1.12131e+07		3.23687	1.6946		0.0310605	0.0887885		0.531075	-0.913013		0.118132	0.203971
120	Q64314	Hematopoietic progenitor cell antigen CD34	Cd34	19.559	23.0041	23.2982	22.8742	22.9611	19.542	19.0769	19.7414	20.0864	21.16	20.9354	20.5195	21.0359	21.2496	20.4729	20.8904	23.1487	20.0606	21.2013	22.7686	20.5571	19.6426	21.1937	21.7024	21.8731	20.2533	21.143	21.1776	3.84113e+06	1.2498e+06	2.31569e+06	2.37192e+06		3.07339	1.61983		0.0711445	0.160053		0.976295	-0.0346104		0.956099	0.965087
247	Q8BP92	Reticulocalbin-2	Rcn2	20.0609	22.4524	22.4187	23.2495	21.0371	22.6409	19.2099	20.5694	18.9419	21.7457	20.8182	21.1527	21.2661	22.6525	22.3021	22.634	23.1793	22.2999	19.7299	22.447	22.6131	20.154	21.2145	22.6215	21.9766	20.4063	22.389	21.4633	4.12681e+06	1.38965e+06	5.49233e+06	2.89139e+06		2.96967	1.5703		0.0392092	0.104436		1.89955	0.925654		0.14773	0.241025
5	Q9CQH7	Transcription factor BTF3 homolog 4	Btf3l4	18.2246	20.8445	24.198	24.3206	24.6012	21.3423	20.1047	20.9323	20.4652	18.7038	19.1434	24.8789	20.1094	22.2865	24.5275	19.4268	19.2887	23.2723	20.4846	23.7996	23.8912	23.9431	24.1947	24.921	22.2552	20.7047	21.4852	23.539	5.00586e+06	1.70899e+06	2.93555e+06	1.21884e+07		2.92914	1.55048		0.286727	0.419946		0.240847	-2.05381		0.0905547	0.169935
666	Q9CX86	Heterogeneous nuclear ribonucleoprotein A0	Hnrnpa0	22.4533	23.473	23.3663	23.548	23.2737	18.0683	20.8012	19.9072	23.5659	19.1034	19.9438	22.0002	22.5587	21.0941	22.9952	23.83	23.6375	22.675	23.5539	23.5674	23.3098	23.6101	21.9239	20.1012	22.3638	20.887	22.7984	22.6777	5.39712e+06	1.93911e+06	7.29469e+06	6.70929e+06		2.7833	1.47679		0.20956	0.336785		1.08725	0.120685		0.867089	0.902277
487	D3YZA7;A0A0R4J034;Q99K01	Pyridoxal-dependent decarboxylase domain-containing protein 1	Pdxdc1	21.217	22.1222	22.3485	21.9852	21.9921	19.9019	20.3111	20.6177	19.0515	19.219	20.3287	21.3704	21.2398	22.9222	22.864	22.3994	22.5321	21.9483	19.218	24.3373	22.2575	20.6366	19.9867	25.716	21.5945	20.1497	22.3176	22.0254	3.16661e+06	1.16324e+06	5.22735e+06	4.26868e+06		2.72223	1.44479		0.0188912	0.0619372		1.22458	0.292288		0.792198	0.843767
588	O88741	Ganglioside-induced differentiation-associated protein 1	Gdap1	21.9692	23.8286	23.6445	21.0738	23.1608	19.9671	19.2065	20.7555	23.0965	19.7762	21.6311	20.5889	19.1764	24.2584	24.0299	24.0547	24.0579	22.4667	22.6334	24.1093	24.043	24.0654	24.8816	24.6905	22.274	20.8424	23.0073	24.0705	5.07158e+06	1.88019e+06	8.4314e+06	1.76177e+07		2.69738	1.43156		0.121897	0.232402		0.478576	-1.06318		0.251483	0.362761
552	Q9D1T2;Q9CZH7	Matrix-remodeling-associated protein 7	Mxra7	21.6979	22.3588	22.4394	22.8335	21.836	21.9328	19.5598	19.9901	18.7363	21.8587	22.3066	22.0917	20.4243	21.4759	22.3295	22.8912	19.4457	20.2353	21.9361	22.3059	22.325	22.5606	22.3032	20.7742	22.1831	20.7572	21.1337	22.0342	4.76184e+06	1.77229e+06	2.30073e+06	4.29479e+06		2.68683	1.42591		0.0511763	0.125961		0.535703	-0.900494		0.166081	0.265452
393	P70452;D6RJ29	Syntaxin-4	Stx4;Stx4a	20.7157	22.0241	22.4945	23.0753	23.7393	21.1979	22.8869	21.7517	20.6571	19.3284	20.8388	20.065	20.3912	20.6081	22.2745	20.9643	20.8294	20.5343	19.3804	20.6751	19.7616	20.6839	21.4037	22.3223	22.2078	20.9213	20.9336	20.7045	4.84411e+06	1.98584e+06	2.00287e+06	1.70873e+06		2.43933	1.28648		0.0926057	0.190992		1.17214	0.229144		0.668965	0.750119
1211	Q8R3G9	Tetraspanin-8	Tspan8	25.1796	25.1535	24.8322	24.5361	24.5043	23.6672	23.8615	24.1248	19.6863	24.1548	24.2457	24.2892	24.5394	24.2499	25.1548	25.4859	25.0991	24.6766	24.523	24.1338	24.0402	24.3891	25.085	25.2737	24.6455	23.3937	24.8676	24.5741	2.62442e+07	1.10207e+07	3.06129e+07	2.49776e+07		2.38135	1.25178		0.13884	0.251017		1.22561	0.293504		0.315093	0.428273
1330	Q9R0T7;Q9QUK9		Try4;Try5	25.7611	26.8129	21.1358	26.9666	26.707	26.239	25.5169	26.258	20.1237	26.1603	26.4461	21.6352	25.7967	21.1523	26.1227	19.9648	20.5394	26.5392	26.528	25.2787	20.756	26.5985	26.5855	26.2267	25.6037	24.3567	23.3525	25.3289	5.09911e+07	2.14831e+07	1.07106e+07	4.21459e+07		2.37354	1.24704		0.409043	0.53726		0.254132	-1.97635		0.23797	0.347351
581	Q9WTR5	Cadherin-13	Cdh13	21.911	22.729	22.5139	22.0474	22.3267	20.5223	19.395	22.7644	20.9603	20.3071	21.3865	19.7917	22.1399	22.1427	20.8991	23.108	23.1604	21.7276	22.7598	22.5816	20.3517	19.4312	22.5106	23.2015	22.0084	20.7675	22.1963	21.8061	4.21869e+06	1.78502e+06	4.80564e+06	3.66671e+06		2.36339	1.24086		0.062887	0.146993		1.31061	0.39024		0.597672	0.694253
528	B1AU25;Q9Z0X1	Apoptosis-inducing factor 1, mitochondrial	Aifm1	21.5099	23.6632	20.0325	23.2483	23.4891	20.1879	19.0271	23.3736	18.9945	18.9646	20.589	23.8187	19.8184	20.7665	23.3167	23.9232	23.7159	19.8053	23.4497	24.3391	23.7458	21.2763	21.6794	24.5472	22.0218	20.7946	21.891	23.1729	4.25819e+06	1.81884e+06	3.8891e+06	9.45678e+06		2.34116	1.22722		0.309891	0.444031		0.41125	-1.28191		0.220654	0.326796
677	Q6PDY2	2-aminoethanethiol dioxygenase	Ado	22.5142	20.5569	21.5633	21.2803	23.9389	24.0544	22.5534	19.6645	20.1745	19.7329	24.1419	20.4642	19.7086	21.9861	20.8345	18.5615	21.2795	21.388	23.8138	21.1023	20.7133	24.7443	22.2105	21.2149	22.318	21.1219	20.6264	22.2998	5.22865e+06	2.28202e+06	1.61864e+06	5.16323e+06		2.29124	1.19613		0.235844	0.368011		0.313494	-1.67349		0.0757428	0.151839
1072	H3BLI9;D3YW86;D3Z0V7;E9QLZ1;P62500	TSC22 domain family protein 1	Tsc22d1	24.475	25.3735	24.8196	25.2595	25.1411	24.9594	20.2922	24.6516	23.8321	24.6215	24.5504	24.9461	19.6144	19.7327	20.2944	24.757	25.1509	24.0042	23.672	24.3826	24.0829	24.5461	19.87	24.9862	25.0047	23.8157	22.2589	23.59	3.36634e+07	1.47648e+07	5.0189e+06	1.26266e+07		2.27998	1.18902		0.13583	0.247723		0.397486	-1.33103		0.337904	0.452824
144	P60060	Protein transport protein Sec61 subunit gamma	Sec61g	19.7063	21.9299	21.6919	21.0466	20.7141	20.8629	19.9748	19.0711	20.921	19.2637	19.7946	20.2948	21.2621	21.6195	20.9332	20.1766	21.6141	20.2874	20.5485	19.9652	21.4138	19.4591	21.5784	21.8775	20.9919	19.8867	20.9821	20.8071	2.08548e+06	969345	2.07135e+06	1.83468e+06		2.15143	1.1053		0.0265313	0.078491		1.129	0.175043		0.7192	0.785942
957	F6VYE2;A2A791	Zinc finger MYM-type protein 4	Zmym4	23.8265	24.4516	24.3059	24.346	24.2123	24.1631	23.1031	23.7974	19.6846	24.0375	23.8571	24.5133	24.4903	24.4807	24.4824	23.8893	24.884	24.9996	24.1154	24.8643	24.4927	24.1819	22.1987	23.7313	24.2176	23.1655	24.5377	23.9307	1.9508e+07	9.40824e+06	2.43552e+07	1.59906e+07		2.0735	1.05207		0.177902	0.29731		1.52309	0.607004		0.171209	0.270595
1035	A0A087WNP6;Q4VAA2;A0A087WRM0	Protein CDV3	Cdv3	24.245	24.3298	24.0032	23.8774	24.1502	24.2228	20.6742	25.0732	23.0291	24.9581	24.0913	20.8969	23.9264	24.1453	24.5814	24.8549	24.8455	23.5445	24.1136	24.0846	24.626	24.6384	24.372	22.3395	24.1381	23.1205	24.3163	24.029	1.8462e+07	9.11908e+06	2.08904e+07	1.7118e+07		2.02455	1.0176		0.232278	0.364061		1.22037	0.287322		0.502884	0.610401
70	Q9D0T1	NHP2-like protein 1;NHP2-like protein 1, N-terminally processed	Nhp2l1	19.2516	23.3115	20.6764	23.4448	20.5799	20.3999	19.2194	19.0723	20.1066	21.3752	20.5521	21.3267	20.0118	20.7814	20.169	19.6137	20.8326	20.7006	23.733	21.1281	19.5434	23.8802	23.6311	23.809	21.2773	20.2754	20.3515	22.6208	2.54166e+06	1.2691e+06	1.33788e+06	6.44978e+06		2.00273	1.00197		0.242741	0.374986		0.20743	-2.2693		0.0154399	0.054245
766	A0A087WP98;A0A087WPN6;A0A087WQN2;P26350	Prothymosin alpha;Prothymosin alpha, N-terminally processed;Thymosin alpha	Ptma	22.9411	24.132	24.0364	24.0753	23.68	23.815	23.5417	23.4638	22.78	23.8759	23.0717	20.1191	23.8655	24.6238	24.4192	24.1628	24.0589	23.8336	22.9707	23.6484	23.8386	23.5663	24.2414	23.8092	23.78	22.8087	24.1606	23.6791	1.44041e+07	7.34679e+06	1.87534e+07	1.34313e+07		1.9606	0.971297		0.130041	0.241196		1.39624	0.481549		0.0472239	0.110232
1263	E9PZ66	Olfactory receptor	Olfr620	25.4154	25.6444	20.4383	20.2279	24.875	20.1458	20.7605	24.1495	19.3651	23.3339	21.5995	21.7289	25.549	20.7731	20.3452	20.4625	18.3915	19.6669	23.8637	20.8572	20.7456	24.2253	21.4326	20.5492	22.7911	21.8229	20.8647	21.9456	7.25787e+06	3.70974e+06	1.90942e+06	4.03908e+06		1.95644	0.96823		0.484643	0.603783		0.472735	-1.0809		0.391255	0.508118
1234	O35639;Q3TET3;A0A0G2JDV9;A0A0G2JGL7	Annexin A3;Annexin	Anxa3	25.3027	25.9647	25.4745	25.8917	25.4766	25.5091	23.0944	24.8742	25.8127	25.5299	24.8384	24.2475	25.6551	26.0305	25.8084	26.4732	26.1599	24.8169	25.6248	25.7174	25.1215	25.2331	25.6096	26.0712	25.6032	24.7328	25.824	25.5629	5.09731e+07	2.78822e+07	5.94013e+07	4.95686e+07		1.82816	0.870394		0.0608966	0.144304		1.19837	0.261068		0.358996	0.474792
111	P28843	Dipeptidyl peptidase 4;Dipeptidyl peptidase 4 membrane form;Dipeptidyl peptidase 4 soluble form	Dpp4	19.5127	23.025	22.9051	22.8406	20.6466	20.9985	23.2598	20.3883	22.5121	19.5901	19.7626	19.3341	23.7615	23.2096	20.347	23.2427	23.5259	19.9881	23.4305	20.7601	20.3312	19.6542	23.9783	23.8095	21.6547	20.8078	22.3458	21.994	3.3016e+06	1.8356e+06	5.33034e+06	4.17681e+06		1.79865	0.846913		0.372834	0.50277		1.27618	0.351826		0.746274	0.806898
1129	P62309	Small nuclear ribonucleoprotein G	Snrpg	24.7428	25.0064	25.9362	25.0323	25.2909	25.2328	25.089	25.6978	25.1124	25.4893	19.1599	25.6421	18.5381	24.9616	25.0952	25.4623	25.4561	24.7657	25.5025	25.5829	25.6147	25.1897	25.9348	26.311	25.2069	24.3651	24.0465	25.6893	3.87289e+07	2.16084e+07	1.73269e+07	5.41057e+07		1.79231	0.841823		0.445302	0.570491		0.320241	-1.64277		0.172678	0.272166
57	P35293	Ras-related protein Rab-18	Rab18	19.1593	23.1228	22.9833	20.7176	22.6018	22.6327	23.2172	23.4363	19.2648	20.8086	20.1933	19.3895	22.8547	23.4712	20.2095	23.8354	23.6475	19.6135	23.5337	24.1015	23.4978	23.8829	23.8195	24.4981	21.8696	21.0516	22.272	23.8889	3.8318e+06	2.17355e+06	5.06443e+06	1.55338e+07		1.76292	0.817966		0.430415	0.556398		0.326026	-1.61694		0.064234	0.135078
204	A2BE45;Q9R0M3	Sushi-repeat-containing protein SRPX	Srpx	19.9324	21.168	20.3112	21.4897	20.3969	20.7306	19.8265	20.232	18.9707	19.9179	20.2367	20.0427	22.8365	19.8685	20.3862	19.3113	19.8393	20.1217	20.3123	22.1604	21.0209	21.7195	20.0794	20.1632	20.6715	19.8711	20.3939	20.9093	1.67005e+06	958947	1.37777e+06	1.96935e+06		1.74155	0.800368		0.0251779	0.0756218		0.699607	-0.515383		0.427159	0.539206
420	Q9CQ45	Neudesin	Nenf	20.8076	21.1794	21.6927	20.8898	21.5573	21.0013	19.5176	20.5764	19.5335	20.9107	21.1326	20.6581	22.2331	21.2911	19.6954	21.9393	22.3358	21.5397	21.4721	19.5597	21.9143	19.4578	20.6284	19.6611	21.188	20.3881	21.5058	20.4489	2.38905e+06	1.37227e+06	2.97767e+06	1.43131e+06		1.74095	0.799875		0.0317216	0.0902279		2.08039	1.05685		0.102175	0.184316
962	Q99MQ4	Asporin	Aspn	23.8498	24.2112	21.3333	23.7871	19.9093	23.6459	23.5171	23.2804	22.946	19.0157	23.4984	19.9032	23.9439	21.4119	24.0352	23.8935	24.852	24.1139	22.8087	20.0444	23.7594	23.7834	23.9932	23.9625	22.7894	22.0268	23.7084	23.0586	7.24937e+06	4.27295e+06	1.37067e+07	8.73628e+06		1.69657	0.762622		0.50025	0.619185		1.56893	0.649785		0.430846	0.541869
954	H7BX95;Q6PDM2;F7AI47	Serine/arginine-rich splicing factor 1	Srsf1	23.8016	24.7718	24.6593	24.8721	24.7127	24.9331	23.8127	24.4032	23.7059	24.7488	24.685	22.1615	24.5129	24.6728	24.9463	24.9967	25.0904	23.9799	23.7803	24.2948	24.5005	24.3655	24.3993	24.8504	24.6251	23.9195	24.6998	24.3651	2.58762e+07	1.5867e+07	2.72512e+07	2.1609e+07		1.63082	0.705594		0.131006	0.242118		1.2611	0.334687		0.159856	0.257146
1643	G3UW82;E9Q264		Myh2	29.4222	28.6454	28.0705	29.933	29.6408	29.1184	27.4991	29.1009	28.1087	28.858	28.3549	28.6787	28.2908	28.9658	25.9802	28.525	28.7824	27.6662	26.0309	28.7646	28.2826	28.5992	28.3412	28.4137	29.1384	28.4334	28.0351	28.072	5.9091e+08	3.62497e+08	2.75039e+08	2.82177e+08		1.63011	0.704971		0.0829668	0.177506		0.974706	-0.0369609		0.953053	0.964272
753	Q8CGN5;A0A0U1RPJ3	Perilipin-1	Plin1	22.8883	23.757	24.3266	23.4669	23.3266	22.4959	22.2315	22.5626	22.4568	23.0051	23.0592	22.8152	19.8201	23.0495	20.798	23.359	23.5648	24.4862	19.8337	23.5191	21.2585	22.4187	23.4096	23.3561	23.3769	22.6884	22.5129	22.2993	1.0893e+07	6.75917e+06	5.98504e+06	5.16116e+06		1.61159	0.688482		0.0415663	0.108288		1.15963	0.213666		0.827003	0.870583
1218	F8WID5		Tpm1	25.2103	26.5438	26.4289	26.5694	26.2818	26.0783	24.7782	25.8691	24.9464	25.6098	25.7496	26.0379	24.9031	24.0683	26.0719	26.2829	25.8377	24.4478	24.9401	25.8477	25.721	25.5906	25.5571	26.4064	26.1854	25.4985	25.2686	25.6771	7.6313e+07	4.74035e+07	4.04214e+07	5.36521e+07		1.60986	0.686936		0.0429048	0.110511		0.753399	-0.408514		0.357216	0.47302
908	Q8BJY1	26S proteasome non-ATPase regulatory subunit 5	Psmd5	23.5877	24.2266	23.8852	23.307	19.6013	19.4193	19.3974	21.9042	23.5205	24.1396	19.8416	21.132	23.8489	24.2178	23.6756	24.4971	24.4751	23.4114	18.6134	24.2594	20.5925	20.2226	24.8851	22.0488	22.3379	21.6559	24.021	21.7703	5.30113e+06	3.30422e+06	1.70231e+07	3.57695e+06		1.60435	0.681988		0.580814	0.684313		4.7591	2.25069		0.0503248	0.115149
945	P06837	Neuromodulin	Gap43	23.7599	19.4183	24.0564	24.6378	23.79	24.0239	22.8795	23.3608	18.9719	23.9064	23.6119	22.8647	24.9653	20.9112	24.4756	23.9339	24.3604	19.5337	23.2261	23.1903	19.3157	22.878	21.166	23.6182	23.2811	22.5992	23.03	22.2324	1.01928e+07	6.35385e+06	8.5649e+06	4.92733e+06		1.6042	0.68185		0.542158	0.653218		1.73824	0.797629		0.500261	0.608243
882	D3Z0J2	Caveolin	Cav1	23.4923	23.9498	23.6682	20.6571	23.0523	22.2197	22.3994	20.5685	22.2997	22.404	22.1961	23.1238	23.8521	24.8379	23.2701	23.8886	23.3738	23.0017	22.3676	23.2363	22.9094	23.0777	23.146	23.5142	22.8399	22.1653	23.7041	23.0419	7.5075e+06	4.70335e+06	1.36656e+07	8.63568e+06		1.5962	0.674644		0.294101	0.427466		1.58246	0.662172		0.0582199	0.127742
359	Q8CFZ6;P43025	Tetranectin	Clec3b	20.5354	22.4091	20.2926	22.15	22.7729	22.2842	23.0751	19.7803	19.6889	21.7926	21.8628	20.2244	21.1062	21.1411	20.2847	22.6432	21.776	21.824	22.7442	20.3055	20.3596	18.9298	22.0856	20.9272	21.7407	21.0707	21.4625	20.892	3.50434e+06	2.20247e+06	2.88977e+06	1.94589e+06		1.5911	0.670021		0.365409	0.496656		1.48507	0.570529		0.398873	0.514892
780	A0A0A6YWH2;Q9EQX4	Allograft inflammatory factor 1-like	Aif1l	23.0156	23.6532	23.128	24.057	23.2307	23.3163	22.2594	22.8481	22.2044	22.8226	23.034	23.2539	22.4182	20.8087	22.916	23.3362	24.0191	22.3581	21.8799	22.855	23.2901	23.2823	22.9263	23.5873	23.4001	22.7371	22.6427	22.9702	1.10699e+07	6.99101e+06	6.54846e+06	8.21697e+06		1.58345	0.66307		0.017671	0.0594763		0.796943	-0.327452		0.533376	0.63679
1594	P35980;A0A1B0GSA8;A0A1B0GSF7;A0A1B0GSS8;A0A1B0GQU8;A0A1B0GRZ3;A0A1B0GS28	60S ribosomal protein L18	Rpl18	28.1788	28.8119	29.0909	28.3406	28.6697	29.0153	27.9162	27.9945	27.2561	28.4904	28.3696	28.2178	28.5036	28.2814	29.103	28.8252	28.4477	28.1962	27.9639	28.3232	27.9433	28.4568	28.4638	28.6621	28.6845	28.0408	28.5595	28.3022	4.31423e+08	2.76128e+08	3.95613e+08	3.30985e+08		1.5624	0.643768		0.0203618	0.0650214		1.19526	0.257323		0.19191	0.297296
1704	P43276	Histone H1.5	Hist1h1b	31.7898	31.9529	32.3048	30.3814	31.873	32.0205	31.3208	31.4334	30.2909	31.566	30.7867	31.0944	31.286	31.2036	31.8078	32.4041	31.4392	31.5708	30.8627	31.6713	31.3212	31.8616	31.8038	31.8864	31.7204	31.082	31.6186	31.5679	3.53829e+09	2.27309e+09	3.29714e+09	3.18324e+09		1.5566	0.638399		0.0885304	0.185851		1.03578	0.050718		0.83934	0.880871
257	F7C0F2;Q0VF62;B1AR74;Q8CCN5	Breast carcinoma-amplified sequence 3 homolog	Bcas3	20.1025	19.8521	21.5755	21.7071	17.8641	21.6252	19.603	20.3143	19.7711	19.5021	20.2069	19.543	21.9505	21.8204	19.3283	20.1241	20.868	20.2017	21.1863	22.9411	19.8674	21.7621	22.9563	22.9598	20.4544	19.8234	20.7155	21.9455	1.4368e+06	927766	1.72184e+06	4.0389e+06		1.54867	0.631032		0.342201	0.47335		0.426315	-1.23001		0.0942196	0.174616
1270	P32020	Non-specific lipid-transfer protein	Scp2	25.4443	26.387	26.2844	26.3014	26.2663	26.4435	25.0189	25.567	25.0508	25.9898	25.9341	25.8143	25.2393	25.2362	26.1414	26.4641	26.6324	25.3908	25.1493	25.683	25.6818	26.1047	25.8435	26.2055	26.1878	25.5625	25.8507	25.778	7.64395e+07	4.95532e+07	6.05112e+07	5.7536e+07		1.54258	0.625341		0.0229038	0.070771		1.05171	0.0727364		0.814733	0.861891
1412	P67984	60S ribosomal protein L22	Rpl22	26.1749	26.1721	27.2204	27.3253	26.5595	27.4529	25.9895	26.3124	26.194	26.4529	26.0477	26.1735	26.8263	26.7119	26.5178	27.4865	26.7576	26.0623	26.3985	26.5595	26.1919	26.4359	26.5135	26.6136	26.8175	26.195	26.7271	26.4521	1.18271e+08	7.68222e+07	1.11084e+08	9.181e+07		1.53954	0.622503		0.0316127	0.0900675		1.20993	0.274923		0.196804	0.302462
1087	D6RGU3;Q5SRI3;Q8C3J5	Dedicator of cytokinesis protein 2	Dock2	24.5472	25.5045	25.2574	25.7404	25.4721	25.5275	24.0117	25.0818	24.3899	24.5743	25.1137	25.1548	25.3959	25.6384	25.4235	26.3375	26.5693	24.7236	23.4491	25.0629	25.1524	25.0062	24.915	25.2758	25.3415	24.7211	25.6814	24.8102	4.2516e+07	2.76554e+07	5.38106e+07	2.94187e+07		1.53735	0.620446		0.0364483	0.100029		1.82913	0.871159		0.0499983	0.114989
1426	A0A0N4SVM0;D6RCW7;P47754;A0A0G2JE27;Q5RKN9;P47753	F-actin-capping protein subunit alpha-2	Capza2	26.2799	25.2001	25.4255	26.1201	25.4779	26.484	21.2205	26.0114	25.0417	26.4341	26.0192	26.5522	26.4338	26.6407	26.515	25.9708	26.4795	25.988	25.8482	26.7189	26.8321	26.8401	26.1	26.9071	25.8313	25.2132	26.338	26.5411	5.97019e+07	3.88974e+07	8.48243e+07	9.76484e+07		1.53486	0.618104		0.486379	0.605507		0.86867	-0.203119		0.373113	0.490681
1699	P15864;I7HFT9;Q07133	Histone H1.2	Hist1h1c	31.4392	31.8741	31.079	32.1813	31.8919	31.8919	30.5941	31.4899	31.3111	30.8807	31.1759	31.2054	30.0495	30.3019	31.4098	31.9406	31.9651	30.5174	30.2269	31.053	31.2706	31.368	31.2119	31.037	31.7262	31.1095	31.0307	31.0279	3.55257e+09	2.31682e+09	2.19369e+09	2.18943e+09		1.53339	0.61672		0.0142837	0.0515533		1.00194	0.00280285		0.994339	0.994339
177	P11247	Myeloperoxidase;Myeloperoxidase light chain;Myeloperoxidase heavy chain	Mpo	19.8371	21.6689	22.0085	22.6818	19.9188	21.7249	20.5482	21.6384	21.5565	20.3961	19.9338	20.0922	20.2485	22.9957	22.6601	23.8397	24.6488	19.6922	21.9641	19.5301	22.1164	21.1723	21.7734	20.6941	21.3067	20.6942	22.3475	21.2084	2.59387e+06	1.69661e+06	5.33668e+06	2.42303e+06		1.52885	0.61245		0.30104	0.434799		2.20248	1.13913		0.234265	0.34365
1175	Q9CZ30	Obg-like ATPase 1	Ola1	24.9474	25.3616	25.2715	25.5931	25.3141	24.86	24.1665	25.0963	23.8838	24.6502	24.9165	24.9677	24.5802	25.139	25.4446	26.0802	25.5721	24.3052	24.3	24.706	25.1829	25.1954	25.1215	25.5278	25.2246	24.6135	25.1869	25.0056	3.92074e+07	2.56686e+07	3.8195e+07	3.36851e+07		1.52744	0.611118		0.0230425	0.0709446		1.13388	0.181273		0.585336	0.683157
244	Q7TMG8;O55126	Protein NipSnap homolog 2	Gbas	20.0533	19.8556	20.7225	20.263	20.3648	19.803	19.2993	19.2007	20.7263	18.9007	19.5227	19.7575	20.6907	19.5072	19.487	21.6246	19.1283	18.7477	19.463	19.8773	19.4604	18.7863	20.3777	21.1457	20.177	19.5679	19.8643	19.8517	1.18547e+06	777162	954420	946166		1.52539	0.609177		0.0667015	0.152545		1.00872	0.0125322		0.98242	0.985618
42	Q3TWV4;P84091	AP-2 complex subunit mu	Ap2m1	19.0477	22.6792	22.8544	22.1002	22.2701	20.74	21.2265	21.4886	19.9541	21.1473	20.9231	21.302	23.2256	20.7821	20.6422	22.5015	23.2467	22.5468	23.5544	23.7688	20.5699	23.6887	24.8857	25.058	21.6153	21.0069	22.1575	23.5876	3.21254e+06	2.10725e+06	4.67817e+06	1.26059e+07		1.52452	0.608356		0.362441	0.493402		0.371111	-1.43008		0.108714	0.192547
1265	P48771	Cytochrome c oxidase subunit 7A2, mitochondrial	Cox7a2	25.4235	26.4068	26.3091	26.8591	26.1925	26.3544	25.67	25.3773	26.4736	25.4205	25.7996	25.2074	26.4842	25.8183	25.8538	26.0578	26.3127	25.6689	26.1726	25.6104	26.266	26.3725	26.5406	26.6443	26.2576	25.6581	26.0326	26.2677	8.02269e+07	5.2948e+07	6.86435e+07	8.07926e+07		1.5152	0.59951		0.0477399	0.119211		0.849626	-0.235101		0.259743	0.368792
1342	Q9D8B3	Charged multivesicular body protein 4b	Chmp4b	25.8015	26.7804	25.5668	26.4893	26.3811	26.4623	25.2667	25.8381	25.1079	25.8302	25.9564	25.8911	25.5835	26.3951	26.5785	26.6264	27.1057	25.8179	25.4345	25.2473	26.0101	25.9957	25.8241	25.8748	26.2469	25.6484	26.3512	25.7311	7.96361e+07	5.25942e+07	8.56048e+07	5.56967e+07		1.51416	0.598518		0.0318316	0.0903913		1.53698	0.620098		0.0399689	0.0988187
110	E9QB02;Q68FL6;F6W0G8	Methionine--tRNA ligase, cytoplasmic	Mars	19.5109	23.3566	23.5947	23.7616	23.1932	23.206	20.2806	20.8553	23.9239	19.7594	24.0878	24.1825	24.4765	25.4693	23.2492	23.7342	24.2594	23.4087	20.6723	24.5142	21.514	20.7765	26.5307	24.8934	22.7705	22.1816	24.0995	23.1502	7.15486e+06	4.75685e+06	1.79758e+07	9.30912e+06		1.50412	0.588917		0.597086	0.697344		1.93098	0.949336		0.394521	0.511152
953	Q3TM89;Q6P8I4;F8WI88	PEST proteolytic signal-containing nuclear protein	Pcnp	23.7996	24.6729	24.7027	24.6916	24.5107	24.5754	23.5173	24.1284	23.1451	24.0336	24.267	24.3301	20.119	20.2017	24.509	25.0876	24.9159	23.3026	23.3831	24.0301	24.2187	24.7148	23.9711	24.4382	24.4921	23.9036	23.0226	24.126	2.35975e+07	1.56927e+07	8.52127e+06	1.83082e+07		1.50373	0.588541		0.0333697	0.0939823		0.465434	-1.10335		0.27647	0.388052
707	Q99M28	RNA-binding protein with serine-rich domain 1	Rnps1	22.6633	23.1197	23.418	23.2959	23.6946	23.7264	23.0386	23.4239	23.0737	23.4024	23.539	19.9209	18.3213	23.5258	20.8053	20.895	23.1998	23.1343	21.5802	23.3917	23.6152	23.6479	21.5205	24.1492	23.3196	22.7331	21.6469	22.9841	1.04692e+07	6.97164e+06	3.28372e+06	8.29673e+06		1.50168	0.586581		0.344376	0.475435		0.395784	-1.33721		0.188725	0.29342
104	O70472	Transmembrane protein 131	Tmem131	19.4667	22.8977	20.7853	25.8971	24.9234	25.9122	25.4615	25.0168	18.3598	24.963	21.1614	21.4259	25.1614	19.1831	19.3884	20.7992	21.6658	21.2634	25.3281	20.3712	24.9377	24.6636	20.4724	24.292	23.3137	22.7314	21.2435	23.3442	1.04264e+07	6.96354e+06	2.48281e+06	1.06486e+07		1.49728	0.582349		0.726028	0.804591		0.233159	-2.10062		0.133419	0.222322
641	P63037;B1AXY1;B1AXX9;B1AXY0	DnaJ homolog subfamily A member 1	Dnaja1	22.2655	22.6782	22.6362	23.0722	22.5175	22.4979	21.6697	22.1881	21.3167	22.1236	22.3438	22.5728	22.7914	23.3171	22.6129	23.3631	23.7246	22.5061	20.9968	22.4835	22.3749	22.3039	22.5644	22.7652	22.6112	22.0358	23.0525	22.2481	6.40714e+06	4.29966e+06	8.69974e+06	4.98137e+06		1.49015	0.575458		0.0246822	0.0750512		1.74645	0.804429		0.0331919	0.0889604
103	Q3THM8;B7FAU5;I7HJS1;O08579	Emerin	Emd	19.4642	24.0343	24.2201	24.5503	24.3539	24.104	23.094	24.0698	23.6747	21.0766	21.5154	23.8874	22.8751	23.473	20.5912	24.2251	19.2839	23.4852	21.2453	23.9616	23.603	23.7193	23.3861	24.121	23.4545	22.8863	22.3222	23.3394	1.14949e+07	7.75295e+06	5.24395e+06	1.06135e+07		1.48265	0.568175		0.566055	0.67114		0.494085	-1.01717		0.285996	0.399139
1279	O35129;F6QPR1;F6Q8V7	Prohibitin-2	Phb2	25.5038	26.6792	26.4488	26.661	26.6472	26.4756	25.1497	26.239	25.6765	26.1402	25.1681	26.6534	25.7055	26.335	26.4546	26.7175	26.9015	25.3614	25.2952	26.7848	26.5743	26.6348	26.7699	26.9793	26.4026	25.8378	26.2459	26.5064	8.87103e+07	5.9973e+07	7.95803e+07	9.53281e+07		1.47917	0.564789		0.0985156	0.198732		0.834804	-0.260491		0.471591	0.583281
1507	P40240	CD9 antigen	Cd9	27.0368	26.8007	26.4353	27.8339	26.8596	26.6119	25.3869	26.6209	25.9392	26.1151	27.1692	26.969	26.259	26.2295	26.9276	26.4112	27.3766	26.4776	26.3076	26.382	26.8404	26.8806	27.0547	26.804	26.9297	26.3667	26.6136	26.7116	1.27836e+08	8.65304e+07	1.02679e+08	1.09895e+08		1.47735	0.563013		0.129003	0.240832		0.934336	-0.0979862		0.666032	0.749341
936	Q8C0E2	Vacuolar protein sorting-associated protein 26B	Vps26b	23.7144	20.4079	23.9073	23.9312	24.0106	19.5967	23.0016	20.7625	20.7828	19.6771	23.854	24.12	20.2468	24.4663	24.3669	20.6248	24.3213	20.0264	19.5334	19.9309	23.9599	20.0081	21.943	20.8764	22.5947	22.033	22.3421	21.0419	6.33402e+06	4.29131e+06	5.31662e+06	2.15901e+06		1.47601	0.561701		0.627953	0.725016		2.46252	1.30014		0.281683	0.394081
107	E0CY82;Q8VE70	Programmed cell death protein 10	Pdcd10	19.4915	22.4028	22.4333	21.0005	22.5208	23.5177	18.72	22.5007	21.9017	19.8997	22.7929	22.1881	22.1611	22.8238	20.1359	22.4244	21.6474	19.9663	21.8578	24.0398	22.5399	22.9462	22.9252	22.5452	21.8945	21.3339	21.5265	22.809	3.89843e+06	2.6432e+06	3.02077e+06	7.34846e+06		1.47489	0.560607		0.541362	0.653218		0.411076	-1.28252		0.049324	0.113743
1056	P26645	Myristoylated alanine-rich C-kinase substrate	Marcks	24.3702	26.0653	25.3933	27.0478	25.8613	25.6019	24.6174	25.4769	24.7248	25.0063	25.5315	25.6213	23.02	21.8744	25.5485	26.5503	26.4106	24.3683	24.4778	25.345	25.4273	25.8687	23.0631	25.6537	25.7233	25.163	24.6287	24.9726	5.53968e+07	3.75688e+07	2.59405e+07	3.29237e+07		1.47454	0.560267		0.191721	0.3161		0.787897	-0.343921		0.705484	0.778434
579	A0A087WNU5;A0A087WRU2		Ank3	21.9035	22.6506	22.2557	22.7648	22.3386	22.167	20.1535	21.712	21.9644	22.4456	21.7925	22.6628	22.9863	24.1631	20.6712	20.1374	23.213	23.0781	22.021	22.7707	22.4437	20.1212	19.6012	20.3423	22.3467	21.7885	22.3749	21.2167	5.33359e+06	3.62231e+06	5.43882e+06	2.43701e+06		1.47243	0.558197		0.176108	0.295174		2.23176	1.15818		0.204294	0.309231
1007	P62960;A2BGG7;A0A0A0MQD2;B2RUF0;Q9Z2C8;Q9JKB3	Nuclease-sensitive element-binding protein 1	Ybx1	24.0523	25.5759	25.3588	25.5431	25.2656	25.2852	23.9357	24.9033	24.0948	24.7288	25.0728	25.0179	25.0277	25.6985	25.5661	26.205	25.8679	24.5706	24.1335	25.2576	24.9195	25.2025	24.9065	25.499	25.1801	24.6256	25.4893	24.9864	3.8017e+07	2.58843e+07	4.71029e+07	3.32404e+07		1.46873	0.554568		0.100067	0.200368		1.41704	0.502877		0.135868	0.225864
643	Q9D0A3	Arpin	Arpin	22.2952	23.0975	22.3292	22.7651	22.3768	22.6508	22.2722	22.5199	22.0534	22.5766	22.7198	20.0503	20.915	22.5925	22.6785	23.141	22.7945	20.3061	22.3739	20.5779	18.4883	22.7071	21.5432	23.0013	22.5858	22.032	22.0713	21.4486	6.29494e+06	4.28846e+06	4.40669e+06	2.86204e+06		1.46788	0.553733		0.224416	0.357173		1.5397	0.622652		0.475321	0.586217
1063	Q8BJF9	Charged multivesicular body protein 2b	Chmp2b	24.4058	25.2025	25.1166	25.16	25.3301	25.3125	24.1373	24.5978	24.0483	24.6965	24.9175	24.8963	25.1337	20.5388	25.2295	25.5296	25.8084	24.5463	24.3753	24.6546	24.8353	24.8135	24.3801	24.7124	25.0879	24.549	24.4644	24.6286	3.56627e+07	2.45455e+07	2.31481e+07	2.59379e+07		1.45293	0.538961		0.0267256	0.0788476		0.892443	-0.164168		0.843132	0.883232
963	A0A087WP24;A0A087WRJ2;A0A087WPF8;A0A087WSR2;E9QN99		Abhd14b	23.853	24.4866	24.1215	24.5483	24.2032	24.3743	23.7553	20.7614	23.7802	24.7047	24.502	24.9007	24.2055	23.8601	24.7013	24.8742	25.1226	23.8409	23.4121	24.4677	24.3492	24.5671	24.7061	24.4766	24.2645	23.734	24.4341	24.3298	2.0153e+07	1.39527e+07	2.26672e+07	2.10863e+07		1.44438	0.53045		0.422488	0.548213		1.07497	0.104296		0.728172	0.794286
1171	Q91XV3	Brain acid soluble protein 1	Basp1	24.9331	26.0731	25.7653	26.3672	25.9645	25.8263	24.7451	25.7739	24.737	25.3557	25.4866	25.6662	25.2141	25.4927	26.088	26.5869	26.5323	25.1227	24.6675	25.6001	25.6088	26.0144	26.209	26.3018	25.8216	25.2941	25.8394	25.7336	5.93013e+07	4.11418e+07	6.00412e+07	5.57929e+07		1.44139	0.527458		0.0797595	0.173452		1.07614	0.10587		0.775686	0.832892
906	Q91VW3;I7HPY0	SH3 domain-binding glutamic acid-rich-like protein 3	Sh3bgrl3	23.5859	23.6399	24.0437	23.6051	24.117	24.093	22.5876	24.014	23.4194	25.6942	24.4441	19.8196	23.8328	23.9916	24.0811	23.2147	24.3906	23.3228	23.7119	24.4812	23.8336	24.4477	23.9611	24.0315	23.8474	23.3298	23.8056	24.0778	1.50936e+07	1.05432e+07	1.46621e+07	1.77071e+07		1.43159	0.517616		0.545447	0.654453		0.828034	-0.272237		0.257874	0.367973
779	P04071	Kallikrein 1-related peptidase b16	Klk1b16	23.0136	21.2281	23.6076	24.1997	23.6562	23.4086	24.1878	21.5991	24.4088	24.3482	19.8449	21.6264	23.9012	19.7452	20.7953	19.6553	21.4641	20.9264	24.9228	19.0878	24.4103	24.7994	25.099	22.6722	23.1856	22.6692	21.0813	23.4986	9.54058e+06	6.66978e+06	2.21867e+06	1.18517e+07		1.43042	0.516438		0.574073	0.678773		0.187203	-2.41732		0.0607639	0.131477
1237	P17809	Solute carrier family 2, facilitated glucose transporter member 1	Slc2a1	25.3133	25.4678	25.3234	25.09	24.9748	24.8869	24.1971	25.0309	24.1875	24.2674	24.8214	25.5372	26.211	26.157	25.6806	26.5479	25.878	25.0769	24.44	25.6259	24.9461	24.6714	25.5258	26.2617	25.176	24.6736	25.9252	25.2452	3.79089e+07	2.67605e+07	6.37193e+07	3.97699e+07		1.4166	0.502433		0.0661499	0.151933		1.6022	0.680055		0.0790474	0.15549
439	A0A0R4J0I9;Q91ZX7	Prolow-density lipoprotein receptor-related protein 1;Low-density lipoprotein receptor-related protein 1 85 kDa subunit;Low-density lipoprotein receptor-related protein 1 515 kDa subunit;Low-density lipoprotein receptor-related protein 1 intracellular domain	Lrp1	20.8849	22.0514	20.9435	21.6788	21.1264	20.1988	20.4018	19.5096	23.3551	19.1281	21.0747	20.4457	22.1716	22.3694	21.8813	21.9713	22.2059	22.2922	23.9415	22.5986	21.7755	22.4544	22.9901	22.8139	21.1473	20.6525	22.1486	22.7623	2.3226e+06	1.64827e+06	4.64948e+06	7.11442e+06		1.40912	0.494794		0.474965	0.595179		0.653529	-0.613676		0.068722	0.142246
655	D3YZW1;Q91Z69;A0A087WNR5;A0A087WRV4;A0A087WNM1;Q91Z67	SLIT-ROBO Rho GTPase-activating protein 1;SLIT-ROBO Rho GTPase-activating protein 2	Srgap1;Srgap2	22.3819	21.0453	21.645	22.5318	22.6561	23.3789	21.7653	21.7972	21.4332	22.8106	22.1919	20.7207	21.9182	20.4274	21.7886	21.2955	21.1855	23.3968	21.6782	22.4949	22.3846	22.0308	20.3982	24.3469	22.2732	21.7865	21.6687	22.2223	5.0686e+06	3.61731e+06	3.33361e+06	4.89291e+06		1.40121	0.48667		0.295245	0.428404		0.681314	-0.553607		0.424302	0.536387
801	P62077	Mitochondrial import inner membrane translocase subunit Tim8 B	Timm8b	23.1113	23.6664	23.5145	23.6402	23.7536	23.3313	22.7602	23.2049	22.5559	23.3299	22.8689	23.4305	20.0301	21.4941	24.3085	24.3387	24.3107	23.3729	22.973	23.405	23.2513	23.8551	23.7742	23.5947	23.5029	23.025	22.9758	23.4755	1.18871e+07	8.53547e+06	8.24926e+06	1.16638e+07		1.39267	0.477849		0.019937	0.064022		0.707252	-0.499704		0.521831	0.626043
1141	Q5SS83;Q60634	Flotillin-2	Flot2	24.8035	25.7565	25.0782	25.7468	25.871	25.8717	24.556	25.1186	24.2082	25.3295	25.397	25.6766	25.1171	25.1276	25.5376	25.7132	26.1593	24.4823	24.6729	25.8145	25.3246	25.647	25.86	26.229	25.5213	25.0476	25.3562	25.5913	4.81578e+07	3.46811e+07	4.29508e+07	5.05544e+07		1.38859	0.473618		0.139509	0.251496		0.849596	-0.235151		0.482939	0.593908
1228	Q9Z0P4;Q3UZP7;A0A1W2P879;A0A1W2P831	Paralemmin-1	Palm	25.2739	25.4527	25.2383	25.9756	25.1999	25.6129	24.3302	25.2235	23.9332	25.1371	25.4996	25.7883	24.8487	24.7707	20.6165	25.7752	25.4343	24.5488	24.6265	25.2835	25.5722	25.4017	25.5349	26.1283	25.4589	24.9853	24.3324	25.4245	4.61197e+07	3.32143e+07	2.11239e+07	4.50344e+07		1.38855	0.473576		0.162938	0.279362		0.469061	-1.09215		0.197718	0.302475
732	D3YX76;P15626;D3YVP6;E9QAC8;D3YVP5;Q80W21;D3YZ29;D3YVP9;G5E8M7;O35660	Glutathione S-transferase Mu 2;Glutathione S-transferase Mu 7;Glutathione S-transferase Mu 6	Gstm2;Gstm7;Gstm6	22.7615	23.6413	23.0223	23.457	22.8011	22.8537	20.3777	23.2551	22.6948	23.5185	23.88	21.9697	21.4969	20.0216	23.1256	23.2802	23.1053	22.6269	22.9994	23.2392	23.3013	20.4236	23.1889	23.8273	23.0895	22.616	22.2761	22.8299	8.92539e+06	6.42807e+06	5.0789e+06	7.45582e+06		1.3885	0.473531		0.406157	0.535359		0.6812	-0.55385		0.459691	0.571454
1026	P14106	Complement C1q subcomponent subunit B	C1qb	24.196	24.6347	23.672	23.3875	23.658	23.9226	23.3684	23.6755	22.6861	23.3309	23.535	24.0603	19.897	24.1828	21.1589	24.934	24.5156	23.4478	23.5335	23.2125	23.942	23.025	23.7042	23.9021	23.9118	23.4427	23.0227	23.5532	1.57821e+07	1.14014e+07	8.52169e+06	1.2309e+07		1.38422	0.469074		0.101873	0.202801		0.692313	-0.530504		0.543481	0.646607
199	O54984	ATPase Asna1	Asna1	19.923	20.5482	21.2899	21.0119	20.6381	20.4279	19.5172	20.1151	19.7945	19.7347	21.6634	20.2019	21.406	20.829	19.4973	20.8876	21.3712	20.5618	20.6853	21.6269	20.4998	21.831	21.6638	23.8954	20.6398	20.1711	20.7588	21.7004	1.63383e+06	1.18063e+06	1.7743e+06	3.4077e+06		1.38387	0.468705		0.234573	0.366467		0.520672	-0.941553		0.129791	0.217755
656	E9Q452;E9Q454		Tpm1	22.3827	24.0413	22.9564	23.0427	22.5062	22.0041	21.0253	22.947	22.5728	22.3907	22.702	22.4853	21.9559	21.5946	22.8402	22.9529	23.1537	21.9756	22.7119	22.4798	22.7532	22.6134	22.258	20.6944	22.8222	22.3539	22.4121	22.2518	7.41614e+06	5.3602e+06	5.58116e+06	4.99409e+06		1.38356	0.468383		0.269696	0.403604		1.11755	0.160344		0.707243	0.779514
1601	P43275	Histone H1.1	Hist1h1a	28.3198	28.6147	27.9679	29.1273	28.9125	28.8098	27.6672	27.9803	27.6899	28.4225	28.7268	28.4798	27.5787	27.7299	28.2835	28.6318	28.1713	27.4551	27.336	28.1575	28.6152	28.1964	28.3312	28.2008	28.6253	28.1611	27.975	28.1395	4.14074e+08	3.00148e+08	2.63833e+08	2.95688e+08		1.37957	0.464215		0.0935659	0.19223		0.892266	-0.164454		0.535294	0.638636
853	O70591	Prefoldin subunit 2	Pfdn2	23.3685	24.688	24.2859	23.9313	24.5706	24.2748	23.3778	24.4005	23.1777	23.7679	23.6398	23.9719	21.9905	23.3174	24.0485	25.4359	24.0288	23.0271	22.9458	23.8466	23.9622	24.4543	23.7313	24.8998	24.1865	23.7226	23.6414	23.9733	1.90927e+07	1.38425e+07	1.30847e+07	1.64698e+07		1.37928	0.463916		0.109866	0.214246		0.794464	-0.331947		0.557219	0.657438
12	Q925I1	ATPase family AAA domain-containing protein 3	Atad3	18.5749	19.8956	22.158	21.4626	19.3505	21.0142	20.8791	19.9591	19.861	19.4814	20.0651	19.4326	20.6329	19.8351	19.4807	20.0777	22.4668	20.6811	20.0623	20.8117	19.1791	18.6138	20.8795	20.0653	20.4093	19.9464	20.529	19.9353	1.39256e+06	1.01032e+06	1.51305e+06	1.00258e+06		1.37833	0.462925		0.45528	0.58154		1.50917	0.593751		0.318218	0.432173
1713	P43277	Histone H1.3	Hist1h1d	34.1751	34.3362	34.6568	34.5981	34.5733	35.1646	33.9361	34.5502	33.6577	34.6334	33.9217	34.0481	34.3232	34.8674	34.8279	35.0476	34.0416	34.9069	33.7904	34.6858	34.1096	34.6964	34.5898	34.4934	34.584	34.1245	34.6691	34.3943	2.57526e+10	1.87285e+10	2.73177e+10	2.25789e+10		1.37505	0.459487		0.0526842	0.128203		1.20988	0.274861		0.239362	0.349087
254	P62317	Small nuclear ribonucleoprotein Sm D2	Snrpd2	20.0972	21.624	20.8274	21.9813	20.2601	21.4926	22.6139	20.6886	19.9783	19.5095	19.7864	20.9649	21.1176	21.5188	21.4986	22.5956	22.3736	20.8562	22.6349	20.4861	20.4083	20.9772	20.7706	20.3345	21.0471	20.5903	21.6601	20.9353	2.16672e+06	1.57865e+06	3.31382e+06	2.00512e+06		1.37251	0.456819		0.433643	0.559308		1.65268	0.724804		0.139885	0.230636
636	E9PV22;Q505F5	Leucine-rich repeat-containing protein 47	Lrrc47	22.2534	22.9546	22.4029	22.8315	22.4218	22.6048	22.0505	23.1772	21.6275	22.3387	20.5275	23.0106	23.2182	23.5037	22.9103	23.2308	23.1041	22.5588	22.0881	23.1992	23.0917	22.8408	23.5012	23.3789	22.5782	22.122	23.0877	23.0166	6.26183e+06	4.56439e+06	8.91412e+06	8.48594e+06		1.37189	0.456163		0.294895	0.428258		1.05046	0.0710182		0.778989	0.835395
397	Q61781	Keratin, type I cytoskeletal 14	Krt14	20.7232	25.7361	25.1826	21.6166	20.6585	24.9755	20.3477	20.8854	21.0445	24.423	24.5371	24.9454	21.6764	27.2132	26.0708	27.4303	26.1173	26.4387	24.6242	25.5481	24.885	25.0034	25.2661	24.7844	23.1487	22.6972	25.8244	25.0185	9.29964e+06	6.80038e+06	5.94194e+07	3.39882e+07		1.36752	0.45156		0.737628	0.812337		1.74824	0.805903		0.377104	0.493823
885	P60122	RuvB-like 1	Ruvbl1	23.4972	23.9097	23.6921	23.4596	23.7981	23.5777	24.4565	23.6175	19.7516	23.6132	23.8553	23.9447	23.3762	23.9209	23.7576	23.938	24.1055	23.092	23.3647	23.4403	23.9968	23.8383	24.115	24.0857	23.6557	23.2065	23.6983	23.8068	1.32155e+07	9.67926e+06	1.36117e+07	1.46742e+07		1.36535	0.449267		0.538862	0.653218		0.927599	-0.108426		0.612089	0.705751
1000	P56375	Acylphosphatase-2	Acyp2	24.0346	24.5869	24.172	25.1718	24.3403	25.061	23.4296	24.4276	23.5517	24.3899	24.304	24.5796	24.2214	24.0933	24.5992	24.886	24.9336	24.0087	23.3012	24.2671	24.185	24.4428	24.3015	24.5919	24.5611	24.1137	24.457	24.1816	2.47532e+07	1.81535e+07	2.30305e+07	1.90277e+07		1.36355	0.447369		0.138213	0.250211		1.21037	0.275443		0.293756	0.406994
1040	D3Z6P1;D6RCU8;Q9DCL9	Multifunctional protein ADE2;Phosphoribosylaminoimidazole-succinocarboxamide synthase;Phosphoribosylaminoimidazole carboxylase	Paics	24.2623	24.5652	23.6605	24.8651	24.4418	23.8175	24.137	23.8282	24.1029	24.5924	24.5109	21.7766	20.7025	24.4536	21.3692	24.3819	24.316	23.9824	24.9173	25.6513	24.1152	24.9487	25.9475	25.9251	24.2687	23.8247	23.2009	25.2509	2.02126e+07	1.48573e+07	9.64219e+06	3.99271e+07		1.36045	0.444081		0.36174	0.492839		0.241495	-2.04993		0.0214672	0.0659933
1169	Q3T9X3;Q3TCR7;G3X9G4;F8WIV5;P39054;G3UZZ3;G3UXX2	Dynamin-2	Dnm2	24.9248	24.7409	24.3365	24.901	24.2524	24.384	24.2575	24.0732	23.3239	24.0513	24.8962	24.3177	25.7063	24.7578	24.5362	25.0175	25.1799	24.3312	24.2994	24.4168	24.5547	24.7425	25.1329	24.6975	24.5899	24.1533	24.9215	24.6406	2.52529e+07	1.86584e+07	3.17768e+07	2.61557e+07		1.35343	0.436625		0.100496	0.200759		1.21491	0.280852		0.258095	0.367973
1564	Q9D3D9	ATP synthase subunit delta, mitochondrial	Atp5d	27.7787	29.045	28.6206	29.0571	29.1285	28.9429	27.4736	28.5606	28.116	28.296	28.7034	28.8053	27.9371	28.3154	28.8866	29.3183	29.4315	28.077	27.4705	28.148	28.3459	29.0476	27.9993	28.4383	28.7621	28.3258	28.661	28.2416	4.55269e+08	3.36446e+08	4.24434e+08	3.17371e+08		1.35317	0.436344		0.163097	0.279362		1.33734	0.419369		0.242697	0.353367
1149	O08917;G3UYU4;G3UZZ5;G3UWW8	Flotillin-1	Flot1	24.8362	25.5611	25.6698	25.7731	25.4321	25.6405	24.682	25.0982	24.374	25.2179	25.373	25.5544	25.097	25.5565	25.5247	25.6027	26.2251	24.6635	24.8887	25.4755	25.4455	25.5539	25.8179	25.9335	25.4855	25.0499	25.4449	25.5192	4.69779e+07	3.47356e+07	4.56759e+07	4.80881e+07		1.35245	0.43557		0.0845359	0.179743		0.949837	-0.0742477		0.78223	0.837825
944	Q8C838	Tumor suppressor candidate 5 homolog	Tusc5	23.759	24.7601	24.6095	25.1044	24.5692	24.7773	23.721	24.7826	23.245	24.1527	24.2548	24.838	24.2058	24.6794	24.8065	25.2169	25.0853	24.0579	23.8217	24.6833	24.8804	24.9022	24.6804	24.9743	24.5966	24.1657	24.6753	24.6571	2.53697e+07	1.8819e+07	2.67919e+07	2.64553e+07		1.34809	0.430918		0.1963	0.321798		1.01273	0.0182428		0.944928	0.95775
413	A0A1W2P744;Q8BG16	Sodium-dependent neutral amino acid transporter B(0)AT2	Slc6a15	20.7796	20.8073	21.0683	21.0851	21.4677	19.9777	19.6751	19.4216	19.9977	20.9309	21.3802	21.2294	20.0057	20.0039	20.0174	20.034	20.7534	20.5266	20.0581	20.6115	21.2425	20.3144	22.8221	21.4088	20.8643	20.4391	20.2235	21.0762	1.90889e+06	1.42165e+06	1.22427e+06	2.21093e+06		1.34273	0.425165		0.313614	0.447127		0.553736	-0.852729		0.0759026	0.151842
1117	Q9D7N9	Adipocyte plasma membrane-associated protein	Apmap	24.6977	25.3463	25.2772	25.7426	25.57	25.0697	24.238	24.9465	24.1773	25.2135	25.2965	25.2924	24.9728	25.1203	25.305	25.7475	25.856	24.6524	25.2244	24.7668	24.7855	25.189	25.3039	25.4802	25.2839	24.8607	25.2757	25.125	4.08524e+07	3.04657e+07	4.06192e+07	3.65904e+07		1.34093	0.423234		0.136386	0.248475		1.11011	0.1507		0.512892	0.619219
633	Q6A028	Switch-associated protein 70	Swap70	22.2334	22.4711	22.304	22.3595	22.2502	22.1565	22.0537	22.6233	19.278	22.3585	22.4444	22.4915	22.6182	24.2012	22.719	21.5462	22.5381	21.9633	21.9281	19.2172	22.5446	20.6112	22.6603	21.9861	22.2958	21.8749	22.5977	21.4912	5.14873e+06	3.8459e+06	6.34707e+06	2.94786e+06		1.33876	0.420893		0.443117	0.568539		2.15312	1.10643		0.123158	0.209698
1498	P62264;D3YVF4;D3Z7I1	40S ribosomal protein S14	Rps14	26.9622	27.7299	27.611	27.7174	28.0226	27.8474	26.7529	27.3724	26.4618	27.5749	27.7451	27.4639	27.2537	27.4961	27.6822	28.1393	28.0656	27.1543	27.0168	27.3138	27.4327	27.7237	27.5517	27.775	27.6484	27.2285	27.6319	27.469	2.10381e+08	1.5725e+08	2.0798e+08	1.85771e+08		1.33787	0.41994		0.129695	0.241143		1.11955	0.162922		0.440273	0.550903
1562	G5E850;P56395;E0CY88	Cytochrome b5	Cyb5a	27.6917	28.1667	27.9918	28.422	28.0059	28.0074	27.2834	27.8085	26.9454	27.8039	28.0322	27.9217	26.8529	27.6991	27.8053	28.3625	28.2515	27.2337	27.4836	27.869	27.874	27.9347	28.032	28.1416	28.0476	27.6325	27.7008	27.8892	2.77439e+08	2.08073e+08	2.18162e+08	2.48583e+08		1.33337	0.415081		0.0633187	0.1476		0.877621	-0.188331		0.476003	0.586638
1212	P53986	Monocarboxylate transporter 1	Slc16a1	25.1914	25.6114	25.3941	25.3437	24.9882	24.9087	24.8302	25.0751	24.1911	24.75	24.7967	25.3047	26.3623	27.0988	25.7688	26.7356	25.822	25.2387	24.7898	26.1232	25.4778	25.9278	26.7905	27.3519	25.2396	24.8246	26.171	26.0768	3.96164e+07	2.97137e+07	7.55557e+07	7.07801e+07		1.33327	0.414969		0.0507514	0.12519		1.06747	0.0941966		0.844203	0.883394
829	Q8CJ61	CKLF-like MARVEL transmembrane domain-containing protein 4	Cmtm4	23.2888	23.2502	22.8283	23.4302	23.1337	23.0643	22.4435	22.7275	22.0142	22.6859	23.0483	23.5965	23.1702	23.4726	23.5327	23.4117	23.8232	22.896	22.5149	23.421	23.2454	22.7539	23.7152	23.852	23.1659	22.7527	23.3844	23.2504	9.41108e+06	7.06704e+06	1.09496e+07	9.97858e+06		1.33169	0.413255		0.10973	0.214246		1.09731	0.133975		0.606286	0.701886
512	P61202	COP9 signalosome complex subunit 2	Cops2	21.3804	21.8893	20.7021	22.3098	19.5469	20.3214	19.3782	19.124	20.7533	21.9352	21.2205	21.3371	20.1137	19.6475	21.9133	19.6315	19.9736	20.1411	19.1608	20.8438	20.6224	19.6376	21.9163	21.1066	21.025	20.6247	20.2368	20.5479	2.13376e+06	1.6168e+06	1.23561e+06	1.53299e+06		1.31975	0.400262		0.536157	0.651427		0.806014	-0.311123		0.5751	0.673489
159	P61922	4-aminobutyrate aminotransferase, mitochondrial	Abat	19.7814	19.6906	20.2711	20.2746	18.1303	19.6212	18.4331	19.1451	17.8406	19.525	20.5473	19.9141	19.7484	22.077	21.8776	19.2899	20.6895	19.3576	19.2507	20.5525	18.6928	18.7953	20.5365	18.9557	19.6282	19.2342	20.5067	19.4639	810359	616687	1.48979e+06	723137		1.31405	0.394024		0.46212	0.585699		2.06017	1.04276		0.122119	0.208549
1451	G5E8R3;E9QPD7;Q05920	Pyruvate carboxylase;Pyruvate carboxylase, mitochondrial	Pcx;Pc	26.4477	26.9403	26.8977	26.9567	26.0484	25.3081	25.9297	26.1308	25.5474	26.7641	26.161	25.7794	26.8887	27.5382	26.4964	26.3736	26.7268	26.5119	27.2082	27.3969	25.877	26.734	27.3401	28.0964	26.4332	26.0521	26.7559	27.1088	9.06103e+07	6.95753e+07	1.13326e+08	1.44726e+08		1.30233	0.381099		0.258116	0.391388		0.783034	-0.352854		0.337656	0.452824
988	D3Z6G3;Q6PER3	Microtubule-associated protein RP/EB family member 3	Mapre3	23.954	24.4782	24.1288	24.3964	24.0973	23.9784	23.961	24.3626	24.0906	24.2065	24.3611	21.7695	24.2956	24.307	24.213	24.3529	24.399	23.9286	23.9271	24.2538	24.3553	24.3888	24.4361	24.5557	24.1722	23.7919	24.2493	24.3195	1.8904e+07	1.45236e+07	1.99425e+07	2.09357e+07		1.30161	0.380299		0.38539	0.514053		0.95256	-0.0701176		0.545399	0.647992
1641	P13542;Q8BGE8	Myosin-8	Myh8	29.398	28.733	28.5513	30.0343	30.8223	29.3406	27.7985	29.8018	28.7658	29.5518	29.1089	29.5842	29.0356	28.8692	28.1699	29.5037	30.0666	29.0321	26.7872	29.448	28.6708	29.6727	29.296	29.437	29.4799	29.1018	29.1129	28.8853	7.48758e+08	5.76139e+08	5.80553e+08	4.95832e+08		1.29961	0.378083		0.428315	0.554936		1.17087	0.227577		0.666489	0.749364
984	A0A087WSU2;Q8K310;A0A087WQD6	Matrin-3	Matr3	23.9321	25.6212	24.8206	25.248	25.4983	24.6585	24.2258	25.0122	24.3958	24.6728	24.6248	24.5885	24.5034	26.145	24.7716	25.8625	25.5079	24.1244	24.1723	24.5069	24.4964	25.56	24.814	25.054	24.9631	24.5866	25.1525	24.7673	3.27072e+07	2.51951e+07	3.72951e+07	2.85552e+07		1.29816	0.376468		0.20682	0.334889		1.30607	0.385231		0.340628	0.455762
1399	Q60817;P70670	Nascent polypeptide-associated complex subunit alpha;Nascent polypeptide-associated complex subunit alpha, muscle-specific form	Naca	26.1285	27.2102	27.2993	27.1822	27.2524	27.2934	26.1453	26.7744	26.2028	27.1812	26.7704	27.0423	26.6479	26.9591	27.582	27.727	27.6994	26.5047	26.5313	26.6429	26.7415	27.1319	27.2548	27.146	27.061	26.6861	27.1867	26.9081	1.40014e+08	1.07971e+08	1.52759e+08	1.25932e+08		1.29678	0.374935		0.17383	0.293649		1.21303	0.278614		0.304201	0.416761
1152	Q9DCC5;P23198;D3Z1A9;D3Z313;Q7TPM0;Q9CYJ8;P83917	Chromobox protein homolog 3;Chromobox protein homolog 1	Cbx3;Cbx1	24.8457	26.0742	25.6883	25.7827	25.6655	25.5979	24.7397	25.1865	24.8379	25.3453	25.6917	25.6092	25.1251	25.8253	25.6673	26.6274	26.4091	24.976	24.8491	25.3186	25.6502	25.4969	25.5472	25.4159	25.6091	25.2351	25.7717	25.3796	5.11791e+07	3.94922e+07	5.72877e+07	4.36546e+07		1.29593	0.373989		0.136963	0.24909		1.31229	0.39209		0.212861	0.317444
361	Q3UDM0;Q921Y0;Q8BPB0	MOB kinase activator 1A;MOB kinase activator 1B	Mob1b;Mob1a	20.5377	19.9634	20.4605	21.206	21.3661	21.179	20.2766	21.0183	19.673	22.3062	19.7787	19.4293	20.4259	20.3526	20.1836	20.4921	20.3602	19.5464	19.8103	18.9566	20.9245	20.8129	21.2753	20.5727	20.7855	20.4137	20.2268	20.392	1.80739e+06	1.39678e+06	1.22709e+06	1.376e+06		1.29397	0.371805		0.471284	0.592335		0.89178	-0.16524		0.671083	0.750599
841	B7ZNL3;E9Q448		Tpm1	23.3343	23.9081	24.0294	23.8589	23.9195	23.8806	22.6927	23.6691	22.9115	23.8427	23.8013	23.7837	22.4683	23.4068	23.4279	24.0285	20.7565	22.9052	22.9097	23.5299	23.3098	23.3777	23.187	23.5477	23.8218	23.4502	22.8322	23.3103	1.4828e+07	1.14605e+07	7.46749e+06	1.04015e+07		1.29383	0.371645		0.138981	0.251017		0.717922	-0.4781		0.340552	0.455762
155	A0A087WPH7		Psmc3	19.7523	20.7799	20.8873	21.363	20.8873	21.0926	19.5118	19.6233	20.1785	20.9594	21.2075	21.0523	20.9609	21.5947	21.186	21.5637	21.9152	20.0516	20.8798	20.9138	21.281	21.2494	21.0935	20.8337	20.7937	20.4221	21.212	21.0419	1.81775e+06	1.40498e+06	2.42915e+06	2.15892e+06		1.29379	0.371606		0.351838	0.483567		1.12517	0.17014		0.557942	0.657438
1544	G5E8R1;G5E8R2		Tpm1	27.445	28.1604	27.8758	27.835	27.8281	28.0177	26.9618	27.5891	27.2538	27.6858	27.799	27.6646	27.1874	27.431	28.1233	28.4054	28.4398	27.1591	27.123	27.4388	27.6653	27.8965	27.8133	27.865	27.8603	27.4924	27.791	27.6336	2.43667e+08	1.88809e+08	2.32235e+08	2.08236e+08		1.29055	0.367988		0.0476857	0.119211		1.11525	0.157369		0.578784	0.67689
622	Q8R3C7;Q8BZY3;Q61655	ATP-dependent RNA helicase DDX19A	Ddx19b;Ddx19a	22.1671	23.3316	23.0159	23.2196	23.2538	19.9581	22.1845	23.0131	22.5782	21.4429	23.2244	20.2992	23.3076	24.4301	20.5965	24.2497	20.3902	20.6993	19.5746	22.6923	19.3133	20.147	23.909	24.8131	22.491	22.1237	22.2789	21.7416	5.89476e+06	4.5699e+06	5.08886e+06	3.50641e+06		1.28991	0.367269		0.610289	0.709389		1.4513	0.537347		0.675621	0.755184
1359	Q9CQI6;A0A1D5RLP1	Coactosin-like protein	Cotl1	25.8768	26.562	26.2936	26.333	26.1325	26.1976	25.4499	25.8025	25.4878	26.2579	26.1223	26.0932	26.1145	26.7553	26.258	26.8822	26.9366	26.0289	25.8622	26.3855	26.2645	26.3868	26.2171	26.7831	26.2326	25.8689	26.4959	26.3165	7.88486e+07	6.12802e+07	9.46375e+07	8.35732e+07		1.28669	0.363664		0.0562058	0.13524		1.13239	0.179371		0.405057	0.519227
532	A0A1W2P6N2;Q9D1J3	SAP domain-containing ribonucleoprotein	Sarnp	21.5464	24.4413	21.4082	24.6533	24.0487	24.3477	23.7198	20.2073	24.2754	20.9133	24.486	24.6722	22.7851	21.1609	20.1278	25.0344	20.824	21.4247	23.7948	23.9743	23.6068	24.086	23.8437	24.4136	23.4076	23.0457	21.8928	23.9532	1.11273e+07	8.65847e+06	3.89399e+06	1.62418e+07		1.28513	0.361918		0.727813	0.80503		0.239751	-2.06039		0.0182978	0.0599916
1238	P62869	Transcription elongation factor B polypeptide 2	Tceb2	25.314	26.3915	26.1408	26.3796	26.0414	26.1085	25.014	25.84	25.3592	25.9121	26.0726	26.0301	25.1869	25.4647	25.9001	26.4593	26.4093	25.1715	25.2783	25.4179	25.7058	25.8657	25.6536	25.9608	26.0626	25.7047	25.7653	25.647	7.00867e+07	5.46859e+07	5.70327e+07	5.25439e+07		1.28162	0.357971		0.160926	0.277344		1.08543	0.118265		0.659105	0.745677
26	Q6PGF7	Exocyst complex component 8	Exoc8	18.8974	20.0027	20.0699	20.9974	19.5683	18.8467	19.089	19.5281	19.5921	19.031	19.2352	19.7659	19.2011	21.5616	21.8079	20.4462	21.2778	19.8737	19.7341	19.9888	19.3373	19.3488	21.5781	21.6326	19.7304	19.3736	20.6947	20.27	869852	679240	1.69721e+06	1.26436e+06		1.28063	0.35685		0.335935	0.468836		1.34234	0.424754		0.498062	0.606859
1621	P47911	60S ribosomal protein L6	Rpl6	28.8045	29.2126	29.2548	29.7671	29.3704	29.3945	29.0681	29.0291	28.576	28.8604	28.8471	29.2961	28.6321	28.6758	29.6249	29.692	29.4254	28.3297	29.2623	29.1215	28.9079	29.1984	29.489	29.5949	29.3007	28.9462	29.0633	29.2623	6.61273e+08	5.17202e+08	5.60963e+08	6.4393e+08		1.27856	0.354519		0.0532849	0.129145		0.871156	-0.198997		0.461687	0.572973
143	Q99LC3;A0A087WR38	NADH dehydrogenase [ubiquinone] 1 alpha subcomplex subunit 10, mitochondrial	Ndufa10	19.7022	23.2099	23.2753	23.6371	23.0226	23.0657	23.549	23.9829	23.3719	24.0811	19.9556	18.867	23.1191	23.2371	22.7319	20.2778	23.9399	20.5074	23.629	24.2696	23.8546	23.7837	24.3845	24.4529	22.6521	22.3012	22.3022	24.0624	6.59127e+06	5.1682e+06	5.17169e+06	1.75186e+07		1.27535	0.350894		0.7575	0.824192		0.295211	-1.76018		0.0206552	0.0647548
1251	Q6ZWX6	Eukaryotic translation initiation factor 2 subunit 1	Eif2s1	25.3592	26.2042	25.7986	26.1714	26.0679	25.8756	25.0868	25.6503	25.2241	25.6313	25.8346	25.9808	25.6697	25.9696	26.0971	26.566	26.62	25.5911	25.4531	26.0391	26.2712	26.2606	26.0092	26.4131	25.9128	25.568	26.0856	26.0744	6.31734e+07	4.97425e+07	7.12108e+07	7.06596e+07		1.27001	0.344838		0.101736	0.202764		1.0078	0.0112108		0.961348	0.969815
1491	F6YVP7;A0A1Y7VKY1;P62270;S4R1N6	40S ribosomal protein S18	Gm10260;Rps18	26.8373	27.9023	27.9366	27.8615	27.8897	28.1909	26.7981	27.5717	26.9289	27.5887	27.8303	27.8319	26.642	26.9764	28.2015	28.3591	28.448	26.895	26.5219	27.4515	27.6539	27.6857	27.6955	27.7673	27.7697	27.4249	27.587	27.4626	2.28832e+08	1.80188e+08	2.01612e+08	1.84961e+08		1.26996	0.344785		0.225009	0.3576		1.09003	0.124365		0.756769	0.815007
881	Q91XH6;O88384;E0CYE5	Vesicle transport through interaction with t-SNAREs homolog 1B	Vti1b	23.4912	24.7803	24.4225	25.1347	24.9359	25.0846	23.741	24.4728	23.5962	24.0695	24.8639	25.0891	23.1821	23.5835	25.046	25.2488	25.1279	23.016	23.1777	24.1238	24.2128	24.2916	24.515	24.9604	24.6415	24.3054	24.2007	24.2135	2.61718e+07	2.07326e+07	1.92815e+07	1.94538e+07		1.26235	0.336113		0.364059	0.495212		0.991144	-0.012833		0.97966	0.984243
91	Q80ZJ1;F6W8Q2;Q8BU31;P61226	Ras-related protein Rap-2a;Ras-related protein Rap-2c;Ras-related protein Rap-2b	Rap2a;Rap2c;Rap2b	19.3916	23.235	20.977	23.0627	20.9656	20.815	19.6162	21.6694	22.2617	20.9875	20.6126	21.2845	20.3582	20.2754	21.2672	22.4408	22.9223	20.7378	21.3767	21.3727	22.8611	22.1617	22.9011	22.7374	21.4078	21.072	21.3336	22.2351	2.78228e+06	2.20445e+06	2.64276e+06	4.93673e+06		1.26212	0.335847		0.645345	0.737503		0.535327	-0.901507		0.126104	0.213025
1195	P20065	Thymosin beta-4;Hematopoietic system regulatory peptide	Tmsb4x	25.1016	26.7432	25.9308	26.4087	26.2294	25.9539	25.2244	25.7101	25.4753	25.6485	26.1005	26.1945	25.3349	25.6281	26.3195	26.6165	26.5427	25.3908	25.0077	25.1633	25.984	25.8938	25.7138	25.4558	26.0613	25.7255	25.9721	25.5364	7.00194e+07	5.54831e+07	6.58226e+07	4.86653e+07		1.26199	0.335706		0.247757	0.379702		1.35256	0.435692		0.16281	0.260678
640	F8WHM5;Q61543;F6RSH1	Golgi apparatus protein 1	Glg1	22.2645	22.3248	22.3725	23.189	22.57	22.3881	19.8212	22.4899	22.0192	23.0501	22.8863	22.8282	21.4664	21.0143	19.7791	21.2717	21.7015	19.3342	22.5289	22.4839	19.8936	22.4347	22.7433	23.1476	22.5182	22.1825	20.7612	22.2053	6.00675e+06	4.75982e+06	1.77723e+06	4.83584e+06		1.26197	0.335677		0.529163	0.645211		0.367512	-1.44414		0.0416087	0.101395
970	Q99KF1;A0A286YDS5	Transmembrane emp24 domain-containing protein 9	Tmed9	23.8875	23.92	24.0606	25.3257	24.785	24.2394	23.5367	24.1126	24.1275	23.9458	24.2514	24.2628	23.9513	24.1147	23.9218	25.3349	24.6772	23.433	24.2112	24.2736	23.9707	24.3229	24.3654	24.8047	24.3697	24.0395	24.2388	24.3247	2.16775e+07	1.72425e+07	1.97977e+07	2.10125e+07		1.25722	0.330235		0.230119	0.362037		0.942188	-0.0859133		0.776979	0.83376
315	P62821	Ras-related protein Rab-1A	Rab1A	20.3115	20.0845	20.5873	19.4257	20.523	21.3214	20.6747	20.9568	17.9547	20.3911	21.2221	19.0802	20.8421	20.4508	17.8808	20.3071	20.4019	20.1348	20.4187	21.0368	20.7165	20.7973	21.1356	22.2857	20.3756	20.0466	20.0029	21.0651	1.36036e+06	1.08301e+06	1.0507e+06	2.19391e+06		1.2561	0.328949		0.581148	0.684313		0.478917	-1.06215		0.0636427	0.134487
764	A6H644;Q8BG95	Protein phosphatase 1 regulatory subunit;Protein phosphatase 1 regulatory subunit 12B	Ppp1r12b	22.93	23.8247	23.4731	23.3848	23.3314	23.3105	22.542	23.2203	22.8265	23.264	23.0926	23.337	23.359	23.1743	23.502	23.6695	23.6487	22.4396	22.6101	23.5556	23.4381	23.3003	23.6527	23.606	23.3758	23.0471	23.2989	23.3605	1.08844e+07	8.66678e+06	1.03194e+07	1.07697e+07		1.25588	0.328696		0.0843858	0.179743		0.958192	-0.0616134		0.80727	0.855049
406	P47867	Secretogranin-3	Scg3	20.7489	22.1138	21.0475	21.6031	21.816	22.1291	20.2278	21.0375	19.5732	22.6093	22.5589	21.4831	22.0303	20.3296	21.126	20.2329	20.8822	20.7894	19.9272	20.9823	21.1724	20.7496	21.3764	20.8055	21.5764	21.2483	20.8984	20.8356	3.12714e+06	2.49099e+06	1.95453e+06	1.87127e+06		1.25538	0.328123		0.565284	0.67114		1.0445	0.0628099		0.855144	0.891277
604	F6UFG6;D3YYE1;D3Z7M9;O35381;Q64G17	Acidic leucine-rich nuclear phosphoprotein 32 family member A;Putative acidic leucine-rich nuclear phosphoprotein 32 family member C	Anp32a;Anp32c	22.0791	22.6409	23.7913	24.1033	23.3712	24.358	20.9877	23.895	20.8125	24.4633	24.0686	24.1855	21.6897	22.439	23.5075	18.9708	20.3586	21.9468	21.8329	23.402	23.8823	23.7503	23.44	20.8643	23.3907	23.0688	21.4854	22.862	1.09974e+07	8.79819e+06	2.93592e+06	7.62323e+06		1.24996	0.321878		0.687999	0.771		0.385128	-1.37659		0.125603	0.212592
831	Q9DD18	D-tyrosyl-tRNA(Tyr) deacylase 1	Dtd1	23.2897	23.995	23.5216	23.5392	23.5271	23.7439	22.7775	23.629	22.6919	23.2222	23.4383	23.9265	23.9231	23.8924	23.9066	24.3189	24.3769	23.0723	22.9078	23.5556	23.8089	23.7471	23.9867	23.8632	23.6027	23.2809	23.915	23.6449	1.27388e+07	1.01918e+07	1.58176e+07	1.31164e+07		1.24991	0.321825		0.174588	0.294639		1.20594	0.270158		0.300963	0.414306
1233	Q9WUK2	Eukaryotic translation initiation factor 4H	Eif4h	25.3001	26.362	25.9075	26.3544	26.0957	26.0618	25.2133	25.9035	25.0013	26.1302	25.9706	25.9525	24.9013	25.4609	26.0027	26.5491	26.4838	24.8543	25.0216	25.65	26.0125	26.297	25.9424	26.2028	26.0136	25.6952	25.7087	25.8544	6.77432e+07	5.43298e+07	5.48394e+07	6.06648e+07		1.24689	0.318333		0.229415	0.36177		0.903973	-0.145648		0.695559	0.771283
276	A0A0R4J119;Q7TMB8;A0A0U1RQ05;G3UZI5	Cytoplasmic FMR1-interacting protein 1	Cyfip1	20.1618	19.7671	20.0314	19.53	20.953	19.4499	19.3254	19.9118	18.8774	19.9607	20.0794	19.8366	19.7429	20.7861	21.63	21.6274	21.7848	20.0527	19.4756	22.5999	20.3481	20.697	21.1691	22.6534	19.9822	19.6652	20.9373	21.1572	1.03573e+06	831417	2.00797e+06	2.33857e+06		1.24574	0.316997		0.30656	0.44007		0.858632	-0.219889		0.734449	0.797423
1535	B2RXM2;J3QNY1		Gm6793;Gm9242	27.4094	28.0942	28.0455	28.2149	28.1312	28.1632	27.3416	27.7828	27.274	27.8895	27.9427	27.9303	27.2602	27.5657	28.0903	28.5675	28.675	27.5142	27.4195	27.7635	28.3346	28.2724	27.8872	28.4857	28.0097	27.6935	27.9455	28.0271	2.70252e+08	2.17056e+08	2.5848e+08	2.73532e+08		1.24508	0.316241		0.100042	0.200368		0.944972	-0.0816558		0.78567	0.840461
1173	A0A0N4SWI4;Q9CR98	Protein FAM136A	Fam136a	24.943	25.5257	25.3796	25.3226	25.4131	24.9832	24.7768	24.633	24.114	25.1119	25.5033	25.5453	24.686	25.4891	25.4246	26.0172	25.7218	25.056	24.8567	24.2757	24.5598	25.0426	24.6669	25.0985	25.2612	24.9474	25.3991	24.75	4.02141e+07	3.23531e+07	4.42484e+07	2.82164e+07		1.24298	0.313797		0.229739	0.36177		1.56818	0.649094		0.0186711	0.0608669
680	Q9JHI5	Isovaleryl-CoA dehydrogenase, mitochondrial	Ivd	22.5238	22.9546	23.2411	22.9283	23.0396	22.7754	22.9424	23.1328	18.3718	23.4702	24.0619	23.6042	20.1986	23.098	20.941	23.3905	23.1206	23.0329	23.2608	24.1034	23.138	23.9031	23.6486	23.5404	22.9105	22.5972	22.2969	23.599	7.88382e+06	6.34518e+06	5.15285e+06	1.27064e+07		1.24249	0.313232		0.724982	0.80449		0.405534	-1.30211		0.0475515	0.110846
1284	A0A286YDY4;A0A286YCY1			25.543	26.2269	25.8208	25.5308	25.4782	25.3309	25.0266	25.658	24.7451	25.3866	25.5815	25.6582	26.603	26.6747	26.0284	26.1911	26.6897	26.1541	25.5733	26.2784	25.9891	26.2951	26.8218	27.3342	25.6551	25.3427	26.3901	26.382	5.28389e+07	4.25509e+07	8.79478e+07	8.74518e+07		1.24178	0.312408		0.154466	0.269611		1.00567	0.00815964		0.977406	0.982972
1560	Q62048;D3Z375	Astrocytic phosphoprotein PEA-15	Pea15;Pea15a	27.6503	27.8696	27.615	27.6873	27.7943	27.9078	26.9617	27.6699	26.5928	27.654	27.7704	28.028	27.3973	27.5201	28.3284	27.5847	27.7789	27.2053	26.598	27.4269	27.7474	27.8858	27.3366	27.4639	27.754	27.4461	27.6358	27.4098	2.26357e+08	1.82854e+08	2.08546e+08	1.78305e+08		1.23791	0.307908		0.208438	0.336241		1.1696	0.226015		0.37358	0.490681
845	E9Q715;Q05CX5;Q7TNC4	Putative RNA-binding protein Luc7-like 2	Luc7l2	23.3414	24.4717	24.0298	24.6015	24.2138	24.1157	23.4456	24.0566	23.4876	23.6973	24.0503	24.2002	24.5524	23.8918	24.262	24.9918	24.8502	23.3144	23.4432	23.6903	23.7306	24.0623	23.8928	20.8091	24.129	23.823	24.3104	23.2714	1.8346e+07	1.48397e+07	2.08052e+07	1.01247e+07		1.23628	0.306008		0.200771	0.327563		2.0549	1.03907		0.0942078	0.174616
395	D3YUT6;Q91V77	Protein S100	S100a1	20.7205	20.9635	21.5272	19.1258	18.817	21.8013	21.0518	19.9916	20.0744	19.7201	20.4386	19.8606	18.3535	20.3302	19.8011	20.0783	20.9452	19.5667	19.3304	20.9144	21.7208	19.764	20.3718	21.1598	20.4925	20.1895	19.8458	20.5435	1.47527e+06	1.19578e+06	942296	1.52833e+06		1.23374	0.303034		0.590583	0.691631		0.616553	-0.697702		0.201614	0.306796
542	A2AL71;A2AL77;A2AL83;A2AL79;Q9CR06;Q6P8S1;A2AL74;A2AL78;A2AL76;A2AL75;Q3TU40;A2AL81;Q8CBM2;A2AL85;Q8BSY0	Aspartyl/asparaginyl beta-hydroxylase	Asph	21.6253	22.4231	22.6398	23.1624	22.4827	19.3462	18.7233	23.3377	22.297	20.4382	22.6465	22.4549	20.144	23.6855	22.3457	23.2328	23.0844	21.9942	22.4959	23.2333	20.1192	24.0004	23.7715	23.3296	21.9466	21.6496	22.4144	22.825	4.0418e+06	3.28983e+06	5.59006e+06	7.43031e+06		1.22857	0.296984		0.748123	0.820464		0.752333	-0.410557		0.6096	0.704813
877	B1AV14;Q78IK4	MICOS complex subunit Mic27	Apool	23.4798	23.7854	23.4543	23.9966	23.7507	23.7763	23.1594	23.5727	23.0346	23.417	23.538	23.747	20.4814	21.081	23.9252	24.8799	25.0223	23.6085	23.156	23.661	23.692	23.8348	23.5077	23.6488	23.7072	23.4115	23.1664	23.5834	1.36952e+07	1.11571e+07	9.41398e+06	1.25691e+07		1.22748	0.295703		0.0579648	0.139083		0.748975	-0.417011		0.611541	0.705593
1093	Q9CZ69	CKLF-like MARVEL transmembrane domain-containing protein 6	Cmtm6	24.5696	24.4091	24.0954	24.3382	23.7158	23.5198	23.4875	23.7992	23.3615	23.7346	24.1488	24.3488	20.4886	24.5774	24.6596	25.1049	24.5346	23.8875	24.3204	24.4462	24.3229	24.2742	24.2706	24.9079	24.108	23.8134	23.8755	24.4237	1.80809e+07	1.47416e+07	1.53896e+07	2.25044e+07		1.22653	0.294578		0.227236	0.359808		0.68385	-0.548247		0.453532	0.565024
1352	Q60692	Proteasome subunit beta type-6	Psmb6	25.8579	26.3246	26.1382	26.0864	26.3409	26.5459	25.6316	25.8432	25.098	26.3437	26.21	26.45	25.7618	26.1111	26.3792	27.3804	26.8528	25.6443	25.6646	26.1055	26.764	26.5823	26.4384	26.6897	26.2156	25.9294	26.3549	26.3741	7.79284e+07	6.39043e+07	8.58274e+07	8.69732e+07		1.21945	0.286236		0.242933	0.374986		0.986826	-0.019132		0.953644	0.964272
1333	Q8VCQ8;S4R1T7;E9Q0M9;E9QA16;D3Z6I7;E9QA15;E9Q9F3;F6RGN9;F6ZAW1;F6QLP8;F6T2Z7		Cald1	25.7761	26.8767	26.6538	26.6636	26.5537	26.4475	25.6766	26.4035	25.6925	26.2103	26.5832	26.6954	26.3844	26.8867	26.6538	27.4617	27.1696	25.6453	25.1277	26.6148	26.4416	26.4568	26.5688	27	26.4952	26.2103	26.7002	26.3683	9.45914e+07	7.76376e+07	1.09036e+08	8.66257e+07		1.21837	0.284954		0.257114	0.390558		1.25871	0.331942		0.390464	0.50781
1574	P14069	Protein S100-A6	S100a6	27.8736	28.2925	28.2846	28.682	28.0368	27.9772	27.1367	28.0527	27.4187	28.0909	28.3328	28.4073	27.7174	27.8274	28.0689	28.447	29.2273	27.6316	27.2754	27.4402	27.598	27.8076	27.5062	27.7608	28.1911	27.9065	28.1533	27.5647	3.06459e+08	2.51598e+08	2.98521e+08	1.98517e+08		1.21805	0.284576		0.265829	0.399209		1.50375	0.588569		0.0465532	0.108993
471	Q99JB8	Protein kinase C and casein kinase II substrate protein 3	Pacsin3	21.0797	23.857	26.1213	23.3374	23.6678	20.8732	23.6436	24.8651	23.6406	21.6356	23.8772	19.577	20.9257	23.8185	20.8399	23.9714	23.4359	20.8132	23.1063	22.0519	19.7046	21.8167	25.0818	21.5173	23.1561	22.8732	22.3008	22.2131	9.34702e+06	7.68276e+06	5.16654e+06	4.86193e+06		1.21662	0.282881		0.805777	0.863046		1.06265	0.0876684		0.930238	0.948456
1110	P62307	Small nuclear ribonucleoprotein F	Snrpf	24.6232	25.6211	25.2917	25.6395	25.6818	25.6248	24.6799	25.0043	24.5893	25.133	25.6728	25.7253	24.5817	25.0976	25.6847	26.0229	25.8108	24.5761	24.5685	25.0603	25.3851	25.7578	24.9986	25.4917	25.4137	25.1341	25.2956	25.2103	4.46975e+07	3.68232e+07	4.11853e+07	3.88207e+07		1.21384	0.279579		0.305434	0.439477		1.06091	0.0853017		0.789427	0.842383
939	Q9JIF9	Myotilin	Myot	23.7361	22.9273	22.903	23.3949	24.3814	22.9002	23.1801	24.0994	23.8144	23.2331	23.4551	20.8228	20.2295	21.6956	19.7261	19.9138	23.6003	19.4491	21.4629	23.5724	23.1491	24.4814	21.9207	23.6857	23.3738	23.1008	20.769	23.0454	1.08699e+07	8.99577e+06	1.78692e+06	8.65662e+06		1.20833	0.273014		0.621919	0.72047		0.206423	-2.27633		0.0175126	0.0584208
1509	D3Z1Z8;D3Z5N2;P54227	Stathmin	Stmn1	27.0666	28.3454	27.7075	27.9507	28.1084	28.0282	26.8847	27.6705	27.3661	27.5663	27.9913	28.1036	26.7971	27.1484	27.6832	28.1806	28.3235	26.7345	27.1202	27.5067	28.0555	28.1499	27.5502	27.927	27.8678	27.5971	27.4779	27.7183	2.44932e+08	2.03029e+08	1.86928e+08	2.20814e+08		1.20639	0.270693		0.315128	0.448171		0.846542	-0.240347		0.475303	0.586217
728	Q9EQ06	Estradiol 17-beta-dehydrogenase 11	Hsd17b11	22.7477	22.6985	22.5393	23.3564	23.1558	23.1449	22.874	23.3719	23.4438	21.8254	23.0396	21.4731	21.1844	23.358	22.9223	23.2313	23.4749	22.1459	23.0263	24.1421	23.0771	23.9492	24.1272	24.213	22.9404	22.6713	22.7195	23.7558	8.04929e+06	6.67943e+06	6.90622e+06	1.41648e+07		1.20509	0.269137		0.474404	0.594909		0.487564	-1.03634		0.0359513	0.0927391
314	D6RHR9;Q8C4C9;Q9QYI4	DnaJ homolog subfamily B member 12	Dnajb12	20.3082	20.3903	20.523	20.6588	20.3193	20.3595	19.2958	20.326	19.9174	20.2007	20.4172	20.7936	21.3415	20.1636	21.112	21.0031	20.6934	19.5733	19.9429	20.4397	20.4566	20.3331	20.9436	20.8015	20.4265	20.1584	20.6478	20.4862	1.40926e+06	1.1703e+06	1.64289e+06	1.46884e+06		1.20419	0.268059		0.242514	0.374986		1.11849	0.161558		0.611241	0.705593
1505	P19253;A0A1B0GSC2;A0A1B0GSQ6;A0A140T8K2;A0A1B0GS68;A0A1B0GQW6;A0A1B0GSL5;A0A1B0GRH1;A0A1B0GSF0;A0A1B0GSB2;A0A1B0GTA1;A0A1B0GSJ2;A0A1B0GT00	60S ribosomal protein L13a	Rpl13a	27.034	27.9256	28.3774	27.9197	27.7767	27.13	27.1969	27.3864	27.2507	27.9789	27.4625	27.2799	28.6201	28.4538	28.0204	28.3303	27.827	28.7518	27.5896	27.7112	27.0475	27.9491	27.8878	28.1231	27.6939	27.4259	28.3339	27.7181	2.17118e+08	1.80306e+08	3.38338e+08	2.20783e+08		1.20416	0.26803		0.292462	0.42608		1.53245	0.61584		0.0154217	0.054245
1354	P55821	Stathmin-2	Stmn2	25.8645	27.1356	26.5071	26.8048	26.7577	26.9641	25.7018	26.5724	26.1667	26.5614	26.4803	27.0103	25.8674	25.9806	26.6483	26.7574	27.0465	23.1341	25.4115	25.8949	26.5531	26.4383	25.9127	26.0439	26.6723	26.4155	25.9057	26.0424	1.06945e+08	8.95069e+07	6.28622e+07	6.91095e+07		1.19482	0.256793		0.341044	0.47251		0.909604	-0.13669		0.826885	0.870583
1613	A0A0N4SV66;Q8CGP4;C0HKE9;C0HKE8;C0HKE7;C0HKE6;C0HKE5;C0HKE4;C0HKE3;C0HKE2;C0HKE1;Q8CGP6;Q8R1M2;Q8CGP7;Q8CGP5;Q8BFU2;P27661;G3UWL7;Q64522	Histone H2A;Histone H2A type 1-H;Histone H2A.J;Histone H2A type 1-K;Histone H2A type 1-F;Histone H2A type 3;Histone H2AX	Hist1h2aa;Hist1h2ah;H2afj;Hist1h2ak;Hist1h2af;Hist3h2a;H2afx	28.6262	28.8226	29.1205	28.4026	29.3685	29.4503	28.0083	28.7538	28.4067	29.1438	29.1277	28.8104	27.8017	28.3012	29.1807	29.0534	29.0358	28.2786	28.0983	28.8751	28.7782	28.9341	28.6736	28.8815	28.9651	28.7085	28.6086	28.7068	5.24045e+08	4.38644e+08	4.09292e+08	4.38138e+08		1.19469	0.256639		0.323589	0.454559		0.934163	-0.0982542		0.714799	0.783679
735	Q9D2R6	Cytochrome c oxidase assembly factor 3 homolog, mitochondrial	Coa3	22.767	23.8424	23.4819	23.6517	23.6461	23.4078	23.0399	23.2436	23.1502	23.2399	23.4151	23.1859	22.5527	23.0988	23.6383	24.5128	23.9159	23.0039	20.0777	23.3236	24.2568	23.631	23.2388	24.0764	23.4662	23.2124	23.4537	23.1007	1.15883e+07	9.71927e+06	1.14888e+07	8.99525e+06		1.1923	0.253744		0.146172	0.260548		1.2772	0.352988		0.620095	0.712115
1015	Q9CR51	V-type proton ATPase subunit G 1	Atp6v1g1	24.117	25.6175	24.7624	25.0487	25.2143	21.5461	23.7411	24.2654	23.667	24.2614	24.5372	24.3324	24.8641	25.2495	19.7601	25.2947	25.4181	19.628	23.9227	23.9741	21.4679	24.7735	24.6575	25.2642	24.3843	24.1341	23.3691	24.01	2.18986e+07	1.84112e+07	1.08341e+07	1.68939e+07		1.18942	0.250258		0.694934	0.775761		0.641307	-0.640913		0.629442	0.719961
648	P60824	Cold-inducible RNA-binding protein	Cirbp	22.3258	23.433	23.2391	23.5945	23.7879	23.5531	22.2996	23.4018	22.1965	22.8704	23.6782	23.9921	22.3269	20.6014	23.9672	23.2839	23.9771	22.3123	22.2206	22.6695	22.5215	23.6564	22.256	23.1915	23.3222	23.0731	22.7448	22.7526	1.04879e+07	8.8247e+06	7.02853e+06	7.06673e+06		1.18847	0.249104		0.514832	0.632676		0.994595	-0.00781949		0.989385	0.991116
660	A2ATP5;A2ATP6;Q8C854	Myelin expression factor 2	Myef2	22.4148	23.435	23.507	23.6711	23.5346	23.418	22.5614	23.6718	22.5435	23.1547	23.2853	23.2897	20.0583	21.3506	23.7772	24.0695	24.1649	23.1422	22.6499	20.8503	23.5142	23.1721	22.047	24.0392	23.3301	23.0844	22.7604	22.7121	1.05452e+07	8.8941e+06	7.10518e+06	6.87109e+06		1.18564	0.245669		0.368853	0.499756		1.03407	0.0483313		0.95473	0.964272
284	Q9QXY6	EH domain-containing protein 3	Ehd3	20.188	23.7591	21.9839	21.5612	23.4598	23.3332	19.9979	22.5162	22.3389	23.717	21.9611	22.2806	18.8087	23.8218	23.5616	23.8029	21.9097	20.8493	21.983	23.5581	23.1489	23.1876	23.0049	24.7087	22.3809	22.1353	22.1257	23.2652	5.4615e+06	4.60662e+06	4.57607e+06	1.00815e+07		1.18558	0.245589		0.750374	0.820808		0.453906	-1.13953		0.234434	0.34365
1097	O35295	Transcriptional activator protein Pur-beta	Purb	24.5718	25.8889	25.4683	25.9524	25.8028	25.8067	24.8251	25.7304	24.5811	25.5643	25.5177	25.8075	24.9793	25.9305	25.9703	26.4229	26.3266	25.0228	24.9122	25.7748	25.6395	25.7445	25.9466	26.1984	25.5818	25.3377	25.7754	25.7027	5.02218e+07	4.24032e+07	5.74347e+07	5.46099e+07		1.18439	0.244142		0.431199	0.556574		1.05173	0.0727612		0.820479	0.866186
1138	P61028	Ras-related protein Rab-8B	Rab8b	24.7919	24.8815	24.538	25.2499	25.1794	25.3835	24.6775	24.9721	24.0578	24.5635	25.1285	25.1653	25.009	25.321	25.0338	25.8233	25.7115	24.2298	24.2824	25.3674	25.5091	25.5344	25.9391	25.7522	25.004	24.7608	25.1881	25.3974	3.36486e+07	2.84273e+07	3.82271e+07	4.41968e+07		1.18367	0.243269		0.285767	0.418897		0.86493	-0.209344		0.545869	0.648102
717	A0A0G2JEA9;A0A0G2JFX7;Q9CWZ3;A0A0N4SUH6	RNA-binding protein 8A	Rbm8a	22.7035	24.1995	23.4668	23.3881	23.9945	23.1801	22.9524	23.6069	22.6081	23.4268	23.3484	23.5349	23.0087	21.9114	23.6717	24.7588	23.9579	19.7734	22.8535	23.5585	22.0035	23.5215	20.9802	21.9469	23.4887	23.2463	22.847	22.4773	1.17711e+07	9.94993e+06	7.54447e+06	5.83914e+06		1.18303	0.242487		0.395026	0.52325		1.29205	0.369664		0.668493	0.750119
1686	P10922	Histone H1.0;Histone H1.0, N-terminally processed	H1f0	30.8423	30.999	31.114	31.238	31.2027	31.2691	30.8317	31.3652	30.5922	31.1322	30.6096	30.6979	30.3933	30.4462	31.1498	31.4044	31.0781	31.0113	30.5985	31.3672	30.8958	31.3598	31.1934	31.1471	31.1109	30.8715	30.9138	31.0936	2.31899e+09	1.96442e+09	2.023e+09	2.2915e+09		1.18049	0.239392		0.127986	0.240307		0.882827	-0.179798		0.401863	0.515994
629	O35857	Mitochondrial import inner membrane translocase subunit TIM44	Timm44	22.211	22.9239	22.6646	22.5142	22.8808	22.5606	22.279	23.1662	22.3855	21.1107	22.6126	22.7747	22.5544	22.9674	22.6915	22.7842	22.8536	22.6406	22.107	22.7285	22.7514	22.8654	22.839	23.034	22.6259	22.3881	22.7486	22.7209	6.4724e+06	5.48908e+06	7.04707e+06	6.91303e+06		1.17914	0.237737		0.453942	0.580263		1.01939	0.0277046		0.851454	0.888233
607	Q60749	KH domain-containing, RNA-binding, signal transduction-associated protein 1	Khdrbs1	22.0881	23.8115	23.628	23.9581	23.3851	22.7946	23.3915	19.8033	22.8749	24.2641	24.2521	23.6552	22.4131	22.7379	22.3342	23.7394	23.9736	22.2909	20.4422	24.4844	24.1262	23.683	24.6389	24.5248	23.2776	23.0402	22.9149	23.6499	1.01682e+07	8.62551e+06	7.90793e+06	1.31625e+07		1.17885	0.237382		0.75552	0.823071		0.600791	-0.735066		0.334527	0.449349
788	P28481	Collagen alpha-1(II) chain;Collagen alpha-1(II) chain;Chondrocalcin	Col2a1	23.0371	24.4497	24.913	23.3104	24.5244	25.3498	23.7633	22.4977	24.3437	24.0109	24.3639	25.1868	28.2175	27.4315	24.7138	24.3491	22.2846	24.9872	24.7989	26.7294	25.345	25.3508	26.7287	27.5629	24.2641	24.0277	25.3306	26.0859	2.01472e+07	1.71026e+07	4.21964e+07	7.12283e+07		1.17802	0.236363		0.658609	0.747846		0.592411	-0.75533		0.461914	0.572973
520	Q9D0S9	Histidine triad nucleotide-binding protein 2, mitochondrial	Hint2	21.4434	22.2977	23.1343	23.0397	23.2336	22.5577	22.2394	22.7978	23.2826	20.2363	22.2878	23.4538	20.5947	21.7114	21.0728	23.1465	23.3167	21.7986	23.0028	23.2532	23.2717	22.938	23.42	23.7837	22.6177	22.3829	21.9401	23.2782	6.43596e+06	5.46939e+06	4.02374e+06	1.01728e+07		1.17672	0.234776		0.678523	0.764227		0.395537	-1.33811		0.0162408	0.0561404
1711	P08551	Neurofilament light polypeptide	Nefl	33.4833	34.363	33.7974	33.5257	33.694	34.0096	33.2401	33.6786	33.4084	33.8035	33.6445	33.6952	33.1383	32.8751	33.9303	34.1651	34.6865	32.9206	33.6215	34.0083	34.1171	34.275	34.1593	34.284	33.8121	33.5784	33.6193	34.0775	1.50823e+10	1.28263e+10	1.31955e+10	1.81283e+10		1.17589	0.233758		0.174947	0.294666		0.727895	-0.458197		0.185125	0.289131
1351	P29595	NEDD8	Nedd8	25.8536	26.7042	26.4249	25.7632	26.5146	26.5001	25.7036	26.224	25.4202	26.1496	26.3652	26.5008	26.4797	26.9347	26.891	26.9527	27.2615	26.1388	25.7665	26.3255	26.6112	26.5841	26.4484	26.3389	26.2934	26.0605	26.7764	26.3458	8.2246e+07	6.99854e+07	1.14948e+08	8.5283e+07		1.17519	0.232892		0.338608	0.470274		1.34785	0.430656		0.0630525	0.134231
1624	Q64523;Q6GSS7	Histone H2A type 2-C;Histone H2A type 2-A	Hist2h2ac;Hist2h2aa1	28.8249	29.5149	29.198	29.2993	29.4931	29.8591	28.5147	29.1056	28.7758	29.7916	29.5565	29.0513	28.7433	28.7436	29.6086	29.0809	29.8466	28.6445	28.6826	29.3099	29.5525	29.6421	29.3892	29.5509	29.3649	29.1326	29.1113	29.3545	6.91379e+08	5.88539e+08	5.7991e+08	6.86422e+08		1.17474	0.23234		0.357069	0.488412		0.84483	-0.243266		0.355615	0.472138
1407	Q9Z204	Heterogeneous nuclear ribonucleoproteins C1/C2	Hnrnpc	26.1478	27.2716	26.9788	26.3319	27.108	27.2591	25.9865	26.7758	26.3172	26.7479	26.9048	26.9749	26.2116	26.2112	27.4785	27.5088	27.659	25.1875	25.9354	26.6067	26.8375	26.8953	26.6169	27.1469	26.8495	26.6179	26.7094	26.6731	1.20923e+08	1.02985e+08	1.09733e+08	1.07005e+08		1.17418	0.231649		0.382635	0.511968		1.0255	0.0363245		0.935774	0.953535
1369	D3YTQ9		Rps15	25.9295	27.009	26.6879	26.9529	26.9699	27.0578	25.4113	26.8173	26.3298	26.6465	27.0427	26.9811	26.6099	26.5133	27.0668	27.7093	27.5891	26.2146	26.1834	26.5442	26.7278	27.0116	26.7665	27.0396	26.7679	26.5381	26.9505	26.7122	1.14269e+08	9.74471e+07	1.2969e+08	1.09942e+08		1.17262	0.229739		0.46783	0.59098		1.17962	0.238321		0.41477	0.527833
1447	Q9D1R9	60S ribosomal protein L34	Rpl34	26.4076	27.7945	27.0132	27.3965	27.1967	27.3166	27.0129	26.9863	27.3383	26.9698	26.5357	26.9099	19.9527	25.4706	26.5393	25.9692	26.9189	26.7269	27.2083	26.8258	26.5582	26.8823	27.3304	27.2549	27.1875	26.9588	25.2629	27.01	1.52844e+08	1.30441e+08	4.02628e+07	1.35149e+08		1.17175	0.228662		0.314186	0.447201		0.297915	-1.74703		0.140405	0.231272
1215	B7ZNL2;Q78ZA7;A0A140LJB5;A0A140LJ37	Nucleosome assembly protein 1-like 4	Nap1l4	25.203	25.7741	25.4335	25.6955	25.7028	25.9024	25.0922	25.6161	25.5739	24.6266	25.7938	25.6894	24.9109	25.6103	25.7083	25.8874	26.0687	24.8688	25.5699	25.6316	25.9814	26.0255	26.0083	26.6188	25.6185	25.3986	25.5091	25.9726	5.15165e+07	4.42336e+07	4.77528e+07	6.58456e+07		1.16465	0.219893		0.321502	0.452738		0.725225	-0.4635		0.100925	0.182514
1048	Q3U741;Q501J6	Probable ATP-dependent RNA helicase DDX17	Ddx17	24.3382	25.3167	24.947	25.0249	24.837	24.95	24.6604	24.9603	23.882	24.7366	24.7562	25.1032	18.8333	25.4117	24.9314	25.3572	25.5653	24.5711	24.3975	24.6026	24.4231	25.1067	25.0681	24.9798	24.9023	24.6831	24.1117	24.763	3.13575e+07	2.69375e+07	1.81272e+07	2.8471e+07		1.16408	0.219194		0.336995	0.469512		0.636689	-0.651338		0.55788	0.657438
1202	A0A1W2P6X3;Q9JL26;A2AB60	Formin-like protein 1	Fmnl1	25.1476	25.3053	25.403	25.5474	25.2217	25.677	24.5031	25.2324	24.3874	25.5191	25.7319	25.6309	20.6858	25.339	24.8304	20.2922	25.4138	24.7614	24.442	25.0379	25.1874	25.1379	25.2234	25.4174	25.3837	25.1675	23.5538	25.0743	4.37773e+07	3.76843e+07	1.23137e+07	3.53284e+07		1.16169	0.216219		0.411841	0.538213		0.34855	-1.52056		0.154003	0.249837
458	A0A0R4J2B2;Q6WVG3	BTB/POZ domain-containing protein KCTD12	Kctd12	21.0282	23.4663	22.4545	21.926	22.2489	22.0711	21.655	22.0335	22.0303	21.9706	21.991	22.2236	23.0901	22.8332	22.4267	23.7986	22.4259	22.1163	23.4536	22.5348	23.2966	22.517	22.7651	23.3873	22.1991	21.984	22.7818	22.9924	4.81514e+06	4.14801e+06	7.21121e+06	8.34463e+06		1.16083	0.215159		0.531486	0.647136		0.864173	-0.210608		0.50443	0.611581
1271	Q6R0H7;Z4YKV1;P63094	Guanine nucleotide-binding protein G(s) subunit alpha isoforms XLas;Guanine nucleotide-binding protein G(s) subunit alpha isoforms short	Gnas	25.462	25.6866	25.2393	25.7848	25.296	25.173	24.7603	25.2407	25.1467	25.2919	25.3941	25.5353	25.1514	25.9602	25.6795	25.9967	26.3446	24.7357	25.1843	25.6982	25.749	26.2868	26.3495	26.5667	25.4403	25.2282	25.6447	25.9724	4.5529e+07	3.93044e+07	5.24589e+07	6.58374e+07		1.15837	0.212093		0.184488	0.305937		0.796795	-0.32772		0.33383	0.448764
1335	Q5EBG6	Heat shock protein beta-6	Hspb6	25.7853	24.1007	24.844	25.4063	26.0532	24.1856	24.1973	25.6557	23.8667	25.1459	25.0872	25.1583	24.2371	24.6337	23.461	24.957	24.9419	24.0533	22.8856	24.8253	24.2351	24.8937	23.8636	24.0862	25.0625	24.8518	24.3807	24.1316	3.50404e+07	3.02796e+07	2.1843e+07	1.83794e+07		1.15723	0.210674		0.637669	0.732297		1.18845	0.249081		0.529357	0.633311
1543	P47963	60S ribosomal protein L13	Rpl13	27.4398	28.5027	28.6285	28.2675	28.6573	28.6094	27.9109	28.3855	27.9176	28.2645	28.2448	28.1205	28.0344	28.284	28.7892	28.9637	28.7446	27.7838	27.9356	28.3885	28.2257	28.6181	28.5106	28.7839	28.3509	28.1406	28.4333	28.4104	3.42342e+08	2.9592e+08	3.62471e+08	3.56771e+08		1.15687	0.21023		0.334012	0.467671		1.01598	0.0228707		0.922114	0.942411
857	O54734	Dolichyl-diphosphooligosaccharide--protein glycosyltransferase 48 kDa subunit	Ddost	23.3745	24.7905	24.3604	24.6731	24.5301	24.3308	23.594	24.1502	23.583	24.5818	24.5532	24.3455	23.8484	24.4569	24.3441	24.9357	25.1782	23.8333	23.7617	24.3913	24.7704	24.4875	24.8532	25.0732	24.3432	24.1346	24.4328	24.5562	2.12835e+07	1.8418e+07	2.26462e+07	2.46695e+07		1.15558	0.208617		0.468468	0.59135		0.917982	-0.123462		0.682795	0.760728
1515	A0A0J9YTY0;A0A0J9YUL3;Q8C1B7;A0A0J9YVA6;A0A0J9YUV6	Septin-11	2011-09-01	27.1234	27.6865	27.2738	27.3518	27.4893	27.6223	26.7584	27.3493	26.6854	27.3076	27.6607	27.5785	27.4981	27.3289	27.2084	27.6516	27.8959	26.7688	27.0491	27.3237	27.5498	27.83	27.5735	27.9258	27.4245	27.2233	27.3919	27.542	1.80136e+08	1.56688e+08	1.76114e+08	1.95418e+08		1.14965	0.201194		0.313192	0.446897		0.901216	-0.150055		0.484323	0.594758
1521	P63040;D3YZ72	Complexin-1	Cplx1	27.1914	27.8572	27.7133	28.3523	27.7634	27.8137	27.1031	27.9607	26.7613	27.6269	27.8638	28.1703	27.1333	27.3859	28.0313	28.3043	28.4218	27.4328	26.9495	27.785	28.0084	27.9757	27.8535	28.3023	27.7819	27.581	27.7849	27.8124	2.3077e+08	2.00776e+08	2.31255e+08	2.35708e+08		1.14939	0.200864		0.471316	0.592335		0.981109	-0.0275145		0.925891	0.944585
1016	P41105	60S ribosomal protein L28	Rpl28	24.1171	24.5435	25.0726	25.1107	24.63	24.867	24.4862	24.8998	23.889	24.6751	24.2974	24.9012	24.7691	24.6531	25.3813	25.2313	25.9338	23.9351	24.8706	24.687	24.5198	24.7629	25.8845	26.0884	24.7235	24.5248	24.9839	25.1355	2.7702e+07	2.41378e+07	3.31829e+07	3.68592e+07		1.14766	0.198697		0.389489	0.517912		0.900261	-0.151585		0.707833	0.779524
1563	F6QL70;W4VSN7;Q5M8M8;P47915;A0A1L1STJ3;A0A1L1SS27;F6YH22	60S ribosomal protein L29	Gm17669;Gm3550;Rpl29	27.7425	28.517	28.7775	28.4682	28.5974	28.9423	28.8187	28.5631	28.1475	28.2562	28.0085	28.0704	27.934	28.2663	28.5811	28.5763	28.5023	28.0428	28.9077	28.2564	27.9634	28.5994	28.7773	28.72	28.5075	28.3108	28.3171	28.5374	3.81604e+08	3.32956e+08	3.34429e+08	3.89584e+08		1.14611	0.196747		0.376781	0.506167		0.858425	-0.220236		0.263364	0.373009
1018	P56812;D3Z7Q5	Programmed cell death protein 5	Pdcd5	24.1296	25.3365	24.6443	24.6624	24.4865	24.6327	24.4914	24.3602	24.1873	24.6506	24.715	24.3121	24.1528	24.4162	24.7384	25.7356	25.8203	24.5075	23.9238	24.6407	23.8828	25.2197	24.6692	24.6631	24.6487	24.4527	24.8951	24.4999	2.63018e+07	2.29621e+07	3.12021e+07	2.37247e+07		1.14545	0.19591		0.303248	0.437064		1.31518	0.395256		0.294155	0.407219
467	A0A1L1SSQ5;A0A1L1SQ76;A0A1L1SRD0;A0A1L1SQV7;A0A1L1SVK0;Q61206	Platelet-activating factor acetylhydrolase IB subunit beta	Pafah1b2	21.0607	23.8791	23.4424	20.5643	23.2051	23.6432	19.7398	23.4025	20.1919	23.7521	23.5889	23.9663	23.3979	23.4416	23.4098	23.9704	23.8082	18.8739	23.4765	23.3351	23.9249	24.0388	24.0749	23.9429	22.6325	22.4402	22.817	23.7989	6.50204e+06	5.6909e+06	7.38916e+06	1.45938e+07		1.14253	0.192235		0.848772	0.896659		0.50632	-0.981879		0.25042	0.361835
610	Q9D0J4	ADP-ribosylation factor-like protein 2	Arl2	22.1171	22.9653	22.359	21.8817	22.7269	22.4313	21.9059	22.6811	22.5254	22.2735	23.3086	20.6384	19.3546	22.2215	22.1779	23.0137	23.1155	22.2766	22.7734	23.1474	22.784	23.1171	23.7429	24.1029	22.4136	22.2221	22.0266	23.278	5.58665e+06	4.89252e+06	4.27249e+06	1.0171e+07		1.14188	0.191406		0.64496	0.737503		0.420064	-1.25132		0.0642368	0.135078
1435	P60879	Synaptosomal-associated protein 25	Snap25	26.3192	26.1075	25.8574	25.5591	25.8696	25.8475	25.2988	25.9709	25.0142	25.8016	26.0364	26.3051	25.5273	26.1202	26.4837	25.8158	26.1227	25.4509	25.2181	25.3734	24.7693	26.174	26.1336	26.568	25.9267	25.7378	25.9201	25.7061	6.37849e+07	5.59573e+07	6.34931e+07	5.47393e+07		1.13989	0.188889		0.421267	0.547042		1.15992	0.214025		0.524186	0.628
1531	Q06185	ATP synthase subunit e, mitochondrial	Atp5i	27.2913	28.1859	28.2451	27.6364	27.6808	27.7666	27.3258	27.7049	27.2959	28.2255	27.5458	27.5813	27.3674	28.0273	28.3592	28.5445	28.539	27.413	27.1078	27.7441	28.416	27.7877	28.168	28.3549	27.801	27.6132	28.0417	27.9297	2.33855e+08	2.05306e+08	2.76316e+08	2.55676e+08		1.13906	0.187838		0.373579	0.50314		1.08073	0.112006		0.714428	0.783679
650	Q6NZL0;A0A1L1SUV1	Protein SOGA3	Soga3	22.3316	22.8103	23.3742	23.033	23.4371	22.855	22.6963	23.1038	22.4509	22.8437	22.7323	22.9007	20.8186	23.3332	22.768	23.0625	23.0972	22.6654	22.9311	23.1376	23.1857	23.5037	22.5417	23.843	22.9735	22.788	22.6242	23.1905	8.23619e+06	7.24204e+06	6.46474e+06	9.57252e+06		1.13728	0.185581		0.349485	0.481873		0.675344	-0.566305		0.204271	0.309231
1318	Q61335	B-cell receptor-associated protein 31	Bcap31	25.7171	26.4517	26.3951	26.6007	26.3702	26.3339	25.5805	26.4232	25.5202	25.8792	26.6133	26.7428	26.2802	26.5172	26.5912	26.9546	26.6887	25.9469	25.6916	26.6701	26.3012	26.5663	26.5825	26.9607	26.3114	26.1265	26.4965	26.4621	8.32786e+07	7.32607e+07	9.4675e+07	9.24429e+07		1.13674	0.184908		0.479278	0.597966		1.02415	0.0344206		0.882335	0.912613
1315	P97379;A0A0J9YUY8;A0A0J9YTQ8	Ras GTPase-activating protein-binding protein 2	G3bp2	25.7071	27.1064	27.0066	27.9115	27.4365	27.2262	26.2008	27.0571	26.2208	27.0255	27.3832	27.4023	26.2668	26.9068	27.2272	27.7997	27.8128	26.1004	25.928	26.8888	26.8845	26.8477	27.1156	27.3954	27.0657	26.8816	27.0189	26.8433	1.40472e+08	1.23643e+08	1.35991e+08	1.20405e+08		1.13611	0.184105		0.633478	0.729923		1.12944	0.175613		0.637801	0.728068
1527	Q6IRU2	Tropomyosin alpha-4 chain	Tpm4	27.2267	28.0278	27.6153	28.0058	27.6731	27.5802	27.0333	27.6192	27.1243	27.4884	27.8654	27.9214	27.4048	27.5036	27.7788	28.1834	28.2402	26.9749	26.9523	27.6081	27.6853	27.8931	27.8327	27.9247	27.6882	27.5086	27.6809	27.6494	2.16256e+08	1.90953e+08	2.15176e+08	2.1052e+08		1.13251	0.179519		0.376827	0.506167		1.02212	0.0315622		0.901084	0.925321
727	G3UXW2;Q8HWB2;Q3TH01;P14428;P01899;P01900;P03991;P04223;P01901	H-2 class I histocompatibility antigen, K-Q alpha chain;H-2 class I histocompatibility antigen, D-B alpha chain;H-2 class I histocompatibility antigen, D-D alpha chain;H-2 class I histocompatibility antigen, K-W28 alpha chain;H-2 class I histocompatibility antigen, K-K alpha chain;H-2 class I histocompatibility antigen, K-B alpha chain	H2-K1;H2-Q4;H2-D1	22.7429	23.6912	23.4613	22.6	23.2121	23.3199	22.8797	23.0968	22.4745	22.7654	23.2076	23.5457	23.4727	20.4015	23.3778	23.5205	24.2493	19.5707	22.6008	23.2646	23.4492	23.2106	23.3628	22.6607	23.1712	22.995	22.4321	23.0914	9.44563e+06	8.35931e+06	5.65888e+06	8.93751e+06		1.12995	0.176263		0.460711	0.584997		0.63316	-0.659357		0.431904	0.542803
154	Q9EP69;A0A1L1SR59	Phosphatidylinositide phosphatase SAC1	Sacm1l	19.7522	21.9718	20.8026	19.8836	20.6437	21.5874	20.3443	21.126	19.3361	19.7555	21.5018	21.5231	22.3993	21.6444	21.2697	19.3311	20.4503	20.3784	20.3119	21.1302	21.7778	21.51	25.0456	25.1674	20.7736	20.5978	20.9122	22.4905	1.79253e+06	1.58693e+06	1.97334e+06	5.89265e+06		1.12955	0.175754		0.744718	0.81857		0.334882	-1.57828		0.131111	0.218901
564	F6ZFT1;F8WJ64;Q9CR21	Acyl carrier protein;Acyl carrier protein, mitochondrial	Ndufab1	21.7823	22.4859	22.1135	22.6417	22.0488	22.3332	21.5392	22.1085	21.7452	22.6212	22.0324	22.3062	20.8021	22.3368	22.5246	20.5634	22.3807	21.8298	21.6499	21.7589	21.8454	22.3324	21.6528	22.1427	22.2342	22.0588	21.7396	21.897	4.93372e+06	4.36871e+06	3.50156e+06	3.90538e+06		1.12933	0.175467		0.408571	0.537051		0.896601	-0.157462		0.677208	0.755974
133	O88653	Ragulator complex protein LAMTOR3	Lamtor3	19.6505	22.168	21.7339	22.072	21.813	21.8591	19.6012	21.8767	22.0421	20.4231	22.0547	22.2637	21.7631	20.7738	21.7646	22.713	20.3323	22.9234	21.9941	22.5259	20.5032	21.9451	22.1184	22.5861	21.5494	21.3769	21.7117	21.9455	3.06917e+06	2.72327e+06	3.43459e+06	4.03871e+06		1.12702	0.172508		0.776164	0.839704		0.850418	-0.233756		0.662756	0.747123
591	Q9DBX1	Regulator of cell cycle RGCC	Rgcc	21.9998	20.5588	22.2378	22.3551	22.396	22.6649	21.7893	22.2104	19.9115	22.2792	22.5801	22.414	22.2971	22.2353	22.5032	20.8018	21.5761	21.4387	21.0461	21.9017	22.2608	22.3162	22.362	22.1791	22.0354	21.8641	21.8087	22.011	4.2985e+06	3.81726e+06	3.67348e+06	4.22641e+06		1.12607	0.171295		0.743496	0.817751		0.869172	-0.202286		0.558871	0.658082
266	B1AV75;Q3UJP5	Protein C8orf37 homolog	2610301B20Rik	20.1274	20.9363	19.6502	20.3239	21.1604	19.4968	20.4087	20.2023	19.1354	20.2463	20.1117	20.5675	19.9734	20.6956	20.1674	20.2927	21.7007	20.5815	19.7482	20.4113	20.6358	20.4748	21.3284	21.7388	20.2825	20.112	20.5685	20.7229	1.27537e+06	1.13321e+06	1.55507e+06	1.73064e+06		1.12544	0.170492		0.629272	0.72605		0.898553	-0.154325		0.695596	0.771283
1705	P19246	Neurofilament heavy polypeptide	Nefh	32.111	32.9999	32.391	32.3997	32.4106	32.4951	31.7811	32.489	32.0305	32.3738	32.4304	32.6817	32.2279	32.0171	32.7551	33.0552	33.3422	31.8555	31.9885	32.3948	32.5343	32.7594	32.4069	32.7346	32.4679	32.2977	32.5422	32.4698	5.94021e+09	5.27941e+09	6.25414e+09	5.94799e+09		1.12516	0.170136		0.366554	0.497818		1.05147	0.0724109		0.794322	0.844459
623	A0A087WQH8		Slc35a4	22.1816	22.6075	22.4083	22.7284	22.8291	22.4711	21.4595	22.9457	21.343	22.2529	23.1518	23.0614	21.6971	21.2113	22.6745	23.5359	23.6251	21.6553	21.3207	22.4032	22.3752	22.305	22.3525	22.4068	22.5377	22.3691	22.3999	22.1939	6.08854e+06	5.41697e+06	5.53394e+06	4.79768e+06		1.12398	0.168612		0.636581	0.731846		1.15346	0.205971		0.661432	0.747101
1550	S4R2K9;A0A1W2P812;S4R1S2;G5E8K2;G5E8K3;S4R2S8;G5E8K5;S4R229;W4VSQ0;Q3UVY0;S4R278;S4R208;G3X971;S4R1X7;S4R2C1;S4R187;S4R2F5;S4R2J6;S4R165;S4R236	Ankyrin-3	Ank3	27.5226	27.5274	27.401	27.6562	27.4537	27.2032	27.3061	27.484	27.7998	27.4112	26.2626	27.4998	27.7864	27.5781	26.3146	20.6571	25.5471	27.3546	27.5593	27.5744	27.5068	27.5658	27.6321	28.3325	27.4607	27.2939	25.873	27.6952	1.84712e+08	1.64547e+08	6.14532e+07	2.17309e+08		1.12254	0.16677		0.476972	0.595954		0.282792	-1.82219		0.130788	0.218573
948	O08583;G3X9I4;Q9JJW6	THO complex subunit 4;Aly/REF export factor 2	Alyref;Alyref2	23.7639	25.0502	24.2865	24.1676	24.4732	25.4059	20.2706	24.8291	24.8184	25.7207	25.535	24.9936	25.3161	24.141	24.8898	24.2974	24.2492	20.857	23.4359	24.7177	24.4623	24.7799	24.4926	24.6534	24.5245	24.3613	23.9584	24.4236	2.41337e+07	2.15511e+07	1.63005e+07	2.25034e+07		1.11984	0.163291		0.854553	0.900688		0.724359	-0.465224		0.508506	0.615221
1490	E9QAZ2;Q9CZM2;B8JKK2	Ribosomal protein L15;60S ribosomal protein L15	Gm10020;Rpl15	26.812	26.9901	27.5609	27.3941	27.3806	27.6164	27.0596	27.2184	26.3486	28.0149	26.9486	27.203	28.1073	27.8492	27.0111	26.7724	26.5876	27.9142	27.472	27.4213	27.0032	27.6605	28.4403	28.4857	27.2923	27.1322	27.3736	27.7472	1.64367e+08	1.47096e+08	1.73893e+08	2.25287e+08		1.11742	0.160171		0.545131	0.654453		0.771871	-0.373569		0.326675	0.440871
1428	P46660	Alpha-internexin	Ina	26.2934	27.1093	26.3624	26.151	26.1682	26.4768	25.8555	26.6782	25.7632	26.3947	26.452	26.4582	26.2701	26.1071	26.7455	27.0039	27.3889	25.4778	26.0146	26.7691	26.8118	27.1952	26.8158	27.0292	26.4268	26.267	26.4989	26.7726	9.02134e+07	8.07498e+07	9.48314e+07	1.14645e+08		1.1172	0.159883		0.462286	0.585699		0.827172	-0.27374		0.420032	0.532557
1334	Q9CZ44;A2AT02	NSFL1 cofactor p47	Nsfl1c	25.7788	26.8727	26.4387	26.7675	26.4798	26.243	25.8715	26.4226	25.7681	26.4598	26.6256	26.5031	26.2721	26.9659	26.496	26.8708	26.8605	25.8011	25.9936	26.6867	26.651	26.672	26.9373	27.2751	26.4301	26.2751	26.5444	26.7026	9.04163e+07	8.12091e+07	9.78726e+07	1.09217e+08		1.11338	0.154942		0.492951	0.612357		0.896133	-0.158216		0.543892	0.646648
1144	P70441	Na(+)/H(+) exchange regulatory cofactor NHE-RF1	Slc9a3r1	24.8117	25.7137	25.3932	25.8364	25.4227	25.3428	24.6642	25.5506	24.781	25.3295	25.6749	25.5929	25.2508	25.6484	25.4653	25.9837	26.3402	24.7915	24.1473	25.3909	25.5723	25.7498	25.6053	25.8378	25.4201	25.2655	25.58	25.3839	4.48959e+07	4.03345e+07	5.0158e+07	4.37837e+07		1.11309	0.154569		0.517541	0.633666		1.14559	0.196085		0.575485	0.673489
686	Q9CQE5	Regulator of G-protein signaling 10	Rgs10	22.5406	24.0614	23.8903	23.9377	24.2711	23.4202	23.0939	23.4464	23.2862	24.2999	23.5295	23.5432	23.0406	22.8262	24.0859	24.536	23.4789	23.4978	23.3317	22.9845	24.5921	22.2229	23.5011	22.8346	23.6869	23.5332	23.5776	23.2445	1.35041e+07	1.21393e+07	1.25185e+07	9.9377e+06		1.11243	0.153712		0.62701	0.724902		1.2597	0.333082		0.44291	0.553799
1398	A0A0G2JDL9;Q99JI6;P62835;A0A0G2JE52;A0A1W2P777;A0A0G2JED9;P35276	Ras-related protein Rap-1b;Ras-related protein Rap-1A	Rap1b;Rap1a	26.1184	26.8975	26.527	26.9362	26.6506	26.5666	25.7196	26.3313	25.933	27.0993	26.9973	26.718	25.9384	25.9313	26.3796	26.4762	27.1036	25.7431	26.1908	27.036	26.8246	26.9953	26.8865	26.9602	26.6161	26.4664	26.262	26.8156	1.02856e+08	9.2723e+07	8.04745e+07	1.18111e+08		1.10928	0.149625		0.579444	0.683575		0.681347	-0.553539		0.0448014	0.106898
693	A2AUM6;P16254	Signal recognition particle 14 kDa protein;Signal recognition particle 14 kDa protein, N-terminally processed	Srp14	22.596	23.6085	23.6713	23.3573	23.5861	23.8788	20.3427	23.8079	23.297	24.1934	24.0266	24.1462	19.4512	20.6704	22.434	23.7439	23.4021	22.2563	23.2279	24.1244	23.6177	23.4329	24.166	24.1527	23.4497	23.3023	21.993	23.7869	1.14565e+07	1.03442e+07	4.17391e+06	1.44736e+07		1.10754	0.147353		0.820913	0.874893		0.28838	-1.79396		0.0269091	0.0766663
1013	I7HIF3;P14231	Sodium/potassium-transporting ATPase subunit beta-2	Atp1b2	24.0951	24.5054	24.2601	25.5494	24.5921	23.7923	24.185	24.3193	23.4279	24.2214	24.6718	25.0903	24.0858	24.1544	24.7825	25.1668	25.0956	23.778	24.3756	24.3367	24.056	24.4605	24.8833	24.5426	24.4657	24.3193	24.5105	24.4425	2.31699e+07	2.09334e+07	2.38998e+07	2.27991e+07		1.10684	0.146448		0.671251	0.757693		1.04828	0.068023		0.800475	0.849424
573	A0A1W2P7I5;A0A1W2P6P1;Q8BJU0	Small glutamine-rich tetratricopeptide repeat-containing protein alpha	Sgta	21.8596	22.6836	22.0034	22.915	22.4937	22.4493	21.9763	22.3908	21.7085	22.3326	22.6285	22.5019	22.8381	22.7908	22.8136	23.1595	22.8624	22.1405	22.0773	22.6621	22.6529	22.9697	22.7821	22.8932	22.4008	22.2565	22.7675	22.6729	5.53738e+06	5.01026e+06	7.13983e+06	6.68675e+06		1.10521	0.144317		0.520313	0.635322		1.06776	0.0945848		0.626888	0.718475
1086	G3X922;D4AFX7		Dnajc13	24.5299	25.0961	24.5358	21.9033	24.0901	24.7504	24.7287	23.8409	24.9041	25.0714	24.994	20.503	23.2747	24.2351	24.3285	24.1466	21.3119	23.6538	24.4218	25.8786	23.6713	24.8621	26.0307	26.0005	24.1509	24.007	23.4918	25.1442	1.86275e+07	1.68589e+07	1.17957e+07	3.70806e+07		1.1049	0.143916		0.870866	0.911729		0.318109	-1.65241		0.0227741	0.0681635
384	Q80ZI6	E3 ubiquitin-protein ligase LRSAM1	Lrsam1	20.6654	20.7138	20.5797	20.5578	18.9434	20.3667	20.7882	20.8252	18.9562	20.1559	19.2388	21.0063	19.7212	21.131	20.3481	21.2587	21.4472	20.7429	21.3002	21.9433	20.9613	21.3532	21.7482	24.6238	20.3045	20.1618	20.7748	21.9883	1.29494e+06	1.17299e+06	1.79412e+06	4.16053e+06		1.10397	0.142697		0.75902	0.824551		0.431224	-1.21349		0.0733823	0.149196
1328	A0A0R4J1N1;E9Q5L2;E9PVD2;A6X935	Inter alpha-trypsin inhibitor, heavy chain 4	Itih4	25.7485	25.1942	24.6729	23.9574	24.6929	24.198	23.8446	24.5189	24.1796	25.2158	25.1062	24.7594	25.0908	25.519	25.2513	25.6142	25.3212	24.3872	23.9591	24.5807	24.5475	25.7166	25.4672	25.1809	24.744	24.6041	25.1973	24.9087	2.80983e+07	2.55018e+07	3.8471e+07	3.14958e+07		1.10182	0.139886		0.692871	0.774465		1.22146	0.288612		0.393423	0.510114
1176	Q99KV1	DnaJ homolog subfamily B member 11	Dnajb11	24.9578	25.2675	25.2096	25.9353	25.6715	25.5872	25.0683	25.1127	24.7528	26.1528	25.5314	25.1856	25.1907	25.6594	25.7025	25.7921	26.0873	25.2249	25.3273	24.492	24.9346	24.9088	25.6723	25.6626	25.4382	25.3006	25.6095	25.1663	4.54623e+07	4.13272e+07	5.11939e+07	3.76538e+07		1.10006	0.13758		0.588547	0.690187		1.35959	0.443176		0.0921668	0.172112
1319	Q9QUI0;A0A0A6YXF6;A0A0A6YWJ1;Q9CR99;Q62159;A0A0G2JEP8;H3BL56	Transforming protein RhoA	Rhoa	25.7193	26.0127	26.0628	25.4662	25.8233	26.0236	25.4124	25.7224	24.8882	26.0436	25.9552	26.2892	26.8625	27.0406	26.0846	26.2994	26.1085	25.8384	25.4383	26.2438	26.1291	26.1788	26.342	26.5963	25.8513	25.7185	26.3723	26.1547	6.05375e+07	5.52129e+07	8.68695e+07	7.47054e+07		1.09644	0.132822		0.57041	0.675838		1.16283	0.217637		0.405287	0.519227
1408	Q9D8B7	Junctional adhesion molecule C	Jam3	26.1513	26.2912	25.8808	26.0244	25.8307	25.3923	25.2888	25.963	25.1941	25.6955	26.1927	26.4484	25.7644	25.7674	26.148	26.4893	26.8746	25.8265	25.6363	25.4988	25.8531	26.1918	25.7008	26.1455	25.9285	25.7971	26.145	25.8377	6.38623e+07	5.83044e+07	7.42052e+07	5.9969e+07		1.09533	0.13136		0.596382	0.697196		1.23739	0.307303		0.190193	0.294903
1579	Q3THE2	Myosin regulatory light chain 12B	Myl12b	27.9931	28.9178	28.7477	28.8778	28.6936	28.7899	27.9348	28.5708	28.233	28.9503	28.8796	28.6642	27.7087	28.1031	28.6022	29.0247	28.8504	27.8205	28.0987	28.4545	28.6601	28.6515	28.3585	28.6776	28.67	28.5388	28.3516	28.4835	4.27099e+08	3.89966e+08	3.42515e+08	3.75302e+08		1.09522	0.13122		0.5492	0.658427		0.912637	-0.131887		0.600397	0.696476
150	G3X8X7;Q920Q4	Vacuolar protein sorting-associated protein 16 homolog	Vps16	19.7356	18.6787	21.0417	19.1765	18.5732	19.5745	18.9349	19.3878	19.3527	19.7064	19.6385	18.9905	19.1198	20.9446	18.098	18.9325	21.5717	21.7373	19.5406	20.1554	19.4205	19.3138	20.4378	23.2849	19.4634	19.3351	20.0673	20.3588	722865	661374	1.09866e+06	1.34468e+06		1.09298	0.128261		0.749481	0.820655		0.817042	-0.291518		0.74678	0.806898
734	P63213	Guanine nucleotide-binding protein G(I)/G(S)/G(O) subunit gamma-2	Gng2	22.7632	24.3122	20.0685	24.5109	23.6228	23.2401	21.8059	24.1285	24.1865	23.7259	23.0729	20.8528	23.1442	22.8833	23.5	24.6266	24.372	23.0111	23.9358	24.1102	24.0044	24.517	23.5875	23.8089	23.0863	22.9621	23.5895	23.994	8.90554e+06	8.17097e+06	1.26228e+07	1.67073e+07		1.0899	0.124197		0.888313	0.92046		0.755526	-0.404447		0.245065	0.356194
1625	P16015	Carbonic anhydrase 3	Ca3	28.8573	28.6088	28.4569	28.9186	28.9591	28.4885	28.0304	28.2941	28.0615	29.3713	29.0484	28.7423	27.8216	28.6565	28.0582	28.4656	28.7677	28.1764	27.6403	28.1989	27.7612	28.2384	27.8644	28.2054	28.7149	28.5913	28.3243	27.9848	4.40596e+08	4.04438e+08	3.36104e+08	2.65614e+08		1.0894	0.123536		0.622479	0.720633		1.26538	0.339574		0.0945375	0.175017
158	D3Z4D6;D3Z4C9;Q9CQY6	Ubiquinol-cytochrome-c reductase complex assembly factor 2	Uqcc2	19.7751	20.3574	21.8684	22.2006	22.1424	21.8904	20.6545	21.9631	21.7437	22.3292	19.1913	21.6114	20.3971	20.0779	22.0196	22.2657	22.9062	21.8334	21.7151	21.8947	21.7724	22.5307	22.2298	22.3576	21.3724	21.2489	21.5833	22.0834	2.71472e+06	2.49197e+06	3.14214e+06	4.4439e+06		1.08939	0.123519		0.849164	0.896659		0.707068	-0.50008		0.315097	0.428273
328	A2ADY9	Protein DDI1 homolog 2	Ddi2	20.3837	22.9542	20.6857	20.8188	20.2408	20.0641	21.9287	19.0006	21.3665	20.5331	21.0822	20.5172	20.9194	21.6383	19.188	20.1987	21.51	21.0384	21.8837	20.6241	22.4553	22.7844	22.6501	21.154	20.8579	20.7381	20.7488	21.9253	1.90042e+06	1.74894e+06	1.76202e+06	3.98256e+06		1.08661	0.119837		0.845	0.89336		0.442435	-1.17646		0.0465511	0.108993
768	P11404	Fatty acid-binding protein, heart	Fabp3	22.9576	22.8832	22.7674	20.7193	20.7857	20.6244	19.8278	22.4572	23.4959	20.9443	22.8144	20.4965	22.0224	22.9659	20.7731	20.4259	22.4867	20.1102	19.8211	20.5821	20.7373	23.1855	20.6714	21.033	21.7896	21.6727	21.464	21.0051	3.62511e+06	3.34294e+06	2.89282e+06	2.10451e+06		1.08441	0.116907		0.881686	0.917559		1.37458	0.458991		0.509681	0.616208
1358	Q6ZQI3	Malectin	Mlec	25.8761	26.7998	26.3032	26.8909	26.5544	26.5662	26.1291	26.6271	25.8885	26.4924	26.3836	26.7699	26.2161	26.9101	26.7651	27.2659	27.0144	25.9692	26.4801	26.6967	26.8137	26.965	27.1238	27.4412	26.4985	26.3818	26.6901	26.9201	9.48046e+07	8.74391e+07	1.08275e+08	1.26984e+08		1.08424	0.11668		0.573835	0.678773		0.852664	-0.229951		0.370603	0.488638
1667	Q9Z0F7	Gamma-synuclein	Sncg	30.1641	31.4513	30.9445	31.346	31.2294	31.3541	30.3488	31.11	30.6625	31.3247	31.194	31.1755	30.224	30.3919	31.0886	31.4737	31.6245	30.1599	30.2988	30.9662	31.24	31.3122	30.9045	30.8573	31.0816	30.9693	30.8271	30.9298	2.2724e+09	2.1022e+09	1.90496e+09	2.04556e+09		1.08096	0.112315		0.66337	0.751266		0.931268	-0.102731		0.742229	0.804003
1561	A0A1D5RME4;A0A1D5RLW5;A0A1D5RM85;P62717	60S ribosomal protein L18a	Rpl18a	27.6868	26.0615	27.3368	27.1986	27.0686	27.1077	26.8689	26.5879	26.5506	27.4782	27.2263	27.0765	27.4373	26.7773	27.4442	26.5409	26.335	27.0822	26.4974	27.0005	26.9972	26.9922	26.9605	27.7184	27.0767	26.9647	26.9361	27.0277	1.41543e+08	1.30977e+08	1.28406e+08	1.36818e+08		1.08067	0.111924		0.684965	0.769131		0.938519	-0.0915426		0.7193	0.785942
1665	P58771;Q8BSH3;Q8BP43	Tropomyosin alpha-1 chain	Tpm1	30.104	30.459	30.0633	30.3563	30.8324	30.2262	29.0955	30.6534	30.2545	30.6692	30.4053	30.2935	29.6628	29.1682	29.4835	30.5893	30.7022	29.4714	28.7338	30.6272	29.8822	30.6278	29.9841	30.2463	30.3402	30.2286	29.8463	30.0169	1.35928e+09	1.25808e+09	9.65198e+08	1.0864e+09		1.08044	0.111617		0.681815	0.766596		0.888441	-0.170652		0.669343	0.750119
291	Q3UJB0		Sf3b2	20.2191	23.0573	22.6994	22.6826	19.4913	21.3415	21.2367	20.1915	19.4596	22.6706	22.8106	22.4675	19.7049	22.9897	22.5277	23.5367	22.5049	19.1577	19.3939	22.0344	21.9291	22.7295	20.9594	22.481	21.5819	21.4728	21.7369	21.5879	3.13897e+06	2.9104e+06	3.49516e+06	3.1521e+06		1.07854	0.109077		0.898586	0.928304		1.10884	0.149045		0.872107	0.905853
1415	S4R238;Q9D9P1;D3Z0L4;Q9CRB9	MICOS complex subunit Mic19	Chchd3	26.1825	27.3962	26.9516	27.4842	27.4641	26.7784	26.4404	27.0276	26.5717	27.3215	26.9992	27.2474	25.9715	26.303	26.9051	27.6589	27.7413	26.378	26.4205	26.7556	26.7339	26.9793	26.8819	27.0398	27.0429	26.9346	26.8263	26.8018	1.38264e+08	1.28271e+08	1.18993e+08	1.16992e+08		1.07791	0.108233		0.680323	0.765419		1.0171	0.024464		0.93975	0.954251
1463	P31001	Desmin	Des	26.5656	26.5108	26.0645	27.0428	27.1016	26.5568	25.4695	26.9484	26.2312	26.7242	26.7647	27.0785	25.9792	26.1914	25.7246	26.8383	26.9899	25.2437	25.0865	26.4268	26.5575	27.1957	26.1407	26.3729	26.6404	26.5361	26.1612	26.2967	1.04603e+08	9.73093e+07	7.50413e+07	8.2432e+07		1.07496	0.104277		0.72638	0.804591		0.910342	-0.135519		0.736441	0.798741
890	P12023	Amyloid beta A4 protein;N-APP;Soluble APP-alpha;Soluble APP-beta;C99;Beta-amyloid protein 42;Beta-amyloid protein 40;C83;P3(42);P3(40);C80;Gamma-secretase C-terminal fragment 59;Gamma-secretase C-terminal fragment 57;Gamma-secretase C-terminal fragment 50;C31	App	23.523	24.355	24.272	24.3632	24.2351	24.0206	23.9153	24.1887	23.6971	23.9653	23.9888	24.3925	24.0763	24.0378	19.7144	24.4214	24.4658	24.1628	24.132	23.9809	23.8148	24.4027	24.6365	25.1623	24.1282	24.0246	23.4797	24.3549	1.83358e+07	1.70663e+07	1.16979e+07	2.1456e+07		1.07439	0.103518		0.541077	0.653218		0.545204	-0.875132		0.289751	0.40307
858	K3W4L0;B2RRE2;E9QAX2;Q9JMH9;E9QA74;E9Q405;A0A1C7ZN10	Unconventional myosin-XVIIIa	Myo18a	23.3823	23.4624	23.5797	25.1455	23.563	23.6229	23.2283	23.8084	23.6254	23.6541	23.8051	24.0209	25.0252	25.5455	23.6184	23.8633	24.2641	23.5394	23.7894	24.4928	23.8682	24.0831	26.2023	26.272	23.7926	23.6904	24.3093	24.7846	1.45311e+07	1.35368e+07	2.07892e+07	2.89011e+07		1.07345	0.10226		0.735036	0.811563		0.719321	-0.475293		0.42826	0.540199
930	A0A0R4J0Q5;P21619	Lamin-B2	Lmnb2	23.6976	24.9814	24.684	24.737	24.7329	24.8251	23.8355	24.8958	24.059	24.9474	24.5112	24.8101	23.58	24.2588	24.7378	25.0754	25.4024	23.7873	23.9633	24.7944	24.7353	24.7777	24.956	25.28	24.6097	24.5098	24.4736	24.7511	2.56005e+07	2.38886e+07	2.32966e+07	2.82378e+07		1.07166	0.0998519		0.716427	0.796133		0.825014	-0.27751		0.43893	0.54973
1132	P67778;Q5SQG5	Prohibitin	Phb	24.7556	26.3116	25.9231	26.1964	25.911	25.7971	24.8838	25.9612	25.7068	25.5107	26.3308	25.9042	25.0174	26.0144	26.0616	26.3857	26.4504	24.6724	25.4818	26.308	25.9646	26.4341	26.5034	26.5918	25.8158	25.7163	25.767	26.214	5.90645e+07	5.51271e+07	5.70995e+07	7.7837e+07		1.07142	0.099528		0.748875	0.820515		0.733577	-0.446979		0.228357	0.336176
480	E9Q7G0;A0A1B0GT61;A0A1B0GSW3		Numa1	21.1757	22.367	22.4025	23.0795	22.161	22.4318	21.6713	22.5862	21.49	22.0124	22.2474	23.0261	21.2446	23.2867	22.3218	23.3225	23.1192	21.8513	21.3836	22.5468	22.5284	22.7379	22.7384	22.7129	22.2696	22.1722	22.5244	22.4413	5.05601e+06	4.7261e+06	6.03262e+06	5.69524e+06		1.06981	0.0973485		0.783419	0.845423		1.05924	0.0830288		0.844315	0.883394
1297	P62827;Q14AA6;Q61820	GTP-binding nuclear protein Ran	Ran;1700009N14Rik	25.6076	26.1347	26.2244	26.7223	26.2297	26.2944	26.0762	26.382	26.214	24.8742	27.0076	26.0918	26.2409	26.5484	26.2734	26.4022	26.7415	25.8352	26.1051	26.8489	26.6915	26.8191	26.7142	27.2104	26.2022	26.1076	26.3402	26.7315	7.72066e+07	7.23077e+07	8.49582e+07	1.11428e+08		1.06775	0.0945752		0.773106	0.83745		0.762452	-0.391281		0.0706649	0.144699
1032	Q99L13	3-hydroxyisobutyrate dehydrogenase, mitochondrial	Hibadh	24.2277	24.639	24.6101	24.9832	24.5694	24.5216	24.0095	24.7339	24.2577	24.623	24.6096	24.7535	21.3104	24.3645	21.1451	24.8708	20.6769	24.0122	24.4221	24.5258	24.5845	24.5253	24.6852	24.8023	24.5918	24.4979	22.73	24.5908	2.52858e+07	2.36917e+07	6.95676e+06	2.52687e+07		1.06729	0.0939487		0.562796	0.669124		0.275312	-1.86086		0.0360336	0.0928122
770	A0A1W2P733;Q922D8	C-1-tetrahydrofolate synthase, cytoplasmic;Methylenetetrahydrofolate dehydrogenase;Methenyltetrahydrofolate cyclohydrolase;Formyltetrahydrofolate synthetase;C-1-tetrahydrofolate synthase, cytoplasmic, N-terminally processed	Mthfd1	22.9613	23.1641	23.2767	23.4065	23.379	19.0812	22.9464	20.5086	22.9685	20.103	24.3913	23.7995	23.5665	24.0798	23.4482	23.6332	23.7017	23.2528	23.06	20.0555	20.4386	21.5997	24.9893	25.3115	22.5448	22.4529	23.6137	22.5758	6.11875e+06	5.74102e+06	1.2836e+07	6.2515e+06		1.0658	0.0919304		0.928462	0.950595		2.05326	1.03792		0.289218	0.402656
167	D3Z4J5;Q9D1H7	Golgi to ER traffic protein 4 homolog	Get4	19.8129	21.8864	19.7251	21.7355	20.0073	21.0263	19.8536	22.0381	19.3965	20.2749	20.392	21.6937	22.3924	23.7554	19.5268	22.241	19.9569	21.4484	18.9938	19.7029	21.934	18.5111	20.9252	20.081	20.6989	20.6081	21.5535	20.0247	1.70215e+06	1.59832e+06	3.07787e+06	1.06666e+06		1.06496	0.0907997		0.87948	0.916764		2.88553	1.52884		0.0948877	0.175106
492	A8Y5J8;A2ADZ3;A2ADZ4;A2ADZ2;Q6PAM1	Alpha-taxilin	Txlna	21.2433	22.3979	21.8026	22.2519	22.4392	22.621	21.638	22.3521	20.582	22.7638	22.4372	22.4438	22.283	22.4993	22.7914	23.3811	22.9923	21.8306	21.6835	20.0556	22.8935	23.356	22.282	21.1629	22.126	22.0362	22.6296	21.9056	4.57705e+06	4.30077e+06	6.48919e+06	3.92859e+06		1.06424	0.0898234		0.822166	0.875685		1.65179	0.724026		0.209519	0.31437
1691	P24526;A0A0A6YW05;A0A0A6YXB9;A0A0A6YXI2;O08716	Myelin P2 protein	Pmp2	31.1032	31.1884	30.9632	31.115	30.7172	31.064	30.2331	31.0771	30.5346	31.3045	31.2219	31.2572	30.8084	30.9273	31.285	31.3152	30.955	30.2189	30.4724	31.1759	31.2808	31.3987	30.9964	30.9566	31.0252	30.9381	30.9183	31.0468	2.18528e+09	2.05724e+09	2.02925e+09	2.21828e+09		1.06224	0.0871048		0.664077	0.751571		0.914785	-0.128495		0.555372	0.65621
1712	A0A0R4J036;P08553;D3YZ35	Neurofilament medium polypeptide	Nefm	33.6137	34.541	33.9729	34.1062	34.0382	34.2941	33.535	34.1312	33.7322	34.2274	34.2088	34.2204	33.4077	33.2939	34.1461	34.4157	34.8548	33.2949	33.8147	34.2086	34.4003	34.5621	34.2627	34.436	34.0944	34.0092	33.9022	34.2807	1.8341e+10	1.72892e+10	1.60536e+10	2.087e+10		1.06084	0.0852013		0.640133	0.734145		0.769216	-0.378539		0.223654	0.330385
703	B1AXF5;E9Q7P8;P09242	Alkaline phosphatase;Alkaline phosphatase, tissue-nonspecific isozyme	Alpl	22.6357	23.7363	23.4589	23.6318	23.4251	23.6837	22.8154	23.5692	22.3694	23.6658	23.5446	24.0986	23.164	20.057	23.5099	24.0182	23.708	22.743	22.6804	23.1244	23.2237	23.1254	23.9013	23.878	23.4286	23.3438	22.8667	23.3222	1.12903e+07	1.06462e+07	7.64816e+06	1.04877e+07		1.06051	0.084753		0.787984	0.84875		0.729248	-0.455518		0.480456	0.591278
453	Q99J77		Nans	20.9919	22.7077	23.1027	19.1914	19.5832	22.9174	23.2134	23.4984	19.5051	20.6088	20.264	20.9151	21.5719	19.8429	22.9632	23.1594	23.0281	22.4888	23.6237	23.6341	23.304	23.5945	23.5819	24.7601	21.4157	21.3341	22.1757	23.7497	2.79751e+06	2.64371e+06	4.73752e+06	1.41049e+07		1.05817	0.081577		0.935134	0.95318		0.335877	-1.57399		0.018986	0.0613118
712	B1AQR8;G3X9T7;O08573	Galectin;Galectin-9	Lgals9	22.6832	22.6901	22.6688	22.6203	22.4456	22.9673	23.0111	20.8213	22.1902	23.3206	23.1843	23.0619	20.3602	22.9646	22.7897	22.8806	22.9756	22.7578	22.7446	23.0132	20.9367	23.1176	23.2125	23.1811	22.6792	22.5982	22.4547	22.7009	6.71634e+06	6.34958e+06	5.74847e+06	6.81812e+06		1.05776	0.081014		0.842196	0.891493		0.843116	-0.246196		0.665779	0.749341
1582	Q9WV92;A7YY80;A0A286YCY8;A0A286YDD0;A0A286YD94	Band 4.1-like protein 3;Band 4.1-like protein 3, N-terminally processed	Epb41l3;Epb4.1l3	28.0432	28.551	28.1195	28.2013	28.1702	28.1716	27.7939	28.4114	27.4049	28.138	28.3765	28.652	29.1342	29.3552	28.5359	28.8133	29.1409	28.5059	27.8859	28.9084	28.7021	28.8787	29.4355	29.4201	28.2095	28.1295	28.9142	28.8718	3.10379e+08	2.93637e+08	5.05879e+08	4.91214e+08		1.05701	0.0799945		0.698365	0.778579		1.02986	0.042442		0.879519	0.911347
772	Q9CYL5	Golgi-associated plant pathogenesis-related protein 1	Glipr2	22.9629	23.5666	23.3461	23.316	23.1246	23.3784	23.2616	23.2432	23.2337	23.0657	23.1354	23.2838	20.0606	20.4974	23.3321	23.5934	23.6639	20.4688	23.234	20.2832	22.6831	23.284	23.5185	23.759	23.2824	23.2039	21.936	22.7936	1.02025e+07	9.66187e+06	4.01244e+06	7.27061e+06		1.05596	0.0785545		0.41688	0.542303		0.551871	-0.857597		0.356655	0.472788
850	D3Z3F8;Q8R1X6	Spartin	Spg20	23.3592	23.7227	23.4504	23.3838	23.213	23.0172	22.7433	23.7938	22.696	23.0405	23.4035	24.0091	24.5661	25.0468	23.7455	24.3849	23.7347	23.2155	23.1568	24.2069	24.0307	23.6812	24.8275	24.5339	23.3577	23.281	24.1156	24.0728	1.07489e+07	1.01928e+07	1.81766e+07	1.7646e+07		1.05456	0.0766417		0.759278	0.824551		1.03007	0.0427396		0.909469	0.93226
1534	Q9CQQ7;A0A0G2JGX3	ATP synthase F(0) complex subunit B1, mitochondrial	Atp5f1	27.4043	28.0785	28.0055	28.2789	28.4342	28.2733	27.2365	28.1206	27.5169	28.3036	28.1839	28.6702	27.4835	27.4422	28.2405	28.0115	28.4675	27.4237	27.66	28.1302	27.9738	28.7174	27.8182	28.0382	28.0791	28.0053	27.8448	28.0563	2.83565e+08	2.6942e+08	2.4106e+08	2.79116e+08		1.0525	0.0738233		0.784424	0.845976		0.863656	-0.211471		0.395933	0.512594
585	Q9CWK8	Sorting nexin-2	Snx2	21.9319	23.0691	22.7636	22.5889	22.6668	22.4091	19.4457	23.1406	22.3939	23.9302	22.8447	23.2613	22.5976	23.5006	23.0077	22.8762	24.0585	20.1514	22.7563	23.1881	23.1356	23.0722	23.86	24.4197	22.5716	22.5027	22.6987	23.4053	6.23339e+06	5.94285e+06	6.8073e+06	1.11098e+07		1.04889	0.0688604		0.919442	0.944391		0.612728	-0.706682		0.270381	0.38075
344	Q3TW96	UDP-N-acetylhexosamine pyrophosphorylase-like protein 1	Uap1l1	20.4526	19.4262	20.1552	21.9205	19.1908	19.8697	20.0815	20.1014	19.7014	20.0186	20.269	20.4735	21.3407	20.5688	20.3288	20.2522	21.1361	20.6206	20.1885	20.5687	20.4933	20.1122	21.7245	22.0883	20.1692	20.1076	20.7079	20.8626	1.17903e+06	1.12974e+06	1.71275e+06	1.90659e+06		1.04363	0.0616045		0.883974	0.918734		0.898333	-0.154678		0.696339	0.771316
1556	A0A1B0GR11;Q93092	Transaldolase	Taldo1	27.5963	28.2903	27.9705	27.91	28.0935	27.9943	27.4683	28.1093	27.4201	27.9821	28.1672	28.3532	27.7622	28.0888	28.5065	28.6471	28.62	27.4587	27.1733	27.9373	28.146	28.1882	28.2062	28.1524	27.9758	27.9167	28.1805	27.9673	2.63971e+08	2.53376e+08	3.04222e+08	2.62411e+08		1.04182	0.0590998		0.753276	0.822191		1.15933	0.213294		0.430779	0.541869
[truncated: 790 more rows]

## Sheet: Sample_Correlation
Sample correlation
[truncated: 25 more rows]

## Sheet: PCA
Principal component analysis

## Sheet: Protein Groups
Protein groups
[truncated: 2,021 more rows]
[truncated: 210 more columns]
