# Supplementary material for: Enriched conditioning expands the regenerative ability of sensory neurons after spinal cord injury via neuronal intrinsic redox signaling
Source: Nat Commun. 2020 Dec 21;11:6425. doi: 10.1038/s41467-020-20179-z (PMC7752916; doi:10.1038/s41467-020-20179-z)
Supplement: Supplementary file 10 — Supplementary Data 7 [file 41467_2020_20179_MOESM10_ESM.xls]

## Sheet: ClueGO Results
GOID	GOTerm	Ontology Source	Term PValue	Term PValue Corrected with Bonferroni	Group PValue	Group PValue Corrected with Bonferroni	GOLevels	GOGroups	% Associated Genes	Nr. Genes	Cluster	Genes Cluster #1	Genes Cluster #2	%Genes Cluster #1	%Genes Cluster #2	Associated Genes Found
GO:0042470	melanosome	GO_CellularComponent-GOA_22.12.2016_16h59	3.4e-07	0.00033	3.4e-07	2.1e-05	[6, 7, 8, 9]	Group01	11.4286	12	Specific for Cluster #2	[Bsg, Ctsd, Pdia3, Rab7]	[Cnp, Ganab, Hspa8, Itgb1, Rab5a, Rab5b, Rab5c, Ywhae]	33.3333	66.6667	[Bsg, Cnp, Ctsd, Ganab, Hspa8, Itgb1, Pdia3, Rab5a, Rab5b, Rab5c, Rab7, Ywhae]
GO:0000280	Valine, leucine and isoleucine degradation	KEGG_08.11.2016	5.5e-07	0.00054	5.5e-07	3.3e-05	[-1]	Group08	16.0714	9	Specific for Cluster #2	[Aldh2, Aldh3a2]	[Aacs, Acaa1a, Acaa1b, Acadm, Hibch, Hmgcs1, Mut]	22.2222	77.7778	[Aacs, Acaa1a, Acaa1b, Acadm, Aldh2, Aldh3a2, Hibch, Hmgcs1, Mut]
GO:0003050	Proteasome	KEGG_08.11.2016	1.2e-05	0.012	6.3e-09	3.8e-07	[-1]	Group17	15.5556	7	Specific for Cluster #2	[Psmb2]	[Psma3, Psma5, Psma6, Psmc1, Psmc5, Psmc6]	14.2857	85.7143	[Psma3, Psma5, Psma6, Psmb2, Psmc1, Psmc5, Psmc6]
GO:0000502	proteasome complex	GO_CellularComponent-GOA_22.12.2016_16h59	3.8e-09	3.8e-06	6.3e-09	3.8e-07	[3, 4, 5]	Group17	16.9014	12	Specific for Cluster #2	[Hspb1, Psmb2, Usp14, Vcp]	[Ide, Psma3, Psma5, Psma6, Psmc1, Psmc5, Psmc6, Ubxn1]	33.3333	66.6667	[Hspb1, Ide, Psma3, Psma5, Psma6, Psmb2, Psmc1, Psmc5, Psmc6, Ubxn1, Usp14, Vcp]
GO:0090662	ATP hydrolysis coupled transmembrane transport	GO_BiologicalProcess-GOA_22.12.2016_16h59	1.8e-05	0.018	3.5e-09	2.1e-07	[5]	Group28	12.3077	8	Specific for Cluster #2	[Atp1a1, Atp1a2, Atp1a3]	[Atp1b1, Atp2a2, Atp5a1, Atp5b, Atp5o]	37.5	62.5	[Atp1a1, Atp1a2, Atp1a3, Atp1b1, Atp2a2, Atp5a1, Atp5b, Atp5o]
GO:0019829	cation-transporting ATPase activity	GO_MolecularFunction-GOA_22.12.2016_16h59	1.6e-05	0.016	3.5e-09	2.1e-07	[6, 7, 8, 12]	Group28	12.5	8	Specific for Cluster #2	[Atp1a1, Atp1a2, Atp1a3]	[Atp1b1, Atp2a2, Atp5a1, Atp5b, Atp5o]	37.5	62.5	[Atp1a1, Atp1a2, Atp1a3, Atp1b1, Atp2a2, Atp5a1, Atp5b, Atp5o]
GO:0015980	energy derivation by oxidation of organic compounds	GO_BiologicalProcess-GOA_22.12.2016_16h59	5.6e-12	5.5e-09	2.5e-15	1.5e-13	[3, 4]	Group32	9.72763	25	Specific for Cluster #2	[Cox7c, Gpd1, Mup4, Mup6, Mup9, Ndufa5, Ndufs6, Ogdh, Sorbs1, Vcp]	[Acadm, Cox5b, Fh1, Idh2, Idh3g, Mtfr1l, Ndufs3, Ndufs4, Ndufv1, Pdhb, Ppp1ca, Sdha, Slc25a12, Ugp2, Uqcrb]	40	60	[Acadm, Cox5b, Cox7c, Fh1, Gpd1, Idh2, Idh3g, Mtfr1l, Mup4, Mup6, Mup9, Ndufa5, Ndufs3, Ndufs4, Ndufs6, Ndufv1, Ogdh, Pdhb, Ppp1ca, Sdha, Slc25a12, Sorbs1, Ugp2, Uqcrb, Vcp]
GO:0004145	Phagosome	KEGG_08.11.2016	2.5e-05	0.024	1.1e-08	6.7e-07	[-1]	Group34	7.06522	13	Specific for Cluster #2	[Coro1a, Dync1h1, H2-Q10, Mbl2, Rab7]	[Calr, Ctsl, Dync1li1, Itgb1, Rab5a, Rab5b, Rab5c, Stx7]	38.4615	61.5385	[Calr, Coro1a, Ctsl, Dync1h1, Dync1li1, H2-Q10, Itgb1, Mbl2, Rab5a, Rab5b, Rab5c, Rab7, Stx7]
GO:0032561	guanyl ribonucleotide binding	GO_MolecularFunction-GOA_22.12.2016_16h59	1.1e-05	0.011	1.1e-08	6.7e-07	[5, 6, 7]	Group34	5.21092	21	Specific for Cluster #2	[Adssl1, Ehd1, Eif2s3x, Eif2s3y, Eif5, Rab7, Rala, Ralb]	[Ak3, Arl8a, Dync1li1, Gnai1, Gnao1, Gnaq, Rab3a, Rab4b, Rab5a, Rab5b, Rab5c, Rab6a, Rab6b]	38.0952	61.9048	[Adssl1, Ak3, Arl8a, Dync1li1, Ehd1, Eif2s3x, Eif2s3y, Eif5, Gnai1, Gnao1, Gnaq, Rab3a, Rab4b, Rab5a, Rab5b, Rab5c, Rab6a, Rab6b, Rab7, Rala, Ralb]
GO:0019003	GDP binding	GO_MolecularFunction-GOA_22.12.2016_16h59	5.9e-06	0.0058	1.1e-08	6.7e-07	[4, 6, 7, 8]	Group34	14.2857	8	Specific for Cluster #2	[Rab7, Rala, Ralb]	[Dync1li1, Gnai1, Rab5a, Rab5b, Rab5c]	37.5	62.5	[Dync1li1, Gnai1, Rab5a, Rab5b, Rab5c, Rab7, Rala, Ralb]
GO:0044297	cell body	GO_CellularComponent-GOA_22.12.2016_16h59	1e-05	0.0098	3.9e-09	2.4e-07	[2, 3]	Group37	4.69925	25	Specific for Cluster #2	[Cryab, Flna, Gnb2, Kif1a, Ppt1, Rpsa, Snap47, Sod1, Uba52]	[Cct3, Cct6a, Cct8, Crmp1, Ctsl, Fabp7, Gnao1, Gnaq, Kif3a, Pafah1b1, Ppp1ca, Pura, Rab5a, Sirt2, Tcp1, Ubxn1]	36	64	[Cct3, Cct6a, Cct8, Crmp1, Cryab, Ctsl, Fabp7, Flna, Gnao1, Gnaq, Gnb2, Kif1a, Kif3a, Pafah1b1, Ppp1ca, Ppt1, Pura, Rab5a, Rpsa, Sirt2, Snap47, Sod1, Tcp1, Uba52, Ubxn1]
GO:0000020	Citrate cycle (TCA cycle)	KEGG_08.11.2016	1.1e-06	0.0011	9.1e-13	5.5e-11	[-1]	Group38	21.875	7	Specific for Cluster #2	[Acly, Ogdh]	[Fh1, Idh2, Idh3g, Pdhb, Sdha]	28.5714	71.4286	[Acly, Fh1, Idh2, Idh3g, Ogdh, Pdhb, Sdha]
GO:0016491	oxidoreductase activity	GO_MolecularFunction-GOA_22.12.2016_16h59	4.4e-09	4.3e-06	9.1e-13	5.5e-11	[2]	Group38	4.96278	40	Specific for Cluster #2	[Aldh2, Aldh3a2, Cox6b1, Cox7c, Fth1, Gpd1, Hmox2, Hsd17b12, Ndufa5, Ndufs2, Ogdh, Pgd, Sod1, Spr, Vat1]	[Acaa1a, Acadm, Cbr1, Cox5b, Cyb5r3, Decr1, Etfa, Glrx, Gpd2, Idh2, Idh3g, Ndufa4, Ndufa9, Ndufs3, Ndufs4, Ndufv1, Pdhb, Rdh11, Sdha, Sord, Tecr, Tmx1, Uqcrb, Uqcrfs1, Ywhae]	37.5	62.5	[Acaa1a, Acadm, Aldh2, Aldh3a2, Cbr1, Cox5b, Cox6b1, Cox7c, Cyb5r3, Decr1, Etfa, Fth1, Glrx, Gpd1, Gpd2, Hmox2, Hsd17b12, Idh2, Idh3g, Ndufa4, Ndufa5, Ndufa9, Ndufs2, Ndufs3, Ndufs4, Ndufv1, Ogdh, Pdhb, Pgd, Rdh11, Sdha, Sod1, Sord, Spr, Tecr, Tmx1, Uqcrb, Uqcrfs1, Vat1, Ywhae]
GO:0048037	cofactor binding	GO_MolecularFunction-GOA_22.12.2016_16h59	9.6e-06	0.0095	9.1e-13	5.5e-11	[2]	Group38	6.13718	17	Specific for Cluster #2	[Acly, Gpd1, Ndufs2, Ogdh, Pdxk]	[Acadm, Cyb5r3, Decr1, Etfa, Idh2, Idh3g, Ndufv1, Nfs1, Prosc, Sdha, Sirt2, Sord]	29.4118	70.5882	[Acadm, Acly, Cyb5r3, Decr1, Etfa, Gpd1, Idh2, Idh3g, Ndufs2, Ndufv1, Nfs1, Ogdh, Pdxk, Prosc, Sdha, Sirt2, Sord]
GO:0050662	coenzyme binding	GO_MolecularFunction-GOA_22.12.2016_16h59	2.8e-05	0.027	9.1e-13	5.5e-11	[3]	Group38	6.98925	13	Specific for Cluster #2	[Gpd1, Ndufs2, Ogdh]	[Acadm, Cyb5r3, Decr1, Etfa, Idh2, Idh3g, Ndufv1, Sdha, Sirt2, Sord]	23.0769	76.9231	[Acadm, Cyb5r3, Decr1, Etfa, Gpd1, Idh2, Idh3g, Ndufs2, Ndufv1, Ogdh, Sdha, Sirt2, Sord]
GO:0051287	NAD binding	GO_MolecularFunction-GOA_22.12.2016_16h59	1.1e-05	0.011	9.1e-13	5.5e-11	[4, 5]	Group38	13.1148	8	Specific for Cluster #2	[Gpd1, Ndufs2]	[Cyb5r3, Idh2, Idh3g, Ndufv1, Sirt2, Sord]	25	75	[Cyb5r3, Gpd1, Idh2, Idh3g, Ndufs2, Ndufv1, Sirt2, Sord]
GO:0009060	aerobic respiration	GO_BiologicalProcess-GOA_22.12.2016_16h59	2.2e-09	2.2e-06	9.1e-13	5.5e-11	[5, 6]	Group38	15.6627	13	Specific for Cluster #2	[Mup4, Mup6, Mup9, Ogdh, Vcp]	[Fh1, Idh2, Idh3g, Mtfr1l, Ndufv1, Pdhb, Sdha, Uqcrb]	38.4615	61.5385	[Fh1, Idh2, Idh3g, Mtfr1l, Mup4, Mup6, Mup9, Ndufv1, Ogdh, Pdhb, Sdha, Uqcrb, Vcp]
GO:0006101	citrate metabolic process	GO_BiologicalProcess-GOA_22.12.2016_16h59	2.2e-06	0.0021	9.1e-13	5.5e-11	[7, 8]	Group38	20	7	Specific for Cluster #2	[Acly, Ogdh]	[Fh1, Idh2, Idh3g, Pdhb, Sdha]	28.5714	71.4286	[Acly, Fh1, Idh2, Idh3g, Ogdh, Pdhb, Sdha]
GO:0006458	'de novo' protein folding	GO_BiologicalProcess-GOA_22.12.2016_16h59	1.4e-06	0.0014	2.2e-08	1.3e-06	[3]	Group39	21.2121	7	Specific for Cluster #2	[Hsph1]	[Cct3, Cct6a, Cct8, Hspa8, Hspd1, Tcp1]	14.2857	85.7143	[Cct3, Cct6a, Cct8, Hspa8, Hspd1, Hsph1, Tcp1]
GO:0061077	chaperone-mediated protein folding	GO_BiologicalProcess-GOA_22.12.2016_16h59	1.9e-07	0.00019	2.2e-08	1.3e-06	[3]	Group39	15.3846	10	Specific for Cluster #2	[Hspb1, Hsph1, Ttc9]	[Calr, Cct3, Cct6a, Cct8, Hspa8, Hspd1, Tcp1]	30	70	[Calr, Cct3, Cct6a, Cct8, Hspa8, Hspb1, Hspd1, Hsph1, Tcp1, Ttc9]
GO:0050821	protein stabilization	GO_BiologicalProcess-GOA_22.12.2016_16h59	4.2e-05	0.041	2.2e-08	1.3e-06	[4]	Group39	7.80142	11	Specific for Cluster #2	[Apoa1, Bag3, Flna]	[Atp1b1, Calr, Cct3, Cct6a, Cct8, Gnaq, Hspd1, Tcp1]	27.2727	72.7273	[Apoa1, Atp1b1, Bag3, Calr, Cct3, Cct6a, Cct8, Flna, Gnaq, Hspd1, Tcp1]
GO:0007339	binding of sperm to zona pellucida	GO_BiologicalProcess-GOA_22.12.2016_16h59	4.9e-05	0.048	2.2e-08	1.3e-06	[4, 5, 6, 7, 8]	Group39	15.7895	6	Specific for Cluster #2	[Arsa, Fetub]	[Cct3, Cct6a, Cct8, Tcp1]	33.3333	66.6667	[Arsa, Cct3, Cct6a, Cct8, Fetub, Tcp1]
GO:0005832	chaperonin-containing T-complex	GO_CellularComponent-GOA_22.12.2016_16h59	4.2e-05	0.041	2.2e-08	1.3e-06	[3, 5, 6, 7, 8, 9]	Group39	33.3333	4	Specific for Cluster #2	[]	[Cct3, Cct6a, Cct8, Tcp1]	0	100	[Cct3, Cct6a, Cct8, Tcp1]
GO:1904871	positive regulation of protein localization to Cajal body	GO_BiologicalProcess-GOA_22.12.2016_16h59	6.3e-06	0.0062	2.2e-08	1.3e-06	[4, 5, 6, 7, 8, 9, 10, 11]	Group39	50	4	Specific for Cluster #2	[]	[Cct3, Cct6a, Cct8, Tcp1]	0	100	[Cct3, Cct6a, Cct8, Tcp1]
GO:1903405	protein localization to nuclear body	GO_BiologicalProcess-GOA_22.12.2016_16h59	6.3e-06	0.0062	2.2e-08	1.3e-06	[8]	Group39	50	4	Specific for Cluster #2	[]	[Cct3, Cct6a, Cct8, Tcp1]	0	100	[Cct3, Cct6a, Cct8, Tcp1]
GO:0031975	envelope	GO_CellularComponent-GOA_22.12.2016_16h59	1.4e-10	1.4e-07	2.5e-20	1.5e-18	[2, 3]	Group41	4.73098	51	Specific for Cluster #2	[Aldh3a2, Apoo, Bax, Bcl2l13, Chil3, Cox6b1, Cox7c, Dag1, Kpnb1, Mapk3, Ndufa5, Ndufb10, Ndufs2, Ndufs6, Ogdh, Sod1, Ugt1a6a, Vat1, Xpo1]	[Atp5a1, Atp5b, Atp5j2, Atp5o, Ckmt1, Cnp, Cox5b, Cyb5r3, Eif5a2, Gnaq, Gpd2, Hacd3, Hspd1, Idh2, Lrrc59, Ndufa4, Ndufa6, Ndufa9, Ndufs3, Ndufs4, Ndufs5, Ndufv1, Pafah1b1, Rps3, Sdha, Slc25a12, Slc25a22, Sord, Thop1, Tomm22, Uqcrb, Uqcrfs1]	37.2549	62.7451	[Aldh3a2, Apoo, Atp5a1, Atp5b, Atp5j2, Atp5o, Bax, Bcl2l13, Chil3, Ckmt1, Cnp, Cox5b, Cox6b1, Cox7c, Cyb5r3, Dag1, Eif5a2, Gnaq, Gpd2, Hacd3, Hspd1, Idh2, Kpnb1, Lrrc59, Mapk3, Ndufa4, Ndufa5, Ndufa6, Ndufa9, Ndufb10, Ndufs2, Ndufs3, Ndufs4, Ndufs5, Ndufs6, Ndufv1, Ogdh, Pafah1b1, Rps3, Sdha, Slc25a12, Slc25a22, Sod1, Sord, Thop1, Tomm22, Ugt1a6a, Uqcrb, Uqcrfs1, Vat1, Xpo1]
GO:0044429	mitochondrial part	GO_CellularComponent-GOA_22.12.2016_16h59	3.9e-15	3.8e-12	2.5e-20	1.5e-18	[3, 4, 5, 6, 7, 8]	Group41	6.06407	53	Specific for Cluster #2	[Aldh2, Aldh3a2, Apoo, Bax, Bcl2l13, Cox6b1, Cox7c, Ndufa5, Ndufb10, Ndufs2, Ndufs6, Ogdh, Sod1, Ugt1a6a, Vat1]	[Acadm, Ak3, Atp5a1, Atp5b, Atp5j2, Atp5o, Ckmt1, Cnp, Cox5b, Cyb5r3, Etfa, Etfb, Gls, Gpd2, Hagh, Hspa9, Hspd1, Idh2, Lrrc59, Mut, Ndufa4, Ndufa6, Ndufa9, Ndufs3, Ndufs4, Ndufs5, Ndufv1, Nfs1, Pdhb, Rps3, Sdha, Slc25a12, Slc25a22, Sord, Thop1, Tomm22, Uqcrb, Uqcrfs1]	28.3019	71.6981	[Acadm, Ak3, Aldh2, Aldh3a2, Apoo, Atp5a1, Atp5b, Atp5j2, Atp5o, Bax, Bcl2l13, Ckmt1, Cnp, Cox5b, Cox6b1, Cox7c, Cyb5r3, Etfa, Etfb, Gls, Gpd2, Hagh, Hspa9, Hspd1, Idh2, Lrrc59, Mut, Ndufa4, Ndufa5, Ndufa6, Ndufa9, Ndufb10, Ndufs2, Ndufs3, Ndufs4, Ndufs5, Ndufs6, Ndufv1, Nfs1, Ogdh, Pdhb, Rps3, Sdha, Slc25a12, Slc25a22, Sod1, Sord, Thop1, Tomm22, Ugt1a6a, Uqcrb, Uqcrfs1, Vat1]
GO:0005740	mitochondrial envelope	GO_CellularComponent-GOA_22.12.2016_16h59	1.3e-12	1.3e-09	2.5e-20	1.5e-18	[4, 5, 6, 7, 8, 9]	Group41	6.37636	41	Specific for Cluster #2	[Aldh3a2, Apoo, Bax, Bcl2l13, Cox6b1, Cox7c, Ndufa5, Ndufb10, Ndufs2, Ndufs6, Ogdh, Sod1, Ugt1a6a, Vat1]	[Atp5a1, Atp5b, Atp5j2, Atp5o, Ckmt1, Cnp, Cox5b, Cyb5r3, Gpd2, Hspd1, Idh2, Ndufa4, Ndufa6, Ndufa9, Ndufs3, Ndufs4, Ndufs5, Ndufv1, Rps3, Sdha, Slc25a12, Slc25a22, Sord, Thop1, Tomm22, Uqcrb, Uqcrfs1]	34.1463	65.8537	[Aldh3a2, Apoo, Atp5a1, Atp5b, Atp5j2, Atp5o, Bax, Bcl2l13, Ckmt1, Cnp, Cox5b, Cox6b1, Cox7c, Cyb5r3, Gpd2, Hspd1, Idh2, Ndufa4, Ndufa5, Ndufa6, Ndufa9, Ndufb10, Ndufs2, Ndufs3, Ndufs4, Ndufs5, Ndufs6, Ndufv1, Ogdh, Rps3, Sdha, Slc25a12, Slc25a22, Sod1, Sord, Thop1, Tomm22, Ugt1a6a, Uqcrb, Uqcrfs1, Vat1]
GO:0031966	mitochondrial membrane	GO_CellularComponent-GOA_22.12.2016_16h59	2.7e-12	2.6e-09	2.5e-20	1.5e-18	[3, 4, 5, 6, 7, 8, 9, 10]	Group41	6.5	39	Specific for Cluster #2	[Aldh3a2, Apoo, Bax, Bcl2l13, Cox6b1, Cox7c, Ndufa5, Ndufb10, Ndufs2, Ndufs6, Ogdh, Ugt1a6a, Vat1]	[Atp5a1, Atp5b, Atp5j2, Atp5o, Ckmt1, Cnp, Cox5b, Cyb5r3, Gpd2, Hspd1, Idh2, Ndufa4, Ndufa6, Ndufa9, Ndufs3, Ndufs4, Ndufs5, Ndufv1, Rps3, Sdha, Slc25a12, Slc25a22, Sord, Tomm22, Uqcrb, Uqcrfs1]	33.3333	66.6667	[Aldh3a2, Apoo, Atp5a1, Atp5b, Atp5j2, Atp5o, Bax, Bcl2l13, Ckmt1, Cnp, Cox5b, Cox6b1, Cox7c, Cyb5r3, Gpd2, Hspd1, Idh2, Ndufa4, Ndufa5, Ndufa6, Ndufa9, Ndufb10, Ndufs2, Ndufs3, Ndufs4, Ndufs5, Ndufs6, Ndufv1, Ogdh, Rps3, Sdha, Slc25a12, Slc25a22, Sord, Tomm22, Ugt1a6a, Uqcrb, Uqcrfs1, Vat1]
GO:0005743	mitochondrial inner membrane	GO_CellularComponent-GOA_22.12.2016_16h59	1.2e-13	1.2e-10	2.5e-20	1.5e-18	[4, 5, 6, 7, 8, 9, 10, 11]	Group41	8.17308	34	Specific for Cluster #2	[Aldh3a2, Apoo, Cox6b1, Cox7c, Ndufa5, Ndufb10, Ndufs2, Ndufs6, Ugt1a6a]	[Atp5a1, Atp5b, Atp5j2, Atp5o, Ckmt1, Cnp, Cox5b, Cyb5r3, Gpd2, Hspd1, Idh2, Ndufa4, Ndufa6, Ndufa9, Ndufs3, Ndufs4, Ndufs5, Ndufv1, Rps3, Sdha, Slc25a12, Slc25a22, Tomm22, Uqcrb, Uqcrfs1]	26.4706	73.5294	[Aldh3a2, Apoo, Atp5a1, Atp5b, Atp5j2, Atp5o, Ckmt1, Cnp, Cox5b, Cox6b1, Cox7c, Cyb5r3, Gpd2, Hspd1, Idh2, Ndufa4, Ndufa5, Ndufa6, Ndufa9, Ndufb10, Ndufs2, Ndufs3, Ndufs4, Ndufs5, Ndufs6, Ndufv1, Rps3, Sdha, Slc25a12, Slc25a22, Tomm22, Ugt1a6a, Uqcrb, Uqcrfs1]
GO:0044445	cytosolic part	GO_CellularComponent-GOA_22.12.2016_16h59	4.1e-09	4e-06	1.7e-26	1e-24	[4, 5, 6, 7, 8]	Group43	8.0292	22	Specific for Cluster #2	[Eno3, Kxd1, Rpl35a, Rpl38, Rps12, Rpsa, Snap47, Uba52]	[Cct3, Cct6a, Cct8, Ide, Psmc1, Psmc5, Psmc6, Rpl8, Rpl9, Rps13, Rps26, Rps3, Tcp1, Ubl4a]	36.3636	63.6364	[Cct3, Cct6a, Cct8, Eno3, Ide, Kxd1, Psmc1, Psmc5, Psmc6, Rpl35a, Rpl38, Rpl8, Rpl9, Rps12, Rps13, Rps26, Rps3, Rpsa, Snap47, Tcp1, Uba52, Ubl4a]
GO:0000166	nucleotide binding	GO_MolecularFunction-GOA_22.12.2016_16h59	1e-11	1e-08	9.6e-27	5.8e-25	[3, 4]	Group49	3.67921	89	Specific for Cluster #2	[Abcb9, Acly, Adssl1, Atp1a1, Atp1a2, Atp1a3, Bag3, Cdc42bpb, Csnk2a1, Ddx5, Dync1h1, Ehd1, Eif2s3x, Eif2s3y, Eif4g1, Eif5, Entpd2, Gpd1, Hsph1, Kif13b, Kif1a, Kif1b, Kif1c, Mapk3, Ndufs2, Pdxk, Pip4k2b, Rab7, Rala, Ralb, Tarsl2, Ube2m, Vcp]	[Aacs, Acadm, Actr1b, Ak3, Arl8a, Atp1b1, Atp2a2, Atp5a1, Atp5b, Camk2a, Camk2g, Cct3, Cct6a, Cct8, Ckmt1, Cnp, Cyb5r3, Decr1, Dync1li1, Elavl2, Etfa, Ewsr1, Gnai1, Gnao1, Gnaq, Hnrnpab, Hnrnpf, Hspa12a, Hspa8, Hspa9, Hspd1, Ide, Idh2, Idh3g, Kars, Kif3a, Ndufv1, Psmc1, Psmc5, Psmc6, Puf60, Rab3a, Rab4b, Rab5a, Rab5b, Rab5c, Rab6a, Rab6b, Rfk, Sdha, Sirt2, Sord, Srsf5, Srsf6, Tcp1, Ugp2]	37.0787	62.9213	[Aacs, Abcb9, Acadm, Acly, Actr1b, Adssl1, Ak3, Arl8a, Atp1a1, Atp1a2, Atp1a3, Atp1b1, Atp2a2, Atp5a1, Atp5b, Bag3, Camk2a, Camk2g, Cct3, Cct6a, Cct8, Cdc42bpb, Ckmt1, Cnp, Csnk2a1, Cyb5r3, Ddx5, Decr1, Dync1h1, Dync1li1, Ehd1, Eif2s3x, Eif2s3y, Eif4g1, Eif5, Elavl2, Entpd2, Etfa, Ewsr1, Gnai1, Gnao1, Gnaq, Gpd1, Hnrnpab, Hnrnpf, Hspa12a, Hspa8, Hspa9, Hspd1, Hsph1, Ide, Idh2, Idh3g, Kars, Kif13b…
GO:0032561	guanyl ribonucleotide binding	GO_MolecularFunction-GOA_22.12.2016_16h59	1.1e-05	0.011	9.6e-27	5.8e-25	[5, 6, 7]	Group49	5.21092	21	Specific for Cluster #2	[Adssl1, Ehd1, Eif2s3x, Eif2s3y, Eif5, Rab7, Rala, Ralb]	[Ak3, Arl8a, Dync1li1, Gnai1, Gnao1, Gnaq, Rab3a, Rab4b, Rab5a, Rab5b, Rab5c, Rab6a, Rab6b]	38.0952	61.9048	[Adssl1, Ak3, Arl8a, Dync1li1, Ehd1, Eif2s3x, Eif2s3y, Eif5, Gnai1, Gnao1, Gnaq, Rab3a, Rab4b, Rab5a, Rab5b, Rab5c, Rab6a, Rab6b, Rab7, Rala, Ralb]
GO:0019003	GDP binding	GO_MolecularFunction-GOA_22.12.2016_16h59	5.9e-06	0.0058	9.6e-27	5.8e-25	[4, 6, 7, 8]	Group49	14.2857	8	Specific for Cluster #2	[Rab7, Rala, Ralb]	[Dync1li1, Gnai1, Rab5a, Rab5b, Rab5c]	37.5	62.5	[Dync1li1, Gnai1, Rab5a, Rab5b, Rab5c, Rab7, Rala, Ralb]
GO:0004932	Non-alcoholic fatty liver disease (NAFLD)	KEGG_08.11.2016	2.4e-10	2.4e-07	1.3e-25	8.1e-24	[-1]	Group51	11.7647	18	Specific for Cluster #2	[Bax, Cox6b1, Cox7c, Ndufa5, Ndufb10, Ndufs2, Ndufs6]	[Cox5b, Ndufa4, Ndufa6, Ndufa9, Ndufs3, Ndufs4, Ndufs5, Ndufv1, Sdha, Uqcrb, Uqcrfs1]	38.8889	61.1111	[Bax, Cox5b, Cox6b1, Cox7c, Ndufa4, Ndufa5, Ndufa6, Ndufa9, Ndufb10, Ndufs2, Ndufs3, Ndufs4, Ndufs5, Ndufs6, Ndufv1, Sdha, Uqcrb, Uqcrfs1]
GO:0016491	oxidoreductase activity	GO_MolecularFunction-GOA_22.12.2016_16h59	4.4e-09	4.3e-06	1.3e-25	8.1e-24	[2]	Group51	4.96278	40	Specific for Cluster #2	[Aldh2, Aldh3a2, Cox6b1, Cox7c, Fth1, Gpd1, Hmox2, Hsd17b12, Ndufa5, Ndufs2, Ogdh, Pgd, Sod1, Spr, Vat1]	[Acaa1a, Acadm, Cbr1, Cox5b, Cyb5r3, Decr1, Etfa, Glrx, Gpd2, Idh2, Idh3g, Ndufa4, Ndufa9, Ndufs3, Ndufs4, Ndufv1, Pdhb, Rdh11, Sdha, Sord, Tecr, Tmx1, Uqcrb, Uqcrfs1, Ywhae]	37.5	62.5	[Acaa1a, Acadm, Aldh2, Aldh3a2, Cbr1, Cox5b, Cox6b1, Cox7c, Cyb5r3, Decr1, Etfa, Fth1, Glrx, Gpd1, Gpd2, Hmox2, Hsd17b12, Idh2, Idh3g, Ndufa4, Ndufa5, Ndufa9, Ndufs2, Ndufs3, Ndufs4, Ndufv1, Ogdh, Pdhb, Pgd, Rdh11, Sdha, Sod1, Sord, Spr, Tecr, Tmx1, Uqcrb, Uqcrfs1, Vat1, Ywhae]
GO:1990204	oxidoreductase complex	GO_CellularComponent-GOA_22.12.2016_16h59	6.2e-15	6.1e-12	1.3e-25	8.1e-24	[2, 3]	Group51	19.5876	19	Specific for Cluster #2	[Gpd1, Ndufa5, Ndufb10, Ndufs2, Ndufs6, Ogdh]	[Gcsh, Gpd2, Ndufa4, Ndufa6, Ndufa9, Ndufs3, Ndufs4, Ndufs5, Ndufv1, Pdhb, Sdha, Uqcrb, Uqcrfs1]	31.5789	68.4211	[Gcsh, Gpd1, Gpd2, Ndufa4, Ndufa5, Ndufa6, Ndufa9, Ndufb10, Ndufs2, Ndufs3, Ndufs4, Ndufs5, Ndufs6, Ndufv1, Ogdh, Pdhb, Sdha, Uqcrb, Uqcrfs1]
GO:0050662	coenzyme binding	GO_MolecularFunction-GOA_22.12.2016_16h59	2.8e-05	0.027	1.3e-25	8.1e-24	[3]	Group51	6.98925	13	Specific for Cluster #2	[Gpd1, Ndufs2, Ogdh]	[Acadm, Cyb5r3, Decr1, Etfa, Idh2, Idh3g, Ndufv1, Sdha, Sirt2, Sord]	23.0769	76.9231	[Acadm, Cyb5r3, Decr1, Etfa, Gpd1, Idh2, Idh3g, Ndufs2, Ndufv1, Ogdh, Sdha, Sirt2, Sord]
GO:0015980	energy derivation by oxidation of organic compounds	GO_BiologicalProcess-GOA_22.12.2016_16h59	5.6e-12	5.5e-09	1.3e-25	8.1e-24	[3, 4]	Group51	9.72763	25	Specific for Cluster #2	[Cox7c, Gpd1, Mup4, Mup6, Mup9, Ndufa5, Ndufs6, Ogdh, Sorbs1, Vcp]	[Acadm, Cox5b, Fh1, Idh2, Idh3g, Mtfr1l, Ndufs3, Ndufs4, Ndufv1, Pdhb, Ppp1ca, Sdha, Slc25a12, Ugp2, Uqcrb]	40	60	[Acadm, Cox5b, Cox7c, Fh1, Gpd1, Idh2, Idh3g, Mtfr1l, Mup4, Mup6, Mup9, Ndufa5, Ndufs3, Ndufs4, Ndufs6, Ndufv1, Ogdh, Pdhb, Ppp1ca, Sdha, Slc25a12, Sorbs1, Ugp2, Uqcrb, Vcp]
GO:0005739	mitochondrion	GO_CellularComponent-GOA_22.12.2016_16h59	4.8e-19	4.7e-16	1.3e-25	8.1e-24	[4, 5, 6, 7]	Group51	4.92445	88	Specific for Cluster #2	[Acly, Aldh2, Aldh3a2, Apoo, Bax, Bcl2l13, Bsg, Cox6b1, Cox7c, Cryab, Ctsd, Ddah2, Fth1, Gpd1, Kif1b, Mapk3, Myom2, Ndufa5, Ndufb10, Ndufs2, Ndufs6, Ogdh, Rpl35a, Sod1, Spr, Uba52, Ugt1a6a, Vat1]	[Acaa1a, Acaa1b, Acadm, Ak3, Atp5a1, Atp5b, Atp5j2, Atp5o, Bola1, Camk2a, Ckmt1, Cnp, Cox5b, Cyb5r3, Decr1, Etfa, Etfb, Fdps, Fh1, Gcsh, Glrx, Gls, Gpd2, Hacd3, Hagh, Hibch, Hspa9, Hspd1, Ide, Idh2, Idh3g, Idi1, Kars, Lrrc59, Mtfr1l, Mut, Ndufa4, Ndufa6, Ndufa9, Ndufs3, Ndufs4, Ndufs5, Ndufv1, Nfs1, Nol3, Pdhb, Prosc, Rab4b, Rfk, Rps3, Sdha, Sirt2, Slc25a12, Slc25a22, Sord, Thop1, Tomm22, Uqcrb, …	31.8182	68.1818	[Acaa1a, Acaa1b, Acadm, Acly, Ak3, Aldh2, Aldh3a2, Apoo, Atp5a1, Atp5b, Atp5j2, Atp5o, Bax, Bcl2l13, Bola1, Bsg, Camk2a, Ckmt1, Cnp, Cox5b, Cox6b1, Cox7c, Cryab, Ctsd, Cyb5r3, Ddah2, Decr1, Etfa, Etfb, Fdps, Fh1, Fth1, Gcsh, Glrx, Gls, Gpd1, Gpd2, Hacd3, Hagh, Hibch, Hspa9, Hspd1, Ide, Idh2, Idh3g, Idi1, Kars, Kif1b, Lrrc59, Mapk3, Mtfr1l, Mut, Myom2, Ndufa4, Ndufa5, Ndufa6, Ndufa9, Ndufb10, Nduf…
GO:0044429	mitochondrial part	GO_CellularComponent-GOA_22.12.2016_16h59	3.9e-15	3.8e-12	1.3e-25	8.1e-24	[3, 4, 5, 6, 7, 8]	Group51	6.06407	53	Specific for Cluster #2	[Aldh2, Aldh3a2, Apoo, Bax, Bcl2l13, Cox6b1, Cox7c, Ndufa5, Ndufb10, Ndufs2, Ndufs6, Ogdh, Sod1, Ugt1a6a, Vat1]	[Acadm, Ak3, Atp5a1, Atp5b, Atp5j2, Atp5o, Ckmt1, Cnp, Cox5b, Cyb5r3, Etfa, Etfb, Gls, Gpd2, Hagh, Hspa9, Hspd1, Idh2, Lrrc59, Mut, Ndufa4, Ndufa6, Ndufa9, Ndufs3, Ndufs4, Ndufs5, Ndufv1, Nfs1, Pdhb, Rps3, Sdha, Slc25a12, Slc25a22, Sord, Thop1, Tomm22, Uqcrb, Uqcrfs1]	28.3019	71.6981	[Acadm, Ak3, Aldh2, Aldh3a2, Apoo, Atp5a1, Atp5b, Atp5j2, Atp5o, Bax, Bcl2l13, Ckmt1, Cnp, Cox5b, Cox6b1, Cox7c, Cyb5r3, Etfa, Etfb, Gls, Gpd2, Hagh, Hspa9, Hspd1, Idh2, Lrrc59, Mut, Ndufa4, Ndufa5, Ndufa6, Ndufa9, Ndufb10, Ndufs2, Ndufs3, Ndufs4, Ndufs5, Ndufs6, Ndufv1, Nfs1, Ogdh, Pdhb, Rps3, Sdha, Slc25a12, Slc25a22, Sod1, Sord, Thop1, Tomm22, Ugt1a6a, Uqcrb, Uqcrfs1, Vat1]
GO:0005740	mitochondrial envelope	GO_CellularComponent-GOA_22.12.2016_16h59	1.3e-12	1.3e-09	1.3e-25	8.1e-24	[4, 5, 6, 7, 8, 9]	Group51	6.37636	41	Specific for Cluster #2	[Aldh3a2, Apoo, Bax, Bcl2l13, Cox6b1, Cox7c, Ndufa5, Ndufb10, Ndufs2, Ndufs6, Ogdh, Sod1, Ugt1a6a, Vat1]	[Atp5a1, Atp5b, Atp5j2, Atp5o, Ckmt1, Cnp, Cox5b, Cyb5r3, Gpd2, Hspd1, Idh2, Ndufa4, Ndufa6, Ndufa9, Ndufs3, Ndufs4, Ndufs5, Ndufv1, Rps3, Sdha, Slc25a12, Slc25a22, Sord, Thop1, Tomm22, Uqcrb, Uqcrfs1]	34.1463	65.8537	[Aldh3a2, Apoo, Atp5a1, Atp5b, Atp5j2, Atp5o, Bax, Bcl2l13, Ckmt1, Cnp, Cox5b, Cox6b1, Cox7c, Cyb5r3, Gpd2, Hspd1, Idh2, Ndufa4, Ndufa5, Ndufa6, Ndufa9, Ndufb10, Ndufs2, Ndufs3, Ndufs4, Ndufs5, Ndufs6, Ndufv1, Ogdh, Rps3, Sdha, Slc25a12, Slc25a22, Sod1, Sord, Thop1, Tomm22, Ugt1a6a, Uqcrb, Uqcrfs1, Vat1]
GO:0031966	mitochondrial membrane	GO_CellularComponent-GOA_22.12.2016_16h59	2.7e-12	2.6e-09	1.3e-25	8.1e-24	[3, 4, 5, 6, 7, 8, 9, 10]	Group51	6.5	39	Specific for Cluster #2	[Aldh3a2, Apoo, Bax, Bcl2l13, Cox6b1, Cox7c, Ndufa5, Ndufb10, Ndufs2, Ndufs6, Ogdh, Ugt1a6a, Vat1]	[Atp5a1, Atp5b, Atp5j2, Atp5o, Ckmt1, Cnp, Cox5b, Cyb5r3, Gpd2, Hspd1, Idh2, Ndufa4, Ndufa6, Ndufa9, Ndufs3, Ndufs4, Ndufs5, Ndufv1, Rps3, Sdha, Slc25a12, Slc25a22, Sord, Tomm22, Uqcrb, Uqcrfs1]	33.3333	66.6667	[Aldh3a2, Apoo, Atp5a1, Atp5b, Atp5j2, Atp5o, Bax, Bcl2l13, Ckmt1, Cnp, Cox5b, Cox6b1, Cox7c, Cyb5r3, Gpd2, Hspd1, Idh2, Ndufa4, Ndufa5, Ndufa6, Ndufa9, Ndufb10, Ndufs2, Ndufs3, Ndufs4, Ndufs5, Ndufs6, Ndufv1, Ogdh, Rps3, Sdha, Slc25a12, Slc25a22, Sord, Tomm22, Ugt1a6a, Uqcrb, Uqcrfs1, Vat1]
GO:0005743	mitochondrial inner membrane	GO_CellularComponent-GOA_22.12.2016_16h59	1.2e-13	1.2e-10	1.3e-25	8.1e-24	[4, 5, 6, 7, 8, 9, 10, 11]	Group51	8.17308	34	Specific for Cluster #2	[Aldh3a2, Apoo, Cox6b1, Cox7c, Ndufa5, Ndufb10, Ndufs2, Ndufs6, Ugt1a6a]	[Atp5a1, Atp5b, Atp5j2, Atp5o, Ckmt1, Cnp, Cox5b, Cyb5r3, Gpd2, Hspd1, Idh2, Ndufa4, Ndufa6, Ndufa9, Ndufs3, Ndufs4, Ndufs5, Ndufv1, Rps3, Sdha, Slc25a12, Slc25a22, Tomm22, Uqcrb, Uqcrfs1]	26.4706	73.5294	[Aldh3a2, Apoo, Atp5a1, Atp5b, Atp5j2, Atp5o, Ckmt1, Cnp, Cox5b, Cox6b1, Cox7c, Cyb5r3, Gpd2, Hspd1, Idh2, Ndufa4, Ndufa5, Ndufa6, Ndufa9, Ndufb10, Ndufs2, Ndufs3, Ndufs4, Ndufs5, Ndufs6, Ndufv1, Rps3, Sdha, Slc25a12, Slc25a22, Tomm22, Ugt1a6a, Uqcrb, Uqcrfs1]
GO:0004261	Adrenergic signaling in cardiomyocytes	KEGG_08.11.2016	3.1e-06	0.0031	4.6e-19	2.8e-17	[-1]	Group52	8.55263	13	Specific for Cluster #2	[Atp1a1, Atp1a2, Atp1a3, Mapk3, Tpm2]	[Atp1b1, Atp2a2, Camk2a, Camk2g, Gnai1, Gnaq, Ppp1ca, Scn7a]	38.4615	61.5385	[Atp1a1, Atp1a2, Atp1a3, Atp1b1, Atp2a2, Camk2a, Camk2g, Gnai1, Gnaq, Mapk3, Ppp1ca, Scn7a, Tpm2]
GO:0004971	Gastric acid secretion	KEGG_08.11.2016	4.7e-05	0.047	4.6e-19	2.8e-17	[-1]	Group52	10.8108	8	Specific for Cluster #2	[Atp1a1, Atp1a2, Atp1a3]	[Atp1b1, Camk2a, Camk2g, Gnai1, Gnaq]	37.5	62.5	[Atp1a1, Atp1a2, Atp1a3, Atp1b1, Camk2a, Camk2g, Gnai1, Gnaq]
GO:0090662	ATP hydrolysis coupled transmembrane transport	GO_BiologicalProcess-GOA_22.12.2016_16h59	1.8e-05	0.018	4.6e-19	2.8e-17	[5]	Group52	12.3077	8	Specific for Cluster #2	[Atp1a1, Atp1a2, Atp1a3]	[Atp1b1, Atp2a2, Atp5a1, Atp5b, Atp5o]	37.5	62.5	[Atp1a1, Atp1a2, Atp1a3, Atp1b1, Atp2a2, Atp5a1, Atp5b, Atp5o]
GO:0015992	proton transport	GO_BiologicalProcess-GOA_22.12.2016_16h59	3.9e-07	0.00038	4.6e-19	2.8e-17	[5, 6, 7]	Group52	9.45946	14	Specific for Cluster #2	[Atp1a1, Atp1a2, Atp1a3, Cox6b1, Cox7c]	[Atp1b1, Atp5a1, Atp5b, Atp5j2, Atp5o, Cox5b, Ndufa4, Uqcrb, Uqcrfs1]	35.7143	64.2857	[Atp1a1, Atp1a2, Atp1a3, Atp1b1, Atp5a1, Atp5b, Atp5j2, Atp5o, Cox5b, Cox6b1, Cox7c, Ndufa4, Uqcrb, Uqcrfs1]
GO:0015078	hydrogen ion transmembrane transporter activity	GO_MolecularFunction-GOA_22.12.2016_16h59	1.4e-05	0.014	4.6e-19	2.8e-17	[8]	Group52	9.70874	10	Specific for Cluster #2	[Cox6b1, Cox7c]	[Atp1b1, Atp5a1, Atp5b, Atp5o, Cox5b, Ndufa4, Uqcrb, Uqcrfs1]	20	80	[Atp1b1, Atp5a1, Atp5b, Atp5o, Cox5b, Cox6b1, Cox7c, Ndufa4, Uqcrb, Uqcrfs1]
GO:0019829	cation-transporting ATPase activity	GO_MolecularFunction-GOA_22.12.2016_16h59	1.6e-05	0.016	4.6e-19	2.8e-17	[6, 7, 8, 12]	Group52	12.5	8	Specific for Cluster #2	[Atp1a1, Atp1a2, Atp1a3]	[Atp1b1, Atp2a2, Atp5a1, Atp5b, Atp5o]	37.5	62.5	[Atp1a1, Atp1a2, Atp1a3, Atp1b1, Atp2a2, Atp5a1, Atp5b, Atp5o]
GO:0000020	Citrate cycle (TCA cycle)	KEGG_08.11.2016	1.1e-06	0.0011	4.2e-19	2.5e-17	[-1]	Group53	21.875	7	Specific for Cluster #2	[Acly, Ogdh]	[Fh1, Idh2, Idh3g, Pdhb, Sdha]	28.5714	71.4286	[Acly, Fh1, Idh2, Idh3g, Ogdh, Pdhb, Sdha]
GO:0000190	Oxidative phosphorylation	KEGG_08.11.2016	2.5e-14	2.4e-11	4.2e-19	2.5e-17	[-1]	Group53	15.6716	21	Specific for Cluster #2	[Cox6b1, Cox7c, Ndufa5, Ndufb10, Ndufs2, Ndufs6]	[Atp5a1, Atp5b, Atp5j2, Atp5o, Cox5b, Ndufa4, Ndufa6, Ndufa9, Ndufs3, Ndufs4, Ndufs5, Ndufv1, Sdha, Uqcrb, Uqcrfs1]	28.5714	71.4286	[Atp5a1, Atp5b, Atp5j2, Atp5o, Cox5b, Cox6b1, Cox7c, Ndufa4, Ndufa5, Ndufa6, Ndufa9, Ndufb10, Ndufs2, Ndufs3, Ndufs4, Ndufs5, Ndufs6, Ndufv1, Sdha, Uqcrb, Uqcrfs1]
GO:0004932	Non-alcoholic fatty liver disease (NAFLD)	KEGG_08.11.2016	2.4e-10	2.4e-07	4.2e-19	2.5e-17	[-1]	Group53	11.7647	18	Specific for Cluster #2	[Bax, Cox6b1, Cox7c, Ndufa5, Ndufb10, Ndufs2, Ndufs6]	[Cox5b, Ndufa4, Ndufa6, Ndufa9, Ndufs3, Ndufs4, Ndufs5, Ndufv1, Sdha, Uqcrb, Uqcrfs1]	38.8889	61.1111	[Bax, Cox5b, Cox6b1, Cox7c, Ndufa4, Ndufa5, Ndufa6, Ndufa9, Ndufb10, Ndufs2, Ndufs3, Ndufs4, Ndufs5, Ndufs6, Ndufv1, Sdha, Uqcrb, Uqcrfs1]
GO:0005012	Parkinson's disease	KEGG_08.11.2016	1e-13	1e-10	4.2e-19	2.5e-17	[-1]	Group53	14.5833	21	Specific for Cluster #2	[Cox6b1, Cox7c, Ndufa5, Ndufb10, Ndufs2, Ndufs6]	[Atp5a1, Atp5b, Atp5o, Cox5b, Gnai1, Ndufa4, Ndufa6, Ndufa9, Ndufs3, Ndufs4, Ndufs5, Ndufv1, Sdha, Uqcrb, Uqcrfs1]	28.5714	71.4286	[Atp5a1, Atp5b, Atp5o, Cox5b, Cox6b1, Cox7c, Gnai1, Ndufa4, Ndufa5, Ndufa6, Ndufa9, Ndufb10, Ndufs2, Ndufs3, Ndufs4, Ndufs5, Ndufs6, Ndufv1, Sdha, Uqcrb, Uqcrfs1]
GO:1990204	oxidoreductase complex	GO_CellularComponent-GOA_22.12.2016_16h59	6.2e-15	6.1e-12	4.2e-19	2.5e-17	[2, 3]	Group53	19.5876	19	Specific for Cluster #2	[Gpd1, Ndufa5, Ndufb10, Ndufs2, Ndufs6, Ogdh]	[Gcsh, Gpd2, Ndufa4, Ndufa6, Ndufa9, Ndufs3, Ndufs4, Ndufs5, Ndufv1, Pdhb, Sdha, Uqcrb, Uqcrfs1]	31.5789	68.4211	[Gcsh, Gpd1, Gpd2, Ndufa4, Ndufa5, Ndufa6, Ndufa9, Ndufb10, Ndufs2, Ndufs3, Ndufs4, Ndufs5, Ndufs6, Ndufv1, Ogdh, Pdhb, Sdha, Uqcrb, Uqcrfs1]
GO:0015980	energy derivation by oxidation of organic compounds	GO_BiologicalProcess-GOA_22.12.2016_16h59	5.6e-12	5.5e-09	4.2e-19	2.5e-17	[3, 4]	Group53	9.72763	25	Specific for Cluster #2	[Cox7c, Gpd1, Mup4, Mup6, Mup9, Ndufa5, Ndufs6, Ogdh, Sorbs1, Vcp]	[Acadm, Cox5b, Fh1, Idh2, Idh3g, Mtfr1l, Ndufs3, Ndufs4, Ndufv1, Pdhb, Ppp1ca, Sdha, Slc25a12, Ugp2, Uqcrb]	40	60	[Acadm, Cox5b, Cox7c, Fh1, Gpd1, Idh2, Idh3g, Mtfr1l, Mup4, Mup6, Mup9, Ndufa5, Ndufs3, Ndufs4, Ndufs6, Ndufv1, Ogdh, Pdhb, Ppp1ca, Sdha, Slc25a12, Sorbs1, Ugp2, Uqcrb, Vcp]
GO:0098803	respiratory chain complex	GO_CellularComponent-GOA_22.12.2016_16h59	8.6e-14	8.5e-11	4.2e-19	2.5e-17	[3, 4]	Group53	22.5352	16	Specific for Cluster #2	[Cox7c, Ndufa5, Ndufb10, Ndufs2, Ndufs6]	[Cox5b, Ndufa4, Ndufa6, Ndufa9, Ndufs3, Ndufs4, Ndufs5, Ndufv1, Sdha, Uqcrb, Uqcrfs1]	31.25	68.75	[Cox5b, Cox7c, Ndufa4, Ndufa5, Ndufa6, Ndufa9, Ndufb10, Ndufs2, Ndufs3, Ndufs4, Ndufs5, Ndufs6, Ndufv1, Sdha, Uqcrb, Uqcrfs1]
GO:0009060	aerobic respiration	GO_BiologicalProcess-GOA_22.12.2016_16h59	2.2e-09	2.2e-06	4.2e-19	2.5e-17	[5, 6]	Group53	15.6627	13	Specific for Cluster #2	[Mup4, Mup6, Mup9, Ogdh, Vcp]	[Fh1, Idh2, Idh3g, Mtfr1l, Ndufv1, Pdhb, Sdha, Uqcrb]	38.4615	61.5385	[Fh1, Idh2, Idh3g, Mtfr1l, Mup4, Mup6, Mup9, Ndufv1, Ogdh, Pdhb, Sdha, Uqcrb, Vcp]
GO:0044455	mitochondrial membrane part	GO_CellularComponent-GOA_22.12.2016_16h59	2.1e-13	2e-10	4.2e-19	2.5e-17	[2, 3, 4, 5, 6, 7, 8, 9, 10, 11]	Group53	12.5	23	Specific for Cluster #2	[Apoo, Cox7c, Ndufa5, Ndufb10, Ndufs2, Ndufs6]	[Atp5a1, Atp5b, Atp5j2, Atp5o, Cox5b, Hspd1, Ndufa4, Ndufa6, Ndufa9, Ndufs3, Ndufs4, Ndufs5, Ndufv1, Sdha, Tomm22, Uqcrb, Uqcrfs1]	26.087	73.913	[Apoo, Atp5a1, Atp5b, Atp5j2, Atp5o, Cox5b, Cox7c, Hspd1, Ndufa4, Ndufa5, Ndufa6, Ndufa9, Ndufb10, Ndufs2, Ndufs3, Ndufs4, Ndufs5, Ndufs6, Ndufv1, Sdha, Tomm22, Uqcrb, Uqcrfs1]
GO:0005746	mitochondrial respiratory chain	GO_CellularComponent-GOA_22.12.2016_16h59	8.6e-14	8.5e-11	4.2e-19	2.5e-17	[3, 4, 5, 6, 7, 8, 9, 10, 11, 12]	Group53	22.5352	16	Specific for Cluster #2	[Cox7c, Ndufa5, Ndufb10, Ndufs2, Ndufs6]	[Cox5b, Ndufa4, Ndufa6, Ndufa9, Ndufs3, Ndufs4, Ndufs5, Ndufv1, Sdha, Uqcrb, Uqcrfs1]	31.25	68.75	[Cox5b, Cox7c, Ndufa4, Ndufa5, Ndufa6, Ndufa9, Ndufb10, Ndufs2, Ndufs3, Ndufs4, Ndufs5, Ndufs6, Ndufv1, Sdha, Uqcrb, Uqcrfs1]
GO:0006101	citrate metabolic process	GO_BiologicalProcess-GOA_22.12.2016_16h59	2.2e-06	0.0021	4.2e-19	2.5e-17	[7, 8]	Group53	20	7	Specific for Cluster #2	[Acly, Ogdh]	[Fh1, Idh2, Idh3g, Pdhb, Sdha]	28.5714	71.4286	[Acly, Fh1, Idh2, Idh3g, Ogdh, Pdhb, Sdha]
GO:0098800	inner mitochondrial membrane protein complex	GO_CellularComponent-GOA_22.12.2016_16h59	8.5e-16	8.4e-13	4.2e-19	2.5e-17	[3, 4, 5, 6, 7, 8, 9, 10, 11, 12]	Group53	18.4211	21	Specific for Cluster #2	[Apoo, Cox7c, Ndufa5, Ndufb10, Ndufs2, Ndufs6]	[Atp5a1, Atp5b, Atp5j2, Atp5o, Cox5b, Ndufa4, Ndufa6, Ndufa9, Ndufs3, Ndufs4, Ndufs5, Ndufv1, Sdha, Uqcrb, Uqcrfs1]	28.5714	71.4286	[Apoo, Atp5a1, Atp5b, Atp5j2, Atp5o, Cox5b, Cox7c, Ndufa4, Ndufa5, Ndufa6, Ndufa9, Ndufb10, Ndufs2, Ndufs3, Ndufs4, Ndufs5, Ndufs6, Ndufv1, Sdha, Uqcrb, Uqcrfs1]
GO:0044712	single-organism catabolic process	GO_BiologicalProcess-GOA_22.12.2016_16h59	8.5e-12	8.4e-09	1.5e-34	9.3e-33	[3]	Group55	5.79515	43	Specific for Cluster #2	[Aldh2, Apoa1, Apoa2, Apoa4, Apoe, Blmh, Bpgm, Ddah2, Eno3, Entpd2, Gpd1, Hmox2, Ogdh, Ppt1, Rab7, Usp14, Vcp]	[Acaa1a, Acaa1b, Acadm, Cnp, Decr1, Esd, Etfa, Etfb, Gcsh, Gls, Gpd2, Hagh, Hibch, Itgb1, Nceh1, Pafah1b1, Pepd, Plbd2, Pnp, Ppp1ca, Psmc1, Psmc5, Psmc6, Sirt2, Sord, Ubxn1]	39.5349	60.4651	[Acaa1a, Acaa1b, Acadm, Aldh2, Apoa1, Apoa2, Apoa4, Apoe, Blmh, Bpgm, Cnp, Ddah2, Decr1, Eno3, Entpd2, Esd, Etfa, Etfb, Gcsh, Gls, Gpd1, Gpd2, Hagh, Hibch, Hmox2, Itgb1, Nceh1, Ogdh, Pafah1b1, Pepd, Plbd2, Pnp, Ppp1ca, Ppt1, Psmc1, Psmc5, Psmc6, Rab7, Sirt2, Sord, Ubxn1, Usp14, Vcp]
GO:0016042	lipid catabolic process	GO_BiologicalProcess-GOA_22.12.2016_16h59	1.6e-05	0.016	1.5e-34	9.3e-33	[4]	Group55	5.88235	17	Specific for Cluster #2	[Apoa1, Apoa2, Apoa4, Apoe, Ppt1, Rab7]	[Acaa1a, Acaa1b, Acadm, Decr1, Etfa, Etfb, Hibch, Nceh1, Pafah1b1, Plbd2, Sirt2]	35.2941	64.7059	[Acaa1a, Acaa1b, Acadm, Apoa1, Apoa2, Apoa4, Apoe, Decr1, Etfa, Etfb, Hibch, Nceh1, Pafah1b1, Plbd2, Ppt1, Rab7, Sirt2]
GO:0044282	small molecule catabolic process	GO_BiologicalProcess-GOA_22.12.2016_16h59	1.8e-05	0.017	1.5e-34	9.3e-33	[4]	Group55	5.84192	17	Specific for Cluster #2	[Aldh2, Apoe, Blmh, Ddah2]	[Acaa1a, Acaa1b, Acadm, Decr1, Esd, Etfa, Etfb, Gcsh, Gls, Gpd2, Hagh, Hibch, Sord]	23.5294	76.4706	[Acaa1a, Acaa1b, Acadm, Aldh2, Apoe, Blmh, Ddah2, Decr1, Esd, Etfa, Etfb, Gcsh, Gls, Gpd2, Hagh, Hibch, Sord]
GO:0044242	cellular lipid catabolic process	GO_BiologicalProcess-GOA_22.12.2016_16h59	4.1e-05	0.04	1.5e-34	9.3e-33	[4, 5]	Group55	6.73575	13	Specific for Cluster #2	[Apoa1, Apoa2, Apoa4, Apoe, Rab7]	[Acaa1a, Acaa1b, Acadm, Decr1, Etfa, Etfb, Hibch, Sirt2]	38.4615	61.5385	[Acaa1a, Acaa1b, Acadm, Apoa1, Apoa2, Apoa4, Apoe, Decr1, Etfa, Etfb, Hibch, Rab7, Sirt2]
GO:0006631	fatty acid metabolic process	GO_BiologicalProcess-GOA_22.12.2016_16h59	1.4e-05	0.014	1.5e-34	9.3e-33	[4, 5, 7, 8]	Group55	5.29101	20	Specific for Cluster #2	[Acly, Apoa1, Apoa2, Apoa4, Hsd17b12, Mapk3, Ndufs6, Tnxb]	[Aacs, Acaa1a, Acaa1b, Acadm, Decr1, Elovl1, Etfa, Etfb, Hacd3, Hibch, Tecr, Tom1l2]	40	60	[Aacs, Acaa1a, Acaa1b, Acadm, Acly, Apoa1, Apoa2, Apoa4, Decr1, Elovl1, Etfa, Etfb, Hacd3, Hibch, Hsd17b12, Mapk3, Ndufs6, Tecr, Tnxb, Tom1l2]
GO:0044242	cellular lipid catabolic process	GO_BiologicalProcess-GOA_22.12.2016_16h59	4.1e-05	0.04	1.2e-18	7.4e-17	[4, 5]	Group56	6.73575	13	Specific for Cluster #2	[Apoa1, Apoa2, Apoa4, Apoe, Rab7]	[Acaa1a, Acaa1b, Acadm, Decr1, Etfa, Etfb, Hibch, Sirt2]	38.4615	61.5385	[Acaa1a, Acaa1b, Acadm, Apoa1, Apoa2, Apoa4, Apoe, Decr1, Etfa, Etfb, Hibch, Rab7, Sirt2]
GO:0000190	Oxidative phosphorylation	KEGG_08.11.2016	2.5e-14	2.4e-11	5e-31	3.1e-29	[-1]	Group58	15.6716	21	Specific for Cluster #2	[Cox6b1, Cox7c, Ndufa5, Ndufb10, Ndufs2, Ndufs6]	[Atp5a1, Atp5b, Atp5j2, Atp5o, Cox5b, Ndufa4, Ndufa6, Ndufa9, Ndufs3, Ndufs4, Ndufs5, Ndufv1, Sdha, Uqcrb, Uqcrfs1]	28.5714	71.4286	[Atp5a1, Atp5b, Atp5j2, Atp5o, Cox5b, Cox6b1, Cox7c, Ndufa4, Ndufa5, Ndufa6, Ndufa9, Ndufb10, Ndufs2, Ndufs3, Ndufs4, Ndufs5, Ndufs6, Ndufv1, Sdha, Uqcrb, Uqcrfs1]
GO:0004932	Non-alcoholic fatty liver disease (NAFLD)	KEGG_08.11.2016	2.4e-10	2.4e-07	5e-31	3.1e-29	[-1]	Group58	11.7647	18	Specific for Cluster #2	[Bax, Cox6b1, Cox7c, Ndufa5, Ndufb10, Ndufs2, Ndufs6]	[Cox5b, Ndufa4, Ndufa6, Ndufa9, Ndufs3, Ndufs4, Ndufs5, Ndufv1, Sdha, Uqcrb, Uqcrfs1]	38.8889	61.1111	[Bax, Cox5b, Cox6b1, Cox7c, Ndufa4, Ndufa5, Ndufa6, Ndufa9, Ndufb10, Ndufs2, Ndufs3, Ndufs4, Ndufs5, Ndufs6, Ndufv1, Sdha, Uqcrb, Uqcrfs1]
GO:0005010	Alzheimer's disease	KEGG_08.11.2016	7.8e-16	7.6e-13	5e-31	3.1e-29	[-1]	Group58	14.2857	25	Specific for Cluster #2	[Apoe, Cox6b1, Cox7c, Mapk3, Ndufa5, Ndufb10, Ndufs2, Ndufs6]	[Atp2a2, Atp5a1, Atp5b, Atp5o, Cox5b, Gnaq, Ide, Ndufa4, Ndufa6, Ndufa9, Ndufs3, Ndufs4, Ndufs5, Ndufv1, Sdha, Uqcrb, Uqcrfs1]	32	68	[Apoe, Atp2a2, Atp5a1, Atp5b, Atp5o, Cox5b, Cox6b1, Cox7c, Gnaq, Ide, Mapk3, Ndufa4, Ndufa5, Ndufa6, Ndufa9, Ndufb10, Ndufs2, Ndufs3, Ndufs4, Ndufs5, Ndufs6, Ndufv1, Sdha, Uqcrb, Uqcrfs1]
GO:0005012	Parkinson's disease	KEGG_08.11.2016	1e-13	1e-10	5e-31	3.1e-29	[-1]	Group58	14.5833	21	Specific for Cluster #2	[Cox6b1, Cox7c, Ndufa5, Ndufb10, Ndufs2, Ndufs6]	[Atp5a1, Atp5b, Atp5o, Cox5b, Gnai1, Ndufa4, Ndufa6, Ndufa9, Ndufs3, Ndufs4, Ndufs5, Ndufv1, Sdha, Uqcrb, Uqcrfs1]	28.5714	71.4286	[Atp5a1, Atp5b, Atp5o, Cox5b, Cox6b1, Cox7c, Gnai1, Ndufa4, Ndufa5, Ndufa6, Ndufa9, Ndufb10, Ndufs2, Ndufs3, Ndufs4, Ndufs5, Ndufs6, Ndufv1, Sdha, Uqcrb, Uqcrfs1]
GO:0005016	Huntington's disease	KEGG_08.11.2016	9.9e-16	9.8e-13	5e-31	3.1e-29	[-1]	Group58	13.4021	26	Specific for Cluster #2	[Bax, Clta, Cox6b1, Cox7c, Ndufa5, Ndufb10, Ndufs2, Ndufs6, Sod1]	[Ap2a2, Atp5a1, Atp5b, Atp5o, Cltb, Cox5b, Gnaq, Ndufa4, Ndufa6, Ndufa9, Ndufs3, Ndufs4, Ndufs5, Ndufv1, Sdha, Uqcrb, Uqcrfs1]	34.6154	65.3846	[Ap2a2, Atp5a1, Atp5b, Atp5o, Bax, Clta, Cltb, Cox5b, Cox6b1, Cox7c, Gnaq, Ndufa4, Ndufa5, Ndufa6, Ndufa9, Ndufb10, Ndufs2, Ndufs3, Ndufs4, Ndufs5, Ndufs6, Ndufv1, Sdha, Sod1, Uqcrb, Uqcrfs1]
GO:0090662	ATP hydrolysis coupled transmembrane transport	GO_BiologicalProcess-GOA_22.12.2016_16h59	1.8e-05	0.018	5e-31	3.1e-29	[5]	Group58	12.3077	8	Specific for Cluster #2	[Atp1a1, Atp1a2, Atp1a3]	[Atp1b1, Atp2a2, Atp5a1, Atp5b, Atp5o]	37.5	62.5	[Atp1a1, Atp1a2, Atp1a3, Atp1b1, Atp2a2, Atp5a1, Atp5b, Atp5o]
GO:0015992	proton transport	GO_BiologicalProcess-GOA_22.12.2016_16h59	3.9e-07	0.00038	5e-31	3.1e-29	[5, 6, 7]	Group58	9.45946	14	Specific for Cluster #2	[Atp1a1, Atp1a2, Atp1a3, Cox6b1, Cox7c]	[Atp1b1, Atp5a1, Atp5b, Atp5j2, Atp5o, Cox5b, Ndufa4, Uqcrb, Uqcrfs1]	35.7143	64.2857	[Atp1a1, Atp1a2, Atp1a3, Atp1b1, Atp5a1, Atp5b, Atp5j2, Atp5o, Cox5b, Cox6b1, Cox7c, Ndufa4, Uqcrb, Uqcrfs1]
GO:0098798	mitochondrial protein complex	GO_CellularComponent-GOA_22.12.2016_16h59	1.5e-18	1.5e-15	5e-31	3.1e-29	[3, 4, 5, 6, 7, 8, 9]	Group58	18.3824	25	Specific for Cluster #2	[Apoo, Bax, Cox7c, Ndufa5, Ndufb10, Ndufs2, Ndufs6]	[Atp5a1, Atp5b, Atp5j2, Atp5o, Cox5b, Etfa, Etfb, Ndufa4, Ndufa6, Ndufa9, Ndufs3, Ndufs4, Ndufs5, Ndufv1, Sdha, Tomm22, Uqcrb, Uqcrfs1]	28	72	[Apoo, Atp5a1, Atp5b, Atp5j2, Atp5o, Bax, Cox5b, Cox7c, Etfa, Etfb, Ndufa4, Ndufa5, Ndufa6, Ndufa9, Ndufb10, Ndufs2, Ndufs3, Ndufs4, Ndufs5, Ndufs6, Ndufv1, Sdha, Tomm22, Uqcrb, Uqcrfs1]
GO:0044455	mitochondrial membrane part	GO_CellularComponent-GOA_22.12.2016_16h59	2.1e-13	2e-10	5e-31	3.1e-29	[2, 3, 4, 5, 6, 7, 8, 9, 10, 11]	Group58	12.5	23	Specific for Cluster #2	[Apoo, Cox7c, Ndufa5, Ndufb10, Ndufs2, Ndufs6]	[Atp5a1, Atp5b, Atp5j2, Atp5o, Cox5b, Hspd1, Ndufa4, Ndufa6, Ndufa9, Ndufs3, Ndufs4, Ndufs5, Ndufv1, Sdha, Tomm22, Uqcrb, Uqcrfs1]	26.087	73.913	[Apoo, Atp5a1, Atp5b, Atp5j2, Atp5o, Cox5b, Cox7c, Hspd1, Ndufa4, Ndufa5, Ndufa6, Ndufa9, Ndufb10, Ndufs2, Ndufs3, Ndufs4, Ndufs5, Ndufs6, Ndufv1, Sdha, Tomm22, Uqcrb, Uqcrfs1]
GO:0009156	ribonucleoside monophosphate biosynthetic process	GO_BiologicalProcess-GOA_22.12.2016_16h59	1.6e-06	0.0015	5e-31	3.1e-29	[6, 7, 8, 9]	Group58	12.3457	10	Specific for Cluster #2	[Adssl1, Prps1l1, Vcp]	[Ak3, Atp5a1, Atp5b, Atp5j2, Atp5o, Cox5b, Rfk]	30	70	[Adssl1, Ak3, Atp5a1, Atp5b, Atp5j2, Atp5o, Cox5b, Prps1l1, Rfk, Vcp]
GO:0098800	inner mitochondrial membrane protein complex	GO_CellularComponent-GOA_22.12.2016_16h59	8.5e-16	8.4e-13	5e-31	3.1e-29	[3, 4, 5, 6, 7, 8, 9, 10, 11, 12]	Group58	18.4211	21	Specific for Cluster #2	[Apoo, Cox7c, Ndufa5, Ndufb10, Ndufs2, Ndufs6]	[Atp5a1, Atp5b, Atp5j2, Atp5o, Cox5b, Ndufa4, Ndufa6, Ndufa9, Ndufs3, Ndufs4, Ndufs5, Ndufv1, Sdha, Uqcrb, Uqcrfs1]	28.5714	71.4286	[Apoo, Atp5a1, Atp5b, Atp5j2, Atp5o, Cox5b, Cox7c, Ndufa4, Ndufa5, Ndufa6, Ndufa9, Ndufb10, Ndufs2, Ndufs3, Ndufs4, Ndufs5, Ndufs6, Ndufv1, Sdha, Uqcrb, Uqcrfs1]
GO:0015078	hydrogen ion transmembrane transporter activity	GO_MolecularFunction-GOA_22.12.2016_16h59	1.4e-05	0.014	5e-31	3.1e-29	[8]	Group58	9.70874	10	Specific for Cluster #2	[Cox6b1, Cox7c]	[Atp1b1, Atp5a1, Atp5b, Atp5o, Cox5b, Ndufa4, Uqcrb, Uqcrfs1]	20	80	[Atp1b1, Atp5a1, Atp5b, Atp5o, Cox5b, Cox6b1, Cox7c, Ndufa4, Uqcrb, Uqcrfs1]
GO:0046129	purine ribonucleoside biosynthetic process	GO_BiologicalProcess-GOA_22.12.2016_16h59	2.5e-05	0.024	5e-31	3.1e-29	[7, 8, 9]	Group58	10.2273	9	Specific for Cluster #2	[Adssl1, Vcp]	[Ak3, Atp5a1, Atp5b, Atp5j2, Atp5o, Cox5b, Pnp]	22.2222	77.7778	[Adssl1, Ak3, Atp5a1, Atp5b, Atp5j2, Atp5o, Cox5b, Pnp, Vcp]
GO:0019829	cation-transporting ATPase activity	GO_MolecularFunction-GOA_22.12.2016_16h59	1.6e-05	0.016	5e-31	3.1e-29	[6, 7, 8, 12]	Group58	12.5	8	Specific for Cluster #2	[Atp1a1, Atp1a2, Atp1a3]	[Atp1b1, Atp2a2, Atp5a1, Atp5b, Atp5o]	37.5	62.5	[Atp1a1, Atp1a2, Atp1a3, Atp1b1, Atp2a2, Atp5a1, Atp5b, Atp5o]
GO:0009168	purine ribonucleoside monophosphate biosynthetic process	GO_BiologicalProcess-GOA_22.12.2016_16h59	2.8e-05	0.028	5e-31	3.1e-29	[7, 8, 9, 10]	Group58	11.5942	8	Specific for Cluster #2	[Adssl1, Vcp]	[Ak3, Atp5a1, Atp5b, Atp5j2, Atp5o, Cox5b]	25	75	[Adssl1, Ak3, Atp5a1, Atp5b, Atp5j2, Atp5o, Cox5b, Vcp]
GO:0000190	Oxidative phosphorylation	KEGG_08.11.2016	2.5e-14	2.4e-11	1.8e-37	1.1e-35	[-1]	Group59	15.6716	21	Specific for Cluster #2	[Cox6b1, Cox7c, Ndufa5, Ndufb10, Ndufs2, Ndufs6]	[Atp5a1, Atp5b, Atp5j2, Atp5o, Cox5b, Ndufa4, Ndufa6, Ndufa9, Ndufs3, Ndufs4, Ndufs5, Ndufv1, Sdha, Uqcrb, Uqcrfs1]	28.5714	71.4286	[Atp5a1, Atp5b, Atp5j2, Atp5o, Cox5b, Cox6b1, Cox7c, Ndufa4, Ndufa5, Ndufa6, Ndufa9, Ndufb10, Ndufs2, Ndufs3, Ndufs4, Ndufs5, Ndufs6, Ndufv1, Sdha, Uqcrb, Uqcrfs1]
GO:0004932	Non-alcoholic fatty liver disease (NAFLD)	KEGG_08.11.2016	2.4e-10	2.4e-07	1.8e-37	1.1e-35	[-1]	Group59	11.7647	18	Specific for Cluster #2	[Bax, Cox6b1, Cox7c, Ndufa5, Ndufb10, Ndufs2, Ndufs6]	[Cox5b, Ndufa4, Ndufa6, Ndufa9, Ndufs3, Ndufs4, Ndufs5, Ndufv1, Sdha, Uqcrb, Uqcrfs1]	38.8889	61.1111	[Bax, Cox5b, Cox6b1, Cox7c, Ndufa4, Ndufa5, Ndufa6, Ndufa9, Ndufb10, Ndufs2, Ndufs3, Ndufs4, Ndufs5, Ndufs6, Ndufv1, Sdha, Uqcrb, Uqcrfs1]
GO:0005010	Alzheimer's disease	KEGG_08.11.2016	7.8e-16	7.6e-13	1.8e-37	1.1e-35	[-1]	Group59	14.2857	25	Specific for Cluster #2	[Apoe, Cox6b1, Cox7c, Mapk3, Ndufa5, Ndufb10, Ndufs2, Ndufs6]	[Atp2a2, Atp5a1, Atp5b, Atp5o, Cox5b, Gnaq, Ide, Ndufa4, Ndufa6, Ndufa9, Ndufs3, Ndufs4, Ndufs5, Ndufv1, Sdha, Uqcrb, Uqcrfs1]	32	68	[Apoe, Atp2a2, Atp5a1, Atp5b, Atp5o, Cox5b, Cox6b1, Cox7c, Gnaq, Ide, Mapk3, Ndufa4, Ndufa5, Ndufa6, Ndufa9, Ndufb10, Ndufs2, Ndufs3, Ndufs4, Ndufs5, Ndufs6, Ndufv1, Sdha, Uqcrb, Uqcrfs1]
GO:0005012	Parkinson's disease	KEGG_08.11.2016	1e-13	1e-10	1.8e-37	1.1e-35	[-1]	Group59	14.5833	21	Specific for Cluster #2	[Cox6b1, Cox7c, Ndufa5, Ndufb10, Ndufs2, Ndufs6]	[Atp5a1, Atp5b, Atp5o, Cox5b, Gnai1, Ndufa4, Ndufa6, Ndufa9, Ndufs3, Ndufs4, Ndufs5, Ndufv1, Sdha, Uqcrb, Uqcrfs1]	28.5714	71.4286	[Atp5a1, Atp5b, Atp5o, Cox5b, Cox6b1, Cox7c, Gnai1, Ndufa4, Ndufa5, Ndufa6, Ndufa9, Ndufb10, Ndufs2, Ndufs3, Ndufs4, Ndufs5, Ndufs6, Ndufv1, Sdha, Uqcrb, Uqcrfs1]
GO:0005016	Huntington's disease	KEGG_08.11.2016	9.9e-16	9.8e-13	1.8e-37	1.1e-35	[-1]	Group59	13.4021	26	Specific for Cluster #2	[Bax, Clta, Cox6b1, Cox7c, Ndufa5, Ndufb10, Ndufs2, Ndufs6, Sod1]	[Ap2a2, Atp5a1, Atp5b, Atp5o, Cltb, Cox5b, Gnaq, Ndufa4, Ndufa6, Ndufa9, Ndufs3, Ndufs4, Ndufs5, Ndufv1, Sdha, Uqcrb, Uqcrfs1]	34.6154	65.3846	[Ap2a2, Atp5a1, Atp5b, Atp5o, Bax, Clta, Cltb, Cox5b, Cox6b1, Cox7c, Gnaq, Ndufa4, Ndufa5, Ndufa6, Ndufa9, Ndufb10, Ndufs2, Ndufs3, Ndufs4, Ndufs5, Ndufs6, Ndufv1, Sdha, Sod1, Uqcrb, Uqcrfs1]
GO:0016491	oxidoreductase activity	GO_MolecularFunction-GOA_22.12.2016_16h59	4.4e-09	4.3e-06	1.8e-37	1.1e-35	[2]	Group59	4.96278	40	Specific for Cluster #2	[Aldh2, Aldh3a2, Cox6b1, Cox7c, Fth1, Gpd1, Hmox2, Hsd17b12, Ndufa5, Ndufs2, Ogdh, Pgd, Sod1, Spr, Vat1]	[Acaa1a, Acadm, Cbr1, Cox5b, Cyb5r3, Decr1, Etfa, Glrx, Gpd2, Idh2, Idh3g, Ndufa4, Ndufa9, Ndufs3, Ndufs4, Ndufv1, Pdhb, Rdh11, Sdha, Sord, Tecr, Tmx1, Uqcrb, Uqcrfs1, Ywhae]	37.5	62.5	[Acaa1a, Acadm, Aldh2, Aldh3a2, Cbr1, Cox5b, Cox6b1, Cox7c, Cyb5r3, Decr1, Etfa, Fth1, Glrx, Gpd1, Gpd2, Hmox2, Hsd17b12, Idh2, Idh3g, Ndufa4, Ndufa5, Ndufa9, Ndufs2, Ndufs3, Ndufs4, Ndufv1, Ogdh, Pdhb, Pgd, Rdh11, Sdha, Sod1, Sord, Spr, Tecr, Tmx1, Uqcrb, Uqcrfs1, Vat1, Ywhae]
GO:1902494	catalytic complex	GO_CellularComponent-GOA_22.12.2016_16h59	1.7e-10	1.6e-07	1.8e-37	1.1e-35	[2]	Group59	4.40154	57	Specific for Cluster #2	[Atp1a1, Atp1a2, Atp1a3, Csnk2a1, Ddx5, Dync1h1, Eno3, Gclm, Gnb2, Gpd1, Hspb1, Ndufa5, Ndufb10, Ndufs2, Ndufs6, Ogdh, Prpf8, Psmb2, Rbbp4, Sorbs1, Usp14, Vcp]	[Atp1b1, Atp2a2, Dync1li1, Gcsh, Gnai1, Gnao1, Gnaq, Gpd2, Hnrnpf, Hspa8, Hspd1, Ide, Ndufa4, Ndufa6, Ndufa9, Ndufs3, Ndufs4, Ndufs5, Ndufv1, Pdhb, Ppp1ca, Psma3, Psma5, Psma6, Psmc1, Psmc5, Psmc6, Puf60, Sae1, Sdha, Snrpd3, Stt3a, Ubxn1, Uqcrb, Uqcrfs1]	38.5965	61.4035	[Atp1a1, Atp1a2, Atp1a3, Atp1b1, Atp2a2, Csnk2a1, Ddx5, Dync1h1, Dync1li1, Eno3, Gclm, Gcsh, Gnai1, Gnao1, Gnaq, Gnb2, Gpd1, Gpd2, Hnrnpf, Hspa8, Hspb1, Hspd1, Ide, Ndufa4, Ndufa5, Ndufa6, Ndufa9, Ndufb10, Ndufs2, Ndufs3, Ndufs4, Ndufs5, Ndufs6, Ndufv1, Ogdh, Pdhb, Ppp1ca, Prpf8, Psma3, Psma5, Psma6, Psmb2, Psmc1, Psmc5, Psmc6, Puf60, Rbbp4, Sae1, Sdha, Snrpd3, Sorbs1, Stt3a, Ubxn1, Uqcrb, Uqcrfs…
GO:0031975	envelope	GO_CellularComponent-GOA_22.12.2016_16h59	1.4e-10	1.4e-07	1.8e-37	1.1e-35	[2, 3]	Group59	4.73098	51	Specific for Cluster #2	[Aldh3a2, Apoo, Bax, Bcl2l13, Chil3, Cox6b1, Cox7c, Dag1, Kpnb1, Mapk3, Ndufa5, Ndufb10, Ndufs2, Ndufs6, Ogdh, Sod1, Ugt1a6a, Vat1, Xpo1]	[Atp5a1, Atp5b, Atp5j2, Atp5o, Ckmt1, Cnp, Cox5b, Cyb5r3, Eif5a2, Gnaq, Gpd2, Hacd3, Hspd1, Idh2, Lrrc59, Ndufa4, Ndufa6, Ndufa9, Ndufs3, Ndufs4, Ndufs5, Ndufv1, Pafah1b1, Rps3, Sdha, Slc25a12, Slc25a22, Sord, Thop1, Tomm22, Uqcrb, Uqcrfs1]	37.2549	62.7451	[Aldh3a2, Apoo, Atp5a1, Atp5b, Atp5j2, Atp5o, Bax, Bcl2l13, Chil3, Ckmt1, Cnp, Cox5b, Cox6b1, Cox7c, Cyb5r3, Dag1, Eif5a2, Gnaq, Gpd2, Hacd3, Hspd1, Idh2, Kpnb1, Lrrc59, Mapk3, Ndufa4, Ndufa5, Ndufa6, Ndufa9, Ndufb10, Ndufs2, Ndufs3, Ndufs4, Ndufs5, Ndufs6, Ndufv1, Ogdh, Pafah1b1, Rps3, Sdha, Slc25a12, Slc25a22, Sod1, Sord, Thop1, Tomm22, Ugt1a6a, Uqcrb, Uqcrfs1, Vat1, Xpo1]
GO:1990204	oxidoreductase complex	GO_CellularComponent-GOA_22.12.2016_16h59	6.2e-15	6.1e-12	1.8e-37	1.1e-35	[2, 3]	Group59	19.5876	19	Specific for Cluster #2	[Gpd1, Ndufa5, Ndufb10, Ndufs2, Ndufs6, Ogdh]	[Gcsh, Gpd2, Ndufa4, Ndufa6, Ndufa9, Ndufs3, Ndufs4, Ndufs5, Ndufv1, Pdhb, Sdha, Uqcrb, Uqcrfs1]	31.5789	68.4211	[Gcsh, Gpd1, Gpd2, Ndufa4, Ndufa5, Ndufa6, Ndufa9, Ndufb10, Ndufs2, Ndufs3, Ndufs4, Ndufs5, Ndufs6, Ndufv1, Ogdh, Pdhb, Sdha, Uqcrb, Uqcrfs1]
GO:0016651	oxidoreductase activity, acting on NAD(P)H	GO_MolecularFunction-GOA_22.12.2016_16h59	2.3e-05	0.022	1.8e-37	1.1e-35	[3]	Group59	10.3448	9	Specific for Cluster #2	[Ndufa5, Ndufs2]	[Cbr1, Cyb5r3, Ndufa4, Ndufa9, Ndufs3, Ndufs4, Ndufv1]	22.2222	77.7778	[Cbr1, Cyb5r3, Ndufa4, Ndufa5, Ndufa9, Ndufs2, Ndufs3, Ndufs4, Ndufv1]
GO:0015980	energy derivation by oxidation of organic compounds	GO_BiologicalProcess-GOA_22.12.2016_16h59	5.6e-12	5.5e-09	1.8e-37	1.1e-35	[3, 4]	Group59	9.72763	25	Specific for Cluster #2	[Cox7c, Gpd1, Mup4, Mup6, Mup9, Ndufa5, Ndufs6, Ogdh, Sorbs1, Vcp]	[Acadm, Cox5b, Fh1, Idh2, Idh3g, Mtfr1l, Ndufs3, Ndufs4, Ndufv1, Pdhb, Ppp1ca, Sdha, Slc25a12, Ugp2, Uqcrb]	40	60	[Acadm, Cox5b, Cox7c, Fh1, Gpd1, Idh2, Idh3g, Mtfr1l, Mup4, Mup6, Mup9, Ndufa5, Ndufs3, Ndufs4, Ndufs6, Ndufv1, Ogdh, Pdhb, Ppp1ca, Sdha, Slc25a12, Sorbs1, Ugp2, Uqcrb, Vcp]
GO:0098803	respiratory chain complex	GO_CellularComponent-GOA_22.12.2016_16h59	8.6e-14	8.5e-11	1.8e-37	1.1e-35	[3, 4]	Group59	22.5352	16	Specific for Cluster #2	[Cox7c, Ndufa5, Ndufb10, Ndufs2, Ndufs6]	[Cox5b, Ndufa4, Ndufa6, Ndufa9, Ndufs3, Ndufs4, Ndufs5, Ndufv1, Sdha, Uqcrb, Uqcrfs1]	31.25	68.75	[Cox5b, Cox7c, Ndufa4, Ndufa5, Ndufa6, Ndufa9, Ndufb10, Ndufs2, Ndufs3, Ndufs4, Ndufs5, Ndufs6, Ndufv1, Sdha, Uqcrb, Uqcrfs1]
GO:0003954	NADH dehydrogenase activity	GO_MolecularFunction-GOA_22.12.2016_16h59	2.7e-06	0.0026	1.8e-37	1.1e-35	[4]	Group59	19.4444	7	Specific for Cluster #2	[Ndufa5, Ndufs2]	[Ndufa4, Ndufa9, Ndufs3, Ndufs4, Ndufv1]	28.5714	71.4286	[Ndufa4, Ndufa5, Ndufa9, Ndufs2, Ndufs3, Ndufs4, Ndufv1]
GO:0016655	oxidoreductase activity, acting on NAD(P)H, quinone or similar compound as acceptor	GO_MolecularFunction-GOA_22.12.2016_16h59	1.4e-05	0.014	1.8e-37	1.1e-35	[4]	Group59	15.2174	7	Specific for Cluster #2	[Ndufa5, Ndufs2]	[Cbr1, Ndufa4, Ndufs3, Ndufs4, Ndufv1]	28.5714	71.4286	[Cbr1, Ndufa4, Ndufa5, Ndufs2, Ndufs3, Ndufs4, Ndufv1]
GO:0005739	mitochondrion	GO_CellularComponent-GOA_22.12.2016_16h59	4.8e-19	4.7e-16	1.8e-37	1.1e-35	[4, 5, 6, 7]	Group59	4.92445	88	Specific for Cluster #2	[Acly, Aldh2, Aldh3a2, Apoo, Bax, Bcl2l13, Bsg, Cox6b1, Cox7c, Cryab, Ctsd, Ddah2, Fth1, Gpd1, Kif1b, Mapk3, Myom2, Ndufa5, Ndufb10, Ndufs2, Ndufs6, Ogdh, Rpl35a, Sod1, Spr, Uba52, Ugt1a6a, Vat1]	[Acaa1a, Acaa1b, Acadm, Ak3, Atp5a1, Atp5b, Atp5j2, Atp5o, Bola1, Camk2a, Ckmt1, Cnp, Cox5b, Cyb5r3, Decr1, Etfa, Etfb, Fdps, Fh1, Gcsh, Glrx, Gls, Gpd2, Hacd3, Hagh, Hibch, Hspa9, Hspd1, Ide, Idh2, Idh3g, Idi1, Kars, Lrrc59, Mtfr1l, Mut, Ndufa4, Ndufa6, Ndufa9, Ndufs3, Ndufs4, Ndufs5, Ndufv1, Nfs1, Nol3, Pdhb, Prosc, Rab4b, Rfk, Rps3, Sdha, Sirt2, Slc25a12, Slc25a22, Sord, Thop1, Tomm22, Uqcrb, …	31.8182	68.1818	[Acaa1a, Acaa1b, Acadm, Acly, Ak3, Aldh2, Aldh3a2, Apoo, Atp5a1, Atp5b, Atp5j2, Atp5o, Bax, Bcl2l13, Bola1, Bsg, Camk2a, Ckmt1, Cnp, Cox5b, Cox6b1, Cox7c, Cryab, Ctsd, Cyb5r3, Ddah2, Decr1, Etfa, Etfb, Fdps, Fh1, Fth1, Gcsh, Glrx, Gls, Gpd1, Gpd2, Hacd3, Hagh, Hibch, Hspa9, Hspd1, Ide, Idh2, Idh3g, Idi1, Kars, Kif1b, Lrrc59, Mapk3, Mtfr1l, Mut, Myom2, Ndufa4, Ndufa5, Ndufa6, Ndufa9, Ndufb10, Nduf…
GO:0044429	mitochondrial part	GO_CellularComponent-GOA_22.12.2016_16h59	3.9e-15	3.8e-12	1.8e-37	1.1e-35	[3, 4, 5, 6, 7, 8]	Group59	6.06407	53	Specific for Cluster #2	[Aldh2, Aldh3a2, Apoo, Bax, Bcl2l13, Cox6b1, Cox7c, Ndufa5, Ndufb10, Ndufs2, Ndufs6, Ogdh, Sod1, Ugt1a6a, Vat1]	[Acadm, Ak3, Atp5a1, Atp5b, Atp5j2, Atp5o, Ckmt1, Cnp, Cox5b, Cyb5r3, Etfa, Etfb, Gls, Gpd2, Hagh, Hspa9, Hspd1, Idh2, Lrrc59, Mut, Ndufa4, Ndufa6, Ndufa9, Ndufs3, Ndufs4, Ndufs5, Ndufv1, Nfs1, Pdhb, Rps3, Sdha, Slc25a12, Slc25a22, Sord, Thop1, Tomm22, Uqcrb, Uqcrfs1]	28.3019	71.6981	[Acadm, Ak3, Aldh2, Aldh3a2, Apoo, Atp5a1, Atp5b, Atp5j2, Atp5o, Bax, Bcl2l13, Ckmt1, Cnp, Cox5b, Cox6b1, Cox7c, Cyb5r3, Etfa, Etfb, Gls, Gpd2, Hagh, Hspa9, Hspd1, Idh2, Lrrc59, Mut, Ndufa4, Ndufa5, Ndufa6, Ndufa9, Ndufb10, Ndufs2, Ndufs3, Ndufs4, Ndufs5, Ndufs6, Ndufv1, Nfs1, Ogdh, Pdhb, Rps3, Sdha, Slc25a12, Slc25a22, Sod1, Sord, Thop1, Tomm22, Ugt1a6a, Uqcrb, Uqcrfs1, Vat1]
GO:0008137	NADH dehydrogenase (ubiquinone) activity	GO_MolecularFunction-GOA_22.12.2016_16h59	3e-05	0.03	1.8e-37	1.1e-35	[6]	Group59	17.1429	6	Specific for Cluster #2	[Ndufa5, Ndufs2]	[Ndufa4, Ndufs3, Ndufs4, Ndufv1]	33.3333	66.6667	[Ndufa4, Ndufa5, Ndufs2, Ndufs3, Ndufs4, Ndufv1]
GO:0015992	proton transport	GO_BiologicalProcess-GOA_22.12.2016_16h59	3.9e-07	0.00038	1.8e-37	1.1e-35	[5, 6, 7]	Group59	9.45946	14	Specific for Cluster #2	[Atp1a1, Atp1a2, Atp1a3, Cox6b1, Cox7c]	[Atp1b1, Atp5a1, Atp5b, Atp5j2, Atp5o, Cox5b, Ndufa4, Uqcrb, Uqcrfs1]	35.7143	64.2857	[Atp1a1, Atp1a2, Atp1a3, Atp1b1, Atp5a1, Atp5b, Atp5j2, Atp5o, Cox5b, Cox6b1, Cox7c, Ndufa4, Uqcrb, Uqcrfs1]
GO:0098798	mitochondrial protein complex	GO_CellularComponent-GOA_22.12.2016_16h59	1.5e-18	1.5e-15	1.8e-37	1.1e-35	[3, 4, 5, 6, 7, 8, 9]	Group59	18.3824	25	Specific for Cluster #2	[Apoo, Bax, Cox7c, Ndufa5, Ndufb10, Ndufs2, Ndufs6]	[Atp5a1, Atp5b, Atp5j2, Atp5o, Cox5b, Etfa, Etfb, Ndufa4, Ndufa6, Ndufa9, Ndufs3, Ndufs4, Ndufs5, Ndufv1, Sdha, Tomm22, Uqcrb, Uqcrfs1]	28	72	[Apoo, Atp5a1, Atp5b, Atp5j2, Atp5o, Bax, Cox5b, Cox7c, Etfa, Etfb, Ndufa4, Ndufa5, Ndufa6, Ndufa9, Ndufb10, Ndufs2, Ndufs3, Ndufs4, Ndufs5, Ndufs6, Ndufv1, Sdha, Tomm22, Uqcrb, Uqcrfs1]
GO:0005740	mitochondrial envelope	GO_CellularComponent-GOA_22.12.2016_16h59	1.3e-12	1.3e-09	1.8e-37	1.1e-35	[4, 5, 6, 7, 8, 9]	Group59	6.37636	41	Specific for Cluster #2	[Aldh3a2, Apoo, Bax, Bcl2l13, Cox6b1, Cox7c, Ndufa5, Ndufb10, Ndufs2, Ndufs6, Ogdh, Sod1, Ugt1a6a, Vat1]	[Atp5a1, Atp5b, Atp5j2, Atp5o, Ckmt1, Cnp, Cox5b, Cyb5r3, Gpd2, Hspd1, Idh2, Ndufa4, Ndufa6, Ndufa9, Ndufs3, Ndufs4, Ndufs5, Ndufv1, Rps3, Sdha, Slc25a12, Slc25a22, Sord, Thop1, Tomm22, Uqcrb, Uqcrfs1]	34.1463	65.8537	[Aldh3a2, Apoo, Atp5a1, Atp5b, Atp5j2, Atp5o, Bax, Bcl2l13, Ckmt1, Cnp, Cox5b, Cox6b1, Cox7c, Cyb5r3, Gpd2, Hspd1, Idh2, Ndufa4, Ndufa5, Ndufa6, Ndufa9, Ndufb10, Ndufs2, Ndufs3, Ndufs4, Ndufs5, Ndufs6, Ndufv1, Ogdh, Rps3, Sdha, Slc25a12, Slc25a22, Sod1, Sord, Thop1, Tomm22, Ugt1a6a, Uqcrb, Uqcrfs1, Vat1]
GO:0005759	mitochondrial matrix	GO_CellularComponent-GOA_22.12.2016_16h59	4.6e-05	0.045	1.8e-37	1.1e-35	[4, 5, 6, 7, 8, 9]	Group59	5.43131	17	Specific for Cluster #2	[Aldh2, Ogdh]	[Acadm, Ak3, Atp5b, Etfa, Etfb, Gls, Hagh, Hspa9, Hspd1, Lrrc59, Mut, Ndufa9, Nfs1, Pdhb, Rps3]	11.7647	88.2353	[Acadm, Ak3, Aldh2, Atp5b, Etfa, Etfb, Gls, Hagh, Hspa9, Hspd1, Lrrc59, Mut, Ndufa9, Nfs1, Ogdh, Pdhb, Rps3]
GO:0031966	mitochondrial membrane	GO_CellularComponent-GOA_22.12.2016_16h59	2.7e-12	2.6e-09	1.8e-37	1.1e-35	[3, 4, 5, 6, 7, 8, 9, 10]	Group59	6.5	39	Specific for Cluster #2	[Aldh3a2, Apoo, Bax, Bcl2l13, Cox6b1, Cox7c, Ndufa5, Ndufb10, Ndufs2, Ndufs6, Ogdh, Ugt1a6a, Vat1]	[Atp5a1, Atp5b, Atp5j2, Atp5o, Ckmt1, Cnp, Cox5b, Cyb5r3, Gpd2, Hspd1, Idh2, Ndufa4, Ndufa6, Ndufa9, Ndufs3, Ndufs4, Ndufs5, Ndufv1, Rps3, Sdha, Slc25a12, Slc25a22, Sord, Tomm22, Uqcrb, Uqcrfs1]	33.3333	66.6667	[Aldh3a2, Apoo, Atp5a1, Atp5b, Atp5j2, Atp5o, Bax, Bcl2l13, Ckmt1, Cnp, Cox5b, Cox6b1, Cox7c, Cyb5r3, Gpd2, Hspd1, Idh2, Ndufa4, Ndufa5, Ndufa6, Ndufa9, Ndufb10, Ndufs2, Ndufs3, Ndufs4, Ndufs5, Ndufs6, Ndufv1, Ogdh, Rps3, Sdha, Slc25a12, Slc25a22, Sord, Tomm22, Ugt1a6a, Uqcrb, Uqcrfs1, Vat1]
GO:0044455	mitochondrial membrane part	GO_CellularComponent-GOA_22.12.2016_16h59	2.1e-13	2e-10	1.8e-37	1.1e-35	[2, 3, 4, 5, 6, 7, 8, 9, 10, 11]	Group59	12.5	23	Specific for Cluster #2	[Apoo, Cox7c, Ndufa5, Ndufb10, Ndufs2, Ndufs6]	[Atp5a1, Atp5b, Atp5j2, Atp5o, Cox5b, Hspd1, Ndufa4, Ndufa6, Ndufa9, Ndufs3, Ndufs4, Ndufs5, Ndufv1, Sdha, Tomm22, Uqcrb, Uqcrfs1]	26.087	73.913	[Apoo, Atp5a1, Atp5b, Atp5j2, Atp5o, Cox5b, Cox7c, Hspd1, Ndufa4, Ndufa5, Ndufa6, Ndufa9, Ndufb10, Ndufs2, Ndufs3, Ndufs4, Ndufs5, Ndufs6, Ndufv1, Sdha, Tomm22, Uqcrb, Uqcrfs1]
GO:0005743	mitochondrial inner membrane	GO_CellularComponent-GOA_22.12.2016_16h59	1.2e-13	1.2e-10	1.8e-37	1.1e-35	[4, 5, 6, 7, 8, 9, 10, 11]	Group59	8.17308	34	Specific for Cluster #2	[Aldh3a2, Apoo, Cox6b1, Cox7c, Ndufa5, Ndufb10, Ndufs2, Ndufs6, Ugt1a6a]	[Atp5a1, Atp5b, Atp5j2, Atp5o, Ckmt1, Cnp, Cox5b, Cyb5r3, Gpd2, Hspd1, Idh2, Ndufa4, Ndufa6, Ndufa9, Ndufs3, Ndufs4, Ndufs5, Ndufv1, Rps3, Sdha, Slc25a12, Slc25a22, Tomm22, Uqcrb, Uqcrfs1]	26.4706	73.5294	[Aldh3a2, Apoo, Atp5a1, Atp5b, Atp5j2, Atp5o, Ckmt1, Cnp, Cox5b, Cox6b1, Cox7c, Cyb5r3, Gpd2, Hspd1, Idh2, Ndufa4, Ndufa5, Ndufa6, Ndufa9, Ndufb10, Ndufs2, Ndufs3, Ndufs4, Ndufs5, Ndufs6, Ndufv1, Rps3, Sdha, Slc25a12, Slc25a22, Tomm22, Ugt1a6a, Uqcrb, Uqcrfs1]
GO:0005746	mitochondrial respiratory chain	GO_CellularComponent-GOA_22.12.2016_16h59	8.6e-14	8.5e-11	1.8e-37	1.1e-35	[3, 4, 5, 6, 7, 8, 9, 10, 11, 12]	Group59	22.5352	16	Specific for Cluster #2	[Cox7c, Ndufa5, Ndufb10, Ndufs2, Ndufs6]	[Cox5b, Ndufa4, Ndufa6, Ndufa9, Ndufs3, Ndufs4, Ndufs5, Ndufv1, Sdha, Uqcrb, Uqcrfs1]	31.25	68.75	[Cox5b, Cox7c, Ndufa4, Ndufa5, Ndufa6, Ndufa9, Ndufb10, Ndufs2, Ndufs3, Ndufs4, Ndufs5, Ndufs6, Ndufv1, Sdha, Uqcrb, Uqcrfs1]
GO:0098800	inner mitochondrial membrane protein complex	GO_CellularComponent-GOA_22.12.2016_16h59	8.5e-16	8.4e-13	1.8e-37	1.1e-35	[3, 4, 5, 6, 7, 8, 9, 10, 11, 12]	Group59	18.4211	21	Specific for Cluster #2	[Apoo, Cox7c, Ndufa5, Ndufb10, Ndufs2, Ndufs6]	[Atp5a1, Atp5b, Atp5j2, Atp5o, Cox5b, Ndufa4, Ndufa6, Ndufa9, Ndufs3, Ndufs4, Ndufs5, Ndufv1, Sdha, Uqcrb, Uqcrfs1]	28.5714	71.4286	[Apoo, Atp5a1, Atp5b, Atp5j2, Atp5o, Cox5b, Cox7c, Ndufa4, Ndufa5, Ndufa6, Ndufa9, Ndufb10, Ndufs2, Ndufs3, Ndufs4, Ndufs5, Ndufs6, Ndufv1, Sdha, Uqcrb, Uqcrfs1]
GO:0015078	hydrogen ion transmembrane transporter activity	GO_MolecularFunction-GOA_22.12.2016_16h59	1.4e-05	0.014	1.8e-37	1.1e-35	[8]	Group59	9.70874	10	Specific for Cluster #2	[Cox6b1, Cox7c]	[Atp1b1, Atp5a1, Atp5b, Atp5o, Cox5b, Ndufa4, Uqcrb, Uqcrfs1]	20	80	[Atp1b1, Atp5a1, Atp5b, Atp5o, Cox5b, Cox6b1, Cox7c, Ndufa4, Uqcrb, Uqcrfs1]
GO:0005747	mitochondrial respiratory chain complex I	GO_CellularComponent-GOA_22.12.2016_16h59	6.5e-11	6.4e-08	1.8e-37	1.1e-35	[4, 5, 6, 7, 8, 9, 10, 11, 12, 13]	Group59	27.5	11	Specific for Cluster #2	[Ndufa5, Ndufb10, Ndufs2, Ndufs6]	[Ndufa4, Ndufa6, Ndufa9, Ndufs3, Ndufs4, Ndufs5, Ndufv1]	36.3636	63.6364	[Ndufa4, Ndufa5, Ndufa6, Ndufa9, Ndufb10, Ndufs2, Ndufs3, Ndufs4, Ndufs5, Ndufs6, Ndufv1]
GO:0031334	positive regulation of protein complex assembly	GO_BiologicalProcess-GOA_22.12.2016_16h59	1.5e-05	0.015	4.6e-21	2.8e-19	[3, 4, 5, 6, 7]	Group60	6.93069	14	Specific for Cluster #2	[Bax, Coro1a, Eif4g1, Grb2, Vcp]	[Arpc1b, Arpc2, Arpc5l, Fscn1, Ide, Psmc1, Psmc5, Psmc6, Rps3]	35.7143	64.2857	[Arpc1b, Arpc2, Arpc5l, Bax, Coro1a, Eif4g1, Fscn1, Grb2, Ide, Psmc1, Psmc5, Psmc6, Rps3, Vcp]
GO:0005102	receptor binding	GO_MolecularFunction-GOA_22.12.2016_16h59	1.9e-08	1.8e-05	1.9e-08	1.1e-06	[3]	Group00	3.83344	58	Specific for Cluster #1	[Apoa1, Apoa2, Apoe, Arrb1, Atp1a3, Cav2, Cntf, Crk, Ddx5, F2, Fga, Fgb, Fgg, Flna, Grb2, H2-Q10, Hrg, Itgb6, Kng1, L1cam, Lama2, Lama4, Lamb1, Lamc1, Lrg1, Mag, Mbl2, Mup4, Ogn, Plg, Rala, S100a9, Slc30a9, Smarce1, Sorbs1, Tln1, Tnxb, Trf, Ttr, Vcp, Vtn]	[A2m, Atp2a2, Atp5a1, Atp5b, Calr, Camk2a, Copa, Fgf1, Gnai1, Gnao1, Gnaq, Hspa8, Ide, Itgb1, Nol3, Psmc5, S100a4]	70.6897	29.3103	[A2m, Apoa1, Apoa2, Apoe, Arrb1, Atp1a3, Atp2a2, Atp5a1, Atp5b, Calr, Camk2a, Cav2, Cntf, Copa, Crk, Ddx5, F2, Fga, Fgb, Fgf1, Fgg, Flna, Gnai1, Gnao1, Gnaq, Grb2, H2-Q10, Hrg, Hspa8, Ide, Itgb1, Itgb6, Kng1, L1cam, Lama2, Lama4, Lamb1, Lamc1, Lrg1, Mag, Mbl2, Mup4, Nol3, Ogn, Plg, Psmc5, Rala, S100a4, S100a9, Slc30a9, Smarce1, Sorbs1, Tln1, Tnxb, Trf, Ttr, Vcp, Vtn]
GO:0005504	fatty acid binding	GO_MolecularFunction-GOA_22.12.2016_16h59	1.2e-05	0.011	1.2e-05	0.00073	[3, 6]	Group02	20	6	Specific for Cluster #1	[Fabp5, S100a9, Ugt1a10, Ugt1a7c]	[Fabp4, Fabp7]	66.6667	33.3333	[Fabp4, Fabp5, Fabp7, S100a9, Ugt1a10, Ugt1a7c]
GO:0042802	identical protein binding	GO_MolecularFunction-GOA_22.12.2016_16h59	5.1e-09	5e-06	5.1e-09	3.1e-07	[3]	Group03	4.01408	57	Specific for Cluster #1	[Abcb9, Add2, Adssl1, Apoa1, Apoa2, Apoa4, Apoe, Bax, Blmh, Cav2, Coro1a, Cryab, Eno3, Fgg, Flna, Flnb, Gpd1, Grb2, Hspb1, L1cam, Pdxk, S100a10, Serpina1a, Serpina1b, Serpina1c, Serpina1d, Serpina1e, Sf1, Sh3gl2, Sod1, Spr, Ttr, Ugt1a10, Ugt1a6a, Ugt1a7c, Vcp, Vtn]	[Acadm, Add1, Camk2a, Camk2g, Esd, Esyt2, Ewsr1, Hmgcs1, Ide, Mapre2, Mvp, Nfs1, Nol3, Pafah1b1, Psmc6, Puf60, S100a4, Sord, Tcp1, Ugp2]	64.9123	35.0877	[Abcb9, Acadm, Add1, Add2, Adssl1, Apoa1, Apoa2, Apoa4, Apoe, Bax, Blmh, Camk2a, Camk2g, Cav2, Coro1a, Cryab, Eno3, Esd, Esyt2, Ewsr1, Fgg, Flna, Flnb, Gpd1, Grb2, Hmgcs1, Hspb1, Ide, L1cam, Mapre2, Mvp, Nfs1, Nol3, Pafah1b1, Pdxk, Psmc6, Puf60, S100a10, S100a4, Serpina1a, Serpina1b, Serpina1c, Serpina1d, Serpina1e, Sf1, Sh3gl2, Sod1, Sord, Spr, Tcp1, Ttr, Ugp2, Ugt1a10, Ugt1a6a, Ugt1a7c, Vcp, Vt…
GO:0019899	enzyme binding	GO_MolecularFunction-GOA_22.12.2016_16h59	2.8e-12	2.8e-09	2.8e-12	1.7e-10	[3]	Group05	4.10146	76	Specific for Cluster #1	[Ank1, Apoa1, Arrb1, Atp1a1, Cav2, Cdc42bpb, Chl1, Crk, Cspg4, Ddx5, Ehd1, Eif4e, Flna, Gclm, Gnb2, Grb2, Hspb1, Igbp1, Il1rap, Kif13b, Kpnb1, Lamb1, Mag, Mapk3, Ndufs2, Otub1, Rab7, Rala, Ralb, Rbbp4, Scarb2, Serpina1a, Serpina1b, Serpina1c, Serpina1d, Serpina1e, Sod1, Sorbs1, Sptbn1, Uba52, Ube2m, Ugt1a10, Ugt1a6a, Ugt1a7c, Vcp, Xpo1]	[A2m, Ap1b1, Ap2a2, Atox1, Atp1b1, Atp2a2, Calr, Cap1, Hacd3, Hspa8, Hspa9, Hspd1, Itgb1, Jup, Kif3a, Mvp, Nol3, Pa2g4, Ppme1, Ppp1ca, Rab3a, Rps3, Sirt2, Snrpd3, Srsf5, Tcp1, Tom1l2, Trim28, Ubxn1, Ywhae]	60.5263	39.4737	[A2m, Ank1, Ap1b1, Ap2a2, Apoa1, Arrb1, Atox1, Atp1a1, Atp1b1, Atp2a2, Calr, Cap1, Cav2, Cdc42bpb, Chl1, Crk, Cspg4, Ddx5, Ehd1, Eif4e, Flna, Gclm, Gnb2, Grb2, Hacd3, Hspa8, Hspa9, Hspb1, Hspd1, Igbp1, Il1rap, Itgb1, Jup, Kif13b, Kif3a, Kpnb1, Lamb1, Mag, Mapk3, Mvp, Ndufs2, Nol3, Otub1, Pa2g4, Ppme1, Ppp1ca, Rab3a, Rab7, Rala, Ralb, Rbbp4, Rps3, Scarb2, Serpina1a, Serpina1b, Serpina1c, Serpina1d…
GO:0005615	extracellular space	GO_CellularComponent-GOA_22.12.2016_16h59	6.5e-22	6.3e-19	6.5e-22	3.9e-20	[2, 3]	Group06	5.44892	88	Specific for Cluster #1	[Ahsg, Apoa1, Apoa2, Apoa4, Apoe, Arsa, C8b, C9, Camp, Cfd, Cfh, Cntf, Col12a1, Col14a1, Col6a1, Col6a2, Ctsd, Dag1, Dcn, Eno3, F2, Fetub, Fga, Fgb, Fgg, Fstl1, Gc, Gnb2, H2-Q10, Hrg, Hspb1, Il1rap, Islr, Kng1, Lama2, Lama4, Lamb1, Lamc1, Lrg1, Lum, Mbl2, Mug1, Mup4, Mup6, Mup9, Nid2, Ogn, Plg, Ppia, Ppt1, Prelp, S100a9, Selenbp1, Selenbp2, Serpina1a, Serpina1b, Serpina1c, Serpina1d, Serpina1e, S…	[A2m, Calr, Cap1, Cd5l, Cnp, Copa, Ctsl, Fgf1, Hist1h2bk, Hspa8, Hspd1, Ide, Itih1, Mfap4, Psmc5, S100a4]	81.8182	18.1818	[A2m, Ahsg, Apoa1, Apoa2, Apoa4, Apoe, Arsa, C8b, C9, Calr, Camp, Cap1, Cd5l, Cfd, Cfh, Cnp, Cntf, Col12a1, Col14a1, Col6a1, Col6a2, Copa, Ctsd, Ctsl, Dag1, Dcn, Eno3, F2, Fetub, Fga, Fgb, Fgf1, Fgg, Fstl1, Gc, Gnb2, H2-Q10, Hist1h2bk, Hrg, Hspa8, Hspb1, Hspd1, Ide, Il1rap, Islr, Itih1, Kng1, Lama2, Lama4, Lamb1, Lamc1, Lrg1, Lum, Mbl2, Mfap4, Mug1, Mup4, Mup6, Mup9, Nid2, Ogn, Plg, Ppia, Ppt1, P…
GO:0000040	Pentose and glucuronate interconversions	KEGG_08.11.2016	2.7e-06	0.0026	2.7e-06	0.00016	[-1]	Group07	19.4444	7	Specific for Cluster #1	[Aldh2, Aldh3a2, Ugt1a10, Ugt1a6a, Ugt1a7c]	[Sord, Ugp2]	71.4286	28.5714	[Aldh2, Aldh3a2, Sord, Ugp2, Ugt1a10, Ugt1a6a, Ugt1a7c]
GO:0030674	protein binding, bridging	GO_MolecularFunction-GOA_22.12.2016_16h59	2.1e-05	0.021	2.1e-05	0.0013	[3]	Group10	9.25926	10	Specific for Cluster #1	[Ank1, Arrb1, Cav2, Crk, Fga, Fgb, Fgg, Grb2, Sorbs1]	[Fscn1]	90	10	[Ank1, Arrb1, Cav2, Crk, Fga, Fgb, Fgg, Fscn1, Grb2, Sorbs1]
GO:0009605	response to external stimulus	GO_BiologicalProcess-GOA_22.12.2016_16h59	1.3e-06	0.0013	1.3e-06	8.3e-05	[2]	Group13	3.18896	67	Specific for Cluster #1	[Adssl1, Ahsg, Apoa1, Apoe, Arrb1, Arsa, Atp1a1, Atp1a2, Bag3, Bin2, Camp, Cfh, Chl1, Cnn2, Cntf, Coro1a, Crk, Dag1, Dcn, F2, Fga, Fgb, Fgg, Fstl1, Gclm, Hrg, Hspb1, Kng1, L1cam, Lama2, Lamb1, Lamc1, Mag, Mapk3, Mbl2, Mup4, Ogn, Parva, Plg, Prpf8, Ralb, S100a9, Sod1, Sparc, Usp14]	[A2m, Aacs, Acadm, Atp1b1, Calr, Cnp, Crmp1, Ctsl, Fabp4, Fabp7, Fgf1, Hist1h2bk, Hmgcs1, Hspd1, Jup, Lxn, Nfasc, Ppp1ca, Rdh11, Sirt2, Sord, Tom1l2]	67.1642	32.8358	[A2m, Aacs, Acadm, Adssl1, Ahsg, Apoa1, Apoe, Arrb1, Arsa, Atp1a1, Atp1a2, Atp1b1, Bag3, Bin2, Calr, Camp, Cfh, Chl1, Cnn2, Cnp, Cntf, Coro1a, Crk, Crmp1, Ctsl, Dag1, Dcn, F2, Fabp4, Fabp7, Fga, Fgb, Fgf1, Fgg, Fstl1, Gclm, Hist1h2bk, Hmgcs1, Hrg, Hspb1, Hspd1, Jup, Kng1, L1cam, Lama2, Lamb1, Lamc1, Lxn, Mag, Mapk3, Mbl2, Mup4, Nfasc, Ogn, Parva, Plg, Ppp1ca, Prpf8, Ralb, Rdh11, S100a9, Sirt2, So…
GO:0042592	homeostatic process	GO_BiologicalProcess-GOA_22.12.2016_16h59	2.7e-06	0.0027	2.7e-06	0.00017	[3]	Group14	3.34528	56	Specific for Cluster #1	[Ank1, Apoa1, Apoa2, Apoa4, Apoe, Arrb1, Atp1a1, Atp1a2, Atp1a3, Bax, Col14a1, Coro1a, Dcn, Ehd1, Eif4g1, Erp44, F2, Fth1, Gclm, Hmox2, Hspb1, Kng1, Mapk3, Mup4, Mup6, Mup9, Pdia3, Plg, Ppt1, Rab7, Sod1, Spta1, Trf, Uba52]	[Aacs, Acadm, Add1, Atox1, Atp1b1, Atp2a2, Atp5b, Cct3, Cct6a, Cct8, Etfa, Fabp4, Fh1, Glrx, Hacd3, Hspa9, Ide, Kif3a, Nol3, Scn7a, Tcp1, Tmx1]	60.7143	39.2857	[Aacs, Acadm, Add1, Ank1, Apoa1, Apoa2, Apoa4, Apoe, Arrb1, Atox1, Atp1a1, Atp1a2, Atp1a3, Atp1b1, Atp2a2, Atp5b, Bax, Cct3, Cct6a, Cct8, Col14a1, Coro1a, Dcn, Ehd1, Eif4g1, Erp44, Etfa, F2, Fabp4, Fh1, Fth1, Gclm, Glrx, Hacd3, Hmox2, Hspa9, Hspb1, Ide, Kif3a, Kng1, Mapk3, Mup4, Mup6, Mup9, Nol3, Pdia3, Plg, Ppt1, Rab7, Scn7a, Sod1, Spta1, Tcp1, Tmx1, Trf, Uba52]
GO:0019725	cellular homeostasis	GO_BiologicalProcess-GOA_22.12.2016_16h59	3.9e-05	0.038	2.7e-06	0.00017	[3, 4]	Group14	3.81862	32	Specific for Cluster #1	[Apoe, Arrb1, Atp1a1, Atp1a2, Atp1a3, Bax, Coro1a, Erp44, F2, Fth1, Gclm, Kng1, Mup4, Mup6, Mup9, Pdia3, Plg, Ppt1, Rab7, Sod1, Trf, Uba52]	[Aacs, Add1, Atox1, Atp1b1, Atp2a2, Atp5b, Glrx, Ide, Nol3, Tmx1]	68.75	31.25	[Aacs, Add1, Apoe, Arrb1, Atox1, Atp1a1, Atp1a2, Atp1a3, Atp1b1, Atp2a2, Atp5b, Bax, Coro1a, Erp44, F2, Fth1, Gclm, Glrx, Ide, Kng1, Mup4, Mup6, Mup9, Nol3, Pdia3, Plg, Ppt1, Rab7, Sod1, Tmx1, Trf, Uba52]
GO:0051186	cofactor metabolic process	GO_BiologicalProcess-GOA_22.12.2016_16h59	3.5e-07	0.00034	3.5e-07	2.1e-05	[3]	Group16	6.25	22	Specific for Cluster #1	[Acly, Ank1, Bpgm, Eno3, Gpd1, Hmox2, Ogdh, Pdxk, Pgd, Ppt1, Spr, Spta1, Sptb, Vcp]	[Cbr1, Elovl1, Idh2, Ndufa9, Nfs1, Pdhb, Pgls, Rfk]	63.6364	36.3636	[Acly, Ank1, Bpgm, Cbr1, Elovl1, Eno3, Gpd1, Hmox2, Idh2, Ndufa9, Nfs1, Ogdh, Pdhb, Pdxk, Pgd, Pgls, Ppt1, Rfk, Spr, Spta1, Sptb, Vcp]
GO:1901681	sulfur compound binding	GO_MolecularFunction-GOA_22.12.2016_16h59	1e-06	0.001	4.3e-11	2.6e-09	[2]	Group18	7.23404	17	Specific for Cluster #1	[Apoe, Atp1a3, Cfh, Fstl1, Hrg, Hsd17b12, Ogdh, Ogn, Prelp, Tnxb, Vtn]	[Acadm, Etfa, Fgf1, Lxn, Scn7a, Smoc2]	64.7059	35.2941	[Acadm, Apoe, Atp1a3, Cfh, Etfa, Fgf1, Fstl1, Hrg, Hsd17b12, Lxn, Ogdh, Ogn, Prelp, Scn7a, Smoc2, Tnxb, Vtn]
GO:0005539	glycosaminoglycan binding	GO_MolecularFunction-GOA_22.12.2016_16h59	9.6e-06	0.0095	4.3e-11	2.6e-09	[3]	Group18	7.2165	14	Specific for Cluster #1	[Apoe, Cfh, Dcn, Fstl1, Hrg, Hsd17b12, Ogn, Prelp, Tnxb, Vtn]	[Fgf1, Lxn, Scn7a, Smoc2]	71.4286	28.5714	[Apoe, Cfh, Dcn, Fgf1, Fstl1, Hrg, Hsd17b12, Lxn, Ogn, Prelp, Scn7a, Smoc2, Tnxb, Vtn]
GO:0005578	proteinaceous extracellular matrix	GO_CellularComponent-GOA_22.12.2016_16h59	6.9e-10	6.8e-07	4.3e-11	2.6e-09	[3, 4]	Group18	7.4928	26	Specific for Cluster #1	[Chl1, Col12a1, Col14a1, Col6a1, Col6a2, Col6a5, Dag1, Dcn, Entpd2, Hsd17b12, Lama2, Lama4, Lamb1, Lamc1, Lum, Nid2, Ogn, Prelp, Rpsa, Sparc, Tnxb, Vtn]	[Fgf1, Mfap4, Scn7a, Smoc2]	84.6154	15.3846	[Chl1, Col12a1, Col14a1, Col6a1, Col6a2, Col6a5, Dag1, Dcn, Entpd2, Fgf1, Hsd17b12, Lama2, Lama4, Lamb1, Lamc1, Lum, Mfap4, Nid2, Ogn, Prelp, Rpsa, Scn7a, Smoc2, Sparc, Tnxb, Vtn]
GO:0004974	Protein digestion and absorption	KEGG_08.11.2016	3e-05	0.029	6.7e-11	4.1e-09	[-1]	Group19	10	9	Specific for Cluster #1	[Atp1a1, Atp1a2, Atp1a3, Col12a1, Col14a1, Col6a1, Col6a2, Col6a5]	[Atp1b1]	88.8889	11.1111	[Atp1a1, Atp1a2, Atp1a3, Atp1b1, Col12a1, Col14a1, Col6a1, Col6a2, Col6a5]
GO:0005581	collagen trimer	GO_CellularComponent-GOA_22.12.2016_16h59	3.3e-05	0.032	6.7e-11	4.1e-09	[3]	Group19	9.89011	9	Specific for Cluster #1	[Col12a1, Col14a1, Col6a1, Col6a2, Col6a5, Dcn, Lum, Mbl2, Tnxb]	[]	100	0	[Col12a1, Col14a1, Col6a1, Col6a2, Col6a5, Dcn, Lum, Mbl2, Tnxb]
GO:0005578	proteinaceous extracellular matrix	GO_CellularComponent-GOA_22.12.2016_16h59	6.9e-10	6.8e-07	6.7e-11	4.1e-09	[3, 4]	Group19	7.4928	26	Specific for Cluster #1	[Chl1, Col12a1, Col14a1, Col6a1, Col6a2, Col6a5, Dag1, Dcn, Entpd2, Hsd17b12, Lama2, Lama4, Lamb1, Lamc1, Lum, Nid2, Ogn, Prelp, Rpsa, Sparc, Tnxb, Vtn]	[Fgf1, Mfap4, Scn7a, Smoc2]	84.6154	15.3846	[Chl1, Col12a1, Col14a1, Col6a1, Col6a2, Col6a5, Dag1, Dcn, Entpd2, Fgf1, Hsd17b12, Lama2, Lama4, Lamb1, Lamc1, Lum, Mfap4, Nid2, Ogn, Prelp, Rpsa, Scn7a, Smoc2, Sparc, Tnxb, Vtn]
GO:0007018	microtubule-based movement	GO_BiologicalProcess-GOA_22.12.2016_16h59	2.3e-05	0.023	1.4e-05	0.00089	[4]	Group21	6.30252	15	Specific for Cluster #1	[Dync1h1, Hspb1, Igbp1, Kif13b, Kif1a, Kif1b, Kif1c, Kpnb1, Map1b, Map4, Sod1, Uba52]	[Dync1li1, Kif3a, Pafah1b1]	80	20	[Dync1h1, Dync1li1, Hspb1, Igbp1, Kif13b, Kif1a, Kif1b, Kif1c, Kif3a, Kpnb1, Map1b, Map4, Pafah1b1, Sod1, Uba52]
GO:0030036	actin cytoskeleton organization	GO_BiologicalProcess-GOA_22.12.2016_16h59	1e-10	9.8e-08	6.3e-17	3.8e-15	[4, 5]	Group22	6.13288	36	Specific for Cluster #1	[Add2, Apoa1, Arrb1, Cdc42bpb, Cnn2, Coro1a, Crk, Flna, Flnb, Grb2, Hrg, Parva, Rala, S100a10, S100a9, Sorbs1, Spta1, Sptb, Sptbn1, Tln1, Tnxb, Tpm2, Trf]	[Abi1, Add1, Arpc1b, Arpc2, Arpc5l, Calr, Cap1, Csrp1, Ctsl, Fscn1, Itgb1, Pafah1b1, Tmod1]	63.8889	36.1111	[Abi1, Add1, Add2, Apoa1, Arpc1b, Arpc2, Arpc5l, Arrb1, Calr, Cap1, Cdc42bpb, Cnn2, Coro1a, Crk, Csrp1, Ctsl, Flna, Flnb, Fscn1, Grb2, Hrg, Itgb1, Pafah1b1, Parva, Rala, S100a10, S100a9, Sorbs1, Spta1, Sptb, Sptbn1, Tln1, Tmod1, Tnxb, Tpm2, Trf]
GO:0098805	whole membrane	GO_CellularComponent-GOA_22.12.2016_16h59	1.4e-10	1.4e-07	8.9e-12	5.4e-10	[2]	Group23	4.46927	56	Specific for Cluster #1	[Abcb9, Ahnak, Aldh3a2, Arrb1, Atp1a1, Atp1a2, Bax, Bsg, Cav2, Clta, Col6a1, Copb1, Coro1a, Crk, Ctsd, Dag1, Ehd1, Gnb2, H2-Q10, Hrg, Kxd1, Lnpep, Mapk3, Ppt1, Rab7, S100a10, Scarb2, Serpinh1, Snx5, Sorbs1, Sparc, Trf, Ttc1, Uba52, Vat1, Xpo1]	[Ap1b1, Ap2a2, Arl8a, Atp1b1, Cltb, Cnp, Copa, Cyb5r3, Gnai1, Gnaq, Hspa8, Hspd1, Itgb1, Plin3, Rab5a, Rab5b, Rab5c, Stx7, Tom1l2, Tomm22]	64.2857	35.7143	[Abcb9, Ahnak, Aldh3a2, Ap1b1, Ap2a2, Arl8a, Arrb1, Atp1a1, Atp1a2, Atp1b1, Bax, Bsg, Cav2, Clta, Cltb, Cnp, Col6a1, Copa, Copb1, Coro1a, Crk, Ctsd, Cyb5r3, Dag1, Ehd1, Gnai1, Gnaq, Gnb2, H2-Q10, Hrg, Hspa8, Hspd1, Itgb1, Kxd1, Lnpep, Mapk3, Plin3, Ppt1, Rab5a, Rab5b, Rab5c, Rab7, S100a10, Scarb2, Serpinh1, Snx5, Sorbs1, Sparc, Stx7, Tom1l2, Tomm22, Trf, Ttc1, Uba52, Vat1, Xpo1]
GO:0098589	membrane region	GO_CellularComponent-GOA_22.12.2016_16h59	6.2e-08	6.1e-05	8.9e-12	5.4e-10	[2, 3]	Group23	6.41711	24	Specific for Cluster #1	[Ahnak, Arrb1, Atp1a1, Atp1a2, Bsg, Cav2, Clta, Crk, Ctsd, Dag1, Mapk3, Ppt1, S100a10, Serpinh1, Sorbs1, Trf, Xpo1]	[Ap2a2, Atp1b1, Cltb, Gnai1, Hspd1, Itgb1, Rab5a]	70.8333	29.1667	[Ahnak, Ap2a2, Arrb1, Atp1a1, Atp1a2, Atp1b1, Bsg, Cav2, Clta, Cltb, Crk, Ctsd, Dag1, Gnai1, Hspd1, Itgb1, Mapk3, Ppt1, Rab5a, S100a10, Serpinh1, Sorbs1, Trf, Xpo1]
GO:0042383	sarcolemma	GO_CellularComponent-GOA_22.12.2016_16h59	2.3e-07	0.00022	8.9e-12	5.4e-10	[3, 4, 5]	Group23	10.7438	13	Specific for Cluster #1	[Ahnak, Ank1, Atp1a1, Atp1a2, Atp1a3, Bsg, Col6a1, Col6a2, Dag1, Lama2]	[Atp1b1, Dtna, Itgb1]	76.9231	23.0769	[Ahnak, Ank1, Atp1a1, Atp1a2, Atp1a3, Atp1b1, Bsg, Col6a1, Col6a2, Dag1, Dtna, Itgb1, Lama2]
GO:0045121	membrane raft	GO_CellularComponent-GOA_22.12.2016_16h59	6.6e-06	0.0064	8.9e-12	5.4e-10	[4, 5]	Group23	6.04027	18	Specific for Cluster #1	[Ahnak, Atp1a1, Atp1a2, Bsg, Cav2, Crk, Ctsd, Dag1, Mapk3, Ppt1, S100a10, Serpinh1, Sorbs1]	[Atp1b1, Gnai1, Hspd1, Itgb1, Rab5a]	72.2222	27.7778	[Ahnak, Atp1a1, Atp1a2, Atp1b1, Bsg, Cav2, Crk, Ctsd, Dag1, Gnai1, Hspd1, Itgb1, Mapk3, Ppt1, Rab5a, S100a10, Serpinh1, Sorbs1]
GO:0005020	Prion diseases	KEGG_08.11.2016	2.5e-05	0.025	7.5e-10	4.6e-08	[-1]	Group24	17.6471	6	Specific for Cluster #1	[Bax, C8b, C9, Lamc1, Mapk3, Sod1]	[]	100	0	[Bax, C8b, C9, Lamc1, Mapk3, Sod1]
GO:0009611	response to wounding	GO_BiologicalProcess-GOA_22.12.2016_16h59	3.9e-08	3.8e-05	7.5e-10	4.6e-08	[3]	Group24	5.67515	29	Specific for Cluster #1	[Apoa1, Apoe, Bax, Chl1, Cnn2, Cntf, Dag1, Dcn, Eno3, Entpd2, F2, Fabp5, Fga, Fgb, Fgg, Flna, Hrg, Hspb1, Kng1, Lamc1, Plg, S100a9, Sod1, Sparc, Tln1]	[Csrp1, Nol3, Srsf5, Srsf6]	86.2069	13.7931	[Apoa1, Apoe, Bax, Chl1, Cnn2, Cntf, Csrp1, Dag1, Dcn, Eno3, Entpd2, F2, Fabp5, Fga, Fgb, Fgg, Flna, Hrg, Hspb1, Kng1, Lamc1, Nol3, Plg, S100a9, Sod1, Sparc, Srsf5, Srsf6, Tln1]
GO:0048678	response to axon injury	GO_BiologicalProcess-GOA_22.12.2016_16h59	4.3e-05	0.042	7.5e-10	4.6e-08	[4]	Group24	10.9589	8	Specific for Cluster #1	[Apoa1, Apoe, Bax, Chl1, Cntf, Dag1, Lamc1, Sod1]	[]	100	0	[Apoa1, Apoe, Bax, Chl1, Cntf, Dag1, Lamc1, Sod1]
GO:0031102	neuron projection regeneration	GO_BiologicalProcess-GOA_22.12.2016_16h59	4.9e-05	0.048	7.5e-10	4.6e-08	[4, 5, 6, 7, 8, 10, 11]	Group24	12.7273	7	Specific for Cluster #1	[Apoa1, Apoa4, Apoe, Chl1, Cntf, Dag1, Lamc1]	[]	100	0	[Apoa1, Apoa4, Apoe, Chl1, Cntf, Dag1, Lamc1]
GO:0004510	Focal adhesion	KEGG_08.11.2016	6.1e-10	6e-07	2.8e-11	1.7e-09	[-1]	Group26	9.85222	20	Specific for Cluster #1	[Cav2, Col6a1, Col6a2, Col6a5, Crk, Flna, Flnb, Grb2, Itgb6, Lama2, Lama4, Lamb1, Lamc1, Mapk3, Parva, Tln1, Tnxb, Vtn]	[Itgb1, Ppp1ca]	90	10	[Cav2, Col6a1, Col6a2, Col6a5, Crk, Flna, Flnb, Grb2, Itgb1, Itgb6, Lama2, Lama4, Lamb1, Lamc1, Mapk3, Parva, Ppp1ca, Tln1, Tnxb, Vtn]
GO:0004512	ECM-receptor interaction	KEGG_08.11.2016	2.4e-08	2.3e-05	2.8e-11	1.7e-09	[-1]	Group26	14.4578	12	Specific for Cluster #1	[Col6a1, Col6a2, Col6a5, Dag1, Itgb6, Lama2, Lama4, Lamb1, Lamc1, Tnxb, Vtn]	[Itgb1]	91.6667	8.33333	[Col6a1, Col6a2, Col6a5, Dag1, Itgb1, Itgb6, Lama2, Lama4, Lamb1, Lamc1, Tnxb, Vtn]
GO:0005205	Proteoglycans in cancer	KEGG_08.11.2016	4.4e-06	0.0043	2.8e-11	1.7e-09	[-1]	Group26	7.24638	15	Specific for Cluster #1	[Ank1, Cav2, Dcn, Ddx5, Flna, Flnb, Grb2, Lum, Mapk3, Vtn]	[Camk2a, Camk2g, Ctsl, Itgb1, Ppp1ca]	66.6667	33.3333	[Ank1, Camk2a, Camk2g, Cav2, Ctsl, Dcn, Ddx5, Flna, Flnb, Grb2, Itgb1, Lum, Mapk3, Ppp1ca, Vtn]
GO:0005178	integrin binding	GO_MolecularFunction-GOA_22.12.2016_16h59	1.1e-05	0.01	2.8e-11	1.7e-09	[4]	Group26	10	10	Specific for Cluster #1	[Itgb6, L1cam, Lamb1, Lamc1, Tln1, Tnxb, Vtn]	[Calr, Fgf1, Itgb1]	70	30	[Calr, Fgf1, Itgb1, Itgb6, L1cam, Lamb1, Lamc1, Tln1, Tnxb, Vtn]
GO:0004610	Complement and coagulation cascades	KEGG_08.11.2016	1.1e-14	1.1e-11	1.3e-20	7.9e-19	[-1]	Group27	20.6897	18	Specific for Cluster #1	[C8b, C9, Cfd, Cfh, F2, Fga, Fgb, Fgg, Kng1, Mbl2, Plg, Serpina1a, Serpina1b, Serpina1c, Serpina1d, Serpina1e, Vtn]	[A2m]	94.4444	5.55556	[A2m, C8b, C9, Cfd, Cfh, F2, Fga, Fgb, Fgg, Kng1, Mbl2, Plg, Serpina1a, Serpina1b, Serpina1c, Serpina1d, Serpina1e, Vtn]
GO:0072562	blood microparticle	GO_CellularComponent-GOA_22.12.2016_16h59	1e-16	1e-13	1.3e-20	7.9e-19	[2, 3, 4]	Group27	17.5573	23	Specific for Cluster #1	[Ahsg, Apoa1, Apoa2, Apoa4, Apoe, C9, Cfh, F2, Fga, Fgb, Fgg, Gc, Hrg, Kng1, Plg, Serpina3k, Trf, Vtn]	[A2m, Cd5l, Hspa8, Itih1, Psmc5]	78.2609	21.7391	[A2m, Ahsg, Apoa1, Apoa2, Apoa4, Apoe, C9, Cd5l, Cfh, F2, Fga, Fgb, Fgg, Gc, Hrg, Hspa8, Itih1, Kng1, Plg, Psmc5, Serpina3k, Trf, Vtn]
GO:0072376	protein activation cascade	GO_BiologicalProcess-GOA_22.12.2016_16h59	1.1e-06	0.0011	1.3e-20	7.9e-19	[2, 4, 5]	Group27	12.8205	10	Specific for Cluster #1	[C8b, C9, Cfd, Cfh, Fga, Fgb, Fgg, Mbl2]	[A2m, Mvp]	80	20	[A2m, C8b, C9, Cfd, Cfh, Fga, Fgb, Fgg, Mbl2, Mvp]
GO:0042730	fibrinolysis	GO_BiologicalProcess-GOA_22.12.2016_16h59	2.2e-06	0.0022	1.3e-20	7.9e-19	[4, 5, 6, 7, 8, 9]	Group27	26.087	6	Specific for Cluster #1	[F2, Fga, Fgb, Fgg, Hrg, Plg]	[]	100	0	[F2, Fga, Fgb, Fgg, Hrg, Plg]
GO:0044449	contractile fiber part	GO_CellularComponent-GOA_22.12.2016_16h59	7.5e-07	0.00074	7.6e-15	4.6e-13	[2, 3, 4, 5, 6, 7, 8]	Group29	7.84314	16	Specific for Cluster #1	[Ahnak, Ank1, Bag3, Cryab, Dag1, Flna, Flnb, Hspb1, Myom2, Parva, Sptbn1, Tpm2]	[Jup, Lman1, Psma6, Tmod1]	75	25	[Ahnak, Ank1, Bag3, Cryab, Dag1, Flna, Flnb, Hspb1, Jup, Lman1, Myom2, Parva, Psma6, Sptbn1, Tmod1, Tpm2]
GO:0030017	sarcomere	GO_CellularComponent-GOA_22.12.2016_16h59	8.6e-06	0.0084	7.6e-15	4.6e-13	[3, 4, 5, 6, 7, 8, 9]	Group29	7.29167	14	Specific for Cluster #1	[Ank1, Bag3, Cryab, Flna, Flnb, Hspb1, Myom2, Parva, Sptbn1, Tpm2]	[Jup, Lman1, Psma6, Tmod1]	71.4286	28.5714	[Ank1, Bag3, Cryab, Flna, Flnb, Hspb1, Jup, Lman1, Myom2, Parva, Psma6, Sptbn1, Tmod1, Tpm2]
GO:0030016	myofibril	GO_CellularComponent-GOA_22.12.2016_16h59	1.7e-06	0.0016	7.6e-15	4.6e-13	[5, 6, 7, 8]	Group29	7.37327	16	Specific for Cluster #1	[Ahnak, Ank1, Bag3, Cryab, Dag1, Flna, Flnb, Hspb1, Myom2, Parva, Sptbn1, Tpm2]	[Jup, Lman1, Psma6, Tmod1]	75	25	[Ahnak, Ank1, Bag3, Cryab, Dag1, Flna, Flnb, Hspb1, Jup, Lman1, Myom2, Parva, Psma6, Sptbn1, Tmod1, Tpm2]
GO:0098805	whole membrane	GO_CellularComponent-GOA_22.12.2016_16h59	1.4e-10	1.4e-07	6.3e-11	3.8e-09	[2]	Group30	4.46927	56	Specific for Cluster #1	[Abcb9, Ahnak, Aldh3a2, Arrb1, Atp1a1, Atp1a2, Bax, Bsg, Cav2, Clta, Col6a1, Copb1, Coro1a, Crk, Ctsd, Dag1, Ehd1, Gnb2, H2-Q10, Hrg, Kxd1, Lnpep, Mapk3, Ppt1, Rab7, S100a10, Scarb2, Serpinh1, Snx5, Sorbs1, Sparc, Trf, Ttc1, Uba52, Vat1, Xpo1]	[Ap1b1, Ap2a2, Arl8a, Atp1b1, Cltb, Cnp, Copa, Cyb5r3, Gnai1, Gnaq, Hspa8, Hspd1, Itgb1, Plin3, Rab5a, Rab5b, Rab5c, Stx7, Tom1l2, Tomm22]	64.2857	35.7143	[Abcb9, Ahnak, Aldh3a2, Ap1b1, Ap2a2, Arl8a, Arrb1, Atp1a1, Atp1a2, Atp1b1, Bax, Bsg, Cav2, Clta, Cltb, Cnp, Col6a1, Copa, Copb1, Coro1a, Crk, Ctsd, Cyb5r3, Dag1, Ehd1, Gnai1, Gnaq, Gnb2, H2-Q10, Hrg, Hspa8, Hspd1, Itgb1, Kxd1, Lnpep, Mapk3, Plin3, Ppt1, Rab5a, Rab5b, Rab5c, Rab7, S100a10, Scarb2, Serpinh1, Snx5, Sorbs1, Sparc, Stx7, Tom1l2, Tomm22, Trf, Ttc1, Uba52, Vat1, Xpo1]
GO:0005773	vacuole	GO_CellularComponent-GOA_22.12.2016_16h59	3.9e-05	0.039	6.3e-11	3.8e-09	[4, 5, 6, 7]	Group30	4.32526	25	Specific for Cluster #1	[Abcb9, Ahnak, Arsa, Col6a1, Ctsd, Fth1, Gnb2, Hrg, Kxd1, Lnpep, Pip4k2b, Ppt1, Rab7, Ralb, Scarb2, Sod1, Uba52]	[Arl8a, Ctsl, Gnai1, Gnaq, Hspa8, Plbd2, Rab5c, Stx7]	68	32	[Abcb9, Ahnak, Arl8a, Arsa, Col6a1, Ctsd, Ctsl, Fth1, Gnai1, Gnaq, Gnb2, Hrg, Hspa8, Kxd1, Lnpep, Pip4k2b, Plbd2, Ppt1, Rab5c, Rab7, Ralb, Scarb2, Sod1, Stx7, Uba52]
GO:0005764	lysosome	GO_CellularComponent-GOA_22.12.2016_16h59	1.7e-05	0.016	6.3e-11	3.8e-09	[6, 7, 8, 9]	Group30	4.7817	23	Specific for Cluster #1	[Abcb9, Ahnak, Arsa, Col6a1, Ctsd, Fth1, Gnb2, Hrg, Kxd1, Lnpep, Ppt1, Rab7, Scarb2, Sod1, Uba52]	[Arl8a, Ctsl, Gnai1, Gnaq, Hspa8, Plbd2, Rab5c, Stx7]	65.2174	34.7826	[Abcb9, Ahnak, Arl8a, Arsa, Col6a1, Ctsd, Ctsl, Fth1, Gnai1, Gnaq, Gnb2, Hrg, Hspa8, Kxd1, Lnpep, Plbd2, Ppt1, Rab5c, Rab7, Scarb2, Sod1, Stx7, Uba52]
GO:0005765	lysosomal membrane	GO_CellularComponent-GOA_22.12.2016_16h59	9.9e-06	0.0097	6.3e-11	3.8e-09	[5, 6, 7, 8, 9, 10, 11]	Group30	6.4257	16	Specific for Cluster #1	[Abcb9, Ahnak, Col6a1, Gnb2, Hrg, Kxd1, Lnpep, Rab7, Scarb2, Uba52]	[Arl8a, Gnai1, Gnaq, Hspa8, Rab5c, Stx7]	62.5	37.5	[Abcb9, Ahnak, Arl8a, Col6a1, Gnai1, Gnaq, Gnb2, Hrg, Hspa8, Kxd1, Lnpep, Rab5c, Rab7, Scarb2, Stx7, Uba52]
GO:0004964	Proximal tubule bicarbonate reclamation	KEGG_08.11.2016	3.4e-05	0.033	1.5e-08	9.1e-07	[-1]	Group31	22.7273	5	Specific for Cluster #1	[Atp1a1, Atp1a2, Atp1a3]	[Atp1b1, Gls]	60	40	[Atp1a1, Atp1a2, Atp1a3, Atp1b1, Gls]
GO:0004974	Protein digestion and absorption	KEGG_08.11.2016	3e-05	0.029	1.5e-08	9.1e-07	[-1]	Group31	10	9	Specific for Cluster #1	[Atp1a1, Atp1a2, Atp1a3, Col12a1, Col14a1, Col6a1, Col6a2, Col6a5]	[Atp1b1]	88.8889	11.1111	[Atp1a1, Atp1a2, Atp1a3, Atp1b1, Col12a1, Col14a1, Col6a1, Col6a2, Col6a5]
GO:0042383	sarcolemma	GO_CellularComponent-GOA_22.12.2016_16h59	2.3e-07	0.00022	1.5e-08	9.1e-07	[3, 4, 5]	Group31	10.7438	13	Specific for Cluster #1	[Ahnak, Ank1, Atp1a1, Atp1a2, Atp1a3, Bsg, Col6a1, Col6a2, Dag1, Lama2]	[Atp1b1, Dtna, Itgb1]	76.9231	23.0769	[Ahnak, Ank1, Atp1a1, Atp1a2, Atp1a3, Atp1b1, Bsg, Col6a1, Col6a2, Dag1, Dtna, Itgb1, Lama2]
GO:0045121	membrane raft	GO_CellularComponent-GOA_22.12.2016_16h59	6.6e-06	0.0064	1.5e-08	9.1e-07	[4, 5]	Group31	6.04027	18	Specific for Cluster #1	[Ahnak, Atp1a1, Atp1a2, Bsg, Cav2, Crk, Ctsd, Dag1, Mapk3, Ppt1, S100a10, Serpinh1, Sorbs1]	[Atp1b1, Gnai1, Hspd1, Itgb1, Rab5a]	72.2222	27.7778	[Ahnak, Atp1a1, Atp1a2, Atp1b1, Bsg, Cav2, Crk, Ctsd, Dag1, Gnai1, Hspd1, Itgb1, Mapk3, Ppt1, Rab5a, S100a10, Serpinh1, Sorbs1]
GO:0090533	cation-transporting ATPase complex	GO_CellularComponent-GOA_22.12.2016_16h59	2.9e-06	0.0028	1.5e-08	9.1e-07	[4, 5, 6, 7]	Group31	35.7143	5	Specific for Cluster #1	[Atp1a1, Atp1a2, Atp1a3]	[Atp1b1, Atp2a2]	60	40	[Atp1a1, Atp1a2, Atp1a3, Atp1b1, Atp2a2]
GO:0030007	cellular potassium ion homeostasis	GO_BiologicalProcess-GOA_22.12.2016_16h59	4.2e-05	0.041	1.5e-08	9.1e-07	[8, 9]	Group31	33.3333	4	Specific for Cluster #1	[Atp1a1, Atp1a2, Atp1a3]	[Atp1b1]	75	25	[Atp1a1, Atp1a2, Atp1a3, Atp1b1]
GO:0044723	single-organism carbohydrate metabolic process	GO_BiologicalProcess-GOA_22.12.2016_16h59	1.9e-05	0.019	2.5e-15	1.5e-13	[3, 4]	Group32	4.74227	23	Specific for Cluster #1	[Bpgm, Eno3, Fabp5, Gpd1, Mup4, Mup6, Mup9, Ogdh, Pgd, Pgm1, Pgm2, Sorbs1, Ugt1a10, Ugt1a6a, Ugt1a7c]	[Acadm, Ganab, Gpd2, Idh2, Pdhb, Ppp1ca, Sord, Ugp2]	65.2174	34.7826	[Acadm, Bpgm, Eno3, Fabp5, Ganab, Gpd1, Gpd2, Idh2, Mup4, Mup6, Mup9, Ogdh, Pdhb, Pgd, Pgm1, Pgm2, Ppp1ca, Sorbs1, Sord, Ugp2, Ugt1a10, Ugt1a6a, Ugt1a7c]
GO:0005996	monosaccharide metabolic process	GO_BiologicalProcess-GOA_22.12.2016_16h59	2.7e-06	0.0027	2.5e-15	1.5e-13	[4, 5]	Group32	6.42857	18	Specific for Cluster #1	[Bpgm, Fabp5, Gpd1, Mup4, Mup6, Mup9, Pgd, Pgm1, Pgm2, Sorbs1, Ugt1a10, Ugt1a6a, Ugt1a7c]	[Acadm, Gpd2, Pdhb, Ppp1ca, Sord]	72.2222	27.7778	[Acadm, Bpgm, Fabp5, Gpd1, Gpd2, Mup4, Mup6, Mup9, Pdhb, Pgd, Pgm1, Pgm2, Ppp1ca, Sorbs1, Sord, Ugt1a10, Ugt1a6a, Ugt1a7c]
GO:0046364	monosaccharide biosynthetic process	GO_BiologicalProcess-GOA_22.12.2016_16h59	3.9e-05	0.038	2.5e-15	1.5e-13	[5, 6]	Group32	9.67742	9	Specific for Cluster #1	[Bpgm, Gpd1, Mup4, Mup6, Mup9, Pgd]	[Acadm, Gpd2, Sord]	66.6667	33.3333	[Acadm, Bpgm, Gpd1, Gpd2, Mup4, Mup6, Mup9, Pgd, Sord]
GO:0061024	membrane organization	GO_BiologicalProcess-GOA_22.12.2016_16h59	7.7e-06	0.0076	3.2e-13	1.9e-11	[3]	Group33	3.90879	36	Specific for Cluster #1	[Ank1, Apoe, Apoo, Bax, Bin2, Bsg, Cav2, Coro1a, Flna, Lnpep, Ppt1, Rab7, Rala, S100a10, S100a9, Snap47, Sod1, Sorbs1, Spta1, Sptb, Sptbn1, Vat1]	[Atp1b1, Atp2a2, Camk2a, Cnp, Itgb1, Jup, Kif3a, Nfasc, Nol3, Pafah1b1, Rab3a, Stx7, Tomm22, Ubl4a]	61.1111	38.8889	[Ank1, Apoe, Apoo, Atp1b1, Atp2a2, Bax, Bin2, Bsg, Camk2a, Cav2, Cnp, Coro1a, Flna, Itgb1, Jup, Kif3a, Lnpep, Nfasc, Nol3, Pafah1b1, Ppt1, Rab3a, Rab7, Rala, S100a10, S100a9, Snap47, Sod1, Sorbs1, Spta1, Sptb, Sptbn1, Stx7, Tomm22, Ubl4a, Vat1]
GO:0044802	single-organism membrane organization	GO_BiologicalProcess-GOA_22.12.2016_16h59	4.4e-06	0.0043	3.2e-13	1.9e-11	[3, 4]	Group33	4.19314	33	Specific for Cluster #1	[Ank1, Apoe, Apoo, Bax, Bin2, Bsg, Cav2, Coro1a, Flna, Ppt1, Rab7, S100a10, S100a9, Snap47, Sod1, Sorbs1, Spta1, Sptb, Sptbn1, Vat1]	[Atp1b1, Atp2a2, Camk2a, Cnp, Itgb1, Jup, Nfasc, Nol3, Pafah1b1, Rab3a, Stx7, Tomm22, Ubl4a]	60.6061	39.3939	[Ank1, Apoe, Apoo, Atp1b1, Atp2a2, Bax, Bin2, Bsg, Camk2a, Cav2, Cnp, Coro1a, Flna, Itgb1, Jup, Nfasc, Nol3, Pafah1b1, Ppt1, Rab3a, Rab7, S100a10, S100a9, Snap47, Sod1, Sorbs1, Spta1, Sptb, Sptbn1, Stx7, Tomm22, Ubl4a, Vat1]
GO:1902589	single-organism organelle organization	GO_BiologicalProcess-GOA_22.12.2016_16h59	1.4e-10	1.3e-07	3.2e-13	1.9e-11	[3, 4]	Group33	3.97465	69	Specific for Cluster #1	[Add2, Apoa1, Apoo, Arrb1, Bax, Cav2, Cdc42bpb, Cnn2, Coro1a, Crk, Cryab, Csnk2a1, Dag1, Dync1h1, Ehd1, Flna, Flnb, Grb2, Hrg, Hsph1, Kpnb1, Map1b, Map4, Mup4, Mup6, Mup9, Ndufs6, Parva, Rab7, Rala, S100a10, S100a9, Snap47, Sod1, Sorbs1, Spta1, Sptb, Sptbn1, Tln1, Tnxb, Tpm2, Trf, Vat1, Vcp, Xpo1]	[Abi1, Add1, Arpc1b, Arpc2, Arpc5l, Calr, Camk2a, Cap1, Cnp, Crmp1, Csrp1, Ctsl, Dync1li1, Fscn1, Itgb1, Kif3a, Nol3, Pafah1b1, Rab3a, Rps3, Stx7, Tmod1, Tom1l2, Tomm22]	65.2174	34.7826	[Abi1, Add1, Add2, Apoa1, Apoo, Arpc1b, Arpc2, Arpc5l, Arrb1, Bax, Calr, Camk2a, Cap1, Cav2, Cdc42bpb, Cnn2, Cnp, Coro1a, Crk, Crmp1, Cryab, Csnk2a1, Csrp1, Ctsl, Dag1, Dync1h1, Dync1li1, Ehd1, Flna, Flnb, Fscn1, Grb2, Hrg, Hsph1, Itgb1, Kif3a, Kpnb1, Map1b, Map4, Mup4, Mup6, Mup9, Ndufs6, Nol3, Pafah1b1, Parva, Rab3a, Rab7, Rala, Rps3, S100a10, S100a9, Snap47, Sod1, Sorbs1, Spta1, Sptb, Sptbn1, …
GO:0007009	plasma membrane organization	GO_BiologicalProcess-GOA_22.12.2016_16h59	4.3e-06	0.0042	3.2e-13	1.9e-11	[4, 5]	Group33	6.22837	18	Specific for Cluster #1	[Ank1, Bin2, Bsg, Cav2, Flna, S100a10, S100a9, Sod1, Sorbs1, Spta1, Sptb, Sptbn1]	[Atp1b1, Atp2a2, Itgb1, Jup, Nfasc, Stx7]	66.6667	33.3333	[Ank1, Atp1b1, Atp2a2, Bin2, Bsg, Cav2, Flna, Itgb1, Jup, Nfasc, S100a10, S100a9, Sod1, Sorbs1, Spta1, Sptb, Sptbn1, Stx7]
GO:0060627	regulation of vesicle-mediated transport	GO_BiologicalProcess-GOA_22.12.2016_16h59	5.5e-07	0.00054	1.1e-08	6.7e-07	[3, 4, 5]	Group34	5.53097	25	Specific for Cluster #1	[Ahsg, Arrb1, Cnn2, Coro1a, Ehd1, Fga, Fgb, Fgg, Mapk3, Mbl2, Ppt1, Rab7, Rala, Ralb, Sh3gl2, Trf, Vtn]	[Atp2a2, Calr, Kif3a, Rab3a, Rab4b, Rab5a, Rab5b, Rab5c]	68	32	[Ahsg, Arrb1, Atp2a2, Calr, Cnn2, Coro1a, Ehd1, Fga, Fgb, Fgg, Kif3a, Mapk3, Mbl2, Ppt1, Rab3a, Rab4b, Rab5a, Rab5b, Rab5c, Rab7, Rala, Ralb, Sh3gl2, Trf, Vtn]
GO:0030139	endocytic vesicle	GO_CellularComponent-GOA_22.12.2016_16h59	4.6e-07	0.00045	1.1e-08	6.7e-07	[5, 6, 7, 8]	Group34	9.33333	14	Specific for Cluster #1	[Apoa1, Coro1a, Ehd1, Fth1, H2-Q10, Hrg, Rab7, Rala, Trf]	[Calr, Rab5a, Rab5b, Rab5c, Stx7]	64.2857	35.7143	[Apoa1, Calr, Coro1a, Ehd1, Fth1, H2-Q10, Hrg, Rab5a, Rab5b, Rab5c, Rab7, Rala, Stx7, Trf]
GO:0009719	response to endogenous stimulus	GO_BiologicalProcess-GOA_22.12.2016_16h59	5.2e-06	0.0051	1e-07	6.5e-06	[2]	Group35	3.37224	52	Specific for Cluster #1	[Adssl1, Apoa2, Atp1a1, Atp1a2, Bsg, Camp, Cav2, Col6a1, Coro1a, Crk, Dag1, Ddx5, Ehd1, Eif4e, Fgb, Gclm, Gpd1, Grb2, Lrg1, Mapk3, Mup4, Mup6, Mup9, Psmb2, Rbbp4, Serpina1a, Serpina1b, Serpina1c, Serpina1d, Serpina1e, Serpina3k, Sod1, Sorbs1, Sparc]	[Aacs, Atp1b1, Calr, Camk2a, Ctsl, Fgf1, Gnao1, Hmgcs1, Hspd1, Itgb1, Jup, Ndufs4, Sirt2, Sord, Srsf5, Srsf6, Tom1l2, Uqcrfs1]	65.3846	34.6154	[Aacs, Adssl1, Apoa2, Atp1a1, Atp1a2, Atp1b1, Bsg, Calr, Camk2a, Camp, Cav2, Col6a1, Coro1a, Crk, Ctsl, Dag1, Ddx5, Ehd1, Eif4e, Fgb, Fgf1, Gclm, Gnao1, Gpd1, Grb2, Hmgcs1, Hspd1, Itgb1, Jup, Lrg1, Mapk3, Mup4, Mup6, Mup9, Ndufs4, Psmb2, Rbbp4, Serpina1a, Serpina1b, Serpina1c, Serpina1d, Serpina1e, Serpina3k, Sirt2, Sod1, Sorbs1, Sord, Sparc, Srsf5, Srsf6, Tom1l2, Uqcrfs1]
GO:0010033	response to organic substance	GO_BiologicalProcess-GOA_22.12.2016_16h59	1.1e-07	0.0001	1e-07	6.5e-06	[3]	Group35	3.08074	87	Specific for Cluster #1	[Adssl1, Apoa1, Apoa2, Apoa4, Arrb1, Arsa, Atp1a1, Atp1a2, Bax, Bsg, Camp, Cav2, Cntf, Col6a1, Col6a2, Coro1a, Crk, Cryab, Dag1, Dcn, Ddx5, Ehd1, Eif4e, Eif4g1, Erp44, Fgb, Fgg, Gclm, Gpd1, Grb2, Hrg, Hspb1, Hsph1, Igbp1, Il1rap, Lrg1, Lum, Mapk3, Mup4, Mup6, Mup9, Otub1, Prpf8, Psmb2, Ralb, Rbbp4, Serpina1a, Serpina1b, Serpina1c, Serpina1d, Serpina1e, Serpina3k, Sod1, Sorbs1, Sparc, Usp14, Vcp]	[Aacs, Arpc1b, Atp1b1, Calr, Camk2a, Cnp, Ctsl, Fabp4, Fgf1, Gnai1, Gnao1, Hmgcs1, Hspd1, Idi1, Itgb1, Jup, Ndufa9, Ndufs4, Nol3, Pafah1b1, Psmc1, Psmc5, Psmc6, Sirt2, Sord, Srsf5, Srsf6, Tom1l2, Ubxn1, Uqcrfs1]	65.5172	34.4828	[Aacs, Adssl1, Apoa1, Apoa2, Apoa4, Arpc1b, Arrb1, Arsa, Atp1a1, Atp1a2, Atp1b1, Bax, Bsg, Calr, Camk2a, Camp, Cav2, Cnp, Cntf, Col6a1, Col6a2, Coro1a, Crk, Cryab, Ctsl, Dag1, Dcn, Ddx5, Ehd1, Eif4e, Eif4g1, Erp44, Fabp4, Fgb, Fgf1, Fgg, Gclm, Gnai1, Gnao1, Gpd1, Grb2, Hmgcs1, Hrg, Hspb1, Hspd1, Hsph1, Idi1, Igbp1, Il1rap, Itgb1, Jup, Lrg1, Lum, Mapk3, Mup4, Mup6, Mup9, Ndufa9, Ndufs4, Nol3, Otub…
GO:1901698	response to nitrogen compound	GO_BiologicalProcess-GOA_22.12.2016_16h59	5.4e-07	0.00053	1e-07	6.5e-06	[3]	Group35	4.20259	39	Specific for Cluster #1	[Adssl1, Atp1a2, Bsg, Camp, Cav2, Col6a1, Crk, Dag1, Gclm, Gpd1, Grb2, Mapk3, Mup4, Mup6, Mup9, Psmb2, Ralb, Rbbp4, Serpina1a, Serpina1b, Serpina1c, Serpina1d, Serpina1e, Serpina3k, Sod1, Sorbs1, Sparc]	[Aacs, Atp1b1, Camk2a, Gnao1, Hmgcs1, Hspd1, Jup, Ndufs4, Sirt2, Srsf5, Srsf6, Tom1l2]	69.2308	30.7692	[Aacs, Adssl1, Atp1a2, Atp1b1, Bsg, Camk2a, Camp, Cav2, Col6a1, Crk, Dag1, Gclm, Gnao1, Gpd1, Grb2, Hmgcs1, Hspd1, Jup, Mapk3, Mup4, Mup6, Mup9, Ndufs4, Psmb2, Ralb, Rbbp4, Serpina1a, Serpina1b, Serpina1c, Serpina1d, Serpina1e, Serpina3k, Sirt2, Sod1, Sorbs1, Sparc, Srsf5, Srsf6, Tom1l2]
GO:1901700	response to oxygen-containing compound	GO_BiologicalProcess-GOA_22.12.2016_16h59	1.6e-07	0.00016	1e-07	6.5e-06	[3]	Group35	3.66013	56	Specific for Cluster #1	[Apoa2, Apoa4, Arrb1, Arsa, Atp1a1, Atp1a2, Bsg, Camp, Cav2, Col6a1, Col6a2, Crk, Cryab, Dag1, Dcn, Eif4e, Eif4g1, Gclm, Gpd1, Grb2, Hsph1, Mapk3, Mup4, Mup6, Mup9, Prpf8, Rbbp4, Serpina1a, Serpina1b, Serpina1c, Serpina1d, Serpina1e, Serpina3k, Sod1, Sorbs1, Sparc]	[Aacs, Arpc1b, Atox1, Atp1b1, Calr, Camk2a, Cnp, Ctsl, Gnai1, Gnao1, Hmgcs1, Hspd1, Jup, Ndufa9, Ndufs4, Rps3, Sirt2, Srsf5, Srsf6, Tom1l2]	64.2857	35.7143	[Aacs, Apoa2, Apoa4, Arpc1b, Arrb1, Arsa, Atox1, Atp1a1, Atp1a2, Atp1b1, Bsg, Calr, Camk2a, Camp, Cav2, Cnp, Col6a1, Col6a2, Crk, Cryab, Ctsl, Dag1, Dcn, Eif4e, Eif4g1, Gclm, Gnai1, Gnao1, Gpd1, Grb2, Hmgcs1, Hspd1, Hsph1, Jup, Mapk3, Mup4, Mup6, Mup9, Ndufa9, Ndufs4, Prpf8, Rbbp4, Rps3, Serpina1a, Serpina1b, Serpina1c, Serpina1d, Serpina1e, Serpina3k, Sirt2, Sod1, Sorbs1, Sparc, Srsf5, Srsf6, To…
GO:0009725	response to hormone	GO_BiologicalProcess-GOA_22.12.2016_16h59	5.2e-06	0.0051	1e-07	6.5e-06	[3, 4]	Group35	4.09639	34	Specific for Cluster #1	[Apoa2, Atp1a1, Atp1a2, Bsg, Cav2, Crk, Dag1, Ddx5, Eif4e, Fgb, Gclm, Grb2, Mup4, Mup6, Mup9, Rbbp4, Serpina1a, Serpina1b, Serpina1c, Serpina1d, Serpina1e, Serpina3k, Sorbs1, Sparc]	[Calr, Camk2a, Ctsl, Hmgcs1, Hspd1, Sord, Srsf5, Srsf6, Tom1l2, Uqcrfs1]	70.5882	29.4118	[Apoa2, Atp1a1, Atp1a2, Bsg, Calr, Camk2a, Cav2, Crk, Ctsl, Dag1, Ddx5, Eif4e, Fgb, Gclm, Grb2, Hmgcs1, Hspd1, Mup4, Mup6, Mup9, Rbbp4, Serpina1a, Serpina1b, Serpina1c, Serpina1d, Serpina1e, Serpina3k, Sorbs1, Sord, Sparc, Srsf5, Srsf6, Tom1l2, Uqcrfs1]
GO:0010243	response to organonitrogen compound	GO_BiologicalProcess-GOA_22.12.2016_16h59	1.8e-07	0.00018	1e-07	6.5e-06	[3, 4]	Group35	4.52323	37	Specific for Cluster #1	[Adssl1, Atp1a2, Bsg, Camp, Cav2, Col6a1, Crk, Dag1, Gclm, Gpd1, Grb2, Mup4, Mup6, Mup9, Psmb2, Rbbp4, Serpina1a, Serpina1b, Serpina1c, Serpina1d, Serpina1e, Serpina3k, Sod1, Sorbs1, Sparc]	[Aacs, Atp1b1, Camk2a, Gnao1, Hmgcs1, Hspd1, Jup, Ndufs4, Sirt2, Srsf5, Srsf6, Tom1l2]	67.5676	32.4324	[Aacs, Adssl1, Atp1a2, Atp1b1, Bsg, Camk2a, Camp, Cav2, Col6a1, Crk, Dag1, Gclm, Gnao1, Gpd1, Grb2, Hmgcs1, Hspd1, Jup, Mup4, Mup6, Mup9, Ndufs4, Psmb2, Rbbp4, Serpina1a, Serpina1b, Serpina1c, Serpina1d, Serpina1e, Serpina3k, Sirt2, Sod1, Sorbs1, Sparc, Srsf5, Srsf6, Tom1l2]
GO:0043434	response to peptide hormone	GO_BiologicalProcess-GOA_22.12.2016_16h59	7.1e-06	0.0069	1e-07	6.5e-06	[4, 5, 6]	Group35	5.37084	21	Specific for Cluster #1	[Bsg, Cav2, Crk, Dag1, Grb2, Mup4, Mup6, Mup9, Rbbp4, Serpina1a, Serpina1b, Serpina1c, Serpina1d, Serpina1e, Serpina3k, Sorbs1, Sparc]	[Camk2a, Srsf5, Srsf6, Tom1l2]	80.9524	19.0476	[Bsg, Camk2a, Cav2, Crk, Dag1, Grb2, Mup4, Mup6, Mup9, Rbbp4, Serpina1a, Serpina1b, Serpina1c, Serpina1d, Serpina1e, Serpina3k, Sorbs1, Sparc, Srsf5, Srsf6, Tom1l2]
GO:0098805	whole membrane	GO_CellularComponent-GOA_22.12.2016_16h59	1.4e-10	1.4e-07	1.9e-16	1.2e-14	[2]	Group36	4.46927	56	Specific for Cluster #1	[Abcb9, Ahnak, Aldh3a2, Arrb1, Atp1a1, Atp1a2, Bax, Bsg, Cav2, Clta, Col6a1, Copb1, Coro1a, Crk, Ctsd, Dag1, Ehd1, Gnb2, H2-Q10, Hrg, Kxd1, Lnpep, Mapk3, Ppt1, Rab7, S100a10, Scarb2, Serpinh1, Snx5, Sorbs1, Sparc, Trf, Ttc1, Uba52, Vat1, Xpo1]	[Ap1b1, Ap2a2, Arl8a, Atp1b1, Cltb, Cnp, Copa, Cyb5r3, Gnai1, Gnaq, Hspa8, Hspd1, Itgb1, Plin3, Rab5a, Rab5b, Rab5c, Stx7, Tom1l2, Tomm22]	64.2857	35.7143	[Abcb9, Ahnak, Aldh3a2, Ap1b1, Ap2a2, Arl8a, Arrb1, Atp1a1, Atp1a2, Atp1b1, Bax, Bsg, Cav2, Clta, Cltb, Cnp, Col6a1, Copa, Copb1, Coro1a, Crk, Ctsd, Cyb5r3, Dag1, Ehd1, Gnai1, Gnaq, Gnb2, H2-Q10, Hrg, Hspa8, Hspd1, Itgb1, Kxd1, Lnpep, Mapk3, Plin3, Ppt1, Rab5a, Rab5b, Rab5c, Rab7, S100a10, Scarb2, Serpinh1, Snx5, Sorbs1, Sparc, Stx7, Tom1l2, Tomm22, Trf, Ttc1, Uba52, Vat1, Xpo1]
GO:0012506	vesicle membrane	GO_CellularComponent-GOA_22.12.2016_16h59	5.1e-06	0.005	1.9e-16	1.2e-14	[3, 4]	Group36	5.31401	22	Specific for Cluster #1	[Bsg, Cav2, Clta, Copb1, Coro1a, Grb2, H2-Q10, Hrg, Kif1b, Lnpep, Rab7, Rala, Snx5, Sparc, Trf]	[Ap1b1, Atp2a2, Cltb, Copa, Rab5a, Tom1l2, Ywhae]	68.1818	31.8182	[Ap1b1, Atp2a2, Bsg, Cav2, Clta, Cltb, Copa, Copb1, Coro1a, Grb2, H2-Q10, Hrg, Kif1b, Lnpep, Rab5a, Rab7, Rala, Snx5, Sparc, Tom1l2, Trf, Ywhae]
GO:0016192	vesicle-mediated transport	GO_BiologicalProcess-GOA_22.12.2016_16h59	7.7e-12	7.5e-09	1.9e-16	1.2e-14	[4]	Group36	4.71545	58	Specific for Cluster #1	[Ahsg, Ank1, Apoa1, Apoe, Arrb1, Bin2, Bsg, Cav2, Clta, Cnn2, Copb1, Coro1a, Ehd1, Fga, Fgb, Fgg, Flna, Fth1, Grb2, Hsph1, Kif1c, Kxd1, Mapk3, Mbl2, Ppt1, Rab7, Rala, Ralb, S100a10, Sh3gl2, Snap47, Snx5, Sptbn1, Trf, Vcp, Vtn]	[Ap1b1, Ap2a2, Atp2a2, Calr, Cap1, Cd5l, Cltb, Copa, Esyt2, Hspa8, Itgb1, Kif3a, Lman1, Nfasc, Rab3a, Rab4b, Rab5a, Rab5b, Rab5c, Rab6a, Rab6b, Stx7]	62.069	37.931	[Ahsg, Ank1, Ap1b1, Ap2a2, Apoa1, Apoe, Arrb1, Atp2a2, Bin2, Bsg, Calr, Cap1, Cav2, Cd5l, Clta, Cltb, Cnn2, Copa, Copb1, Coro1a, Ehd1, Esyt2, Fga, Fgb, Fgg, Flna, Fth1, Grb2, Hspa8, Hsph1, Itgb1, Kif1c, Kif3a, Kxd1, Lman1, Mapk3, Mbl2, Nfasc, Ppt1, Rab3a, Rab4b, Rab5a, Rab5b, Rab5c, Rab6a, Rab6b, Rab7, Rala, Ralb, S100a10, Sh3gl2, Snap47, Snx5, Sptbn1, Stx7, Trf, Vcp, Vtn]
GO:0030659	cytoplasmic vesicle membrane	GO_CellularComponent-GOA_22.12.2016_16h59	2.7e-05	0.026	1.9e-16	1.2e-14	[4, 5, 6, 7, 8, 9]	Group36	5.06329	20	Specific for Cluster #1	[Bsg, Cav2, Clta, Copb1, Coro1a, H2-Q10, Hrg, Kif1b, Lnpep, Rab7, Rala, Snx5, Sparc, Trf]	[Ap1b1, Cltb, Copa, Rab5a, Tom1l2, Ywhae]	70	30	[Ap1b1, Bsg, Cav2, Clta, Cltb, Copa, Copb1, Coro1a, H2-Q10, Hrg, Kif1b, Lnpep, Rab5a, Rab7, Rala, Snx5, Sparc, Tom1l2, Trf, Ywhae]
GO:0030424	axon	GO_CellularComponent-GOA_22.12.2016_16h59	5.5e-08	5.4e-05	3.9e-09	2.4e-07	[4, 5]	Group37	6.06061	26	Specific for Cluster #1	[Ank1, Atp1a3, Cntf, Coro1a, Cryab, Dag1, Hspb1, Kif13b, Kif1a, Kif1b, L1cam, Mag, Ppt1, Rab7, Sod1, Spta1, Sptbn1]	[Acadm, Dtna, Kif3a, Nfasc, Pafah1b1, Rab3a, Rab5a, Sirt2, Ywhae]	65.3846	34.6154	[Acadm, Ank1, Atp1a3, Cntf, Coro1a, Cryab, Dag1, Dtna, Hspb1, Kif13b, Kif1a, Kif1b, Kif3a, L1cam, Mag, Nfasc, Pafah1b1, Ppt1, Rab3a, Rab5a, Rab7, Sirt2, Sod1, Spta1, Sptbn1, Ywhae]
GO:0033267	axon part	GO_CellularComponent-GOA_22.12.2016_16h59	3.1e-07	0.0003	3.9e-09	2.4e-07	[3, 4, 5, 6]	Group37	8.37696	16	Specific for Cluster #1	[Ank1, Dag1, Hspb1, Kif13b, Kif1b, L1cam, Mag, Rab7, Sod1, Sptbn1]	[Kif3a, Nfasc, Pafah1b1, Rab3a, Rab5a, Sirt2]	62.5	37.5	[Ank1, Dag1, Hspb1, Kif13b, Kif1b, Kif3a, L1cam, Mag, Nfasc, Pafah1b1, Rab3a, Rab5a, Rab7, Sirt2, Sod1, Sptbn1]
GO:0022008	neurogenesis	GO_BiologicalProcess-GOA_22.12.2016_16h59	1.8e-05	0.018	3.9e-09	2.4e-07	[5, 6]	Group37	3.24427	51	Specific for Cluster #1	[Apoa1, Apoa4, Apoe, Bax, Chl1, Cntf, Cspg4, Dag1, Ehd1, Eif4e, Eif4g1, F2, Flna, Il1rap, Kif13b, L1cam, Lama2, Lamb1, Lamc1, Lum, Mag, Map1b, Map4, Mapk3, Ogdh, Ogn, Ppia, Prelp, S100a9, Scarb2, Smarce1, Sod1, Spr, Uba52, Vtn]	[Abi1, Calr, Camk2a, Cnp, Crmp1, Fabp7, Gnao1, Gnaq, Idh2, Itgb1, Kif3a, Nfasc, Pafah1b1, Rab3a, Sirt2, Ywhae]	68.6275	31.3725	[Abi1, Apoa1, Apoa4, Apoe, Bax, Calr, Camk2a, Chl1, Cnp, Cntf, Crmp1, Cspg4, Dag1, Ehd1, Eif4e, Eif4g1, F2, Fabp7, Flna, Gnao1, Gnaq, Idh2, Il1rap, Itgb1, Kif13b, Kif3a, L1cam, Lama2, Lamb1, Lamc1, Lum, Mag, Map1b, Map4, Mapk3, Nfasc, Ogdh, Ogn, Pafah1b1, Ppia, Prelp, Rab3a, S100a9, Scarb2, Sirt2, Smarce1, Sod1, Spr, Uba52, Vtn, Ywhae]
GO:0098805	whole membrane	GO_CellularComponent-GOA_22.12.2016_16h59	1.4e-10	1.4e-07	1.8e-17	1.1e-15	[2]	Group40	4.46927	56	Specific for Cluster #1	[Abcb9, Ahnak, Aldh3a2, Arrb1, Atp1a1, Atp1a2, Bax, Bsg, Cav2, Clta, Col6a1, Copb1, Coro1a, Crk, Ctsd, Dag1, Ehd1, Gnb2, H2-Q10, Hrg, Kxd1, Lnpep, Mapk3, Ppt1, Rab7, S100a10, Scarb2, Serpinh1, Snx5, Sorbs1, Sparc, Trf, Ttc1, Uba52, Vat1, Xpo1]	[Ap1b1, Ap2a2, Arl8a, Atp1b1, Cltb, Cnp, Copa, Cyb5r3, Gnai1, Gnaq, Hspa8, Hspd1, Itgb1, Plin3, Rab5a, Rab5b, Rab5c, Stx7, Tom1l2, Tomm22]	64.2857	35.7143	[Abcb9, Ahnak, Aldh3a2, Ap1b1, Ap2a2, Arl8a, Arrb1, Atp1a1, Atp1a2, Atp1b1, Bax, Bsg, Cav2, Clta, Cltb, Cnp, Col6a1, Copa, Copb1, Coro1a, Crk, Ctsd, Cyb5r3, Dag1, Ehd1, Gnai1, Gnaq, Gnb2, H2-Q10, Hrg, Hspa8, Hspd1, Itgb1, Kxd1, Lnpep, Mapk3, Plin3, Ppt1, Rab5a, Rab5b, Rab5c, Rab7, S100a10, Scarb2, Serpinh1, Snx5, Sorbs1, Sparc, Stx7, Tom1l2, Tomm22, Trf, Ttc1, Uba52, Vat1, Xpo1]
GO:0098589	membrane region	GO_CellularComponent-GOA_22.12.2016_16h59	6.2e-08	6.1e-05	1.8e-17	1.1e-15	[2, 3]	Group40	6.41711	24	Specific for Cluster #1	[Ahnak, Arrb1, Atp1a1, Atp1a2, Bsg, Cav2, Clta, Crk, Ctsd, Dag1, Mapk3, Ppt1, S100a10, Serpinh1, Sorbs1, Trf, Xpo1]	[Ap2a2, Atp1b1, Cltb, Gnai1, Hspd1, Itgb1, Rab5a]	70.8333	29.1667	[Ahnak, Ap2a2, Arrb1, Atp1a1, Atp1a2, Atp1b1, Bsg, Cav2, Clta, Cltb, Crk, Ctsd, Dag1, Gnai1, Hspd1, Itgb1, Mapk3, Ppt1, Rab5a, S100a10, Serpinh1, Sorbs1, Trf, Xpo1]
GO:0045121	membrane raft	GO_CellularComponent-GOA_22.12.2016_16h59	6.6e-06	0.0064	1.8e-17	1.1e-15	[4, 5]	Group40	6.04027	18	Specific for Cluster #1	[Ahnak, Atp1a1, Atp1a2, Bsg, Cav2, Crk, Ctsd, Dag1, Mapk3, Ppt1, S100a10, Serpinh1, Sorbs1]	[Atp1b1, Gnai1, Hspd1, Itgb1, Rab5a]	72.2222	27.7778	[Ahnak, Atp1a1, Atp1a2, Atp1b1, Bsg, Cav2, Crk, Ctsd, Dag1, Gnai1, Hspd1, Itgb1, Mapk3, Ppt1, Rab5a, S100a10, Serpinh1, Sorbs1]
GO:0030659	cytoplasmic vesicle membrane	GO_CellularComponent-GOA_22.12.2016_16h59	2.7e-05	0.026	1.8e-17	1.1e-15	[4, 5, 6, 7, 8, 9]	Group40	5.06329	20	Specific for Cluster #1	[Bsg, Cav2, Clta, Copb1, Coro1a, H2-Q10, Hrg, Kif1b, Lnpep, Rab7, Rala, Snx5, Sparc, Trf]	[Ap1b1, Cltb, Copa, Rab5a, Tom1l2, Ywhae]	70	30	[Ap1b1, Bsg, Cav2, Clta, Cltb, Copa, Copb1, Coro1a, H2-Q10, Hrg, Kif1b, Lnpep, Rab5a, Rab7, Rala, Snx5, Sparc, Tom1l2, Trf, Ywhae]
GO:0005764	lysosome	GO_CellularComponent-GOA_22.12.2016_16h59	1.7e-05	0.016	1.8e-17	1.1e-15	[6, 7, 8, 9]	Group40	4.7817	23	Specific for Cluster #1	[Abcb9, Ahnak, Arsa, Col6a1, Ctsd, Fth1, Gnb2, Hrg, Kxd1, Lnpep, Ppt1, Rab7, Scarb2, Sod1, Uba52]	[Arl8a, Ctsl, Gnai1, Gnaq, Hspa8, Plbd2, Rab5c, Stx7]	65.2174	34.7826	[Abcb9, Ahnak, Arl8a, Arsa, Col6a1, Ctsd, Ctsl, Fth1, Gnai1, Gnaq, Gnb2, Hrg, Hspa8, Kxd1, Lnpep, Plbd2, Ppt1, Rab5c, Rab7, Scarb2, Sod1, Stx7, Uba52]
GO:0005765	lysosomal membrane	GO_CellularComponent-GOA_22.12.2016_16h59	9.9e-06	0.0097	1.8e-17	1.1e-15	[5, 6, 7, 8, 9, 10, 11]	Group40	6.4257	16	Specific for Cluster #1	[Abcb9, Ahnak, Col6a1, Gnb2, Hrg, Kxd1, Lnpep, Rab7, Scarb2, Uba52]	[Arl8a, Gnai1, Gnaq, Hspa8, Rab5c, Stx7]	62.5	37.5	[Abcb9, Ahnak, Arl8a, Col6a1, Gnai1, Gnaq, Gnb2, Hrg, Hspa8, Kxd1, Lnpep, Rab5c, Rab7, Scarb2, Stx7, Uba52]
GO:0098805	whole membrane	GO_CellularComponent-GOA_22.12.2016_16h59	1.4e-10	1.4e-07	2.5e-20	1.5e-18	[2]	Group41	4.46927	56	Specific for Cluster #1	[Abcb9, Ahnak, Aldh3a2, Arrb1, Atp1a1, Atp1a2, Bax, Bsg, Cav2, Clta, Col6a1, Copb1, Coro1a, Crk, Ctsd, Dag1, Ehd1, Gnb2, H2-Q10, Hrg, Kxd1, Lnpep, Mapk3, Ppt1, Rab7, S100a10, Scarb2, Serpinh1, Snx5, Sorbs1, Sparc, Trf, Ttc1, Uba52, Vat1, Xpo1]	[Ap1b1, Ap2a2, Arl8a, Atp1b1, Cltb, Cnp, Copa, Cyb5r3, Gnai1, Gnaq, Hspa8, Hspd1, Itgb1, Plin3, Rab5a, Rab5b, Rab5c, Stx7, Tom1l2, Tomm22]	64.2857	35.7143	[Abcb9, Ahnak, Aldh3a2, Ap1b1, Ap2a2, Arl8a, Arrb1, Atp1a1, Atp1a2, Atp1b1, Bax, Bsg, Cav2, Clta, Cltb, Cnp, Col6a1, Copa, Copb1, Coro1a, Crk, Ctsd, Cyb5r3, Dag1, Ehd1, Gnai1, Gnaq, Gnb2, H2-Q10, Hrg, Hspa8, Hspd1, Itgb1, Kxd1, Lnpep, Mapk3, Plin3, Ppt1, Rab5a, Rab5b, Rab5c, Rab7, S100a10, Scarb2, Serpinh1, Snx5, Sorbs1, Sparc, Stx7, Tom1l2, Tomm22, Trf, Ttc1, Uba52, Vat1, Xpo1]
GO:0007155	cell adhesion	GO_BiologicalProcess-GOA_22.12.2016_16h59	3e-16	2.9e-13	1.2e-23	7.4e-22	[2]	Group42	4.76478	79	Specific for Cluster #1	[Ahnak, Apoa1, Apoa4, Bag3, Bax, Bcam, Bsg, Cdh19, Chl1, Cnn2, Col12a1, Col14a1, Col6a1, Col6a2, Col6a5, Coro1a, Crk, Dag1, Ehd1, Eif2s3x, Eif4g1, Eif5, Fga, Fgb, Fgg, Flna, Flnb, Hrg, Hsd17b12, Hspb1, Hsph1, Islr, Itgb6, L1cam, Lama2, Lama4, Lamb1, Lamc1, Mag, Nid2, Parva, Plg, Rpsa, S100a10, S100a9, Snx5, Sorbs1, Spta1, Sptbn1, Tln1, Tnxb, Vtn]	[Abi1, Add1, Arpc2, Atp1b1, Atp5b, Calr, Cct8, Csrp1, Esyt2, Fam129b, Fscn1, Hspa8, Hspd1, Itgb1, Jup, Lasp1, Lrrc59, Mfap4, Mybpc2, Nfasc, Plin3, Pnp, Ppme1, Puf60, Rps26, Smoc2, Ywhae]	65.8228	34.1772	[Abi1, Add1, Ahnak, Apoa1, Apoa4, Arpc2, Atp1b1, Atp5b, Bag3, Bax, Bcam, Bsg, Calr, Cct8, Cdh19, Chl1, Cnn2, Col12a1, Col14a1, Col6a1, Col6a2, Col6a5, Coro1a, Crk, Csrp1, Dag1, Ehd1, Eif2s3x, Eif4g1, Eif5, Esyt2, Fam129b, Fga, Fgb, Fgg, Flna, Flnb, Fscn1, Hrg, Hsd17b12, Hspa8, Hspb1, Hspd1, Hsph1, Islr, Itgb1, Itgb6, Jup, L1cam, Lama2, Lama4, Lamb1, Lamc1, Lasp1, Lrrc59, Mag, Mfap4, Mybpc2, Nfasc…
GO:0031589	cell-substrate adhesion	GO_BiologicalProcess-GOA_22.12.2016_16h59	1.3e-10	1.2e-07	1.2e-23	7.4e-22	[3]	Group42	8.41751	25	Specific for Cluster #1	[Apoa1, Bcam, Coro1a, Crk, Dag1, Fga, Fgb, Fgg, Flna, Hrg, Hsd17b12, Itgb6, Lamb1, Lamc1, Nid2, Parva, Plg, S100a10, Sorbs1, Tnxb, Vtn]	[Arpc2, Calr, Itgb1, Smoc2]	84	16	[Apoa1, Arpc2, Bcam, Calr, Coro1a, Crk, Dag1, Fga, Fgb, Fgg, Flna, Hrg, Hsd17b12, Itgb1, Itgb6, Lamb1, Lamc1, Nid2, Parva, Plg, S100a10, Smoc2, Sorbs1, Tnxb, Vtn]
GO:0098609	cell-cell adhesion	GO_BiologicalProcess-GOA_22.12.2016_16h59	2.6e-09	2.5e-06	1.2e-23	7.4e-22	[3]	Group42	4.35154	51	Specific for Cluster #1	[Ahnak, Apoa1, Apoa4, Bag3, Bax, Bsg, Cdh19, Chl1, Cnn2, Coro1a, Ehd1, Eif2s3x, Eif4g1, Eif5, Fga, Fgb, Fgg, Flna, Flnb, Hspb1, Hsph1, L1cam, Lamb1, Parva, Rpsa, S100a9, Snx5, Spta1, Sptbn1, Tln1, Tnxb]	[Abi1, Add1, Cct8, Csrp1, Esyt2, Fam129b, Fscn1, Hspa8, Hspd1, Itgb1, Jup, Lasp1, Lrrc59, Nfasc, Plin3, Pnp, Ppme1, Puf60, Rps26, Ywhae]	60.7843	39.2157	[Abi1, Add1, Ahnak, Apoa1, Apoa4, Bag3, Bax, Bsg, Cct8, Cdh19, Chl1, Cnn2, Coro1a, Csrp1, Ehd1, Eif2s3x, Eif4g1, Eif5, Esyt2, Fam129b, Fga, Fgb, Fgg, Flna, Flnb, Fscn1, Hspa8, Hspb1, Hspd1, Hsph1, Itgb1, Jup, L1cam, Lamb1, Lasp1, Lrrc59, Nfasc, Parva, Plin3, Pnp, Ppme1, Puf60, Rps26, Rpsa, S100a9, Snx5, Spta1, Sptbn1, Tln1, Tnxb, Ywhae]
GO:0051049	regulation of transport	GO_BiologicalProcess-GOA_22.12.2016_16h59	9e-09	8.8e-06	4.6e-14	2.8e-12	[3, 4]	Group44	3.70159	65	Specific for Cluster #1	[Ahnak, Ahsg, Apoa1, Apoa2, Apoa4, Apoe, Arrb1, Atp1a1, Atp1a2, Bag3, Bax, Cnn2, Coro1a, Cryab, Ddx5, Ehd1, F2, Fga, Fgb, Fgg, Flna, Il1rap, Map1b, Mapk3, Mbl2, Mup4, Mup6, Mup9, Ppia, Ppt1, Rab7, Rala, Ralb, S100a9, Sh3gl2, Sorbs1, Spink1, Sptbn1, Trf, Vtn, Xpo1]	[Aacs, Arl6ip5, Atp1b1, Atp2a2, Calr, Camk2a, Glrx, Gnao1, Gnaq, Hspd1, Idh2, Jup, Kif3a, Nol3, Rab3a, Rab4b, Rab5a, Rab5b, Rab5c, Sae1, Scn7a, Tom1l2, Trim28, Ywhae]	63.0769	36.9231	[Aacs, Ahnak, Ahsg, Apoa1, Apoa2, Apoa4, Apoe, Arl6ip5, Arrb1, Atp1a1, Atp1a2, Atp1b1, Atp2a2, Bag3, Bax, Calr, Camk2a, Cnn2, Coro1a, Cryab, Ddx5, Ehd1, F2, Fga, Fgb, Fgg, Flna, Glrx, Gnao1, Gnaq, Hspd1, Idh2, Il1rap, Jup, Kif3a, Map1b, Mapk3, Mbl2, Mup4, Mup6, Mup9, Nol3, Ppia, Ppt1, Rab3a, Rab4b, Rab5a, Rab5b, Rab5c, Rab7, Rala, Ralb, S100a9, Sae1, Scn7a, Sh3gl2, Sorbs1, Spink1, Sptbn1, Tom1l2,…
GO:0051050	positive regulation of transport	GO_BiologicalProcess-GOA_22.12.2016_16h59	3.9e-05	0.039	4.6e-14	2.8e-12	[2, 3, 4, 5]	Group44	3.71179	34	Specific for Cluster #1	[Ahsg, Apoe, Arrb1, Bag3, Bax, Ehd1, F2, Fga, Fgb, Fgg, Flna, Il1rap, Mbl2, Ppia, Ppt1, Rab7, S100a9, Sorbs1, Sptbn1, Trf, Vtn]	[Aacs, Atp1b1, Calr, Camk2a, Glrx, Hspd1, Jup, Kif3a, Rab3a, Rab5a, Sae1, Trim28, Ywhae]	61.7647	38.2353	[Aacs, Ahsg, Apoe, Arrb1, Atp1b1, Bag3, Bax, Calr, Camk2a, Ehd1, F2, Fga, Fgb, Fgg, Flna, Glrx, Hspd1, Il1rap, Jup, Kif3a, Mbl2, Ppia, Ppt1, Rab3a, Rab5a, Rab7, S100a9, Sae1, Sorbs1, Sptbn1, Trf, Trim28, Vtn, Ywhae]
GO:0016192	vesicle-mediated transport	GO_BiologicalProcess-GOA_22.12.2016_16h59	7.7e-12	7.5e-09	4.6e-14	2.8e-12	[4]	Group44	4.71545	58	Specific for Cluster #1	[Ahsg, Ank1, Apoa1, Apoe, Arrb1, Bin2, Bsg, Cav2, Clta, Cnn2, Copb1, Coro1a, Ehd1, Fga, Fgb, Fgg, Flna, Fth1, Grb2, Hsph1, Kif1c, Kxd1, Mapk3, Mbl2, Ppt1, Rab7, Rala, Ralb, S100a10, Sh3gl2, Snap47, Snx5, Sptbn1, Trf, Vcp, Vtn]	[Ap1b1, Ap2a2, Atp2a2, Calr, Cap1, Cd5l, Cltb, Copa, Esyt2, Hspa8, Itgb1, Kif3a, Lman1, Nfasc, Rab3a, Rab4b, Rab5a, Rab5b, Rab5c, Rab6a, Rab6b, Stx7]	62.069	37.931	[Ahsg, Ank1, Ap1b1, Ap2a2, Apoa1, Apoe, Arrb1, Atp2a2, Bin2, Bsg, Calr, Cap1, Cav2, Cd5l, Clta, Cltb, Cnn2, Copa, Copb1, Coro1a, Ehd1, Esyt2, Fga, Fgb, Fgg, Flna, Fth1, Grb2, Hspa8, Hsph1, Itgb1, Kif1c, Kif3a, Kxd1, Lman1, Mapk3, Mbl2, Nfasc, Ppt1, Rab3a, Rab4b, Rab5a, Rab5b, Rab5c, Rab6a, Rab6b, Rab7, Rala, Ralb, S100a10, Sh3gl2, Snap47, Snx5, Sptbn1, Stx7, Trf, Vcp, Vtn]
GO:0060627	regulation of vesicle-mediated transport	GO_BiologicalProcess-GOA_22.12.2016_16h59	5.5e-07	0.00054	4.6e-14	2.8e-12	[3, 4, 5]	Group44	5.53097	25	Specific for Cluster #1	[Ahsg, Arrb1, Cnn2, Coro1a, Ehd1, Fga, Fgb, Fgg, Mapk3, Mbl2, Ppt1, Rab7, Rala, Ralb, Sh3gl2, Trf, Vtn]	[Atp2a2, Calr, Kif3a, Rab3a, Rab4b, Rab5a, Rab5b, Rab5c]	68	32	[Ahsg, Arrb1, Atp2a2, Calr, Cnn2, Coro1a, Ehd1, Fga, Fgb, Fgg, Kif3a, Mapk3, Mbl2, Ppt1, Rab3a, Rab4b, Rab5a, Rab5b, Rab5c, Rab7, Rala, Ralb, Sh3gl2, Trf, Vtn]
GO:0006897	endocytosis	GO_BiologicalProcess-GOA_22.12.2016_16h59	2.5e-09	2.5e-06	4.6e-14	2.8e-12	[5]	Group44	5.79965	33	Specific for Cluster #1	[Ahsg, Apoa1, Apoe, Arrb1, Bin2, Cav2, Clta, Cnn2, Coro1a, Ehd1, Fth1, Grb2, Hsph1, Mapk3, Mbl2, Ppt1, Rab7, Sh3gl2, Snx5, Trf, Vtn]	[Ap2a2, Calr, Cap1, Cd5l, Cltb, Esyt2, Itgb1, Kif3a, Rab4b, Rab5a, Rab5b, Rab5c]	63.6364	36.3636	[Ahsg, Ap2a2, Apoa1, Apoe, Arrb1, Bin2, Calr, Cap1, Cav2, Cd5l, Clta, Cltb, Cnn2, Coro1a, Ehd1, Esyt2, Fth1, Grb2, Hsph1, Itgb1, Kif3a, Mapk3, Mbl2, Ppt1, Rab4b, Rab5a, Rab5b, Rab5c, Rab7, Sh3gl2, Snx5, Trf, Vtn]
GO:0006898	receptor-mediated endocytosis	GO_BiologicalProcess-GOA_22.12.2016_16h59	8.2e-08	8.1e-05	4.6e-14	2.8e-12	[6]	Group44	7.7551	19	Specific for Cluster #1	[Apoa1, Apoe, Arrb1, Cav2, Clta, Fth1, Grb2, Hsph1, Ppt1, Sh3gl2, Trf, Vtn]	[Calr, Cap1, Cd5l, Cltb, Itgb1, Kif3a, Rab5a]	63.1579	36.8421	[Apoa1, Apoe, Arrb1, Calr, Cap1, Cav2, Cd5l, Clta, Cltb, Fth1, Grb2, Hsph1, Itgb1, Kif3a, Ppt1, Rab5a, Sh3gl2, Trf, Vtn]
GO:0030139	endocytic vesicle	GO_CellularComponent-GOA_22.12.2016_16h59	4.6e-07	0.00045	4.6e-14	2.8e-12	[5, 6, 7, 8]	Group44	9.33333	14	Specific for Cluster #1	[Apoa1, Coro1a, Ehd1, Fth1, H2-Q10, Hrg, Rab7, Rala, Trf]	[Calr, Rab5a, Rab5b, Rab5c, Stx7]	64.2857	35.7143	[Apoa1, Calr, Coro1a, Ehd1, Fth1, H2-Q10, Hrg, Rab5a, Rab5b, Rab5c, Rab7, Rala, Stx7, Trf]
GO:0030029	actin filament-based process	GO_BiologicalProcess-GOA_22.12.2016_16h59	1.7e-11	1.7e-08	3.6e-18	2.2e-16	[3]	Group45	5.98802	40	Specific for Cluster #1	[Add2, Apoa1, Arrb1, Atp1a1, Atp1a2, Cdc42bpb, Cnn2, Coro1a, Crk, Flna, Flnb, Grb2, Hrg, Parva, Rala, S100a10, S100a9, Sorbs1, Spta1, Sptb, Sptbn1, Tln1, Tnxb, Tpm2, Trf]	[Abi1, Add1, Arpc1b, Arpc2, Arpc5l, Atp2a2, Calr, Cap1, Csrp1, Ctsl, Fscn1, Itgb1, Jup, Pafah1b1, Tmod1]	62.5	37.5	[Abi1, Add1, Add2, Apoa1, Arpc1b, Arpc2, Arpc5l, Arrb1, Atp1a1, Atp1a2, Atp2a2, Calr, Cap1, Cdc42bpb, Cnn2, Coro1a, Crk, Csrp1, Ctsl, Flna, Flnb, Fscn1, Grb2, Hrg, Itgb1, Jup, Pafah1b1, Parva, Rala, S100a10, S100a9, Sorbs1, Spta1, Sptb, Sptbn1, Tln1, Tmod1, Tnxb, Tpm2, Trf]
GO:1902589	single-organism organelle organization	GO_BiologicalProcess-GOA_22.12.2016_16h59	1.4e-10	1.3e-07	3.6e-18	2.2e-16	[3, 4]	Group45	3.97465	69	Specific for Cluster #1	[Add2, Apoa1, Apoo, Arrb1, Bax, Cav2, Cdc42bpb, Cnn2, Coro1a, Crk, Cryab, Csnk2a1, Dag1, Dync1h1, Ehd1, Flna, Flnb, Grb2, Hrg, Hsph1, Kpnb1, Map1b, Map4, Mup4, Mup6, Mup9, Ndufs6, Parva, Rab7, Rala, S100a10, S100a9, Snap47, Sod1, Sorbs1, Spta1, Sptb, Sptbn1, Tln1, Tnxb, Tpm2, Trf, Vat1, Vcp, Xpo1]	[Abi1, Add1, Arpc1b, Arpc2, Arpc5l, Calr, Camk2a, Cap1, Cnp, Crmp1, Csrp1, Ctsl, Dync1li1, Fscn1, Itgb1, Kif3a, Nol3, Pafah1b1, Rab3a, Rps3, Stx7, Tmod1, Tom1l2, Tomm22]	65.2174	34.7826	[Abi1, Add1, Add2, Apoa1, Apoo, Arpc1b, Arpc2, Arpc5l, Arrb1, Bax, Calr, Camk2a, Cap1, Cav2, Cdc42bpb, Cnn2, Cnp, Coro1a, Crk, Crmp1, Cryab, Csnk2a1, Csrp1, Ctsl, Dag1, Dync1h1, Dync1li1, Ehd1, Flna, Flnb, Fscn1, Grb2, Hrg, Hsph1, Itgb1, Kif3a, Kpnb1, Map1b, Map4, Mup4, Mup6, Mup9, Ndufs6, Nol3, Pafah1b1, Parva, Rab3a, Rab7, Rala, Rps3, S100a10, S100a9, Snap47, Sod1, Sorbs1, Spta1, Sptb, Sptbn1, …
GO:0007010	cytoskeleton organization	GO_BiologicalProcess-GOA_22.12.2016_16h59	3.8e-10	3.8e-07	3.6e-18	2.2e-16	[4]	Group45	4.49534	53	Specific for Cluster #1	[Add2, Apoa1, Arrb1, Cdc42bpb, Cnn2, Coro1a, Crk, Cryab, Dag1, Dync1h1, Flna, Flnb, Grb2, Hrg, Hsph1, Kpnb1, Map1b, Map4, Mapk3, Myom2, Parva, Rala, S100a10, S100a9, Sod1, Sorbs1, Spta1, Sptb, Sptbn1, Tln1, Tnxb, Tpm2, Trf, Xpo1]	[Abi1, Add1, Arpc1b, Arpc2, Arpc5l, Calr, Cap1, Cnp, Crmp1, Csrp1, Ctsl, Dync1li1, Fscn1, Itgb1, Kif3a, Mybpc2, Pafah1b1, Rps3, Tmod1]	64.1509	35.8491	[Abi1, Add1, Add2, Apoa1, Arpc1b, Arpc2, Arpc5l, Arrb1, Calr, Cap1, Cdc42bpb, Cnn2, Cnp, Coro1a, Crk, Crmp1, Cryab, Csrp1, Ctsl, Dag1, Dync1h1, Dync1li1, Flna, Flnb, Fscn1, Grb2, Hrg, Hsph1, Itgb1, Kif3a, Kpnb1, Map1b, Map4, Mapk3, Mybpc2, Myom2, Pafah1b1, Parva, Rala, Rps3, S100a10, S100a9, Sod1, Sorbs1, Spta1, Sptb, Sptbn1, Tln1, Tmod1, Tnxb, Tpm2, Trf, Xpo1]
GO:0030036	actin cytoskeleton organization	GO_BiologicalProcess-GOA_22.12.2016_16h59	1e-10	9.8e-08	3.6e-18	2.2e-16	[4, 5]	Group45	6.13288	36	Specific for Cluster #1	[Add2, Apoa1, Arrb1, Cdc42bpb, Cnn2, Coro1a, Crk, Flna, Flnb, Grb2, Hrg, Parva, Rala, S100a10, S100a9, Sorbs1, Spta1, Sptb, Sptbn1, Tln1, Tnxb, Tpm2, Trf]	[Abi1, Add1, Arpc1b, Arpc2, Arpc5l, Calr, Cap1, Csrp1, Ctsl, Fscn1, Itgb1, Pafah1b1, Tmod1]	63.8889	36.1111	[Abi1, Add1, Add2, Apoa1, Arpc1b, Arpc2, Arpc5l, Arrb1, Calr, Cap1, Cdc42bpb, Cnn2, Coro1a, Crk, Csrp1, Ctsl, Flna, Flnb, Fscn1, Grb2, Hrg, Itgb1, Pafah1b1, Parva, Rala, S100a10, S100a9, Sorbs1, Spta1, Sptb, Sptbn1, Tln1, Tmod1, Tnxb, Tpm2, Trf]
GO:0007155	cell adhesion	GO_BiologicalProcess-GOA_22.12.2016_16h59	3e-16	2.9e-13	1.1e-17	7.1e-16	[2]	Group46	4.76478	79	Specific for Cluster #1	[Ahnak, Apoa1, Apoa4, Bag3, Bax, Bcam, Bsg, Cdh19, Chl1, Cnn2, Col12a1, Col14a1, Col6a1, Col6a2, Col6a5, Coro1a, Crk, Dag1, Ehd1, Eif2s3x, Eif4g1, Eif5, Fga, Fgb, Fgg, Flna, Flnb, Hrg, Hsd17b12, Hspb1, Hsph1, Islr, Itgb6, L1cam, Lama2, Lama4, Lamb1, Lamc1, Mag, Nid2, Parva, Plg, Rpsa, S100a10, S100a9, Snx5, Sorbs1, Spta1, Sptbn1, Tln1, Tnxb, Vtn]	[Abi1, Add1, Arpc2, Atp1b1, Atp5b, Calr, Cct8, Csrp1, Esyt2, Fam129b, Fscn1, Hspa8, Hspd1, Itgb1, Jup, Lasp1, Lrrc59, Mfap4, Mybpc2, Nfasc, Plin3, Pnp, Ppme1, Puf60, Rps26, Smoc2, Ywhae]	65.8228	34.1772	[Abi1, Add1, Ahnak, Apoa1, Apoa4, Arpc2, Atp1b1, Atp5b, Bag3, Bax, Bcam, Bsg, Calr, Cct8, Cdh19, Chl1, Cnn2, Col12a1, Col14a1, Col6a1, Col6a2, Col6a5, Coro1a, Crk, Csrp1, Dag1, Ehd1, Eif2s3x, Eif4g1, Eif5, Esyt2, Fam129b, Fga, Fgb, Fgg, Flna, Flnb, Fscn1, Hrg, Hsd17b12, Hspa8, Hspb1, Hspd1, Hsph1, Islr, Itgb1, Itgb6, Jup, L1cam, Lama2, Lama4, Lamb1, Lamc1, Lasp1, Lrrc59, Mag, Mfap4, Mybpc2, Nfasc…
GO:0031589	cell-substrate adhesion	GO_BiologicalProcess-GOA_22.12.2016_16h59	1.3e-10	1.2e-07	1.1e-17	7.1e-16	[3]	Group46	8.41751	25	Specific for Cluster #1	[Apoa1, Bcam, Coro1a, Crk, Dag1, Fga, Fgb, Fgg, Flna, Hrg, Hsd17b12, Itgb6, Lamb1, Lamc1, Nid2, Parva, Plg, S100a10, Sorbs1, Tnxb, Vtn]	[Arpc2, Calr, Itgb1, Smoc2]	84	16	[Apoa1, Arpc2, Bcam, Calr, Coro1a, Crk, Dag1, Fga, Fgb, Fgg, Flna, Hrg, Hsd17b12, Itgb1, Itgb6, Lamb1, Lamc1, Nid2, Parva, Plg, S100a10, Smoc2, Sorbs1, Tnxb, Vtn]
GO:0045785	positive regulation of cell adhesion	GO_BiologicalProcess-GOA_22.12.2016_16h59	1.9e-06	0.0019	1.1e-17	7.1e-16	[2, 3, 4]	Group46	5.83333	21	Specific for Cluster #1	[Apoa1, Coro1a, Crk, Dag1, Fga, Fgb, Fgg, Flna, Hrg, Hsd17b12, Hsph1, L1cam, S100a10, Spta1, Tnxb, Vtn]	[Arpc2, Calr, Hspd1, Pnp, Smoc2]	76.1905	23.8095	[Apoa1, Arpc2, Calr, Coro1a, Crk, Dag1, Fga, Fgb, Fgg, Flna, Hrg, Hsd17b12, Hspd1, Hsph1, L1cam, Pnp, S100a10, Smoc2, Spta1, Tnxb, Vtn]
GO:0007160	cell-matrix adhesion	GO_BiologicalProcess-GOA_22.12.2016_16h59	1.8e-05	0.018	1.1e-17	7.1e-16	[4]	Group46	7.26257	13	Specific for Cluster #1	[Bcam, Dag1, Fga, Fgb, Fgg, Hrg, Itgb6, Nid2, S100a10, Sorbs1, Tnxb, Vtn]	[Itgb1]	92.3077	7.69231	[Bcam, Dag1, Fga, Fgb, Fgg, Hrg, Itgb1, Itgb6, Nid2, S100a10, Sorbs1, Tnxb, Vtn]
GO:0030198	extracellular matrix organization	GO_BiologicalProcess-GOA_22.12.2016_16h59	2.2e-06	0.0022	1.1e-17	7.1e-16	[4]	Group46	7.20721	16	Specific for Cluster #1	[Col14a1, Dag1, Hsd17b12, Lama2, Lama4, Lamb1, Lamc1, Lum, Nid2, Plg, Serpinh1, Tnxb, Vtn]	[Fscn1, Mfap4, Smoc2]	81.25	18.75	[Col14a1, Dag1, Fscn1, Hsd17b12, Lama2, Lama4, Lamb1, Lamc1, Lum, Mfap4, Nid2, Plg, Serpinh1, Smoc2, Tnxb, Vtn]
GO:0000904	cell morphogenesis involved in differentiation	GO_BiologicalProcess-GOA_22.12.2016_16h59	6.8e-06	0.0066	1.1e-17	7.1e-16	[4, 5, 6]	Group46	4.32277	30	Specific for Cluster #1	[Apoa1, Apoe, Chl1, Crk, Dag1, Flna, Flnb, Kif13b, L1cam, Lama2, Lamb1, Lamc1, Lum, Map1b, Ogn, Parva, Prelp, S100a10, Sod1, Spr]	[Abi1, Arpc2, Calr, Camk2a, Cnp, Crmp1, Itgb1, Nfasc, Pafah1b1, Rab3a]	66.6667	33.3333	[Abi1, Apoa1, Apoe, Arpc2, Calr, Camk2a, Chl1, Cnp, Crk, Crmp1, Dag1, Flna, Flnb, Itgb1, Kif13b, L1cam, Lama2, Lamb1, Lamc1, Lum, Map1b, Nfasc, Ogn, Pafah1b1, Parva, Prelp, Rab3a, S100a10, Sod1, Spr]
GO:0034446	substrate adhesion-dependent cell spreading	GO_BiologicalProcess-GOA_22.12.2016_16h59	1.2e-05	0.012	1.1e-17	7.1e-16	[3, 4, 5, 6, 7]	Group46	11.1111	9	Specific for Cluster #1	[Apoa1, Crk, Flna, Lamb1, Lamc1, Parva, S100a10]	[Arpc2, Calr]	77.7778	22.2222	[Apoa1, Arpc2, Calr, Crk, Flna, Lamb1, Lamc1, Parva, S100a10]
GO:0032956	regulation of actin cytoskeleton organization	GO_BiologicalProcess-GOA_22.12.2016_16h59	8.6e-06	0.0085	1.1e-17	7.1e-16	[4, 5, 6, 7]	Group46	5.92105	18	Specific for Cluster #1	[Add2, Apoa1, Coro1a, Crk, Flna, Grb2, Hrg, S100a10, Spta1, Sptb, Sptbn1]	[Add1, Arpc1b, Arpc2, Arpc5l, Ctsl, Fscn1, Tmod1]	61.1111	38.8889	[Add1, Add2, Apoa1, Arpc1b, Arpc2, Arpc5l, Coro1a, Crk, Ctsl, Flna, Fscn1, Grb2, Hrg, S100a10, Spta1, Sptb, Sptbn1, Tmod1]
GO:0042730	fibrinolysis	GO_BiologicalProcess-GOA_22.12.2016_16h59	2.2e-06	0.0022	1.1e-17	7.1e-16	[4, 5, 6, 7, 8, 9]	Group46	26.087	6	Specific for Cluster #1	[F2, Fga, Fgb, Fgg, Hrg, Plg]	[]	100	0	[F2, Fga, Fgb, Fgg, Hrg, Plg]
GO:1900026	positive regulation of substrate adhesion-dependent cell spreading	GO_BiologicalProcess-GOA_22.12.2016_16h59	1.7e-05	0.017	1.1e-17	7.1e-16	[4, 5, 6, 7, 8, 9]	Group46	18.75	6	Specific for Cluster #1	[Apoa1, Crk, Flna, S100a10]	[Arpc2, Calr]	66.6667	33.3333	[Apoa1, Arpc2, Calr, Crk, Flna, S100a10]
GO:0009653	anatomical structure morphogenesis	GO_BiologicalProcess-GOA_22.12.2016_16h59	4.2e-06	0.0041	3e-10	1.8e-08	[2, 3]	Group47	2.96677	75	Specific for Cluster #1	[Apoa1, Apoe, Bax, Bsg, Camp, Chl1, Cntf, Col12a1, Col6a1, Coro1a, Crk, Cryab, Cspg4, Ctsd, Dag1, Dcn, Ehd1, F2, Flna, Flnb, Grb2, Hmgn1, Hrg, Hspb1, Kif13b, L1cam, Lama2, Lamb1, Lamc1, Lrg1, Lum, Map1b, Mapk3, Mup4, Mup6, Mup9, Ndufs6, Ogn, Parva, Plg, Prelp, Rala, Rpl38, S100a10, Serpinh1, Sod1, Sparc, Spr, Spta1, Uba52, Vat1, Vtn]	[Abi1, Add1, Arpc2, Atp5b, Calr, Camk2a, Cap1, Cnp, Crmp1, Ctsl, Fgf1, Fscn1, Gnaq, Itgb1, Kif3a, Nfasc, Pafah1b1, Ppp1ca, Rab3a, Srsf6, Tcp1, Tmod1, Trim28]	69.3333	30.6667	[Abi1, Add1, Apoa1, Apoe, Arpc2, Atp5b, Bax, Bsg, Calr, Camk2a, Camp, Cap1, Chl1, Cnp, Cntf, Col12a1, Col6a1, Coro1a, Crk, Crmp1, Cryab, Cspg4, Ctsd, Ctsl, Dag1, Dcn, Ehd1, F2, Fgf1, Flna, Flnb, Fscn1, Gnaq, Grb2, Hmgn1, Hrg, Hspb1, Itgb1, Kif13b, Kif3a, L1cam, Lama2, Lamb1, Lamc1, Lrg1, Lum, Map1b, Mapk3, Mup4, Mup6, Mup9, Ndufs6, Nfasc, Ogn, Pafah1b1, Parva, Plg, Ppp1ca, Prelp, Rab3a, Rala, Rpl…
GO:0006928	movement of cell or subcellular component	GO_BiologicalProcess-GOA_22.12.2016_16h59	6.9e-07	0.00068	3e-10	1.8e-08	[3]	Group47	3.42227	59	Specific for Cluster #1	[Apoa1, Apoe, Atp1a1, Atp1a2, Bax, Bin2, Cdc42bpb, Chl1, Cnn2, Coro1a, Crk, Cspg4, Dag1, Dcn, Dync1h1, Flna, Hrg, Hspb1, Igbp1, Kif13b, Kif1a, Kif1b, Kif1c, Kpnb1, L1cam, Lama2, Lama4, Lamb1, Lamc1, Map1b, Map4, Ogdh, Ogn, Parva, Plg, S100a9, Sod1, Sparc, Svs2, Trf, Uba52, Vtn]	[Arpc5l, Atp2a2, Atp5b, Calr, Cap1, Crmp1, Dync1li1, Fgf1, Fscn1, Idh2, Itgb1, Jup, Kif3a, Nfasc, Pafah1b1, Sord, Ywhae]	71.1864	28.8136	[Apoa1, Apoe, Arpc5l, Atp1a1, Atp1a2, Atp2a2, Atp5b, Bax, Bin2, Calr, Cap1, Cdc42bpb, Chl1, Cnn2, Coro1a, Crk, Crmp1, Cspg4, Dag1, Dcn, Dync1h1, Dync1li1, Fgf1, Flna, Fscn1, Hrg, Hspb1, Idh2, Igbp1, Itgb1, Jup, Kif13b, Kif1a, Kif1b, Kif1c, Kif3a, Kpnb1, L1cam, Lama2, Lama4, Lamb1, Lamc1, Map1b, Map4, Nfasc, Ogdh, Ogn, Pafah1b1, Parva, Plg, S100a9, Sod1, Sord, Sparc, Svs2, Trf, Uba52, Vtn, Ywhae]
GO:0032989	cellular component morphogenesis	GO_BiologicalProcess-GOA_22.12.2016_16h59	2.9e-07	0.00029	3e-10	1.8e-08	[3, 4]	Group47	4.0367	44	Specific for Cluster #1	[Apoa1, Apoe, Bax, Chl1, Coro1a, Crk, Dag1, F2, Flna, Flnb, Kif13b, L1cam, Lama2, Lamb1, Lamc1, Lum, Map1b, Mup4, Mup6, Mup9, Ndufs6, Ogn, Parva, Prelp, S100a10, Sod1, Sparc, Spr, Spta1, Uba52]	[Abi1, Add1, Arpc2, Calr, Camk2a, Cap1, Cnp, Crmp1, Itgb1, Kif3a, Nfasc, Pafah1b1, Rab3a, Tmod1]	68.1818	31.8182	[Abi1, Add1, Apoa1, Apoe, Arpc2, Bax, Calr, Camk2a, Cap1, Chl1, Cnp, Coro1a, Crk, Crmp1, Dag1, F2, Flna, Flnb, Itgb1, Kif13b, Kif3a, L1cam, Lama2, Lamb1, Lamc1, Lum, Map1b, Mup4, Mup6, Mup9, Ndufs6, Nfasc, Ogn, Pafah1b1, Parva, Prelp, Rab3a, S100a10, Sod1, Sparc, Spr, Spta1, Tmod1, Uba52]
GO:1902589	single-organism organelle organization	GO_BiologicalProcess-GOA_22.12.2016_16h59	1.4e-10	1.3e-07	3e-10	1.8e-08	[3, 4]	Group47	3.97465	69	Specific for Cluster #1	[Add2, Apoa1, Apoo, Arrb1, Bax, Cav2, Cdc42bpb, Cnn2, Coro1a, Crk, Cryab, Csnk2a1, Dag1, Dync1h1, Ehd1, Flna, Flnb, Grb2, Hrg, Hsph1, Kpnb1, Map1b, Map4, Mup4, Mup6, Mup9, Ndufs6, Parva, Rab7, Rala, S100a10, S100a9, Snap47, Sod1, Sorbs1, Spta1, Sptb, Sptbn1, Tln1, Tnxb, Tpm2, Trf, Vat1, Vcp, Xpo1]	[Abi1, Add1, Arpc1b, Arpc2, Arpc5l, Calr, Camk2a, Cap1, Cnp, Crmp1, Csrp1, Ctsl, Dync1li1, Fscn1, Itgb1, Kif3a, Nol3, Pafah1b1, Rab3a, Rps3, Stx7, Tmod1, Tom1l2, Tomm22]	65.2174	34.7826	[Abi1, Add1, Add2, Apoa1, Apoo, Arpc1b, Arpc2, Arpc5l, Arrb1, Bax, Calr, Camk2a, Cap1, Cav2, Cdc42bpb, Cnn2, Cnp, Coro1a, Crk, Crmp1, Cryab, Csnk2a1, Csrp1, Ctsl, Dag1, Dync1h1, Dync1li1, Ehd1, Flna, Flnb, Fscn1, Grb2, Hrg, Hsph1, Itgb1, Kif3a, Kpnb1, Map1b, Map4, Mup4, Mup6, Mup9, Ndufs6, Nol3, Pafah1b1, Parva, Rab3a, Rab7, Rala, Rps3, S100a10, S100a9, Snap47, Sod1, Sorbs1, Spta1, Sptb, Sptbn1, …
GO:0000902	cell morphogenesis	GO_BiologicalProcess-GOA_22.12.2016_16h59	4.3e-06	0.0042	3e-10	1.8e-08	[4, 5]	Group47	3.90545	38	Specific for Cluster #1	[Apoa1, Apoe, Chl1, Coro1a, Crk, Dag1, F2, Flna, Flnb, Kif13b, L1cam, Lama2, Lamb1, Lamc1, Lum, Map1b, Ogn, Parva, Prelp, S100a10, Sod1, Sparc, Spr, Spta1, Uba52]	[Abi1, Add1, Arpc2, Calr, Camk2a, Cap1, Cnp, Crmp1, Itgb1, Kif3a, Nfasc, Pafah1b1, Rab3a]	65.7895	34.2105	[Abi1, Add1, Apoa1, Apoe, Arpc2, Calr, Camk2a, Cap1, Chl1, Cnp, Coro1a, Crk, Crmp1, Dag1, F2, Flna, Flnb, Itgb1, Kif13b, Kif3a, L1cam, Lama2, Lamb1, Lamc1, Lum, Map1b, Nfasc, Ogn, Pafah1b1, Parva, Prelp, Rab3a, S100a10, Sod1, Sparc, Spr, Spta1, Uba52]
GO:0000904	cell morphogenesis involved in differentiation	GO_BiologicalProcess-GOA_22.12.2016_16h59	6.8e-06	0.0066	3e-10	1.8e-08	[4, 5, 6]	Group47	4.32277	30	Specific for Cluster #1	[Apoa1, Apoe, Chl1, Crk, Dag1, Flna, Flnb, Kif13b, L1cam, Lama2, Lamb1, Lamc1, Lum, Map1b, Ogn, Parva, Prelp, S100a10, Sod1, Spr]	[Abi1, Arpc2, Calr, Camk2a, Cnp, Crmp1, Itgb1, Nfasc, Pafah1b1, Rab3a]	66.6667	33.3333	[Abi1, Apoa1, Apoe, Arpc2, Calr, Camk2a, Chl1, Cnp, Crk, Crmp1, Dag1, Flna, Flnb, Itgb1, Kif13b, L1cam, Lama2, Lamb1, Lamc1, Lum, Map1b, Nfasc, Ogn, Pafah1b1, Parva, Prelp, Rab3a, S100a10, Sod1, Spr]
GO:0034446	substrate adhesion-dependent cell spreading	GO_BiologicalProcess-GOA_22.12.2016_16h59	1.2e-05	0.012	3e-10	1.8e-08	[3, 4, 5, 6, 7]	Group47	11.1111	9	Specific for Cluster #1	[Apoa1, Crk, Flna, Lamb1, Lamc1, Parva, S100a10]	[Arpc2, Calr]	77.7778	22.2222	[Apoa1, Arpc2, Calr, Crk, Flna, Lamb1, Lamc1, Parva, S100a10]
GO:0022008	neurogenesis	GO_BiologicalProcess-GOA_22.12.2016_16h59	1.8e-05	0.018	3e-10	1.8e-08	[5, 6]	Group47	3.24427	51	Specific for Cluster #1	[Apoa1, Apoa4, Apoe, Bax, Chl1, Cntf, Cspg4, Dag1, Ehd1, Eif4e, Eif4g1, F2, Flna, Il1rap, Kif13b, L1cam, Lama2, Lamb1, Lamc1, Lum, Mag, Map1b, Map4, Mapk3, Ogdh, Ogn, Ppia, Prelp, S100a9, Scarb2, Smarce1, Sod1, Spr, Uba52, Vtn]	[Abi1, Calr, Camk2a, Cnp, Crmp1, Fabp7, Gnao1, Gnaq, Idh2, Itgb1, Kif3a, Nfasc, Pafah1b1, Rab3a, Sirt2, Ywhae]	68.6275	31.3725	[Abi1, Apoa1, Apoa4, Apoe, Bax, Calr, Camk2a, Chl1, Cnp, Cntf, Crmp1, Cspg4, Dag1, Ehd1, Eif4e, Eif4g1, F2, Fabp7, Flna, Gnao1, Gnaq, Idh2, Il1rap, Itgb1, Kif13b, Kif3a, L1cam, Lama2, Lamb1, Lamc1, Lum, Mag, Map1b, Map4, Mapk3, Nfasc, Ogdh, Ogn, Pafah1b1, Ppia, Prelp, Rab3a, S100a9, Scarb2, Sirt2, Smarce1, Sod1, Spr, Uba52, Vtn, Ywhae]
GO:0042063	gliogenesis	GO_BiologicalProcess-GOA_22.12.2016_16h59	3.8e-05	0.037	3e-10	1.8e-08	[6, 7]	Group47	5.7554	16	Specific for Cluster #1	[Cntf, Cspg4, Dag1, F2, Lama2, Lamb1, Lamc1, Mag, Mapk3, S100a9, Sod1, Vtn]	[Cnp, Idh2, Pafah1b1, Sirt2]	75	25	[Cnp, Cntf, Cspg4, Dag1, F2, Idh2, Lama2, Lamb1, Lamc1, Mag, Mapk3, Pafah1b1, S100a9, Sirt2, Sod1, Vtn]
GO:0004610	Complement and coagulation cascades	KEGG_08.11.2016	1.1e-14	1.1e-11	2.7e-18	1.6e-16	[-1]	Group48	20.6897	18	Specific for Cluster #1	[C8b, C9, Cfd, Cfh, F2, Fga, Fgb, Fgg, Kng1, Mbl2, Plg, Serpina1a, Serpina1b, Serpina1c, Serpina1d, Serpina1e, Vtn]	[A2m]	94.4444	5.55556	[A2m, C8b, C9, Cfd, Cfh, F2, Fga, Fgb, Fgg, Kng1, Mbl2, Plg, Serpina1a, Serpina1b, Serpina1c, Serpina1d, Serpina1e, Vtn]
GO:0009611	response to wounding	GO_BiologicalProcess-GOA_22.12.2016_16h59	3.9e-08	3.8e-05	2.7e-18	1.6e-16	[3]	Group48	5.67515	29	Specific for Cluster #1	[Apoa1, Apoe, Bax, Chl1, Cnn2, Cntf, Dag1, Dcn, Eno3, Entpd2, F2, Fabp5, Fga, Fgb, Fgg, Flna, Hrg, Hspb1, Kng1, Lamc1, Plg, S100a9, Sod1, Sparc, Tln1]	[Csrp1, Nol3, Srsf5, Srsf6]	86.2069	13.7931	[Apoa1, Apoe, Bax, Chl1, Cnn2, Cntf, Csrp1, Dag1, Dcn, Eno3, Entpd2, F2, Fabp5, Fga, Fgb, Fgg, Flna, Hrg, Hspb1, Kng1, Lamc1, Nol3, Plg, S100a9, Sod1, Sparc, Srsf5, Srsf6, Tln1]
GO:0050817	coagulation	GO_BiologicalProcess-GOA_22.12.2016_16h59	2.2e-06	0.0022	2.7e-18	1.6e-16	[3]	Group48	7.65306	15	Specific for Cluster #1	[Apoe, Entpd2, F2, Fga, Fgb, Fgg, Flna, Hrg, Hspb1, Kng1, Plg, S100a9, Svs2, Tln1]	[Csrp1]	93.3333	6.66667	[Apoe, Csrp1, Entpd2, F2, Fga, Fgb, Fgg, Flna, Hrg, Hspb1, Kng1, Plg, S100a9, Svs2, Tln1]
GO:0007160	cell-matrix adhesion	GO_BiologicalProcess-GOA_22.12.2016_16h59	1.8e-05	0.018	2.7e-18	1.6e-16	[4]	Group48	7.26257	13	Specific for Cluster #1	[Bcam, Dag1, Fga, Fgb, Fgg, Hrg, Itgb6, Nid2, S100a10, Sorbs1, Tnxb, Vtn]	[Itgb1]	92.3077	7.69231	[Bcam, Dag1, Fga, Fgb, Fgg, Hrg, Itgb1, Itgb6, Nid2, S100a10, Sorbs1, Tnxb, Vtn]
GO:0042060	wound healing	GO_BiologicalProcess-GOA_22.12.2016_16h59	3.5e-05	0.034	2.7e-18	1.6e-16	[4]	Group48	4.97512	20	Specific for Cluster #1	[Apoe, Cnn2, Dag1, Dcn, Eno3, Entpd2, F2, Fga, Fgb, Fgg, Flna, Hrg, Hspb1, Kng1, Plg, S100a9, Sparc, Tln1]	[Csrp1, Srsf6]	90	10	[Apoe, Cnn2, Csrp1, Dag1, Dcn, Eno3, Entpd2, F2, Fga, Fgb, Fgg, Flna, Hrg, Hspb1, Kng1, Plg, S100a9, Sparc, Srsf6, Tln1]
GO:0048678	response to axon injury	GO_BiologicalProcess-GOA_22.12.2016_16h59	4.3e-05	0.042	2.7e-18	1.6e-16	[4]	Group48	10.9589	8	Specific for Cluster #1	[Apoa1, Apoe, Bax, Chl1, Cntf, Dag1, Lamc1, Sod1]	[]	100	0	[Apoa1, Apoe, Bax, Chl1, Cntf, Dag1, Lamc1, Sod1]
GO:0034109	homotypic cell-cell adhesion	GO_BiologicalProcess-GOA_22.12.2016_16h59	7.6e-06	0.0074	2.7e-18	1.6e-16	[4, 5]	Group48	11.8421	9	Specific for Cluster #1	[Fga, Fgb, Fgg, Flna, Hspb1, L1cam, Tln1]	[Csrp1, Jup]	77.7778	22.2222	[Csrp1, Fga, Fgb, Fgg, Flna, Hspb1, Jup, L1cam, Tln1]
GO:0034113	heterotypic cell-cell adhesion	GO_BiologicalProcess-GOA_22.12.2016_16h59	1.5e-06	0.0014	2.7e-18	1.6e-16	[4, 5]	Group48	17.0213	8	Specific for Cluster #1	[Apoa1, Fga, Fgb, Fgg, Parva]	[Itgb1, Jup, Nfasc]	62.5	37.5	[Apoa1, Fga, Fgb, Fgg, Itgb1, Jup, Nfasc, Parva]
GO:0030168	platelet activation	GO_BiologicalProcess-GOA_22.12.2016_16h59	8.3e-07	0.00082	2.7e-18	1.6e-16	[4, 5, 6]	Group48	11.7021	11	Specific for Cluster #1	[Apoe, Entpd2, F2, Fga, Fgb, Fgg, Flna, Hrg, Hspb1, Tln1]	[Csrp1]	90.9091	9.09091	[Apoe, Csrp1, Entpd2, F2, Fga, Fgb, Fgg, Flna, Hrg, Hspb1, Tln1]
GO:0070527	platelet aggregation	GO_BiologicalProcess-GOA_22.12.2016_16h59	4.3e-05	0.043	2.7e-18	1.6e-16	[5, 6, 7]	Group48	12.963	7	Specific for Cluster #1	[Fga, Fgb, Fgg, Flna, Hspb1, Tln1]	[Csrp1]	85.7143	14.2857	[Csrp1, Fga, Fgb, Fgg, Flna, Hspb1, Tln1]
GO:0042730	fibrinolysis	GO_BiologicalProcess-GOA_22.12.2016_16h59	2.2e-06	0.0022	2.7e-18	1.6e-16	[4, 5, 6, 7, 8, 9]	Group48	26.087	6	Specific for Cluster #1	[F2, Fga, Fgb, Fgg, Hrg, Plg]	[]	100	0	[F2, Fga, Fgb, Fgg, Hrg, Plg]
GO:0004510	Focal adhesion	KEGG_08.11.2016	6.1e-10	6e-07	6.2e-29	3.7e-27	[-1]	Group50	9.85222	20	Specific for Cluster #1	[Cav2, Col6a1, Col6a2, Col6a5, Crk, Flna, Flnb, Grb2, Itgb6, Lama2, Lama4, Lamb1, Lamc1, Mapk3, Parva, Tln1, Tnxb, Vtn]	[Itgb1, Ppp1ca]	90	10	[Cav2, Col6a1, Col6a2, Col6a5, Crk, Flna, Flnb, Grb2, Itgb1, Itgb6, Lama2, Lama4, Lamb1, Lamc1, Mapk3, Parva, Ppp1ca, Tln1, Tnxb, Vtn]
GO:0004512	ECM-receptor interaction	KEGG_08.11.2016	2.4e-08	2.3e-05	6.2e-29	3.7e-27	[-1]	Group50	14.4578	12	Specific for Cluster #1	[Col6a1, Col6a2, Col6a5, Dag1, Itgb6, Lama2, Lama4, Lamb1, Lamc1, Tnxb, Vtn]	[Itgb1]	91.6667	8.33333	[Col6a1, Col6a2, Col6a5, Dag1, Itgb1, Itgb6, Lama2, Lama4, Lamb1, Lamc1, Tnxb, Vtn]
GO:0005146	Amoebiasis	KEGG_08.11.2016	5.7e-07	0.00056	6.2e-29	3.7e-27	[-1]	Group50	10.9091	12	Specific for Cluster #1	[C8b, C9, Hspb1, Lama2, Lama4, Lamb1, Lamc1, Rab7]	[Gnaq, Rab5a, Rab5b, Rab5c]	66.6667	33.3333	[C8b, C9, Gnaq, Hspb1, Lama2, Lama4, Lamb1, Lamc1, Rab5a, Rab5b, Rab5c, Rab7]
GO:0031012	extracellular matrix	GO_CellularComponent-GOA_22.12.2016_16h59	1.6e-23	1.6e-20	6.2e-29	3.7e-27	[2, 3]	Group50	10.0402	50	Specific for Cluster #1	[Ahsg, Apoe, Chl1, Col12a1, Col14a1, Col6a1, Col6a2, Col6a5, Ctsd, Dag1, Dcn, Ddx5, Dync1h1, Entpd2, Flna, Flnb, Hsd17b12, Hspb1, Lama2, Lama4, Lamb1, Lamc1, Lum, Nid2, Ogn, Prelp, Rpl35a, Rpsa, S100a9, Sod1, Sparc, Tnxb, Vtn]	[Atp5a1, Atp5b, Atp5o, Calr, Cct6a, Fgf1, Ganab, Hspa8, Hspa9, Hspd1, Jup, Mfap4, Rpl9, Rps13, Rps3, Scn7a, Smoc2]	66	34	[Ahsg, Apoe, Atp5a1, Atp5b, Atp5o, Calr, Cct6a, Chl1, Col12a1, Col14a1, Col6a1, Col6a2, Col6a5, Ctsd, Dag1, Dcn, Ddx5, Dync1h1, Entpd2, Fgf1, Flna, Flnb, Ganab, Hsd17b12, Hspa8, Hspa9, Hspb1, Hspd1, Jup, Lama2, Lama4, Lamb1, Lamc1, Lum, Mfap4, Nid2, Ogn, Prelp, Rpl35a, Rpl9, Rps13, Rps3, Rpsa, S100a9, Scn7a, Smoc2, Sod1, Sparc, Tnxb, Vtn]
GO:0005539	glycosaminoglycan binding	GO_MolecularFunction-GOA_22.12.2016_16h59	9.6e-06	0.0095	6.2e-29	3.7e-27	[3]	Group50	7.2165	14	Specific for Cluster #1	[Apoe, Cfh, Dcn, Fstl1, Hrg, Hsd17b12, Ogn, Prelp, Tnxb, Vtn]	[Fgf1, Lxn, Scn7a, Smoc2]	71.4286	28.5714	[Apoe, Cfh, Dcn, Fgf1, Fstl1, Hrg, Hsd17b12, Lxn, Ogn, Prelp, Scn7a, Smoc2, Tnxb, Vtn]
GO:0005581	collagen trimer	GO_CellularComponent-GOA_22.12.2016_16h59	3.3e-05	0.032	6.2e-29	3.7e-27	[3]	Group50	9.89011	9	Specific for Cluster #1	[Col12a1, Col14a1, Col6a1, Col6a2, Col6a5, Dcn, Lum, Mbl2, Tnxb]	[]	100	0	[Col12a1, Col14a1, Col6a1, Col6a2, Col6a5, Dcn, Lum, Mbl2, Tnxb]
GO:0031589	cell-substrate adhesion	GO_BiologicalProcess-GOA_22.12.2016_16h59	1.3e-10	1.2e-07	6.2e-29	3.7e-27	[3]	Group50	8.41751	25	Specific for Cluster #1	[Apoa1, Bcam, Coro1a, Crk, Dag1, Fga, Fgb, Fgg, Flna, Hrg, Hsd17b12, Itgb6, Lamb1, Lamc1, Nid2, Parva, Plg, S100a10, Sorbs1, Tnxb, Vtn]	[Arpc2, Calr, Itgb1, Smoc2]	84	16	[Apoa1, Arpc2, Bcam, Calr, Coro1a, Crk, Dag1, Fga, Fgb, Fgg, Flna, Hrg, Hsd17b12, Itgb1, Itgb6, Lamb1, Lamc1, Nid2, Parva, Plg, S100a10, Smoc2, Sorbs1, Tnxb, Vtn]
GO:0044420	extracellular matrix component	GO_CellularComponent-GOA_22.12.2016_16h59	3e-08	3e-05	6.2e-29	3.7e-27	[2, 3, 4]	Group50	11.5702	14	Specific for Cluster #1	[Dag1, Entpd2, Lama2, Lama4, Lamb1, Lamc1, Lum, Nid2, Rpsa, Sparc, Tnxb, Vtn]	[Mfap4, Smoc2]	85.7143	14.2857	[Dag1, Entpd2, Lama2, Lama4, Lamb1, Lamc1, Lum, Mfap4, Nid2, Rpsa, Smoc2, Sparc, Tnxb, Vtn]
GO:0005578	proteinaceous extracellular matrix	GO_CellularComponent-GOA_22.12.2016_16h59	6.9e-10	6.8e-07	6.2e-29	3.7e-27	[3, 4]	Group50	7.4928	26	Specific for Cluster #1	[Chl1, Col12a1, Col14a1, Col6a1, Col6a2, Col6a5, Dag1, Dcn, Entpd2, Hsd17b12, Lama2, Lama4, Lamb1, Lamc1, Lum, Nid2, Ogn, Prelp, Rpsa, Sparc, Tnxb, Vtn]	[Fgf1, Mfap4, Scn7a, Smoc2]	84.6154	15.3846	[Chl1, Col12a1, Col14a1, Col6a1, Col6a2, Col6a5, Dag1, Dcn, Entpd2, Fgf1, Hsd17b12, Lama2, Lama4, Lamb1, Lamc1, Lum, Mfap4, Nid2, Ogn, Prelp, Rpsa, Scn7a, Smoc2, Sparc, Tnxb, Vtn]
GO:0005178	integrin binding	GO_MolecularFunction-GOA_22.12.2016_16h59	1.1e-05	0.01	6.2e-29	3.7e-27	[4]	Group50	10	10	Specific for Cluster #1	[Itgb6, L1cam, Lamb1, Lamc1, Tln1, Tnxb, Vtn]	[Calr, Fgf1, Itgb1]	70	30	[Calr, Fgf1, Itgb1, Itgb6, L1cam, Lamb1, Lamc1, Tln1, Tnxb, Vtn]
GO:0005518	collagen binding	GO_MolecularFunction-GOA_22.12.2016_16h59	6.8e-06	0.0066	6.2e-29	3.7e-27	[4]	Group50	14.0351	8	Specific for Cluster #1	[Dcn, Hsd17b12, Lum, Serpinh1, Sparc, Tnxb, Vtn]	[Itgb1]	87.5	12.5	[Dcn, Hsd17b12, Itgb1, Lum, Serpinh1, Sparc, Tnxb, Vtn]
GO:0005604	basement membrane	GO_CellularComponent-GOA_22.12.2016_16h59	1.1e-06	0.0011	6.2e-29	3.7e-27	[3, 4, 5]	Group50	11.3402	11	Specific for Cluster #1	[Dag1, Entpd2, Lama2, Lama4, Lamb1, Lamc1, Nid2, Rpsa, Sparc, Vtn]	[Smoc2]	90.9091	9.09091	[Dag1, Entpd2, Lama2, Lama4, Lamb1, Lamc1, Nid2, Rpsa, Smoc2, Sparc, Vtn]
GO:0030198	extracellular matrix organization	GO_BiologicalProcess-GOA_22.12.2016_16h59	2.2e-06	0.0022	6.2e-29	3.7e-27	[4]	Group50	7.20721	16	Specific for Cluster #1	[Col14a1, Dag1, Hsd17b12, Lama2, Lama4, Lamb1, Lamc1, Lum, Nid2, Plg, Serpinh1, Tnxb, Vtn]	[Fscn1, Mfap4, Smoc2]	81.25	18.75	[Col14a1, Dag1, Fscn1, Hsd17b12, Lama2, Lama4, Lamb1, Lamc1, Lum, Mfap4, Nid2, Plg, Serpinh1, Smoc2, Tnxb, Vtn]
GO:0005605	basal lamina	GO_CellularComponent-GOA_22.12.2016_16h59	3.4e-05	0.033	6.2e-29	3.7e-27	[3, 4, 5, 6]	Group50	22.7273	5	Specific for Cluster #1	[Entpd2, Lama2, Lama4, Lamb1, Lamc1]	[]	100	0	[Entpd2, Lama2, Lama4, Lamb1, Lamc1]
GO:0004964	Proximal tubule bicarbonate reclamation	KEGG_08.11.2016	3.4e-05	0.033	4.6e-19	2.8e-17	[-1]	Group52	22.7273	5	Specific for Cluster #1	[Atp1a1, Atp1a2, Atp1a3]	[Atp1b1, Gls]	60	40	[Atp1a1, Atp1a2, Atp1a3, Atp1b1, Gls]
GO:0004974	Protein digestion and absorption	KEGG_08.11.2016	3e-05	0.029	4.6e-19	2.8e-17	[-1]	Group52	10	9	Specific for Cluster #1	[Atp1a1, Atp1a2, Atp1a3, Col12a1, Col14a1, Col6a1, Col6a2, Col6a5]	[Atp1b1]	88.8889	11.1111	[Atp1a1, Atp1a2, Atp1a3, Atp1b1, Col12a1, Col14a1, Col6a1, Col6a2, Col6a5]
GO:0004978	Mineral absorption	KEGG_08.11.2016	1.2e-06	0.0012	4.6e-19	2.8e-17	[-1]	Group52	17.3913	8	Specific for Cluster #1	[Atp1a1, Atp1a2, Atp1a3, Fth1, Hmox2, Trf]	[Atox1, Atp1b1]	75	25	[Atox1, Atp1a1, Atp1a2, Atp1a3, Atp1b1, Fth1, Hmox2, Trf]
GO:0005581	collagen trimer	GO_CellularComponent-GOA_22.12.2016_16h59	3.3e-05	0.032	4.6e-19	2.8e-17	[3]	Group52	9.89011	9	Specific for Cluster #1	[Col12a1, Col14a1, Col6a1, Col6a2, Col6a5, Dcn, Lum, Mbl2, Tnxb]	[]	100	0	[Col12a1, Col14a1, Col6a1, Col6a2, Col6a5, Dcn, Lum, Mbl2, Tnxb]
GO:0042383	sarcolemma	GO_CellularComponent-GOA_22.12.2016_16h59	2.3e-07	0.00022	4.6e-19	2.8e-17	[3, 4, 5]	Group52	10.7438	13	Specific for Cluster #1	[Ahnak, Ank1, Atp1a1, Atp1a2, Atp1a3, Bsg, Col6a1, Col6a2, Dag1, Lama2]	[Atp1b1, Dtna, Itgb1]	76.9231	23.0769	[Ahnak, Ank1, Atp1a1, Atp1a2, Atp1a3, Atp1b1, Bsg, Col6a1, Col6a2, Dag1, Dtna, Itgb1, Lama2]
GO:0090533	cation-transporting ATPase complex	GO_CellularComponent-GOA_22.12.2016_16h59	2.9e-06	0.0028	4.6e-19	2.8e-17	[4, 5, 6, 7]	Group52	35.7143	5	Specific for Cluster #1	[Atp1a1, Atp1a2, Atp1a3]	[Atp1b1, Atp2a2]	60	40	[Atp1a1, Atp1a2, Atp1a3, Atp1b1, Atp2a2]
GO:0031402	sodium ion binding	GO_MolecularFunction-GOA_22.12.2016_16h59	4.2e-05	0.041	4.6e-19	2.8e-17	[6]	Group52	33.3333	4	Specific for Cluster #1	[Atp1a1, Atp1a2, Pdxk]	[Atp1b1]	75	25	[Atp1a1, Atp1a2, Atp1b1, Pdxk]
GO:0030007	cellular potassium ion homeostasis	GO_BiologicalProcess-GOA_22.12.2016_16h59	4.2e-05	0.041	4.6e-19	2.8e-17	[8, 9]	Group52	33.3333	4	Specific for Cluster #1	[Atp1a1, Atp1a2, Atp1a3]	[Atp1b1]	75	25	[Atp1a1, Atp1a2, Atp1a3, Atp1b1]
GO:0044723	single-organism carbohydrate metabolic process	GO_BiologicalProcess-GOA_22.12.2016_16h59	1.9e-05	0.019	4.2e-19	2.5e-17	[3, 4]	Group53	4.74227	23	Specific for Cluster #1	[Bpgm, Eno3, Fabp5, Gpd1, Mup4, Mup6, Mup9, Ogdh, Pgd, Pgm1, Pgm2, Sorbs1, Ugt1a10, Ugt1a6a, Ugt1a7c]	[Acadm, Ganab, Gpd2, Idh2, Pdhb, Ppp1ca, Sord, Ugp2]	65.2174	34.7826	[Acadm, Bpgm, Eno3, Fabp5, Ganab, Gpd1, Gpd2, Idh2, Mup4, Mup6, Mup9, Ogdh, Pdhb, Pgd, Pgm1, Pgm2, Ppp1ca, Sorbs1, Sord, Ugp2, Ugt1a10, Ugt1a6a, Ugt1a7c]
GO:0030234	enzyme regulator activity	GO_MolecularFunction-GOA_22.12.2016_16h59	4e-06	0.0039	8.3e-09	5.1e-07	[2]	Group54	3.96996	37	Specific for Cluster #1	[Ahsg, Apoa1, Apoa2, Apoa4, Apoe, Arrb1, Bag3, Csnk2a1, Dcn, Fetub, Gclm, Hrg, Hspb1, Igbp1, Kng1, Mug1, Serpina1a, Serpina1b, Serpina1c, Serpina1d, Serpina1e, Serpina3k, Serpinh1, Spink1, Trf, Ugt1a10, Ugt1a7c, Usp14, Vcp]	[A2m, Abi1, Atp1b1, Gnaq, Itih1, Lxn, Nol3, Rab3a]	78.3784	21.6216	[A2m, Abi1, Ahsg, Apoa1, Apoa2, Apoa4, Apoe, Arrb1, Atp1b1, Bag3, Csnk2a1, Dcn, Fetub, Gclm, Gnaq, Hrg, Hspb1, Igbp1, Itih1, Kng1, Lxn, Mug1, Nol3, Rab3a, Serpina1a, Serpina1b, Serpina1c, Serpina1d, Serpina1e, Serpina3k, Serpinh1, Spink1, Trf, Ugt1a10, Ugt1a7c, Usp14, Vcp]
GO:0065009	regulation of molecular function	GO_BiologicalProcess-GOA_22.12.2016_16h59	9e-10	8.8e-07	8.3e-09	5.1e-07	[2]	Group54	3.36072	90	Specific for Cluster #1	[Add2, Ahnak, Ahsg, Apoa1, Apoa2, Apoa4, Apoe, Arrb1, Atp1a2, Bag3, Bax, Cav2, Crk, Cryab, Csnk2a1, Cspg4, Dag1, Dcn, Eif4g1, Eif5, F2, Fetub, Flna, Gclm, Hmgn1, Hrg, Hspb1, Hsph1, Igbp1, Il1rap, Kng1, Mapk3, Mug1, Ppt1, Ralb, S100a10, S100a9, Scarb2, Serpina1a, Serpina1b, Serpina1c, Serpina1d, Serpina1e, Serpina3k, Serpinh1, Sod1, Spink1, Spta1, Tnxb, Tpm2, Trf, Ugt1a10, Ugt1a7c, Usp14, Vcp, Vtn]	[A2m, Abi1, Add1, Arl6ip5, Atp1b1, Camk2a, Cap1, Ckmt1, Crmp1, Eif3c, Fabp4, Fgf1, Glrx, Gnao1, Gnaq, Hspd1, Itgb1, Itih1, Jup, Lxn, Mvp, Nol3, Pafah1b1, Psma3, Psma6, Rab3a, Rfk, Rps3, Sirt2, Tax1bp3, Tcp1, Trim28, Ubxn1, Ywhae]	62.2222	37.7778	[A2m, Abi1, Add1, Add2, Ahnak, Ahsg, Apoa1, Apoa2, Apoa4, Apoe, Arl6ip5, Arrb1, Atp1a2, Atp1b1, Bag3, Bax, Camk2a, Cap1, Cav2, Ckmt1, Crk, Crmp1, Cryab, Csnk2a1, Cspg4, Dag1, Dcn, Eif3c, Eif4g1, Eif5, F2, Fabp4, Fetub, Fgf1, Flna, Gclm, Glrx, Gnao1, Gnaq, Hmgn1, Hrg, Hspb1, Hspd1, Hsph1, Igbp1, Il1rap, Itgb1, Itih1, Jup, Kng1, Lxn, Mapk3, Mug1, Mvp, Nol3, Pafah1b1, Ppt1, Psma3, Psma6, Rab3a, Ralb…
GO:0001948	glycoprotein binding	GO_MolecularFunction-GOA_22.12.2016_16h59	3.6e-06	0.0036	8.3e-09	5.1e-07	[3]	Group54	10.0917	11	Specific for Cluster #1	[Atp1a3, Cfh, Flna, Hrg, Serpina1a, Serpina1b, Serpina1c, Serpina1d, Serpina1e]	[Calr, Ide]	81.8182	18.1818	[Atp1a3, Calr, Cfh, Flna, Hrg, Ide, Serpina1a, Serpina1b, Serpina1c, Serpina1d, Serpina1e]
GO:0004857	enzyme inhibitor activity	GO_MolecularFunction-GOA_22.12.2016_16h59	2e-08	1.9e-05	8.3e-09	5.1e-07	[3]	Group54	6.37255	26	Specific for Cluster #1	[Ahsg, Apoa1, Apoa2, Arrb1, Dcn, Fetub, Hrg, Hspb1, Kng1, Mug1, Serpina1a, Serpina1b, Serpina1c, Serpina1d, Serpina1e, Serpina3k, Serpinh1, Spink1, Trf, Ugt1a10, Ugt1a7c, Usp14]	[A2m, Itih1, Lxn, Nol3]	84.6154	15.3846	[A2m, Ahsg, Apoa1, Apoa2, Arrb1, Dcn, Fetub, Hrg, Hspb1, Itih1, Kng1, Lxn, Mug1, Nol3, Serpina1a, Serpina1b, Serpina1c, Serpina1d, Serpina1e, Serpina3k, Serpinh1, Spink1, Trf, Ugt1a10, Ugt1a7c, Usp14]
GO:0044092	negative regulation of molecular function	GO_BiologicalProcess-GOA_22.12.2016_16h59	7.3e-07	0.00072	8.3e-09	5.1e-07	[3]	Group54	3.99619	42	Specific for Cluster #1	[Ahsg, Apoa1, Apoa2, Apoe, Arrb1, Atp1a2, Bax, Cryab, Csnk2a1, Dcn, Fetub, Flna, Hrg, Hspb1, Igbp1, Kng1, Mapk3, Mug1, Ralb, Serpina1a, Serpina1b, Serpina1c, Serpina1d, Serpina1e, Serpina3k, Serpinh1, Spink1, Trf, Ugt1a10, Ugt1a7c, Usp14, Vtn]	[A2m, Ckmt1, Crmp1, Fabp4, Gnaq, Itih1, Lxn, Mvp, Nol3, Ubxn1]	76.1905	23.8095	[A2m, Ahsg, Apoa1, Apoa2, Apoe, Arrb1, Atp1a2, Bax, Ckmt1, Crmp1, Cryab, Csnk2a1, Dcn, Fabp4, Fetub, Flna, Gnaq, Hrg, Hspb1, Igbp1, Itih1, Kng1, Lxn, Mapk3, Mug1, Mvp, Nol3, Ralb, Serpina1a, Serpina1b, Serpina1c, Serpina1d, Serpina1e, Serpina3k, Serpinh1, Spink1, Trf, Ubxn1, Ugt1a10, Ugt1a7c, Usp14, Vtn]
GO:0050790	regulation of catalytic activity	GO_BiologicalProcess-GOA_22.12.2016_16h59	8e-08	7.9e-05	8.3e-09	5.1e-07	[3]	Group54	3.34417	72	Specific for Cluster #1	[Ahsg, Apoa1, Apoa2, Apoa4, Apoe, Arrb1, Bag3, Bax, Cav2, Crk, Cryab, Csnk2a1, Cspg4, Dag1, Dcn, Eif5, F2, Fetub, Gclm, Hmgn1, Hrg, Hspb1, Hsph1, Igbp1, Kng1, Mapk3, Mug1, Ppt1, Ralb, S100a10, S100a9, Scarb2, Serpina1a, Serpina1b, Serpina1c, Serpina1d, Serpina1e, Serpina3k, Serpinh1, Sod1, Spink1, Tnxb, Tpm2, Trf, Ugt1a10, Ugt1a7c, Usp14, Vcp, Vtn]	[A2m, Abi1, Arl6ip5, Atp1b1, Cap1, Fabp4, Fgf1, Gnao1, Gnaq, Hspd1, Itgb1, Itih1, Lxn, Mvp, Nol3, Pafah1b1, Psma3, Rab3a, Rfk, Rps3, Tax1bp3, Tcp1, Ubxn1]	68.0556	31.9444	[A2m, Abi1, Ahsg, Apoa1, Apoa2, Apoa4, Apoe, Arl6ip5, Arrb1, Atp1b1, Bag3, Bax, Cap1, Cav2, Crk, Cryab, Csnk2a1, Cspg4, Dag1, Dcn, Eif5, F2, Fabp4, Fetub, Fgf1, Gclm, Gnao1, Gnaq, Hmgn1, Hrg, Hspb1, Hspd1, Hsph1, Igbp1, Itgb1, Itih1, Kng1, Lxn, Mapk3, Mug1, Mvp, Nol3, Pafah1b1, Ppt1, Psma3, Rab3a, Ralb, Rfk, Rps3, S100a10, S100a9, Scarb2, Serpina1a, Serpina1b, Serpina1c, Serpina1d, Serpina1e, Ser…
GO:0061134	peptidase regulator activity	GO_MolecularFunction-GOA_22.12.2016_16h59	2.5e-08	2.5e-05	8.3e-09	5.1e-07	[3]	Group54	7.93651	20	Specific for Cluster #1	[Ahsg, Arrb1, Fetub, Hrg, Kng1, Mug1, Serpina1a, Serpina1b, Serpina1c, Serpina1d, Serpina1e, Serpina3k, Serpinh1, Spink1, Usp14, Vcp]	[A2m, Itih1, Lxn, Nol3]	80	20	[A2m, Ahsg, Arrb1, Fetub, Hrg, Itih1, Kng1, Lxn, Mug1, Nol3, Serpina1a, Serpina1b, Serpina1c, Serpina1d, Serpina1e, Serpina3k, Serpinh1, Spink1, Usp14, Vcp]
GO:0002020	protease binding	GO_MolecularFunction-GOA_22.12.2016_16h59	3.4e-06	0.0033	8.3e-09	5.1e-07	[4]	Group54	9.23077	12	Specific for Cluster #1	[Chl1, Serpina1a, Serpina1b, Serpina1c, Serpina1d, Serpina1e, Uba52, Vcp]	[A2m, Hspd1, Itgb1, Nol3]	66.6667	33.3333	[A2m, Chl1, Hspd1, Itgb1, Nol3, Serpina1a, Serpina1b, Serpina1c, Serpina1d, Serpina1e, Uba52, Vcp]
GO:0043086	negative regulation of catalytic activity	GO_BiologicalProcess-GOA_22.12.2016_16h59	6.4e-07	0.00063	8.3e-09	5.1e-07	[4]	Group54	4.43038	35	Specific for Cluster #1	[Ahsg, Apoa1, Apoa2, Apoe, Arrb1, Cryab, Csnk2a1, Dcn, Fetub, Hrg, Hspb1, Igbp1, Kng1, Mug1, Serpina1a, Serpina1b, Serpina1c, Serpina1d, Serpina1e, Serpina3k, Serpinh1, Spink1, Trf, Ugt1a10, Ugt1a7c, Usp14, Vtn]	[A2m, Fabp4, Gnaq, Itih1, Lxn, Mvp, Nol3, Ubxn1]	77.1429	22.8571	[A2m, Ahsg, Apoa1, Apoa2, Apoe, Arrb1, Cryab, Csnk2a1, Dcn, Fabp4, Fetub, Gnaq, Hrg, Hspb1, Igbp1, Itih1, Kng1, Lxn, Mug1, Mvp, Nol3, Serpina1a, Serpina1b, Serpina1c, Serpina1d, Serpina1e, Serpina3k, Serpinh1, Spink1, Trf, Ubxn1, Ugt1a10, Ugt1a7c, Usp14, Vtn]
GO:0051336	regulation of hydrolase activity	GO_BiologicalProcess-GOA_22.12.2016_16h59	5.4e-08	5.3e-05	8.3e-09	5.1e-07	[4]	Group54	4.0032	50	Specific for Cluster #1	[Ahsg, Apoa1, Apoa2, Apoa4, Arrb1, Bax, Cav2, Crk, Cryab, Csnk2a1, Eif5, Fetub, Hrg, Igbp1, Kng1, Mug1, Ppt1, S100a10, S100a9, Scarb2, Serpina1a, Serpina1b, Serpina1c, Serpina1d, Serpina1e, Serpina3k, Serpinh1, Sod1, Spink1, Tpm2, Usp14, Vcp, Vtn]	[A2m, Arl6ip5, Atp1b1, Gnao1, Gnaq, Hspd1, Itgb1, Itih1, Lxn, Nol3, Pafah1b1, Psma3, Rab3a, Rps3, Tax1bp3, Tcp1, Ubxn1]	66	34	[A2m, Ahsg, Apoa1, Apoa2, Apoa4, Arl6ip5, Arrb1, Atp1b1, Bax, Cav2, Crk, Cryab, Csnk2a1, Eif5, Fetub, Gnao1, Gnaq, Hrg, Hspd1, Igbp1, Itgb1, Itih1, Kng1, Lxn, Mug1, Nol3, Pafah1b1, Ppt1, Psma3, Rab3a, Rps3, S100a10, S100a9, Scarb2, Serpina1a, Serpina1b, Serpina1c, Serpina1d, Serpina1e, Serpina3k, Serpinh1, Sod1, Spink1, Tax1bp3, Tcp1, Tpm2, Ubxn1, Usp14, Vcp, Vtn]
GO:0006508	proteolysis	GO_BiologicalProcess-GOA_22.12.2016_16h59	1.8e-07	0.00018	8.3e-09	5.1e-07	[4, 5]	Group54	3.53565	60	Specific for Cluster #1	[Ahsg, Apoe, Arrb1, Bax, Blmh, Cfd, Cfh, Cryab, Csnk2a1, Ctsd, Dag1, F2, Fetub, Fga, Fgb, Fgg, Hrg, Igbp1, Kng1, Lnpep, Mug1, Otub1, Plg, Psmb2, S100a9, Serpina1a, Serpina1b, Serpina1c, Serpina1d, Serpina1e, Serpina3k, Serpinh1, Spink1, Uba52, Usp14, Usp5, Vcp, Vtn]	[A2m, Arl6ip5, Ctsl, Hspd1, Ide, Itih1, Lxn, Nol3, Pepd, Prep, Psma3, Psma5, Psma6, Psmc1, Psmc5, Psmc6, Rps3, Sirt2, Tcp1, Thop1, Tpp2, Ubxn1]	63.3333	36.6667	[A2m, Ahsg, Apoe, Arl6ip5, Arrb1, Bax, Blmh, Cfd, Cfh, Cryab, Csnk2a1, Ctsd, Ctsl, Dag1, F2, Fetub, Fga, Fgb, Fgg, Hrg, Hspd1, Ide, Igbp1, Itih1, Kng1, Lnpep, Lxn, Mug1, Nol3, Otub1, Pepd, Plg, Prep, Psma3, Psma5, Psma6, Psmb2, Psmc1, Psmc5, Psmc6, Rps3, S100a9, Serpina1a, Serpina1b, Serpina1c, Serpina1d, Serpina1e, Serpina3k, Serpinh1, Sirt2, Spink1, Tcp1, Thop1, Tpp2, Uba52, Ubxn1, Usp14, Usp5,…
GO:0051246	regulation of protein metabolic process	GO_BiologicalProcess-GOA_22.12.2016_16h59	5.1e-09	5e-06	8.3e-09	5.1e-07	[4, 5]	Group54	3.34129	84	Specific for Cluster #1	[Ahsg, Apoa1, Apoa2, Apoe, Arrb1, Bax, Camp, Cav2, Cfh, Cntf, Cryab, Csnk2a1, Cspg4, Dag1, Dcn, Eif4e, Eif4g1, Eif5, F2, Fetub, Fga, Fgb, Fgg, Flna, Grb2, Hrg, Hspb1, Hsph1, Igbp1, Kng1, Mapk3, Mug1, Otub1, Rab7, Ralb, Rpl38, S100a9, Serpina1a, Serpina1b, Serpina1c, Serpina1d, Serpina1e, Serpina3k, Serpinh1, Sod1, Spink1, Tnxb, Trf, Uba52, Usp14, Usp5, Vcp, Vtn, Xpo1]	[A2m, Abi1, Arl6ip5, Calr, Eif3c, Eif5a2, Fabp4, Fgf1, Gnaq, Hspd1, Ide, Itih1, Lxn, Mvp, Ndufs4, Nol3, Pa2g4, Pafah1b1, Ppp1ca, Psma3, Psmc1, Psmc5, Psmc6, Pura, Rps3, Sirt2, Tcp1, Tom1l2, Ubxn1, Ywhae]	64.2857	35.7143	[A2m, Abi1, Ahsg, Apoa1, Apoa2, Apoe, Arl6ip5, Arrb1, Bax, Calr, Camp, Cav2, Cfh, Cntf, Cryab, Csnk2a1, Cspg4, Dag1, Dcn, Eif3c, Eif4e, Eif4g1, Eif5, Eif5a2, F2, Fabp4, Fetub, Fga, Fgb, Fgf1, Fgg, Flna, Gnaq, Grb2, Hrg, Hspb1, Hspd1, Hsph1, Ide, Igbp1, Itih1, Kng1, Lxn, Mapk3, Mug1, Mvp, Ndufs4, Nol3, Otub1, Pa2g4, Pafah1b1, Ppp1ca, Psma3, Psmc1, Psmc5, Psmc6, Pura, Rab7, Ralb, Rpl38, Rps3, S100a…
GO:0004866	endopeptidase inhibitor activity	GO_MolecularFunction-GOA_22.12.2016_16h59	4.6e-09	4.5e-06	8.3e-09	5.1e-07	[5]	Group54	9.26829	19	Specific for Cluster #1	[Ahsg, Arrb1, Fetub, Hrg, Kng1, Mug1, Serpina1a, Serpina1b, Serpina1c, Serpina1d, Serpina1e, Serpina3k, Serpinh1, Spink1, Usp14]	[A2m, Itih1, Lxn, Nol3]	78.9474	21.0526	[A2m, Ahsg, Arrb1, Fetub, Hrg, Itih1, Kng1, Lxn, Mug1, Nol3, Serpina1a, Serpina1b, Serpina1c, Serpina1d, Serpina1e, Serpina3k, Serpinh1, Spink1, Usp14]
GO:0032268	regulation of cellular protein metabolic process	GO_BiologicalProcess-GOA_22.12.2016_16h59	3.7e-08	3.6e-05	8.3e-09	5.1e-07	[4, 5, 6]	Group54	3.31468	77	Specific for Cluster #1	[Ahsg, Apoa1, Apoe, Arrb1, Bax, Camp, Cav2, Cntf, Cryab, Csnk2a1, Cspg4, Dag1, Dcn, Eif4e, Eif4g1, Eif5, F2, Fetub, Fga, Fgb, Fgg, Grb2, Hrg, Hspb1, Hsph1, Igbp1, Kng1, Mapk3, Mug1, Otub1, Ralb, Rpl38, S100a9, Serpina1a, Serpina1b, Serpina1c, Serpina1d, Serpina1e, Serpina3k, Serpinh1, Sod1, Spink1, Tnxb, Trf, Uba52, Usp14, Usp5, Vcp, Vtn]	[A2m, Abi1, Arl6ip5, Calr, Eif3c, Eif5a2, Fabp4, Fgf1, Gnaq, Hspd1, Ide, Itih1, Lxn, Mvp, Ndufs4, Nol3, Pa2g4, Pafah1b1, Ppp1ca, Psmc1, Psmc5, Psmc6, Pura, Rps3, Sirt2, Tom1l2, Ubxn1, Ywhae]	63.6364	36.3636	[A2m, Abi1, Ahsg, Apoa1, Apoe, Arl6ip5, Arrb1, Bax, Calr, Camp, Cav2, Cntf, Cryab, Csnk2a1, Cspg4, Dag1, Dcn, Eif3c, Eif4e, Eif4g1, Eif5, Eif5a2, F2, Fabp4, Fetub, Fga, Fgb, Fgf1, Fgg, Gnaq, Grb2, Hrg, Hspb1, Hspd1, Hsph1, Ide, Igbp1, Itih1, Kng1, Lxn, Mapk3, Mug1, Mvp, Ndufs4, Nol3, Otub1, Pa2g4, Pafah1b1, Ppp1ca, Psmc1, Psmc5, Psmc6, Pura, Ralb, Rpl38, Rps3, S100a9, Serpina1a, Serpina1b, Serpin…
GO:0051248	negative regulation of protein metabolic process	GO_BiologicalProcess-GOA_22.12.2016_16h59	2.5e-08	2.4e-05	8.3e-09	5.1e-07	[4, 5, 6]	Group54	4.34783	45	Specific for Cluster #1	[Ahsg, Apoe, Arrb1, Bax, Cryab, Csnk2a1, Dag1, Dcn, Eif4e, Eif4g1, F2, Fetub, Flna, Hrg, Hspb1, Hsph1, Igbp1, Kng1, Mug1, Otub1, Serpina1a, Serpina1b, Serpina1c, Serpina1d, Serpina1e, Serpina3k, Serpinh1, Spink1, Usp14, Vtn]	[A2m, Calr, Fabp4, Gnaq, Ide, Itih1, Lxn, Mvp, Nol3, Pafah1b1, Pura, Rps3, Sirt2, Ubxn1, Ywhae]	66.6667	33.3333	[A2m, Ahsg, Apoe, Arrb1, Bax, Calr, Cryab, Csnk2a1, Dag1, Dcn, Eif4e, Eif4g1, F2, Fabp4, Fetub, Flna, Gnaq, Hrg, Hspb1, Hsph1, Ide, Igbp1, Itih1, Kng1, Lxn, Mug1, Mvp, Nol3, Otub1, Pafah1b1, Pura, Rps3, Serpina1a, Serpina1b, Serpina1c, Serpina1d, Serpina1e, Serpina3k, Serpinh1, Sirt2, Spink1, Ubxn1, Usp14, Vtn, Ywhae]
GO:0051346	negative regulation of hydrolase activity	GO_BiologicalProcess-GOA_22.12.2016_16h59	8.3e-08	8.2e-05	8.3e-09	5.1e-07	[5]	Group54	5.93607	26	Specific for Cluster #1	[Ahsg, Apoa1, Apoa2, Arrb1, Cryab, Csnk2a1, Fetub, Hrg, Igbp1, Kng1, Mug1, Serpina1a, Serpina1b, Serpina1c, Serpina1d, Serpina1e, Serpina3k, Serpinh1, Spink1, Usp14, Vtn]	[A2m, Itih1, Lxn, Nol3, Ubxn1]	80.7692	19.2308	[A2m, Ahsg, Apoa1, Apoa2, Arrb1, Cryab, Csnk2a1, Fetub, Hrg, Igbp1, Itih1, Kng1, Lxn, Mug1, Nol3, Serpina1a, Serpina1b, Serpina1c, Serpina1d, Serpina1e, Serpina3k, Serpinh1, Spink1, Ubxn1, Usp14, Vtn]
GO:0030162	regulation of proteolysis	GO_BiologicalProcess-GOA_22.12.2016_16h59	5e-12	4.9e-09	8.3e-09	5.1e-07	[5, 6]	Group54	6	42	Specific for Cluster #1	[Ahsg, Apoe, Arrb1, Bax, Cfh, Cryab, Csnk2a1, F2, Fetub, Hrg, Igbp1, Kng1, Mug1, S100a9, Serpina1a, Serpina1b, Serpina1c, Serpina1d, Serpina1e, Serpina3k, Serpinh1, Spink1, Uba52, Usp14, Usp5, Vcp, Vtn]	[A2m, Arl6ip5, Hspd1, Ide, Itih1, Lxn, Nol3, Psma3, Psmc1, Psmc5, Psmc6, Rps3, Sirt2, Tcp1, Ubxn1]	64.2857	35.7143	[A2m, Ahsg, Apoe, Arl6ip5, Arrb1, Bax, Cfh, Cryab, Csnk2a1, F2, Fetub, Hrg, Hspd1, Ide, Igbp1, Itih1, Kng1, Lxn, Mug1, Nol3, Psma3, Psmc1, Psmc5, Psmc6, Rps3, S100a9, Serpina1a, Serpina1b, Serpina1c, Serpina1d, Serpina1e, Serpina3k, Serpinh1, Sirt2, Spink1, Tcp1, Uba52, Ubxn1, Usp14, Usp5, Vcp, Vtn]
GO:0004867	serine-type endopeptidase inhibitor activity	GO_MolecularFunction-GOA_22.12.2016_16h59	2e-06	0.002	8.3e-09	5.1e-07	[6]	Group54	9.67742	12	Specific for Cluster #1	[Hrg, Mug1, Serpina1a, Serpina1b, Serpina1c, Serpina1d, Serpina1e, Serpina3k, Serpinh1, Spink1]	[A2m, Itih1]	83.3333	16.6667	[A2m, Hrg, Itih1, Mug1, Serpina1a, Serpina1b, Serpina1c, Serpina1d, Serpina1e, Serpina3k, Serpinh1, Spink1]
GO:0052547	regulation of peptidase activity	GO_BiologicalProcess-GOA_22.12.2016_16h59	1.5e-11	1.4e-08	8.3e-09	5.1e-07	[5, 6, 7]	Group54	7.27273	32	Specific for Cluster #1	[Ahsg, Arrb1, Bax, Cryab, Csnk2a1, Fetub, Hrg, Igbp1, Kng1, Mug1, S100a9, Serpina1a, Serpina1b, Serpina1c, Serpina1d, Serpina1e, Serpina3k, Serpinh1, Spink1, Usp14, Vcp, Vtn]	[A2m, Arl6ip5, Hspd1, Itih1, Lxn, Nol3, Psma3, Rps3, Tcp1, Ubxn1]	68.75	31.25	[A2m, Ahsg, Arl6ip5, Arrb1, Bax, Cryab, Csnk2a1, Fetub, Hrg, Hspd1, Igbp1, Itih1, Kng1, Lxn, Mug1, Nol3, Psma3, Rps3, S100a9, Serpina1a, Serpina1b, Serpina1c, Serpina1d, Serpina1e, Serpina3k, Serpinh1, Spink1, Tcp1, Ubxn1, Usp14, Vcp, Vtn]
GO:0045861	negative regulation of proteolysis	GO_BiologicalProcess-GOA_22.12.2016_16h59	1.4e-09	1.4e-06	8.3e-09	5.1e-07	[5, 6, 7, 8]	Group54	7.24234	26	Specific for Cluster #1	[Ahsg, Arrb1, Cryab, Csnk2a1, F2, Fetub, Hrg, Igbp1, Kng1, Mug1, Serpina1a, Serpina1b, Serpina1c, Serpina1d, Serpina1e, Serpina3k, Serpinh1, Spink1, Usp14, Vtn]	[A2m, Ide, Itih1, Lxn, Nol3, Ubxn1]	76.9231	23.0769	[A2m, Ahsg, Arrb1, Cryab, Csnk2a1, F2, Fetub, Hrg, Ide, Igbp1, Itih1, Kng1, Lxn, Mug1, Nol3, Serpina1a, Serpina1b, Serpina1c, Serpina1d, Serpina1e, Serpina3k, Serpinh1, Spink1, Ubxn1, Usp14, Vtn]
GO:0010466	negative regulation of peptidase activity	GO_BiologicalProcess-GOA_22.12.2016_16h59	3e-10	2.9e-07	8.3e-09	5.1e-07	[6, 7, 8, 9]	Group54	8.42105	24	Specific for Cluster #1	[Ahsg, Arrb1, Cryab, Csnk2a1, Fetub, Hrg, Igbp1, Kng1, Mug1, Serpina1a, Serpina1b, Serpina1c, Serpina1d, Serpina1e, Serpina3k, Serpinh1, Spink1, Usp14, Vtn]	[A2m, Itih1, Lxn, Nol3, Ubxn1]	79.1667	20.8333	[A2m, Ahsg, Arrb1, Cryab, Csnk2a1, Fetub, Hrg, Igbp1, Itih1, Kng1, Lxn, Mug1, Nol3, Serpina1a, Serpina1b, Serpina1c, Serpina1d, Serpina1e, Serpina3k, Serpinh1, Spink1, Ubxn1, Usp14, Vtn]
GO:0009894	regulation of catabolic process	GO_BiologicalProcess-GOA_22.12.2016_16h59	3.1e-05	0.031	1.5e-34	9.3e-33	[3, 4]	Group55	4.72103	22	Specific for Cluster #1	[Apoa1, Apoa2, Apoa4, Apoe, Bax, Bpgm, Csnk2a1, Flna, Gpd1, Rab7, Uba52, Usp14, Usp5, Vcp, Xpo1]	[Itgb1, Ppp1ca, Psmc1, Psmc5, Psmc6, Sirt2, Ubxn1]	68.1818	31.8182	[Apoa1, Apoa2, Apoa4, Apoe, Bax, Bpgm, Csnk2a1, Flna, Gpd1, Itgb1, Ppp1ca, Psmc1, Psmc5, Psmc6, Rab7, Sirt2, Uba52, Ubxn1, Usp14, Usp5, Vcp, Xpo1]
GO:0042627	chylomicron	GO_CellularComponent-GOA_22.12.2016_16h59	4.2e-05	0.041	1.5e-34	9.3e-33	[3, 4, 5]	Group55	33.3333	4	Specific for Cluster #1	[Apoa1, Apoa2, Apoa4, Apoe]	[]	100	0	[Apoa1, Apoa2, Apoa4, Apoe]
GO:0034380	high-density lipoprotein particle assembly	GO_BiologicalProcess-GOA_22.12.2016_16h59	1.8e-05	0.018	1.5e-34	9.3e-33	[4, 5, 7]	Group55	40	4	Specific for Cluster #1	[Apoa1, Apoa2, Apoa4, Apoe]	[]	100	0	[Apoa1, Apoa2, Apoa4, Apoe]
GO:0045940	positive regulation of steroid metabolic process	GO_BiologicalProcess-GOA_22.12.2016_16h59	4.9e-06	0.0048	1.5e-34	9.3e-33	[4, 5, 6, 7]	Group55	23.0769	6	Specific for Cluster #1	[Apoa1, Apoa2, Apoa4, Apoe]	[Fgf1, Tom1l2]	66.6667	33.3333	[Apoa1, Apoa2, Apoa4, Apoe, Fgf1, Tom1l2]
GO:0034372	very-low-density lipoprotein particle remodeling	GO_BiologicalProcess-GOA_22.12.2016_16h59	1.1e-05	0.011	1.5e-34	9.3e-33	[5, 6, 8]	Group55	44.4444	4	Specific for Cluster #1	[Apoa1, Apoa2, Apoa4, Apoe]	[]	100	0	[Apoa1, Apoa2, Apoa4, Apoe]
GO:0010873	positive regulation of cholesterol esterification	GO_BiologicalProcess-GOA_22.12.2016_16h59	1.1e-05	0.011	1.5e-34	9.3e-33	[4, 5, 6, 7, 8, 9, 10]	Group55	44.4444	4	Specific for Cluster #1	[Apoa1, Apoa2, Apoa4, Apoe]	[]	100	0	[Apoa1, Apoa2, Apoa4, Apoe]
GO:0008289	lipid binding	GO_MolecularFunction-GOA_22.12.2016_16h59	4.3e-05	0.042	1.2e-18	7.4e-17	[2]	Group56	4.12844	27	Specific for Cluster #1	[Apoa1, Apoa2, Apoa4, Apoe, Atp1a1, Atp1a2, Bax, Bin2, Fabp5, Gc, Lamb1, Lamc1, S100a9, Sh3gl2, Snx5, Sptb, Sptbn1, Ugt1a10, Ugt1a7c, Vcp]	[Ap2a2, Atp5o, Esyt2, Fabp4, Fabp7, Hspa8, Hspd1]	74.0741	25.9259	[Ap2a2, Apoa1, Apoa2, Apoa4, Apoe, Atp1a1, Atp1a2, Atp5o, Bax, Bin2, Esyt2, Fabp4, Fabp5, Fabp7, Gc, Hspa8, Hspd1, Lamb1, Lamc1, S100a9, Sh3gl2, Snx5, Sptb, Sptbn1, Ugt1a10, Ugt1a7c, Vcp]
GO:0005496	steroid binding	GO_MolecularFunction-GOA_22.12.2016_16h59	3.8e-06	0.0037	1.2e-18	7.4e-17	[3]	Group56	11.236	10	Specific for Cluster #1	[Apoa1, Apoa2, Apoa4, Apoe, Atp1a1, Atp1a2, Gc, Ugt1a10, Ugt1a7c]	[Atp5o]	90	10	[Apoa1, Apoa2, Apoa4, Apoe, Atp1a1, Atp1a2, Atp5o, Gc, Ugt1a10, Ugt1a7c]
GO:0042627	chylomicron	GO_CellularComponent-GOA_22.12.2016_16h59	4.2e-05	0.041	1.2e-18	7.4e-17	[3, 4, 5]	Group56	33.3333	4	Specific for Cluster #1	[Apoa1, Apoa2, Apoa4, Apoe]	[]	100	0	[Apoa1, Apoa2, Apoa4, Apoe]
GO:0048678	response to axon injury	GO_BiologicalProcess-GOA_22.12.2016_16h59	4.3e-05	0.042	1.2e-18	7.4e-17	[4]	Group56	10.9589	8	Specific for Cluster #1	[Apoa1, Apoe, Bax, Chl1, Cntf, Dag1, Lamc1, Sod1]	[]	100	0	[Apoa1, Apoe, Bax, Chl1, Cntf, Dag1, Lamc1, Sod1]
GO:0006720	isoprenoid metabolic process	GO_BiologicalProcess-GOA_22.12.2016_16h59	6.3e-06	0.0062	1.2e-18	7.4e-17	[4, 5]	Group56	10.6383	10	Specific for Cluster #1	[Aldh3a2, Apoa1, Apoa2, Apoa4, Apoe, Ttr]	[Fdps, Hmgcs1, Idi1, Rdh11]	60	40	[Aldh3a2, Apoa1, Apoa2, Apoa4, Apoe, Fdps, Hmgcs1, Idi1, Rdh11, Ttr]
GO:0045834	positive regulation of lipid metabolic process	GO_BiologicalProcess-GOA_22.12.2016_16h59	3.7e-05	0.036	1.2e-18	7.4e-17	[3, 4, 5, 6]	Group56	7.91367	11	Specific for Cluster #1	[Apoa1, Apoa2, Apoa4, Apoe, F2, Mup4, Mup6, Mup9, Sorbs1]	[Fgf1, Tom1l2]	81.8182	18.1818	[Apoa1, Apoa2, Apoa4, Apoe, F2, Fgf1, Mup4, Mup6, Mup9, Sorbs1, Tom1l2]
GO:0046890	regulation of lipid biosynthetic process	GO_BiologicalProcess-GOA_22.12.2016_16h59	1.2e-05	0.011	1.2e-18	7.4e-17	[4, 5, 6]	Group56	8.16327	12	Specific for Cluster #1	[Apoa1, Apoa4, Apoe, Atp1a1, Mup4, Mup6, Mup9, Sf1, Sod1, Sorbs1]	[Fgf1, Tom1l2]	83.3333	16.6667	[Apoa1, Apoa4, Apoe, Atp1a1, Fgf1, Mup4, Mup6, Mup9, Sf1, Sod1, Sorbs1, Tom1l2]
GO:0034380	high-density lipoprotein particle assembly	GO_BiologicalProcess-GOA_22.12.2016_16h59	1.8e-05	0.018	1.2e-18	7.4e-17	[4, 5, 7]	Group56	40	4	Specific for Cluster #1	[Apoa1, Apoa2, Apoa4, Apoe]	[]	100	0	[Apoa1, Apoa2, Apoa4, Apoe]
GO:0006721	terpenoid metabolic process	GO_BiologicalProcess-GOA_22.12.2016_16h59	3.9e-05	0.038	1.2e-18	7.4e-17	[5, 6]	Group56	11.1111	8	Specific for Cluster #1	[Aldh3a2, Apoa1, Apoa2, Apoa4, Apoe, Ttr]	[Fdps, Rdh11]	75	25	[Aldh3a2, Apoa1, Apoa2, Apoa4, Apoe, Fdps, Rdh11, Ttr]
GO:0019218	regulation of steroid metabolic process	GO_BiologicalProcess-GOA_22.12.2016_16h59	2.1e-05	0.02	1.2e-18	7.4e-17	[5, 6]	Group56	10.4651	9	Specific for Cluster #1	[Apoa1, Apoa2, Apoa4, Apoe, Atp1a1, Sf1, Sod1]	[Fgf1, Tom1l2]	77.7778	22.2222	[Apoa1, Apoa2, Apoa4, Apoe, Atp1a1, Fgf1, Sf1, Sod1, Tom1l2]
GO:0045940	positive regulation of steroid metabolic process	GO_BiologicalProcess-GOA_22.12.2016_16h59	4.9e-06	0.0048	1.2e-18	7.4e-17	[4, 5, 6, 7]	Group56	23.0769	6	Specific for Cluster #1	[Apoa1, Apoa2, Apoa4, Apoe]	[Fgf1, Tom1l2]	66.6667	33.3333	[Apoa1, Apoa2, Apoa4, Apoe, Fgf1, Tom1l2]
GO:0046364	monosaccharide biosynthetic process	GO_BiologicalProcess-GOA_22.12.2016_16h59	3.9e-05	0.038	1.2e-18	7.4e-17	[5, 6]	Group56	9.67742	9	Specific for Cluster #1	[Bpgm, Gpd1, Mup4, Mup6, Mup9, Pgd]	[Acadm, Gpd2, Sord]	66.6667	33.3333	[Acadm, Bpgm, Gpd1, Gpd2, Mup4, Mup6, Mup9, Pgd, Sord]
GO:0034372	very-low-density lipoprotein particle remodeling	GO_BiologicalProcess-GOA_22.12.2016_16h59	1.1e-05	0.011	1.2e-18	7.4e-17	[5, 6, 8]	Group56	44.4444	4	Specific for Cluster #1	[Apoa1, Apoa2, Apoa4, Apoe]	[]	100	0	[Apoa1, Apoa2, Apoa4, Apoe]
GO:0010873	positive regulation of cholesterol esterification	GO_BiologicalProcess-GOA_22.12.2016_16h59	1.1e-05	0.011	1.2e-18	7.4e-17	[4, 5, 6, 7, 8, 9, 10]	Group56	44.4444	4	Specific for Cluster #1	[Apoa1, Apoa2, Apoa4, Apoe]	[]	100	0	[Apoa1, Apoa2, Apoa4, Apoe]
GO:0031102	neuron projection regeneration	GO_BiologicalProcess-GOA_22.12.2016_16h59	4.9e-05	0.048	1.2e-18	7.4e-17	[4, 5, 6, 7, 8, 10, 11]	Group56	12.7273	7	Specific for Cluster #1	[Apoa1, Apoa4, Apoe, Chl1, Cntf, Dag1, Lamc1]	[]	100	0	[Apoa1, Apoa4, Apoe, Chl1, Cntf, Dag1, Lamc1]
GO:1902578	single-organism localization	GO_BiologicalProcess-GOA_22.12.2016_16h59	1e-11	1e-08	8.3e-20	5e-18	[2]	Group57	3.4933	99	Specific for Cluster #1	[Ahsg, Ank1, Apoa1, Apoa2, Apoa4, Apoe, Arrb1, Atp1a1, Atp1a2, Atp1a3, Bag3, Bax, Bin2, Bsg, Cnn2, Coro1a, Cox6b1, Cox7c, Dag1, Ddx5, Dync1h1, F2, Fabp5, Fga, Fgb, Fgg, Flna, Fth1, Gc, Grb2, Hrg, Hspb1, Il1rap, Kif13b, Kif1b, Kpnb1, Map1b, Map4, Mapk3, Mbl2, Mup4, Mup6, Mup9, Ppia, Ppt1, Rab7, Rala, Ralb, Rpsa, S100a10, S100a9, Selenom, Sh3gl2, Snap47, Sod1, Sorbs1, Sptbn1, Tln1, Ttr, Uba52]	[Aacs, Arl6ip5, Atp1b1, Atp2a2, Atp5a1, Atp5b, Atp5j2, Atp5o, Calr, Camk2a, Cap1, Copa, Cox5b, Esyt2, Gnaq, Hspa8, Hspd1, Idh2, Itgb1, Jup, Kif3a, Ndufa4, Nfasc, Nol3, Pafah1b1, Rab3a, Rab4b, Rab5a, Slc25a12, Slc25a22, Slc7a5, Stx7, Tom1l2, Tomm22, Trim28, Ubl4a, Uqcrb, Uqcrfs1, Ywhae]	60.6061	39.3939	[Aacs, Ahsg, Ank1, Apoa1, Apoa2, Apoa4, Apoe, Arl6ip5, Arrb1, Atp1a1, Atp1a2, Atp1a3, Atp1b1, Atp2a2, Atp5a1, Atp5b, Atp5j2, Atp5o, Bag3, Bax, Bin2, Bsg, Calr, Camk2a, Cap1, Cnn2, Copa, Coro1a, Cox5b, Cox6b1, Cox7c, Dag1, Ddx5, Dync1h1, Esyt2, F2, Fabp5, Fga, Fgb, Fgg, Flna, Fth1, Gc, Gnaq, Grb2, Hrg, Hspa8, Hspb1, Hspd1, Idh2, Il1rap, Itgb1, Jup, Kif13b, Kif1b, Kif3a, Kpnb1, Map1b, Map4, Mapk3, …
GO:0032879	regulation of localization	GO_BiologicalProcess-GOA_22.12.2016_16h59	1e-09	9.9e-07	8.3e-20	5e-18	[2, 3]	Group57	3.43851	85	Specific for Cluster #1	[Ahnak, Ahsg, Apoa1, Apoa2, Apoa4, Apoe, Arrb1, Atp1a1, Atp1a2, Bag3, Bax, Cnn2, Coro1a, Crk, Cryab, Dag1, Dcn, Ddx5, Ehd1, F2, Fga, Fgb, Fgg, Flna, Hrg, Hspb1, Hsph1, Igbp1, Il1rap, Lama2, Lama4, Lamb1, Map1b, Mapk3, Mbl2, Mup4, Mup6, Mup9, Ppia, Ppt1, Rab7, Rala, Ralb, S100a9, Sh3gl2, Sorbs1, Sparc, Spink1, Sptbn1, Svs2, Trf, Vtn, Xpo1]	[Aacs, Arl6ip5, Atp1b1, Atp2a2, Calr, Camk2a, Cct3, Cct6a, Cct8, Fgf1, Glrx, Gnao1, Gnaq, Hspd1, Idh2, Itgb1, Jup, Kif3a, Nol3, Rab3a, Rab4b, Rab5a, Rab5b, Rab5c, Sae1, Scn7a, Stx7, Tax1bp3, Tcp1, Tom1l2, Trim28, Ywhae]	62.3529	37.6471	[Aacs, Ahnak, Ahsg, Apoa1, Apoa2, Apoa4, Apoe, Arl6ip5, Arrb1, Atp1a1, Atp1a2, Atp1b1, Atp2a2, Bag3, Bax, Calr, Camk2a, Cct3, Cct6a, Cct8, Cnn2, Coro1a, Crk, Cryab, Dag1, Dcn, Ddx5, Ehd1, F2, Fga, Fgb, Fgf1, Fgg, Flna, Glrx, Gnao1, Gnaq, Hrg, Hspb1, Hspd1, Hsph1, Idh2, Igbp1, Il1rap, Itgb1, Jup, Kif3a, Lama2, Lama4, Lamb1, Map1b, Mapk3, Mbl2, Mup4, Mup6, Mup9, Nol3, Ppia, Ppt1, Rab3a, Rab4b, Rab5…
GO:0061024	membrane organization	GO_BiologicalProcess-GOA_22.12.2016_16h59	7.7e-06	0.0076	8.3e-20	5e-18	[3]	Group57	3.90879	36	Specific for Cluster #1	[Ank1, Apoe, Apoo, Bax, Bin2, Bsg, Cav2, Coro1a, Flna, Lnpep, Ppt1, Rab7, Rala, S100a10, S100a9, Snap47, Sod1, Sorbs1, Spta1, Sptb, Sptbn1, Vat1]	[Atp1b1, Atp2a2, Camk2a, Cnp, Itgb1, Jup, Kif3a, Nfasc, Nol3, Pafah1b1, Rab3a, Stx7, Tomm22, Ubl4a]	61.1111	38.8889	[Ank1, Apoe, Apoo, Atp1b1, Atp2a2, Bax, Bin2, Bsg, Camk2a, Cav2, Cnp, Coro1a, Flna, Itgb1, Jup, Kif3a, Lnpep, Nfasc, Nol3, Pafah1b1, Ppt1, Rab3a, Rab7, Rala, S100a10, S100a9, Snap47, Sod1, Sorbs1, Spta1, Sptb, Sptbn1, Stx7, Tomm22, Ubl4a, Vat1]
GO:0044802	single-organism membrane organization	GO_BiologicalProcess-GOA_22.12.2016_16h59	4.4e-06	0.0043	8.3e-20	5e-18	[3, 4]	Group57	4.19314	33	Specific for Cluster #1	[Ank1, Apoe, Apoo, Bax, Bin2, Bsg, Cav2, Coro1a, Flna, Ppt1, Rab7, S100a10, S100a9, Snap47, Sod1, Sorbs1, Spta1, Sptb, Sptbn1, Vat1]	[Atp1b1, Atp2a2, Camk2a, Cnp, Itgb1, Jup, Nfasc, Nol3, Pafah1b1, Rab3a, Stx7, Tomm22, Ubl4a]	60.6061	39.3939	[Ank1, Apoe, Apoo, Atp1b1, Atp2a2, Bax, Bin2, Bsg, Camk2a, Cav2, Cnp, Coro1a, Flna, Itgb1, Jup, Nfasc, Nol3, Pafah1b1, Ppt1, Rab3a, Rab7, S100a10, S100a9, Snap47, Sod1, Sorbs1, Spta1, Sptb, Sptbn1, Stx7, Tomm22, Ubl4a, Vat1]
GO:0051049	regulation of transport	GO_BiologicalProcess-GOA_22.12.2016_16h59	9e-09	8.8e-06	8.3e-20	5e-18	[3, 4]	Group57	3.70159	65	Specific for Cluster #1	[Ahnak, Ahsg, Apoa1, Apoa2, Apoa4, Apoe, Arrb1, Atp1a1, Atp1a2, Bag3, Bax, Cnn2, Coro1a, Cryab, Ddx5, Ehd1, F2, Fga, Fgb, Fgg, Flna, Il1rap, Map1b, Mapk3, Mbl2, Mup4, Mup6, Mup9, Ppia, Ppt1, Rab7, Rala, Ralb, S100a9, Sh3gl2, Sorbs1, Spink1, Sptbn1, Trf, Vtn, Xpo1]	[Aacs, Arl6ip5, Atp1b1, Atp2a2, Calr, Camk2a, Glrx, Gnao1, Gnaq, Hspd1, Idh2, Jup, Kif3a, Nol3, Rab3a, Rab4b, Rab5a, Rab5b, Rab5c, Sae1, Scn7a, Tom1l2, Trim28, Ywhae]	63.0769	36.9231	[Aacs, Ahnak, Ahsg, Apoa1, Apoa2, Apoa4, Apoe, Arl6ip5, Arrb1, Atp1a1, Atp1a2, Atp1b1, Atp2a2, Bag3, Bax, Calr, Camk2a, Cnn2, Coro1a, Cryab, Ddx5, Ehd1, F2, Fga, Fgb, Fgg, Flna, Glrx, Gnao1, Gnaq, Hspd1, Idh2, Il1rap, Jup, Kif3a, Map1b, Mapk3, Mbl2, Mup4, Mup6, Mup9, Nol3, Ppia, Ppt1, Rab3a, Rab4b, Rab5a, Rab5b, Rab5c, Rab7, Rala, Ralb, S100a9, Sae1, Scn7a, Sh3gl2, Sorbs1, Spink1, Sptbn1, Tom1l2,…
GO:0051050	positive regulation of transport	GO_BiologicalProcess-GOA_22.12.2016_16h59	3.9e-05	0.039	8.3e-20	5e-18	[2, 3, 4, 5]	Group57	3.71179	34	Specific for Cluster #1	[Ahsg, Apoe, Arrb1, Bag3, Bax, Ehd1, F2, Fga, Fgb, Fgg, Flna, Il1rap, Mbl2, Ppia, Ppt1, Rab7, S100a9, Sorbs1, Sptbn1, Trf, Vtn]	[Aacs, Atp1b1, Calr, Camk2a, Glrx, Hspd1, Jup, Kif3a, Rab3a, Rab5a, Sae1, Trim28, Ywhae]	61.7647	38.2353	[Aacs, Ahsg, Apoe, Arrb1, Atp1b1, Bag3, Bax, Calr, Camk2a, Ehd1, F2, Fga, Fgb, Fgg, Flna, Glrx, Hspd1, Il1rap, Jup, Kif3a, Mbl2, Ppia, Ppt1, Rab3a, Rab5a, Rab7, S100a9, Sae1, Sorbs1, Sptbn1, Trf, Trim28, Vtn, Ywhae]
GO:0016192	vesicle-mediated transport	GO_BiologicalProcess-GOA_22.12.2016_16h59	7.7e-12	7.5e-09	8.3e-20	5e-18	[4]	Group57	4.71545	58	Specific for Cluster #1	[Ahsg, Ank1, Apoa1, Apoe, Arrb1, Bin2, Bsg, Cav2, Clta, Cnn2, Copb1, Coro1a, Ehd1, Fga, Fgb, Fgg, Flna, Fth1, Grb2, Hsph1, Kif1c, Kxd1, Mapk3, Mbl2, Ppt1, Rab7, Rala, Ralb, S100a10, Sh3gl2, Snap47, Snx5, Sptbn1, Trf, Vcp, Vtn]	[Ap1b1, Ap2a2, Atp2a2, Calr, Cap1, Cd5l, Cltb, Copa, Esyt2, Hspa8, Itgb1, Kif3a, Lman1, Nfasc, Rab3a, Rab4b, Rab5a, Rab5b, Rab5c, Rab6a, Rab6b, Stx7]	62.069	37.931	[Ahsg, Ank1, Ap1b1, Ap2a2, Apoa1, Apoe, Arrb1, Atp2a2, Bin2, Bsg, Calr, Cap1, Cav2, Cd5l, Clta, Cltb, Cnn2, Copa, Copb1, Coro1a, Ehd1, Esyt2, Fga, Fgb, Fgg, Flna, Fth1, Grb2, Hspa8, Hsph1, Itgb1, Kif1c, Kif3a, Kxd1, Lman1, Mapk3, Mbl2, Nfasc, Ppt1, Rab3a, Rab4b, Rab5a, Rab5b, Rab5c, Rab6a, Rab6b, Rab7, Rala, Ralb, S100a10, Sh3gl2, Snap47, Snx5, Sptbn1, Stx7, Trf, Vcp, Vtn]
GO:0060627	regulation of vesicle-mediated transport	GO_BiologicalProcess-GOA_22.12.2016_16h59	5.5e-07	0.00054	8.3e-20	5e-18	[3, 4, 5]	Group57	5.53097	25	Specific for Cluster #1	[Ahsg, Arrb1, Cnn2, Coro1a, Ehd1, Fga, Fgb, Fgg, Mapk3, Mbl2, Ppt1, Rab7, Rala, Ralb, Sh3gl2, Trf, Vtn]	[Atp2a2, Calr, Kif3a, Rab3a, Rab4b, Rab5a, Rab5b, Rab5c]	68	32	[Ahsg, Arrb1, Atp2a2, Calr, Cnn2, Coro1a, Ehd1, Fga, Fgb, Fgg, Kif3a, Mapk3, Mbl2, Ppt1, Rab3a, Rab4b, Rab5a, Rab5b, Rab5c, Rab7, Rala, Ralb, Sh3gl2, Trf, Vtn]
GO:0033267	axon part	GO_CellularComponent-GOA_22.12.2016_16h59	3.1e-07	0.0003	8.3e-20	5e-18	[3, 4, 5, 6]	Group57	8.37696	16	Specific for Cluster #1	[Ank1, Dag1, Hspb1, Kif13b, Kif1b, L1cam, Mag, Rab7, Sod1, Sptbn1]	[Kif3a, Nfasc, Pafah1b1, Rab3a, Rab5a, Sirt2]	62.5	37.5	[Ank1, Dag1, Hspb1, Kif13b, Kif1b, Kif3a, L1cam, Mag, Nfasc, Pafah1b1, Rab3a, Rab5a, Rab7, Sirt2, Sod1, Sptbn1]
GO:0006897	endocytosis	GO_BiologicalProcess-GOA_22.12.2016_16h59	2.5e-09	2.5e-06	8.3e-20	5e-18	[5]	Group57	5.79965	33	Specific for Cluster #1	[Ahsg, Apoa1, Apoe, Arrb1, Bin2, Cav2, Clta, Cnn2, Coro1a, Ehd1, Fth1, Grb2, Hsph1, Mapk3, Mbl2, Ppt1, Rab7, Sh3gl2, Snx5, Trf, Vtn]	[Ap2a2, Calr, Cap1, Cd5l, Cltb, Esyt2, Itgb1, Kif3a, Rab4b, Rab5a, Rab5b, Rab5c]	63.6364	36.3636	[Ahsg, Ap2a2, Apoa1, Apoe, Arrb1, Bin2, Calr, Cap1, Cav2, Cd5l, Clta, Cltb, Cnn2, Coro1a, Ehd1, Esyt2, Fth1, Grb2, Hsph1, Itgb1, Kif3a, Mapk3, Mbl2, Ppt1, Rab4b, Rab5a, Rab5b, Rab5c, Rab7, Sh3gl2, Snx5, Trf, Vtn]
GO:0006898	receptor-mediated endocytosis	GO_BiologicalProcess-GOA_22.12.2016_16h59	8.2e-08	8.1e-05	8.3e-20	5e-18	[6]	Group57	7.7551	19	Specific for Cluster #1	[Apoa1, Apoe, Arrb1, Cav2, Clta, Fth1, Grb2, Hsph1, Ppt1, Sh3gl2, Trf, Vtn]	[Calr, Cap1, Cd5l, Cltb, Itgb1, Kif3a, Rab5a]	63.1579	36.8421	[Apoa1, Apoe, Arrb1, Calr, Cap1, Cav2, Cd5l, Clta, Cltb, Fth1, Grb2, Hsph1, Itgb1, Kif3a, Ppt1, Rab5a, Sh3gl2, Trf, Vtn]
GO:0004964	Proximal tubule bicarbonate reclamation	KEGG_08.11.2016	3.4e-05	0.033	5e-31	3.1e-29	[-1]	Group58	22.7273	5	Specific for Cluster #1	[Atp1a1, Atp1a2, Atp1a3]	[Atp1b1, Gls]	60	40	[Atp1a1, Atp1a2, Atp1a3, Atp1b1, Gls]
GO:0090533	cation-transporting ATPase complex	GO_CellularComponent-GOA_22.12.2016_16h59	2.9e-06	0.0028	5e-31	3.1e-29	[4, 5, 6, 7]	Group58	35.7143	5	Specific for Cluster #1	[Atp1a1, Atp1a2, Atp1a3]	[Atp1b1, Atp2a2]	60	40	[Atp1a1, Atp1a2, Atp1a3, Atp1b1, Atp2a2]
GO:0030007	cellular potassium ion homeostasis	GO_BiologicalProcess-GOA_22.12.2016_16h59	4.2e-05	0.041	5e-31	3.1e-29	[8, 9]	Group58	33.3333	4	Specific for Cluster #1	[Atp1a1, Atp1a2, Atp1a3]	[Atp1b1]	75	25	[Atp1a1, Atp1a2, Atp1a3, Atp1b1]
GO:0009653	anatomical structure morphogenesis	GO_BiologicalProcess-GOA_22.12.2016_16h59	4.2e-06	0.0041	4.6e-21	2.8e-19	[2, 3]	Group60	2.96677	75	Specific for Cluster #1	[Apoa1, Apoe, Bax, Bsg, Camp, Chl1, Cntf, Col12a1, Col6a1, Coro1a, Crk, Cryab, Cspg4, Ctsd, Dag1, Dcn, Ehd1, F2, Flna, Flnb, Grb2, Hmgn1, Hrg, Hspb1, Kif13b, L1cam, Lama2, Lamb1, Lamc1, Lrg1, Lum, Map1b, Mapk3, Mup4, Mup6, Mup9, Ndufs6, Ogn, Parva, Plg, Prelp, Rala, Rpl38, S100a10, Serpinh1, Sod1, Sparc, Spr, Spta1, Uba52, Vat1, Vtn]	[Abi1, Add1, Arpc2, Atp5b, Calr, Camk2a, Cap1, Cnp, Crmp1, Ctsl, Fgf1, Fscn1, Gnaq, Itgb1, Kif3a, Nfasc, Pafah1b1, Ppp1ca, Rab3a, Srsf6, Tcp1, Tmod1, Trim28]	69.3333	30.6667	[Abi1, Add1, Apoa1, Apoe, Arpc2, Atp5b, Bax, Bsg, Calr, Camk2a, Camp, Cap1, Chl1, Cnp, Cntf, Col12a1, Col6a1, Coro1a, Crk, Crmp1, Cryab, Cspg4, Ctsd, Ctsl, Dag1, Dcn, Ehd1, F2, Fgf1, Flna, Flnb, Fscn1, Gnaq, Grb2, Hmgn1, Hrg, Hspb1, Itgb1, Kif13b, Kif3a, L1cam, Lama2, Lamb1, Lamc1, Lrg1, Lum, Map1b, Mapk3, Mup4, Mup6, Mup9, Ndufs6, Nfasc, Ogn, Pafah1b1, Parva, Plg, Ppp1ca, Prelp, Rab3a, Rala, Rpl…
GO:0032879	regulation of localization	GO_BiologicalProcess-GOA_22.12.2016_16h59	1e-09	9.9e-07	4.6e-21	2.8e-19	[2, 3]	Group60	3.43851	85	Specific for Cluster #1	[Ahnak, Ahsg, Apoa1, Apoa2, Apoa4, Apoe, Arrb1, Atp1a1, Atp1a2, Bag3, Bax, Cnn2, Coro1a, Crk, Cryab, Dag1, Dcn, Ddx5, Ehd1, F2, Fga, Fgb, Fgg, Flna, Hrg, Hspb1, Hsph1, Igbp1, Il1rap, Lama2, Lama4, Lamb1, Map1b, Mapk3, Mbl2, Mup4, Mup6, Mup9, Ppia, Ppt1, Rab7, Rala, Ralb, S100a9, Sh3gl2, Sorbs1, Sparc, Spink1, Sptbn1, Svs2, Trf, Vtn, Xpo1]	[Aacs, Arl6ip5, Atp1b1, Atp2a2, Calr, Camk2a, Cct3, Cct6a, Cct8, Fgf1, Glrx, Gnao1, Gnaq, Hspd1, Idh2, Itgb1, Jup, Kif3a, Nol3, Rab3a, Rab4b, Rab5a, Rab5b, Rab5c, Sae1, Scn7a, Stx7, Tax1bp3, Tcp1, Tom1l2, Trim28, Ywhae]	62.3529	37.6471	[Aacs, Ahnak, Ahsg, Apoa1, Apoa2, Apoa4, Apoe, Arl6ip5, Arrb1, Atp1a1, Atp1a2, Atp1b1, Atp2a2, Bag3, Bax, Calr, Camk2a, Cct3, Cct6a, Cct8, Cnn2, Coro1a, Crk, Cryab, Dag1, Dcn, Ddx5, Ehd1, F2, Fga, Fgb, Fgf1, Fgg, Flna, Glrx, Gnao1, Gnaq, Hrg, Hspb1, Hspd1, Hsph1, Idh2, Igbp1, Il1rap, Itgb1, Jup, Kif3a, Lama2, Lama4, Lamb1, Map1b, Mapk3, Mbl2, Mup4, Mup6, Mup9, Nol3, Ppia, Ppt1, Rab3a, Rab4b, Rab5…
GO:0044087	regulation of cellular component biogenesis	GO_BiologicalProcess-GOA_22.12.2016_16h59	4.8e-06	0.0047	4.6e-21	2.8e-19	[2, 3]	Group60	4.17722	33	Specific for Cluster #1	[Add2, Apoa1, Bax, Coro1a, Dag1, Eif4g1, Flna, Grb2, Hrg, Il1rap, Map4, Pip4k2b, Rab7, Rala, Ralb, S100a10, Spta1, Sptb, Sptbn1, Vcp]	[Add1, Arpc1b, Arpc2, Arpc5l, Fscn1, Ide, Psmc1, Psmc5, Psmc6, Rab5a, Rps3, Sirt2, Tmod1]	60.6061	39.3939	[Add1, Add2, Apoa1, Arpc1b, Arpc2, Arpc5l, Bax, Coro1a, Dag1, Eif4g1, Flna, Fscn1, Grb2, Hrg, Ide, Il1rap, Map4, Pip4k2b, Psmc1, Psmc5, Psmc6, Rab5a, Rab7, Rala, Ralb, Rps3, S100a10, Sirt2, Spta1, Sptb, Sptbn1, Tmod1, Vcp]
GO:0030029	actin filament-based process	GO_BiologicalProcess-GOA_22.12.2016_16h59	1.7e-11	1.7e-08	4.6e-21	2.8e-19	[3]	Group60	5.98802	40	Specific for Cluster #1	[Add2, Apoa1, Arrb1, Atp1a1, Atp1a2, Cdc42bpb, Cnn2, Coro1a, Crk, Flna, Flnb, Grb2, Hrg, Parva, Rala, S100a10, S100a9, Sorbs1, Spta1, Sptb, Sptbn1, Tln1, Tnxb, Tpm2, Trf]	[Abi1, Add1, Arpc1b, Arpc2, Arpc5l, Atp2a2, Calr, Cap1, Csrp1, Ctsl, Fscn1, Itgb1, Jup, Pafah1b1, Tmod1]	62.5	37.5	[Abi1, Add1, Add2, Apoa1, Arpc1b, Arpc2, Arpc5l, Arrb1, Atp1a1, Atp1a2, Atp2a2, Calr, Cap1, Cdc42bpb, Cnn2, Coro1a, Crk, Csrp1, Ctsl, Flna, Flnb, Fscn1, Grb2, Hrg, Itgb1, Jup, Pafah1b1, Parva, Rala, S100a10, S100a9, Sorbs1, Spta1, Sptb, Sptbn1, Tln1, Tmod1, Tnxb, Tpm2, Trf]
GO:0044089	positive regulation of cellular component biogenesis	GO_BiologicalProcess-GOA_22.12.2016_16h59	5.1e-06	0.005	4.6e-21	2.8e-19	[2, 3, 4]	Group60	5.15695	23	Specific for Cluster #1	[Apoa1, Bax, Coro1a, Dag1, Eif4g1, Grb2, Hrg, Il1rap, Pip4k2b, Rab7, Rala, Ralb, S100a10, Vcp]	[Arpc1b, Arpc2, Arpc5l, Fscn1, Ide, Psmc1, Psmc5, Psmc6, Rps3]	60.8696	39.1304	[Apoa1, Arpc1b, Arpc2, Arpc5l, Bax, Coro1a, Dag1, Eif4g1, Fscn1, Grb2, Hrg, Ide, Il1rap, Pip4k2b, Psmc1, Psmc5, Psmc6, Rab7, Rala, Ralb, Rps3, S100a10, Vcp]
GO:0061024	membrane organization	GO_BiologicalProcess-GOA_22.12.2016_16h59	7.7e-06	0.0076	4.6e-21	2.8e-19	[3]	Group60	3.90879	36	Specific for Cluster #1	[Ank1, Apoe, Apoo, Bax, Bin2, Bsg, Cav2, Coro1a, Flna, Lnpep, Ppt1, Rab7, Rala, S100a10, S100a9, Snap47, Sod1, Sorbs1, Spta1, Sptb, Sptbn1, Vat1]	[Atp1b1, Atp2a2, Camk2a, Cnp, Itgb1, Jup, Kif3a, Nfasc, Nol3, Pafah1b1, Rab3a, Stx7, Tomm22, Ubl4a]	61.1111	38.8889	[Ank1, Apoe, Apoo, Atp1b1, Atp2a2, Bax, Bin2, Bsg, Camk2a, Cav2, Cnp, Coro1a, Flna, Itgb1, Jup, Kif3a, Lnpep, Nfasc, Nol3, Pafah1b1, Ppt1, Rab3a, Rab7, Rala, S100a10, S100a9, Snap47, Sod1, Sorbs1, Spta1, Sptb, Sptbn1, Stx7, Tomm22, Ubl4a, Vat1]
GO:0090066	regulation of anatomical structure size	GO_BiologicalProcess-GOA_22.12.2016_16h59	3.8e-05	0.037	4.6e-21	2.8e-19	[3]	Group60	4.54545	23	Specific for Cluster #1	[Add2, Apoe, Atp1a2, Coro1a, Fga, Fgb, Fgg, Gclm, Grb2, Kng1, L1cam, Map1b, Sod1, Spta1, Sptb, Sptbn1]	[Add1, Arpc1b, Arpc2, Arpc5l, Pafah1b1, Rab5a, Tmod1]	69.5652	30.4348	[Add1, Add2, Apoe, Arpc1b, Arpc2, Arpc5l, Atp1a2, Coro1a, Fga, Fgb, Fgg, Gclm, Grb2, Kng1, L1cam, Map1b, Pafah1b1, Rab5a, Sod1, Spta1, Sptb, Sptbn1, Tmod1]
GO:0032970	regulation of actin filament-based process	GO_BiologicalProcess-GOA_22.12.2016_16h59	5.3e-08	5.2e-05	4.6e-21	2.8e-19	[3, 4]	Group60	6.70554	23	Specific for Cluster #1	[Add2, Apoa1, Atp1a1, Atp1a2, Cnn2, Coro1a, Crk, Flna, Grb2, Hrg, S100a10, Spta1, Sptb, Sptbn1]	[Add1, Arpc1b, Arpc2, Arpc5l, Atp2a2, Ctsl, Fscn1, Jup, Tmod1]	60.8696	39.1304	[Add1, Add2, Apoa1, Arpc1b, Arpc2, Arpc5l, Atp1a1, Atp1a2, Atp2a2, Cnn2, Coro1a, Crk, Ctsl, Flna, Fscn1, Grb2, Hrg, Jup, S100a10, Spta1, Sptb, Sptbn1, Tmod1]
GO:0032989	cellular component morphogenesis	GO_BiologicalProcess-GOA_22.12.2016_16h59	2.9e-07	0.00029	4.6e-21	2.8e-19	[3, 4]	Group60	4.0367	44	Specific for Cluster #1	[Apoa1, Apoe, Bax, Chl1, Coro1a, Crk, Dag1, F2, Flna, Flnb, Kif13b, L1cam, Lama2, Lamb1, Lamc1, Lum, Map1b, Mup4, Mup6, Mup9, Ndufs6, Ogn, Parva, Prelp, S100a10, Sod1, Sparc, Spr, Spta1, Uba52]	[Abi1, Add1, Arpc2, Calr, Camk2a, Cap1, Cnp, Crmp1, Itgb1, Kif3a, Nfasc, Pafah1b1, Rab3a, Tmod1]	68.1818	31.8182	[Abi1, Add1, Apoa1, Apoe, Arpc2, Bax, Calr, Camk2a, Cap1, Chl1, Cnp, Coro1a, Crk, Crmp1, Dag1, F2, Flna, Flnb, Itgb1, Kif13b, Kif3a, L1cam, Lama2, Lamb1, Lamc1, Lum, Map1b, Mup4, Mup6, Mup9, Ndufs6, Nfasc, Ogn, Pafah1b1, Parva, Prelp, Rab3a, S100a10, Sod1, Sparc, Spr, Spta1, Tmod1, Uba52]
GO:1902589	single-organism organelle organization	GO_BiologicalProcess-GOA_22.12.2016_16h59	1.4e-10	1.3e-07	4.6e-21	2.8e-19	[3, 4]	Group60	3.97465	69	Specific for Cluster #1	[Add2, Apoa1, Apoo, Arrb1, Bax, Cav2, Cdc42bpb, Cnn2, Coro1a, Crk, Cryab, Csnk2a1, Dag1, Dync1h1, Ehd1, Flna, Flnb, Grb2, Hrg, Hsph1, Kpnb1, Map1b, Map4, Mup4, Mup6, Mup9, Ndufs6, Parva, Rab7, Rala, S100a10, S100a9, Snap47, Sod1, Sorbs1, Spta1, Sptb, Sptbn1, Tln1, Tnxb, Tpm2, Trf, Vat1, Vcp, Xpo1]	[Abi1, Add1, Arpc1b, Arpc2, Arpc5l, Calr, Camk2a, Cap1, Cnp, Crmp1, Csrp1, Ctsl, Dync1li1, Fscn1, Itgb1, Kif3a, Nol3, Pafah1b1, Rab3a, Rps3, Stx7, Tmod1, Tom1l2, Tomm22]	65.2174	34.7826	[Abi1, Add1, Add2, Apoa1, Apoo, Arpc1b, Arpc2, Arpc5l, Arrb1, Bax, Calr, Camk2a, Cap1, Cav2, Cdc42bpb, Cnn2, Cnp, Coro1a, Crk, Crmp1, Cryab, Csnk2a1, Csrp1, Ctsl, Dag1, Dync1h1, Dync1li1, Ehd1, Flna, Flnb, Fscn1, Grb2, Hrg, Hsph1, Itgb1, Kif3a, Kpnb1, Map1b, Map4, Mup4, Mup6, Mup9, Ndufs6, Nol3, Pafah1b1, Parva, Rab3a, Rab7, Rala, Rps3, S100a10, S100a9, Snap47, Sod1, Sorbs1, Spta1, Sptb, Sptbn1, …
GO:0007010	cytoskeleton organization	GO_BiologicalProcess-GOA_22.12.2016_16h59	3.8e-10	3.8e-07	4.6e-21	2.8e-19	[4]	Group60	4.49534	53	Specific for Cluster #1	[Add2, Apoa1, Arrb1, Cdc42bpb, Cnn2, Coro1a, Crk, Cryab, Dag1, Dync1h1, Flna, Flnb, Grb2, Hrg, Hsph1, Kpnb1, Map1b, Map4, Mapk3, Myom2, Parva, Rala, S100a10, S100a9, Sod1, Sorbs1, Spta1, Sptb, Sptbn1, Tln1, Tnxb, Tpm2, Trf, Xpo1]	[Abi1, Add1, Arpc1b, Arpc2, Arpc5l, Calr, Cap1, Cnp, Crmp1, Csrp1, Ctsl, Dync1li1, Fscn1, Itgb1, Kif3a, Mybpc2, Pafah1b1, Rps3, Tmod1]	64.1509	35.8491	[Abi1, Add1, Add2, Apoa1, Arpc1b, Arpc2, Arpc5l, Arrb1, Calr, Cap1, Cdc42bpb, Cnn2, Cnp, Coro1a, Crk, Crmp1, Cryab, Csrp1, Ctsl, Dag1, Dync1h1, Dync1li1, Flna, Flnb, Fscn1, Grb2, Hrg, Hsph1, Itgb1, Kif3a, Kpnb1, Map1b, Map4, Mapk3, Mybpc2, Myom2, Pafah1b1, Parva, Rala, Rps3, S100a10, S100a9, Sod1, Sorbs1, Spta1, Sptb, Sptbn1, Tln1, Tmod1, Tnxb, Tpm2, Trf, Xpo1]
GO:0030036	actin cytoskeleton organization	GO_BiologicalProcess-GOA_22.12.2016_16h59	1e-10	9.8e-08	4.6e-21	2.8e-19	[4, 5]	Group60	6.13288	36	Specific for Cluster #1	[Add2, Apoa1, Arrb1, Cdc42bpb, Cnn2, Coro1a, Crk, Flna, Flnb, Grb2, Hrg, Parva, Rala, S100a10, S100a9, Sorbs1, Spta1, Sptb, Sptbn1, Tln1, Tnxb, Tpm2, Trf]	[Abi1, Add1, Arpc1b, Arpc2, Arpc5l, Calr, Cap1, Csrp1, Ctsl, Fscn1, Itgb1, Pafah1b1, Tmod1]	63.8889	36.1111	[Abi1, Add1, Add2, Apoa1, Arpc1b, Arpc2, Arpc5l, Arrb1, Calr, Cap1, Cdc42bpb, Cnn2, Coro1a, Crk, Csrp1, Ctsl, Flna, Flnb, Fscn1, Grb2, Hrg, Itgb1, Pafah1b1, Parva, Rala, S100a10, S100a9, Sorbs1, Spta1, Sptb, Sptbn1, Tln1, Tmod1, Tnxb, Tpm2, Trf]
GO:0005938	cell cortex	GO_CellularComponent-GOA_22.12.2016_16h59	4.1e-06	0.0041	4.6e-21	2.8e-19	[3, 4, 5, 6, 7, 8]	Group60	6.53846	17	Specific for Cluster #1	[Ank1, Bin2, Coro1a, Fga, Fgb, Fgg, Flna, Flnb, Ralb, Spta1, Sptb, Sptbn1]	[Cap1, Fgf1, Lasp1, Pafah1b1, Tmod1]	70.5882	29.4118	[Ank1, Bin2, Cap1, Coro1a, Fga, Fgb, Fgf1, Fgg, Flna, Flnb, Lasp1, Pafah1b1, Ralb, Spta1, Sptb, Sptbn1, Tmod1]
GO:0032956	regulation of actin cytoskeleton organization	GO_BiologicalProcess-GOA_22.12.2016_16h59	8.6e-06	0.0085	4.6e-21	2.8e-19	[4, 5, 6, 7]	Group60	5.92105	18	Specific for Cluster #1	[Add2, Apoa1, Coro1a, Crk, Flna, Grb2, Hrg, S100a10, Spta1, Sptb, Sptbn1]	[Add1, Arpc1b, Arpc2, Arpc5l, Ctsl, Fscn1, Tmod1]	61.1111	38.8889	[Add1, Add2, Apoa1, Arpc1b, Arpc2, Arpc5l, Coro1a, Crk, Ctsl, Flna, Fscn1, Grb2, Hrg, S100a10, Spta1, Sptb, Sptbn1, Tmod1]
GO:0051493	regulation of cytoskeleton organization	GO_BiologicalProcess-GOA_22.12.2016_16h59	3.6e-06	0.0035	4.6e-21	2.8e-19	[5, 6]	Group60	5.26316	23	Specific for Cluster #1	[Add2, Apoa1, Coro1a, Crk, Flna, Grb2, Hrg, Hsph1, Mapk3, S100a10, Spta1, Sptb, Sptbn1, Xpo1]	[Add1, Arpc1b, Arpc2, Arpc5l, Ctsl, Fscn1, Pafah1b1, Rps3, Tmod1]	60.8696	39.1304	[Add1, Add2, Apoa1, Arpc1b, Arpc2, Arpc5l, Coro1a, Crk, Ctsl, Flna, Fscn1, Grb2, Hrg, Hsph1, Mapk3, Pafah1b1, Rps3, S100a10, Spta1, Sptb, Sptbn1, Tmod1, Xpo1]
GO:0099568	cytoplasmic region	GO_CellularComponent-GOA_22.12.2016_16h59	1.5e-07	0.00015	4.6e-21	2.8e-19	[4, 5, 6, 7]	Group60	6.81818	21	Specific for Cluster #1	[Ank1, Bin2, Coro1a, Fga, Fgb, Fgg, Flna, Flnb, Hspb1, Kif1b, Ralb, Sod1, Spta1, Sptb, Sptbn1]	[Cap1, Fgf1, Kif3a, Lasp1, Pafah1b1, Tmod1]	71.4286	28.5714	[Ank1, Bin2, Cap1, Coro1a, Fga, Fgb, Fgf1, Fgg, Flna, Flnb, Hspb1, Kif1b, Kif3a, Lasp1, Pafah1b1, Ralb, Sod1, Spta1, Sptb, Sptbn1, Tmod1]
GO:0051258	protein polymerization	GO_BiologicalProcess-GOA_22.12.2016_16h59	6.6e-06	0.0064	4.6e-21	2.8e-19	[6, 7]	Group60	6.639	16	Specific for Cluster #1	[Add2, Coro1a, Fga, Fgb, Fgg, Grb2, Spta1, Sptb, Sptbn1, Vtn]	[Add1, Arpc1b, Arpc2, Arpc5l, Rps3, Tmod1]	62.5	37.5	[Add1, Add2, Arpc1b, Arpc2, Arpc5l, Coro1a, Fga, Fgb, Fgg, Grb2, Rps3, Spta1, Sptb, Sptbn1, Tmod1, Vtn]
GO:1900026	positive regulation of substrate adhesion-dependent cell spreading	GO_BiologicalProcess-GOA_22.12.2016_16h59	1.7e-05	0.017	4.6e-21	2.8e-19	[4, 5, 6, 7, 8, 9]	Group60	18.75	6	Specific for Cluster #1	[Apoa1, Crk, Flna, S100a10]	[Arpc2, Calr]	66.6667	33.3333	[Apoa1, Arpc2, Calr, Crk, Flna, S100a10]
GO:0051693	actin filament capping	GO_BiologicalProcess-GOA_22.12.2016_16h59	3.6e-05	0.035	4.6e-21	2.8e-19	[6, 7, 8, 9, 10, 11, 12]	Group60	16.6667	6	Specific for Cluster #1	[Add2, Spta1, Sptb, Sptbn1]	[Add1, Tmod1]	66.6667	33.3333	[Add1, Add2, Spta1, Sptb, Sptbn1, Tmod1]
GO:0044432	endoplasmic reticulum part	GO_CellularComponent-GOA_22.12.2016_16h59	2.2e-05	0.022	2.2e-05	0.0013	[3, 4, 5, 6, 7, 8]	Group04	3.67063	37	None Specific Cluster	[Abcb9, Aldh3a2, Apoo, Bax, Chil3, Erp44, H2-Q10, Hsd17b12, Kpnb1, Pdia3, Pip4k2b, Serpinh1, Ttc9, Ugt1a6a, Vcp, Vtn]	[Alg2, Arl6ip5, Atp2a2, Calr, Camk2g, Cyb5r3, Eif5a2, Elovl1, Emc7, Esyt2, Ganab, Hacd3, Lman1, Lrrc59, Nomo1, Rdh11, Stt3a, Tecr, Tmx1, Tom1l2, Ubxn1]	43.2432	56.7568	[Abcb9, Aldh3a2, Alg2, Apoo, Arl6ip5, Atp2a2, Bax, Calr, Camk2g, Chil3, Cyb5r3, Eif5a2, Elovl1, Emc7, Erp44, Esyt2, Ganab, H2-Q10, Hacd3, Hsd17b12, Kpnb1, Lman1, Lrrc59, Nomo1, Pdia3, Pip4k2b, Rdh11, Serpinh1, Stt3a, Tecr, Tmx1, Tom1l2, Ttc9, Ubxn1, Ugt1a6a, Vcp, Vtn]
GO:0005132	Salmonella infection	KEGG_08.11.2016	9.4e-06	0.0092	9.4e-06	0.00057	[-1]	Group09	11.5385	9	None Specific Cluster	[Dync1h1, Flna, Flnb, Mapk3, Rab7]	[Arpc1b, Arpc2, Arpc5l, Dync1li1]	55.5556	44.4444	[Arpc1b, Arpc2, Arpc5l, Dync1h1, Dync1li1, Flna, Flnb, Mapk3, Rab7]
GO:0005152	Tuberculosis	KEGG_08.11.2016	1.7e-05	0.017	1.7e-05	0.001	[-1]	Group11	7.30337	13	None Specific Cluster	[Bax, Camp, Coro1a, Ctsd, Mapk3, Rab7]	[Camk2a, Camk2g, Hspa9, Hspd1, Rab5a, Rab5b, Rab5c]	46.1538	53.8462	[Bax, Camk2a, Camk2g, Camp, Coro1a, Ctsd, Hspa9, Hspd1, Mapk3, Rab5a, Rab5b, Rab5c, Rab7]
GO:0006081	cellular aldehyde metabolic process	GO_BiologicalProcess-GOA_22.12.2016_16h59	3.8e-06	0.0037	3.8e-06	0.00023	[3]	Group12	12.8571	9	None Specific Cluster	[Aldh3a2, Bpgm, Pdxk, Pgd]	[Esd, Hagh, Idh2, Pgls, Rdh11]	44.4444	55.5556	[Aldh3a2, Bpgm, Esd, Hagh, Idh2, Pdxk, Pgd, Pgls, Rdh11]
GO:0003723	RNA binding	GO_MolecularFunction-GOA_22.12.2016_16h59	1.2e-15	1.1e-12	1.2e-15	7.4e-14	[4]	Group15	4.72683	77	None Specific Cluster	[Ahnak, Col14a1, Coro1a, Dcn, Ddx5, Dync1h1, Eif2s3x, Eif2s3y, Eif4e, Eif4g1, Eif5, Flna, Flnb, Grb2, H2-Q10, Hspb1, Kif1c, Kpnb1, Map4, Nufip2, Pdia3, Ppia, Prpf8, Rpl35a, Rpl38, Rps12, Rpsa, Serpinh1, Sf1, Smarce1, Sptbn1, Ssrp1, Tarsl2, Uba52, Vcp, Xpo1]	[Add1, Atp5a1, Calr, Cct3, Cct6a, Cnp, Csrp1, Dync1li1, Eif3c, Eif5a2, Elavl2, Ewsr1, Fdps, Fscn1, Ganab, Hnrnpab, Hnrnpf, Hspa8, Hspa9, Hspd1, Kars, Lrrc59, Pa2g4, Psma6, Psmc1, Puf60, Pura, Rpl8, Rpl9, Rps13, Rps26, Rps3, S100a4, Snrpd3, Srsf5, Srsf6, Tceal5, Tceal6, Tcp1, Trim28, Ywhae]	46.7532	53.2468	[Add1, Ahnak, Atp5a1, Calr, Cct3, Cct6a, Cnp, Col14a1, Coro1a, Csrp1, Dcn, Ddx5, Dync1h1, Dync1li1, Eif2s3x, Eif2s3y, Eif3c, Eif4e, Eif4g1, Eif5, Eif5a2, Elavl2, Ewsr1, Fdps, Flna, Flnb, Fscn1, Ganab, Grb2, H2-Q10, Hnrnpab, Hnrnpf, Hspa8, Hspa9, Hspb1, Hspd1, Kars, Kif1c, Kpnb1, Lrrc59, Map4, Nufip2, Pa2g4, Pdia3, Ppia, Prpf8, Psma6, Psmc1, Puf60, Pura, Rpl35a, Rpl38, Rpl8, Rpl9, Rps12, Rps13, Rp…
GO:0044822	poly(A) RNA binding	GO_MolecularFunction-GOA_22.12.2016_16h59	7.4e-16	7.2e-13	1.2e-15	7.4e-14	[5]	Group15	5.43755	64	None Specific Cluster	[Ahnak, Col14a1, Coro1a, Dcn, Ddx5, Dync1h1, Eif4e, Eif4g1, Eif5, Flna, Flnb, Grb2, H2-Q10, Hspb1, Kif1c, Kpnb1, Map4, Nufip2, Pdia3, Ppia, Prpf8, Rpl35a, Rps12, Rpsa, Serpinh1, Sf1, Sptbn1, Ssrp1, Uba52, Vcp]	[Add1, Atp5a1, Calr, Cct3, Cct6a, Csrp1, Dync1li1, Eif3c, Elavl2, Ewsr1, Fdps, Fscn1, Ganab, Hnrnpab, Hnrnpf, Hspa8, Hspa9, Hspd1, Lrrc59, Pa2g4, Psmc1, Puf60, Pura, Rpl8, Rps13, Rps26, Rps3, S100a4, Snrpd3, Srsf5, Srsf6, Tcp1, Trim28, Ywhae]	46.875	53.125	[Add1, Ahnak, Atp5a1, Calr, Cct3, Cct6a, Col14a1, Coro1a, Csrp1, Dcn, Ddx5, Dync1h1, Dync1li1, Eif3c, Eif4e, Eif4g1, Eif5, Elavl2, Ewsr1, Fdps, Flna, Flnb, Fscn1, Ganab, Grb2, H2-Q10, Hnrnpab, Hnrnpf, Hspa8, Hspa9, Hspb1, Hspd1, Kif1c, Kpnb1, Lrrc59, Map4, Nufip2, Pa2g4, Pdia3, Ppia, Prpf8, Psmc1, Puf60, Pura, Rpl35a, Rpl8, Rps12, Rps13, Rps26, Rps3, Rpsa, S100a4, Serpinh1, Sf1, Snrpd3, Sptbn1, S…
GO:0051188	cofactor biosynthetic process	GO_BiologicalProcess-GOA_22.12.2016_16h59	7.4e-06	0.0072	3.5e-07	2.1e-05	[4]	Group16	8.57143	12	None Specific Cluster	[Acly, Ank1, Pdxk, Spr, Spta1, Sptb]	[Elovl1, Idh2, Ndufa9, Nfs1, Pdhb, Rfk]	50	50	[Acly, Ank1, Elovl1, Idh2, Ndufa9, Nfs1, Pdhb, Pdxk, Rfk, Spr, Spta1, Sptb]
GO:0098552	side of membrane	GO_CellularComponent-GOA_22.12.2016_16h59	1.2e-05	0.012	3.9e-18	2.3e-16	[2, 3]	Group20	4.74308	24	None Specific Cluster	[Arsa, Cav2, Fga, Fgb, Fgg, Gnb2, H2-Q10, Itgb6, L1cam, Plg, Snx5, Spta1, Trf]	[Atp2a2, Calr, Ctsl, Dtna, Esyt2, Gnai1, Gnao1, Gnaq, Itgb1, Jup, Rab5a]	54.1667	45.8333	[Arsa, Atp2a2, Calr, Cav2, Ctsl, Dtna, Esyt2, Fga, Fgb, Fgg, Gnai1, Gnao1, Gnaq, Gnb2, H2-Q10, Itgb1, Itgb6, Jup, L1cam, Plg, Rab5a, Snx5, Spta1, Trf]
GO:0098796	membrane protein complex	GO_CellularComponent-GOA_22.12.2016_16h59	6.1e-20	6e-17	3.9e-18	2.3e-16	[2, 3]	Group20	8	52	None Specific Cluster	[Apoo, Bax, C8b, C9, Clta, Copb1, Cox7c, Dag1, Gnb2, Grb2, H2-Q10, Itgb6, Ndufa5, Ndufb10, Ndufs2, Ndufs6, Rab7, Snap47, Snx5, Sorbs1, Trf, Vcp]	[Ap1b1, Ap2a2, Atp5a1, Atp5b, Atp5j2, Atp5o, Calr, Cltb, Copa, Cox5b, Dtna, Emc7, Gnai1, Gnao1, Gnaq, Itgb1, Jup, Ndufa4, Ndufa6, Ndufa9, Ndufs3, Ndufs4, Ndufs5, Ndufv1, Sdha, Stx7, Tomm22, Ubxn1, Uqcrb, Uqcrfs1]	42.3077	57.6923	[Ap1b1, Ap2a2, Apoo, Atp5a1, Atp5b, Atp5j2, Atp5o, Bax, C8b, C9, Calr, Clta, Cltb, Copa, Copb1, Cox5b, Cox7c, Dag1, Dtna, Emc7, Gnai1, Gnao1, Gnaq, Gnb2, Grb2, H2-Q10, Itgb1, Itgb6, Jup, Ndufa4, Ndufa5, Ndufa6, Ndufa9, Ndufb10, Ndufs2, Ndufs3, Ndufs4, Ndufs5, Ndufs6, Ndufv1, Rab7, Sdha, Snap47, Snx5, Sorbs1, Stx7, Tomm22, Trf, Ubxn1, Uqcrb, Uqcrfs1, Vcp]
GO:0098797	plasma membrane protein complex	GO_CellularComponent-GOA_22.12.2016_16h59	5e-06	0.0049	3.9e-18	2.3e-16	[3, 4, 5, 6]	Group20	6.77966	16	None Specific Cluster	[C8b, C9, Clta, Dag1, Gnb2, Grb2, H2-Q10, Itgb6, Sorbs1]	[Cltb, Dtna, Gnai1, Gnao1, Gnaq, Itgb1, Jup]	56.25	43.75	[C8b, C9, Clta, Cltb, Dag1, Dtna, Gnai1, Gnao1, Gnaq, Gnb2, Grb2, H2-Q10, Itgb1, Itgb6, Jup, Sorbs1]
GO:0005875	microtubule associated complex	GO_CellularComponent-GOA_22.12.2016_16h59	6.8e-06	0.0067	1.4e-05	0.00089	[3, 4, 5, 6, 7, 8, 9]	Group21	8.63309	12	None Specific Cluster	[Dync1h1, Kif13b, Kif1a, Kif1b, Kif1c, Map1b, Map4]	[Actr1b, Dync1li1, Kif3a, Pafah1b1, Ywhae]	58.3333	41.6667	[Actr1b, Dync1h1, Dync1li1, Kif13b, Kif1a, Kif1b, Kif1c, Kif3a, Map1b, Map4, Pafah1b1, Ywhae]
GO:0005871	kinesin complex	GO_CellularComponent-GOA_22.12.2016_16h59	4.9e-05	0.048	1.4e-05	0.00089	[4, 5, 6, 7, 8, 9, 10]	Group21	12.7273	7	None Specific Cluster	[Kif13b, Kif1a, Kif1b, Kif1c]	[Kif3a, Pafah1b1, Ywhae]	57.1429	42.8571	[Kif13b, Kif1a, Kif1b, Kif1c, Kif3a, Pafah1b1, Ywhae]
GO:0044877	macromolecular complex binding	GO_MolecularFunction-GOA_22.12.2016_16h59	1.3e-16	1.3e-13	6.3e-17	3.8e-15	[2]	Group22	5.16129	72	None Specific Cluster	[Add2, Adssl1, Apoa1, Apoa2, Apoe, Arrb1, Bag3, C8b, Coro1a, Dcn, Flna, Gnb2, H2-Q10, Hmgn1, Hrg, Hsd17b12, Igbp1, Itgb6, L1cam, Lamb1, Lamc1, Lum, Rab7, Rbbp4, Rpsa, Serpinh1, Slc30a9, Smarce1, Sorbs1, Sparc, Sptb, Sptbn1, Ssrp1, Tln1, Tnxb, Tpm2, Usp14, Vcp, Vtn]	[Abi1, Add1, Arpc1b, Arpc2, Arpc5l, Atp1b1, Atp5o, Calr, Ctsl, Eif3c, Eif5a2, Fgf1, Fscn1, Gnai1, Gnao1, Gnaq, Hspa8, Hspd1, Itgb1, Kif3a, Lasp1, Ndufa4, Ndufa9, Pafah1b1, Ppp1ca, Sirt2, Snrpd3, Tcp1, Tmod1, Tom1l2, Trim28, Uqcrfs1, Ywhae]	54.1667	45.8333	[Abi1, Add1, Add2, Adssl1, Apoa1, Apoa2, Apoe, Arpc1b, Arpc2, Arpc5l, Arrb1, Atp1b1, Atp5o, Bag3, C8b, Calr, Coro1a, Ctsl, Dcn, Eif3c, Eif5a2, Fgf1, Flna, Fscn1, Gnai1, Gnao1, Gnaq, Gnb2, H2-Q10, Hmgn1, Hrg, Hsd17b12, Hspa8, Hspd1, Igbp1, Itgb1, Itgb6, Kif3a, L1cam, Lamb1, Lamc1, Lasp1, Lum, Ndufa4, Ndufa9, Pafah1b1, Ppp1ca, Rab7, Rbbp4, Rpsa, Serpinh1, Sirt2, Slc30a9, Smarce1, Snrpd3, Sorbs1, Sp…
GO:0032403	protein complex binding	GO_MolecularFunction-GOA_22.12.2016_16h59	9.7e-21	9.6e-18	6.3e-17	3.8e-15	[3]	Group22	7.6	57	None Specific Cluster	[Add2, Adssl1, Arrb1, Bag3, C8b, Coro1a, Dcn, Flna, Gnb2, H2-Q10, Hrg, Hsd17b12, Igbp1, Itgb6, L1cam, Lamb1, Lamc1, Lum, Rab7, Serpinh1, Sorbs1, Sparc, Sptb, Sptbn1, Tln1, Tnxb, Tpm2, Usp14, Vcp, Vtn]	[Abi1, Add1, Arpc1b, Arpc2, Arpc5l, Atp1b1, Atp5o, Calr, Ctsl, Fgf1, Fscn1, Gnai1, Gnao1, Gnaq, Hspa8, Hspd1, Itgb1, Kif3a, Lasp1, Ndufa4, Ndufa9, Pafah1b1, Ppp1ca, Tmod1, Tom1l2, Uqcrfs1, Ywhae]	52.6316	47.3684	[Abi1, Add1, Add2, Adssl1, Arpc1b, Arpc2, Arpc5l, Arrb1, Atp1b1, Atp5o, Bag3, C8b, Calr, Coro1a, Ctsl, Dcn, Fgf1, Flna, Fscn1, Gnai1, Gnao1, Gnaq, Gnb2, H2-Q10, Hrg, Hsd17b12, Hspa8, Hspd1, Igbp1, Itgb1, Itgb6, Kif3a, L1cam, Lamb1, Lamc1, Lasp1, Lum, Ndufa4, Ndufa9, Pafah1b1, Ppp1ca, Rab7, Serpinh1, Sorbs1, Sparc, Sptb, Sptbn1, Tln1, Tmod1, Tnxb, Tom1l2, Tpm2, Uqcrfs1, Usp14, Vcp, Vtn, Ywhae]
GO:0097435	supramolecular fiber organization	GO_BiologicalProcess-GOA_22.12.2016_16h59	3.3e-08	3.2e-05	6.3e-17	3.8e-15	[3]	Group22	5.44815	31	None Specific Cluster	[Add2, Apoa1, Arrb1, Col14a1, Coro1a, Flna, Grb2, Kpnb1, Lum, S100a10, Serpinh1, Sorbs1, Spta1, Sptb, Sptbn1, Tnxb, Tpm2, Trf]	[Abi1, Add1, Arpc1b, Arpc2, Arpc5l, Cap1, Fscn1, Hspa8, Itgb1, Mfap4, Pafah1b1, Rps3, Tmod1]	58.0645	41.9355	[Abi1, Add1, Add2, Apoa1, Arpc1b, Arpc2, Arpc5l, Arrb1, Cap1, Col14a1, Coro1a, Flna, Fscn1, Grb2, Hspa8, Itgb1, Kpnb1, Lum, Mfap4, Pafah1b1, Rps3, S100a10, Serpinh1, Sorbs1, Spta1, Sptb, Sptbn1, Tmod1, Tnxb, Tpm2, Trf]
GO:0044421	extracellular region part	GO_CellularComponent-GOA_22.12.2016_16h59	1.4e-81	1.4e-78	2.7e-73	1.6e-71	[1, 2]	Group25	6.06138	237	None Specific Cluster	[Acly, Adssl1, Ahnak, Ahsg, Aldh2, Aldh3a2, Apoa1, Apoa2, Apoa4, Apoe, Arsa, Aspa, Atp1a1, Atp1a2, Atp1a3, Bax, Bcam, Blmh, Bpgm, Bsg, C8b, C9, Camp, Cdc42bpb, Cfd, Cfh, Chl1, Cnn2, Cntf, Col12a1, Col14a1, Col6a1, Col6a2, Col6a5, Coro1a, Crk, Cryab, Cspg4, Ctsd, Dag1, Dcn, Ddah2, Ddx5, Dync1h1, Ehd1, Eif2s3x, Eif4e, Eno3, Entpd2, Erp44, F2, Fabp5, Fetub, Fga, Fgb, Fgg, Flna, Flnb, Fstl1, Fth1, Gc…	[A2m, Abi1, Acadm, Actr1b, Arl6ip5, Arl8a, Arpc1b, Arpc2, Arpc5l, Atp1b1, Atp5a1, Atp5b, Atp5j2, Atp5o, Calr, Cap1, Cbr1, Cct3, Cct6a, Cct8, Cd5l, Ckmt1, Cnp, Copa, Csrp1, Ctsl, Cyb5r3, Decr1, Enoph1, Esd, Etfa, Etfb, Fabp4, Fam129b, Fgf1, Fh1, Fscn1, Ganab, Glrx, Gnai1, Gnaq, Hagh, Hibch, Hist1h2bk, Hspa12a, Hspa8, Hspa9, Hspd1, Ide, Idh2, Itgb1, Itih1, Jup, Kif3a, Lasp1, Lman1, Lxn, Mdp1, Mfap4…	59.0717	40.9283	[A2m, Abi1, Acadm, Acly, Actr1b, Adssl1, Ahnak, Ahsg, Aldh2, Aldh3a2, Apoa1, Apoa2, Apoa4, Apoe, Arl6ip5, Arl8a, Arpc1b, Arpc2, Arpc5l, Arsa, Aspa, Atp1a1, Atp1a2, Atp1a3, Atp1b1, Atp5a1, Atp5b, Atp5j2, Atp5o, Bax, Bcam, Blmh, Bpgm, Bsg, C8b, C9, Calr, Camp, Cap1, Cbr1, Cct3, Cct6a, Cct8, Cd5l, Cdc42bpb, Cfd, Cfh, Chl1, Ckmt1, Cnn2, Cnp, Cntf, Col12a1, Col14a1, Col6a1, Col6a2, Col6a5, Copa, Coro1…
GO:0031982	vesicle	GO_CellularComponent-GOA_22.12.2016_16h59	1.8e-80	1.7e-77	2.7e-73	1.6e-71	[3]	Group25	6.05358	235	None Specific Cluster	[Acly, Add2, Adssl1, Ahnak, Ahsg, Aldh2, Aldh3a2, Apoa1, Apoa2, Apoa4, Apoe, Arrb1, Arsa, Aspa, Atp1a1, Atp1a2, Atp1a3, Bax, Bcam, Blmh, Bpgm, Bsg, C8b, C9, Camp, Cav2, Cdc42bpb, Cfd, Cfh, Chil3, Chl1, Clta, Cnn2, Col12a1, Col14a1, Col6a1, Col6a2, Copb1, Coro1a, Crk, Cryab, Cspg4, Ctsd, Dag1, Ddah2, Ddx5, Dync1h1, Ehd1, Eif2s3x, Eif4e, Eno3, Entpd2, Erp44, F2, Fabp5, Fetub, Fga, Fgb, Fgg, Flna, F…	[A2m, Abi1, Acadm, Actr1b, Ap1b1, Ap2a2, Arl6ip5, Arl8a, Arpc1b, Arpc2, Arpc5l, Atp1b1, Atp2a2, Atp5a1, Atp5b, Atp5j2, Atp5o, Calr, Cap1, Cbr1, Cct3, Cct6a, Cct8, Cd5l, Ckmt1, Cltb, Cnp, Copa, Csrp1, Ctsl, Cyb5r3, Decr1, Enoph1, Esd, Etfa, Etfb, Fabp4, Fam129b, Fh1, Fscn1, Ganab, Glrx, Gnai1, Gnaq, Hagh, Hibch, Hspa12a, Hspa8, Hspa9, Hspd1, Idh2, Itgb1, Itih1, Jup, Kif3a, Lasp1, Lman1, Lxn, Mdp1,…	58.2979	41.7021	[A2m, Abi1, Acadm, Acly, Actr1b, Add2, Adssl1, Ahnak, Ahsg, Aldh2, Aldh3a2, Ap1b1, Ap2a2, Apoa1, Apoa2, Apoa4, Apoe, Arl6ip5, Arl8a, Arpc1b, Arpc2, Arpc5l, Arrb1, Arsa, Aspa, Atp1a1, Atp1a2, Atp1a3, Atp1b1, Atp2a2, Atp5a1, Atp5b, Atp5j2, Atp5o, Bax, Bcam, Blmh, Bpgm, Bsg, C8b, C9, Calr, Camp, Cap1, Cav2, Cbr1, Cct3, Cct6a, Cct8, Cd5l, Cdc42bpb, Cfd, Cfh, Chil3, Chl1, Ckmt1, Clta, Cltb, Cnn2, Cnp,…
GO:1903561	extracellular vesicle	GO_CellularComponent-GOA_22.12.2016_16h59	1.2e-96	1.2e-93	2.7e-73	1.6e-71	[2, 3, 4]	Group25	8.07592	217	None Specific Cluster	[Acly, Adssl1, Ahnak, Ahsg, Aldh2, Aldh3a2, Apoa1, Apoa2, Apoa4, Apoe, Arsa, Aspa, Atp1a1, Atp1a2, Atp1a3, Bax, Bcam, Blmh, Bpgm, Bsg, C8b, C9, Camp, Cdc42bpb, Cfd, Cfh, Chl1, Cnn2, Col12a1, Col14a1, Col6a1, Col6a2, Coro1a, Crk, Cryab, Cspg4, Ctsd, Dag1, Ddah2, Ddx5, Dync1h1, Ehd1, Eif2s3x, Eif4e, Eno3, Entpd2, Erp44, F2, Fabp5, Fetub, Fga, Fgb, Fgg, Flna, Flnb, Fstl1, Fth1, Gc, Gnb2, Gpd1, Grb2,…	[A2m, Abi1, Acadm, Actr1b, Arl6ip5, Arl8a, Arpc1b, Arpc2, Arpc5l, Atp1b1, Atp5a1, Atp5b, Atp5j2, Atp5o, Calr, Cap1, Cbr1, Cct3, Cct6a, Cct8, Cd5l, Ckmt1, Cnp, Copa, Csrp1, Ctsl, Cyb5r3, Decr1, Enoph1, Esd, Etfa, Etfb, Fabp4, Fam129b, Fh1, Fscn1, Ganab, Glrx, Gnai1, Gnaq, Hagh, Hibch, Hspa12a, Hspa8, Hspa9, Hspd1, Idh2, Itgb1, Itih1, Jup, Kif3a, Lasp1, Lman1, Lxn, Mdp1, Mfap4, Mvp, Ndufa4, Nfasc, …	58.0645	41.9355	[A2m, Abi1, Acadm, Acly, Actr1b, Adssl1, Ahnak, Ahsg, Aldh2, Aldh3a2, Apoa1, Apoa2, Apoa4, Apoe, Arl6ip5, Arl8a, Arpc1b, Arpc2, Arpc5l, Arsa, Aspa, Atp1a1, Atp1a2, Atp1a3, Atp1b1, Atp5a1, Atp5b, Atp5j2, Atp5o, Bax, Bcam, Blmh, Bpgm, Bsg, C8b, C9, Calr, Camp, Cap1, Cbr1, Cct3, Cct6a, Cct8, Cd5l, Cdc42bpb, Cfd, Cfh, Chl1, Ckmt1, Cnn2, Cnp, Col12a1, Col14a1, Col6a1, Col6a2, Copa, Coro1a, Crk, Cryab,…
GO:0070062	extracellular exosome	GO_CellularComponent-GOA_22.12.2016_16h59	3.4e-94	3.3e-91	2.7e-73	1.6e-71	[2, 3, 4, 5]	Group25	8.01198	214	None Specific Cluster	[Acly, Adssl1, Ahnak, Ahsg, Aldh2, Aldh3a2, Apoa1, Apoa2, Apoa4, Apoe, Arsa, Aspa, Atp1a1, Bax, Bcam, Blmh, Bpgm, Bsg, C8b, C9, Camp, Cdc42bpb, Cfd, Cfh, Chl1, Cnn2, Col12a1, Col14a1, Col6a1, Col6a2, Coro1a, Crk, Cryab, Cspg4, Ctsd, Dag1, Ddah2, Ddx5, Dync1h1, Ehd1, Eif2s3x, Eif4e, Eno3, Entpd2, Erp44, F2, Fabp5, Fetub, Fga, Fgb, Fgg, Flna, Flnb, Fstl1, Fth1, Gc, Gnb2, Gpd1, Grb2, H2-Q10, Hrg, Hs…	[A2m, Abi1, Acadm, Actr1b, Arl6ip5, Arl8a, Arpc1b, Arpc2, Arpc5l, Atp1b1, Atp5a1, Atp5b, Atp5j2, Atp5o, Calr, Cap1, Cbr1, Cct3, Cct6a, Cct8, Cd5l, Ckmt1, Cnp, Copa, Csrp1, Ctsl, Cyb5r3, Decr1, Enoph1, Esd, Etfa, Etfb, Fabp4, Fam129b, Fh1, Fscn1, Ganab, Glrx, Gnai1, Gnaq, Hagh, Hibch, Hspa12a, Hspa8, Hspa9, Hspd1, Idh2, Itgb1, Itih1, Jup, Kif3a, Lasp1, Lman1, Lxn, Mdp1, Mfap4, Mvp, Ndufa4, Nfasc, …	57.9439	42.0561	[A2m, Abi1, Acadm, Acly, Actr1b, Adssl1, Ahnak, Ahsg, Aldh2, Aldh3a2, Apoa1, Apoa2, Apoa4, Apoe, Arl6ip5, Arl8a, Arpc1b, Arpc2, Arpc5l, Arsa, Aspa, Atp1a1, Atp1b1, Atp5a1, Atp5b, Atp5j2, Atp5o, Bax, Bcam, Blmh, Bpgm, Bsg, C8b, C9, Calr, Camp, Cap1, Cbr1, Cct3, Cct6a, Cct8, Cd5l, Cdc42bpb, Cfd, Cfh, Chl1, Ckmt1, Cnn2, Cnp, Col12a1, Col14a1, Col6a1, Col6a2, Copa, Coro1a, Crk, Cryab, Cspg4, Csrp1, C…
GO:0035639	purine ribonucleoside triphosphate binding	GO_MolecularFunction-GOA_22.12.2016_16h59	8e-09	7.8e-06	3.5e-09	2.1e-07	[4]	Group28	3.63442	68	None Specific Cluster	[Abcb9, Acly, Adssl1, Atp1a1, Atp1a2, Atp1a3, Cdc42bpb, Csnk2a1, Ddx5, Dync1h1, Ehd1, Eif2s3x, Eif2s3y, Eif4g1, Eif5, Entpd2, Hsph1, Kif13b, Kif1a, Kif1b, Kif1c, Mapk3, Pdxk, Pip4k2b, Rab7, Rala, Ralb, Tarsl2, Ube2m, Vcp]	[Aacs, Actr1b, Ak3, Arl8a, Atp1b1, Atp2a2, Atp5a1, Atp5b, Camk2a, Camk2g, Cct3, Cct6a, Cct8, Ckmt1, Dync1li1, Gnai1, Gnao1, Gnaq, Hspa12a, Hspa8, Hspa9, Hspd1, Ide, Idh3g, Kars, Kif3a, Psmc1, Psmc5, Psmc6, Rab3a, Rab4b, Rab5a, Rab5b, Rab5c, Rab6a, Rab6b, Rfk, Tcp1]	44.1176	55.8824	[Aacs, Abcb9, Acly, Actr1b, Adssl1, Ak3, Arl8a, Atp1a1, Atp1a2, Atp1a3, Atp1b1, Atp2a2, Atp5a1, Atp5b, Camk2a, Camk2g, Cct3, Cct6a, Cct8, Cdc42bpb, Ckmt1, Csnk2a1, Ddx5, Dync1h1, Dync1li1, Ehd1, Eif2s3x, Eif2s3y, Eif4g1, Eif5, Entpd2, Gnai1, Gnao1, Gnaq, Hspa12a, Hspa8, Hspa9, Hspd1, Hsph1, Ide, Idh3g, Kars, Kif13b, Kif1a, Kif1b, Kif1c, Kif3a, Mapk3, Pdxk, Pip4k2b, Psmc1, Psmc5, Psmc6, Rab3a, Rab…
GO:0017111	nucleoside-triphosphatase activity	GO_MolecularFunction-GOA_22.12.2016_16h59	9.4e-11	9.3e-08	3.5e-09	2.1e-07	[6]	Group28	5.56309	41	None Specific Cluster	[Abcb9, Adssl1, Atp1a1, Atp1a2, Atp1a3, Ddx5, Dync1h1, Eif2s3x, Eif2s3y, Entpd2, Gnb2, Kif13b, Kif1a, Kif1b, Kif1c, Rab7, Rala, Ralb, Rbbp4, Vcp]	[Atp1b1, Atp2a2, Atp5a1, Atp5b, Atp5j2, Atp5o, Dync1li1, Gnai1, Gnao1, Gnaq, Hspa8, Ide, Kif3a, Psmc1, Psmc5, Psmc6, Rab3a, Rab5a, Rab5b, Rab5c, Rab6a]	48.7805	51.2195	[Abcb9, Adssl1, Atp1a1, Atp1a2, Atp1a3, Atp1b1, Atp2a2, Atp5a1, Atp5b, Atp5j2, Atp5o, Ddx5, Dync1h1, Dync1li1, Eif2s3x, Eif2s3y, Entpd2, Gnai1, Gnao1, Gnaq, Gnb2, Hspa8, Ide, Kif13b, Kif1a, Kif1b, Kif1c, Kif3a, Psmc1, Psmc5, Psmc6, Rab3a, Rab5a, Rab5b, Rab5c, Rab6a, Rab7, Rala, Ralb, Rbbp4, Vcp]
GO:0016887	ATPase activity	GO_MolecularFunction-GOA_22.12.2016_16h59	5.5e-07	0.00054	3.5e-09	2.1e-07	[7]	Group28	5.70071	24	None Specific Cluster	[Abcb9, Atp1a1, Atp1a2, Atp1a3, Ddx5, Dync1h1, Kif13b, Kif1a, Kif1b, Kif1c, Rbbp4, Vcp]	[Atp1b1, Atp2a2, Atp5a1, Atp5b, Atp5j2, Atp5o, Hspa8, Ide, Kif3a, Psmc1, Psmc5, Psmc6]	50	50	[Abcb9, Atp1a1, Atp1a2, Atp1a3, Atp1b1, Atp2a2, Atp5a1, Atp5b, Atp5j2, Atp5o, Ddx5, Dync1h1, Hspa8, Ide, Kif13b, Kif1a, Kif1b, Kif1c, Kif3a, Psmc1, Psmc5, Psmc6, Rbbp4, Vcp]
GO:0008092	cytoskeletal protein binding	GO_MolecularFunction-GOA_22.12.2016_16h59	4.1e-13	4e-10	7.6e-15	4.6e-13	[3]	Group29	5.7243	49	None Specific Cluster	[Add2, Adssl1, Ank1, Apoe, Atp1a1, Cnn2, Coro1a, Crk, Cryab, Dag1, Flna, Flnb, Gc, Hsph1, Kif13b, Kif1a, Kif1b, Kif1c, Map1b, Map4, Parva, Rala, S100a9, Snx5, Spta1, Sptb, Sptbn1, Tln1, Tpm2]	[Add1, Arpc1b, Arpc2, Arpc5l, Cap1, Crmp1, Fscn1, Itgb1, Kif3a, Lasp1, Mapre2, Mybpc2, Pafah1b1, Rab3a, Rab6a, Rab6b, Rps3, S100a4, Sirt2, Tmod1]	59.1837	40.8163	[Add1, Add2, Adssl1, Ank1, Apoe, Arpc1b, Arpc2, Arpc5l, Atp1a1, Cap1, Cnn2, Coro1a, Crk, Crmp1, Cryab, Dag1, Flna, Flnb, Fscn1, Gc, Hsph1, Itgb1, Kif13b, Kif1a, Kif1b, Kif1c, Kif3a, Lasp1, Map1b, Map4, Mapre2, Mybpc2, Pafah1b1, Parva, Rab3a, Rab6a, Rab6b, Rala, Rps3, S100a4, S100a9, Sirt2, Snx5, Spta1, Sptb, Sptbn1, Tln1, Tmod1, Tpm2]
GO:0099512	supramolecular fiber	GO_CellularComponent-GOA_22.12.2016_16h59	1.3e-08	1.3e-05	7.6e-15	4.6e-13	[3]	Group29	4.62555	42	None Specific Cluster	[Ahnak, Ank1, Bag3, Coro1a, Cryab, Dag1, Dcn, Dync1h1, Flna, Flnb, Hspb1, Hsph1, Igbp1, Kif1a, Kif1b, Kif1c, Lum, Map1b, Map4, Myom2, Parva, Sptbn1, Tnxb, Tpm2]	[Actr1b, Cct3, Cct6a, Cct8, Cnp, Crmp1, Dync1li1, Fscn1, Jup, Kif3a, Lman1, Mapre2, Mfap4, Pafah1b1, Psma6, Sirt2, Tcp1, Tmod1]	57.1429	42.8571	[Actr1b, Ahnak, Ank1, Bag3, Cct3, Cct6a, Cct8, Cnp, Coro1a, Crmp1, Cryab, Dag1, Dcn, Dync1h1, Dync1li1, Flna, Flnb, Fscn1, Hspb1, Hsph1, Igbp1, Jup, Kif1a, Kif1b, Kif1c, Kif3a, Lman1, Lum, Map1b, Map4, Mapre2, Mfap4, Myom2, Pafah1b1, Parva, Psma6, Sirt2, Sptbn1, Tcp1, Tmod1, Tnxb, Tpm2]
GO:0044437	vacuolar part	GO_CellularComponent-GOA_22.12.2016_16h59	3.4e-05	0.034	6.3e-11	3.8e-09	[3, 4, 5, 6, 7, 8]	Group30	5.55556	17	None Specific Cluster	[Abcb9, Ahnak, Col6a1, Gnb2, Hrg, Kxd1, Lnpep, Rab7, Scarb2, Uba52]	[Arl8a, Gnai1, Gnaq, Hspa8, Plbd2, Rab5c, Stx7]	58.8235	41.1765	[Abcb9, Ahnak, Arl8a, Col6a1, Gnai1, Gnaq, Gnb2, Hrg, Hspa8, Kxd1, Lnpep, Plbd2, Rab5c, Rab7, Scarb2, Stx7, Uba52]
GO:0006091	generation of precursor metabolites and energy	GO_BiologicalProcess-GOA_22.12.2016_16h59	1.3e-10	1.2e-07	2.5e-15	1.5e-13	[3]	Group32	7.80347	27	None Specific Cluster	[Bpgm, Cox7c, Eno3, Gpd1, Mup4, Mup6, Mup9, Ndufa5, Ndufs6, Ogdh, Sorbs1, Vcp]	[Acadm, Cox5b, Fh1, Idh2, Idh3g, Mtfr1l, Ndufs3, Ndufs4, Ndufv1, Pdhb, Ppp1ca, Sdha, Slc25a12, Ugp2, Uqcrb]	44.4444	55.5556	[Acadm, Bpgm, Cox5b, Cox7c, Eno3, Fh1, Gpd1, Idh2, Idh3g, Mtfr1l, Mup4, Mup6, Mup9, Ndufa5, Ndufs3, Ndufs4, Ndufs6, Ndufv1, Ogdh, Pdhb, Ppp1ca, Sdha, Slc25a12, Sorbs1, Ugp2, Uqcrb, Vcp]
GO:0044283	small molecule biosynthetic process	GO_BiologicalProcess-GOA_22.12.2016_16h59	1.1e-08	1.1e-05	2.5e-15	1.5e-13	[4]	Group32	6.00414	29	None Specific Cluster	[Acly, Apoa1, Apoa4, Apoe, Bpgm, Gpd1, Hsd17b12, Mup4, Mup6, Mup9, Pgd, Sod1]	[Acadm, Cyb5r3, Elovl1, Enoph1, Fdps, Fgf1, Gls, Gpd2, Hacd3, Hmgcs1, Idi1, Ndufa9, Pnp, Rfk, Sord, Tecr, Tom1l2]	41.3793	58.6207	[Acadm, Acly, Apoa1, Apoa4, Apoe, Bpgm, Cyb5r3, Elovl1, Enoph1, Fdps, Fgf1, Gls, Gpd1, Gpd2, Hacd3, Hmgcs1, Hsd17b12, Idi1, Mup4, Mup6, Mup9, Ndufa9, Pgd, Pnp, Rfk, Sod1, Sord, Tecr, Tom1l2]
GO:0010256	endomembrane system organization	GO_BiologicalProcess-GOA_22.12.2016_16h59	2e-05	0.02	3.2e-13	1.9e-11	[3]	Group33	4.60653	24	None Specific Cluster	[Ank1, Bin2, Bsg, Cav2, Flna, Mapk3, S100a10, S100a9, Sod1, Sorbs1, Spta1, Sptb, Sptbn1]	[Atp1b1, Atp2a2, Itgb1, Jup, Lman1, Nfasc, Pafah1b1, Rab5b, Rab5c, Stx7, Ubl4a]	54.1667	45.8333	[Ank1, Atp1b1, Atp2a2, Bin2, Bsg, Cav2, Flna, Itgb1, Jup, Lman1, Mapk3, Nfasc, Pafah1b1, Rab5b, Rab5c, S100a10, S100a9, Sod1, Sorbs1, Spta1, Sptb, Sptbn1, Stx7, Ubl4a]
GO:1902580	single-organism cellular localization	GO_BiologicalProcess-GOA_22.12.2016_16h59	2.3e-07	0.00022	3.2e-13	1.9e-11	[3]	Group33	4.17495	42	None Specific Cluster	[Ank1, Apoe, Bag3, Bax, Bsg, Dag1, Ddx5, Dync1h1, Flna, Hspb1, Kif13b, Kif1b, Kpnb1, Map1b, Map4, Mapk3, Rpsa, S100a10, Sh3gl2, Snap47, Sod1, Sorbs1, Sptbn1, Uba52]	[Atp1b1, Atp2a2, Atp5o, Cox5b, Gnaq, Hspd1, Itgb1, Jup, Kif3a, Nfasc, Nol3, Pafah1b1, Rab3a, Rab5a, Stx7, Tomm22, Trim28, Ubl4a]	57.1429	42.8571	[Ank1, Apoe, Atp1b1, Atp2a2, Atp5o, Bag3, Bax, Bsg, Cox5b, Dag1, Ddx5, Dync1h1, Flna, Gnaq, Hspb1, Hspd1, Itgb1, Jup, Kif13b, Kif1b, Kif3a, Kpnb1, Map1b, Map4, Mapk3, Nfasc, Nol3, Pafah1b1, Rab3a, Rab5a, Rpsa, S100a10, Sh3gl2, Snap47, Sod1, Sorbs1, Sptbn1, Stx7, Tomm22, Trim28, Uba52, Ubl4a]
GO:0003924	GTPase activity	GO_MolecularFunction-GOA_22.12.2016_16h59	5.3e-06	0.0052	1.1e-08	6.7e-07	[7]	Group34	7.14286	15	None Specific Cluster	[Adssl1, Eif2s3x, Eif2s3y, Gnb2, Rab7, Rala, Ralb]	[Gnai1, Gnao1, Gnaq, Rab3a, Rab5a, Rab5b, Rab5c, Rab6a]	46.6667	53.3333	[Adssl1, Eif2s3x, Eif2s3y, Gnai1, Gnao1, Gnaq, Gnb2, Rab3a, Rab5a, Rab5b, Rab5c, Rab6a, Rab7, Rala, Ralb]
GO:0031410	cytoplasmic vesicle	GO_CellularComponent-GOA_22.12.2016_16h59	2.4e-10	2.4e-07	1.9e-16	1.2e-14	[4, 5, 6, 7]	Group36	4.04984	65	None Specific Cluster	[Add2, Apoa1, Arrb1, Arsa, Atp1a1, Atp1a2, Bsg, Camp, Cav2, Chil3, Clta, Copb1, Coro1a, Ctsd, Ehd1, Fga, Fgb, Fgg, Fth1, Grb2, H2-Q10, Hrg, Kif1b, Lnpep, Mapk3, Pdia3, Ppt1, Rab7, Rala, Snx5, Sod1, Sparc, Spink1, Svs2, Trf, Usp14]	[Ap1b1, Ap2a2, Arl8a, Arpc2, Calr, Cct6a, Cltb, Cnp, Copa, Ctsl, Esd, Ganab, Hspa8, Hspd1, Itgb1, Lman1, Plin3, Psmc5, Rab3a, Rab4b, Rab5a, Rab5b, Rab5c, Rab6a, Rab6b, Stx7, Tcp1, Tom1l2, Ywhae]	55.3846	44.6154	[Add2, Ap1b1, Ap2a2, Apoa1, Arl8a, Arpc2, Arrb1, Arsa, Atp1a1, Atp1a2, Bsg, Calr, Camp, Cav2, Cct6a, Chil3, Clta, Cltb, Cnp, Copa, Copb1, Coro1a, Ctsd, Ctsl, Ehd1, Esd, Fga, Fgb, Fgg, Fth1, Ganab, Grb2, H2-Q10, Hrg, Hspa8, Hspd1, Itgb1, Kif1b, Lman1, Lnpep, Mapk3, Pdia3, Plin3, Ppt1, Psmc5, Rab3a, Rab4b, Rab5a, Rab5b, Rab5c, Rab6a, Rab6b, Rab7, Rala, Snx5, Sod1, Sparc, Spink1, Stx7, Svs2, Tcp1, T…
GO:0030141	secretory granule	GO_CellularComponent-GOA_22.12.2016_16h59	4.1e-07	0.00041	1.9e-16	1.2e-14	[3, 4, 6, 7, 8, 9]	Group36	6.42202	21	None Specific Cluster	[Arsa, Bsg, Camp, Cav2, Fga, Fgb, Fgg, Rab7, Sod1, Sparc, Spink1, Svs2]	[Ap2a2, Calr, Cct6a, Ctsl, Hspd1, Rab3a, Rab4b, Stx7, Tcp1]	57.1429	42.8571	[Ap2a2, Arsa, Bsg, Calr, Camp, Cav2, Cct6a, Ctsl, Fga, Fgb, Fgg, Hspd1, Rab3a, Rab4b, Rab7, Sod1, Sparc, Spink1, Stx7, Svs2, Tcp1]
GO:0099503	secretory vesicle	GO_CellularComponent-GOA_22.12.2016_16h59	1.3e-06	0.0012	1.9e-16	1.2e-14	[5, 6, 7, 8]	Group36	5.42986	24	None Specific Cluster	[Arsa, Bsg, Camp, Cav2, Fga, Fgb, Fgg, Ppt1, Rab7, Sod1, Sparc, Spink1, Svs2]	[Ap2a2, Calr, Cct6a, Ctsl, Hspd1, Rab3a, Rab4b, Rab5a, Rab6a, Stx7, Tcp1]	54.1667	45.8333	[Ap2a2, Arsa, Bsg, Calr, Camp, Cav2, Cct6a, Ctsl, Fga, Fgb, Fgg, Hspd1, Ppt1, Rab3a, Rab4b, Rab5a, Rab6a, Rab7, Sod1, Sparc, Spink1, Stx7, Svs2, Tcp1]
GO:0097458	neuron part	GO_CellularComponent-GOA_22.12.2016_16h59	1.2e-08	1.1e-05	3.9e-09	2.4e-07	[2, 3]	Group37	3.99129	55	None Specific Cluster	[Ank1, Arrb1, Atp1a2, Atp1a3, Bag3, Chl1, Cntf, Coro1a, Cryab, Dag1, Flna, Hspb1, Kif13b, Kif1a, Kif1b, L1cam, Lama2, Mag, Map1b, Map4, Ppt1, Rab7, Rpsa, Smarce1, Snap47, Sod1, Spta1, Sptbn1, Uba52]	[Abi1, Acadm, Arpc2, Camk2a, Camk2g, Crmp1, Ctsl, Dtna, Fabp7, Fscn1, Gnao1, Gnaq, Itgb1, Kif3a, Nfasc, Pafah1b1, Ppp1ca, Pura, Rab3a, Rab5a, Rdh11, S100a4, Sirt2, Tcp1, Ubxn1, Ywhae]	52.7273	47.2727	[Abi1, Acadm, Ank1, Arpc2, Arrb1, Atp1a2, Atp1a3, Bag3, Camk2a, Camk2g, Chl1, Cntf, Coro1a, Crmp1, Cryab, Ctsl, Dag1, Dtna, Fabp7, Flna, Fscn1, Gnao1, Gnaq, Hspb1, Itgb1, Kif13b, Kif1a, Kif1b, Kif3a, L1cam, Lama2, Mag, Map1b, Map4, Nfasc, Pafah1b1, Ppp1ca, Ppt1, Pura, Rab3a, Rab5a, Rab7, Rdh11, Rpsa, S100a4, Sirt2, Smarce1, Snap47, Sod1, Spta1, Sptbn1, Tcp1, Uba52, Ubxn1, Ywhae]
GO:0044463	cell projection part	GO_CellularComponent-GOA_22.12.2016_16h59	3e-05	0.029	3.9e-09	2.4e-07	[2, 3, 4]	Group37	3.6239	37	None Specific Cluster	[Ank1, Arrb1, Atp1a2, Atp1a3, Cryab, Cspg4, Dag1, Dync1h1, Ehd1, Flna, Hspb1, Kif13b, Kif1b, L1cam, Lama2, Mag, Map1b, Map4, Rab7, Sod1, Sptbn1, Tln1]	[Abi1, Arpc2, Cltb, Crmp1, Fscn1, Itgb1, Kif3a, Nfasc, Pafah1b1, Ppp1ca, Rab3a, Rab5a, Rdh11, Rps3, Sirt2]	59.4595	40.5405	[Abi1, Ank1, Arpc2, Arrb1, Atp1a2, Atp1a3, Cltb, Crmp1, Cryab, Cspg4, Dag1, Dync1h1, Ehd1, Flna, Fscn1, Hspb1, Itgb1, Kif13b, Kif1b, Kif3a, L1cam, Lama2, Mag, Map1b, Map4, Nfasc, Pafah1b1, Ppp1ca, Rab3a, Rab5a, Rab7, Rdh11, Rps3, Sirt2, Sod1, Sptbn1, Tln1]
GO:0043005	neuron projection	GO_CellularComponent-GOA_22.12.2016_16h59	5.4e-11	5.3e-08	3.9e-09	2.4e-07	[3, 4]	Group37	4.86641	51	None Specific Cluster	[Ank1, Arrb1, Atp1a2, Atp1a3, Bag3, Chl1, Cntf, Coro1a, Cryab, Dag1, Flna, Hspb1, Kif13b, Kif1a, Kif1b, L1cam, Lama2, Mag, Map1b, Map4, Ppt1, Rab7, Snap47, Sod1, Spta1, Sptbn1, Uba52]	[Abi1, Acadm, Arpc2, Camk2a, Camk2g, Crmp1, Ctsl, Dtna, Fscn1, Gnao1, Gnaq, Itgb1, Kif3a, Nfasc, Pafah1b1, Ppp1ca, Pura, Rab3a, Rab5a, S100a4, Sirt2, Tcp1, Ubxn1, Ywhae]	52.9412	47.0588	[Abi1, Acadm, Ank1, Arpc2, Arrb1, Atp1a2, Atp1a3, Bag3, Camk2a, Camk2g, Chl1, Cntf, Coro1a, Crmp1, Cryab, Ctsl, Dag1, Dtna, Flna, Fscn1, Gnao1, Gnaq, Hspb1, Itgb1, Kif13b, Kif1a, Kif1b, Kif3a, L1cam, Lama2, Mag, Map1b, Map4, Nfasc, Pafah1b1, Ppp1ca, Ppt1, Pura, Rab3a, Rab5a, Rab7, S100a4, Sirt2, Snap47, Sod1, Spta1, Sptbn1, Tcp1, Uba52, Ubxn1, Ywhae]
GO:1902582	single-organism intracellular transport	GO_BiologicalProcess-GOA_22.12.2016_16h59	2.4e-06	0.0024	3.9e-09	2.4e-07	[4, 5]	Group37	4.38356	32	None Specific Cluster	[Ank1, Bag3, Bsg, Dag1, Ddx5, Flna, Hspb1, Kif13b, Kif1b, Kpnb1, Map1b, Mapk3, Rpsa, Sh3gl2, Snap47, Sod1, Sptbn1, Uba52]	[Atp2a2, Atp5o, Cox5b, Gnaq, Hspd1, Jup, Kif3a, Nfasc, Nol3, Pafah1b1, Rab3a, Rab5a, Tomm22, Trim28]	56.25	43.75	[Ank1, Atp2a2, Atp5o, Bag3, Bsg, Cox5b, Dag1, Ddx5, Flna, Gnaq, Hspb1, Hspd1, Jup, Kif13b, Kif1b, Kif3a, Kpnb1, Map1b, Mapk3, Nfasc, Nol3, Pafah1b1, Rab3a, Rab5a, Rpsa, Sh3gl2, Snap47, Sod1, Sptbn1, Tomm22, Trim28, Uba52]
GO:0045333	cellular respiration	GO_BiologicalProcess-GOA_22.12.2016_16h59	1.8e-12	1.8e-09	9.1e-13	5.5e-11	[4, 5]	Group38	12.6506	21	None Specific Cluster	[Cox7c, Gpd1, Mup4, Mup6, Mup9, Ndufa5, Ndufs6, Ogdh, Vcp]	[Cox5b, Fh1, Idh2, Idh3g, Mtfr1l, Ndufs3, Ndufs4, Ndufv1, Pdhb, Sdha, Slc25a12, Uqcrb]	42.8571	57.1429	[Cox5b, Cox7c, Fh1, Gpd1, Idh2, Idh3g, Mtfr1l, Mup4, Mup6, Mup9, Ndufa5, Ndufs3, Ndufs4, Ndufs6, Ndufv1, Ogdh, Pdhb, Sdha, Slc25a12, Uqcrb, Vcp]
GO:0006457	protein folding	GO_BiologicalProcess-GOA_22.12.2016_16h59	1.2e-07	0.00012	2.2e-08	1.3e-06	[2]	Group39	8.93855	16	None Specific Cluster	[Cryab, Erp44, Hspb1, Hsph1, Pdia3, Ppia, Ttc9]	[Calr, Cct3, Cct6a, Cct8, Hspa8, Hspa9, Hspd1, Tcp1, Tmx1]	43.75	56.25	[Calr, Cct3, Cct6a, Cct8, Cryab, Erp44, Hspa8, Hspa9, Hspb1, Hspd1, Hsph1, Pdia3, Ppia, Tcp1, Tmx1, Ttc9]
GO:0031090	organelle membrane	GO_CellularComponent-GOA_22.12.2016_16h59	4.3e-12	4.3e-09	1.8e-17	1.1e-15	[2, 3]	Group40	3.75908	88	None Specific Cluster	[Abcb9, Ahnak, Aldh3a2, Apoo, Bax, Bcl2l13, Bsg, Cav2, Clta, Col6a1, Copb1, Coro1a, Cox6b1, Cox7c, Ehd1, Gnb2, Grb2, H2-Q10, Hrg, Kif1b, Kpnb1, Kxd1, Lnpep, Ndufa5, Ndufb10, Ndufs2, Ndufs6, Ogdh, Rab7, Rala, Scarb2, Snx5, Sparc, Trf, Ttc1, Uba52, Ugt1a6a, Vat1, Xpo1]	[Ap1b1, Arl8a, Atp2a2, Atp5a1, Atp5b, Atp5j2, Atp5o, Camk2g, Ckmt1, Cltb, Cnp, Copa, Cox5b, Cyb5r3, Gnai1, Gnaq, Gpd2, Hacd3, Hspa8, Hspd1, Idh2, Lman1, Lrrc59, Ndufa4, Ndufa6, Ndufa9, Ndufs3, Ndufs4, Ndufs5, Ndufv1, Pafah1b1, Plin3, Rab5a, Rab5b, Rab5c, Rab6a, Rab6b, Rdh11, Rps3, Sdha, Slc25a12, Slc25a22, Sord, Stx7, Tom1l2, Tomm22, Uqcrb, Uqcrfs1, Ywhae]	44.3182	55.6818	[Abcb9, Ahnak, Aldh3a2, Ap1b1, Apoo, Arl8a, Atp2a2, Atp5a1, Atp5b, Atp5j2, Atp5o, Bax, Bcl2l13, Bsg, Camk2g, Cav2, Ckmt1, Clta, Cltb, Cnp, Col6a1, Copa, Copb1, Coro1a, Cox5b, Cox6b1, Cox7c, Cyb5r3, Ehd1, Gnai1, Gnaq, Gnb2, Gpd2, Grb2, H2-Q10, Hacd3, Hrg, Hspa8, Hspd1, Idh2, Kif1b, Kpnb1, Kxd1, Lman1, Lnpep, Lrrc59, Ndufa4, Ndufa5, Ndufa6, Ndufa9, Ndufb10, Ndufs2, Ndufs3, Ndufs4, Ndufs5, Ndufs6, N…
GO:0031410	cytoplasmic vesicle	GO_CellularComponent-GOA_22.12.2016_16h59	2.4e-10	2.4e-07	1.8e-17	1.1e-15	[4, 5, 6, 7]	Group40	4.04984	65	None Specific Cluster	[Add2, Apoa1, Arrb1, Arsa, Atp1a1, Atp1a2, Bsg, Camp, Cav2, Chil3, Clta, Copb1, Coro1a, Ctsd, Ehd1, Fga, Fgb, Fgg, Fth1, Grb2, H2-Q10, Hrg, Kif1b, Lnpep, Mapk3, Pdia3, Ppt1, Rab7, Rala, Snx5, Sod1, Sparc, Spink1, Svs2, Trf, Usp14]	[Ap1b1, Ap2a2, Arl8a, Arpc2, Calr, Cct6a, Cltb, Cnp, Copa, Ctsl, Esd, Ganab, Hspa8, Hspd1, Itgb1, Lman1, Plin3, Psmc5, Rab3a, Rab4b, Rab5a, Rab5b, Rab5c, Rab6a, Rab6b, Stx7, Tcp1, Tom1l2, Ywhae]	55.3846	44.6154	[Add2, Ap1b1, Ap2a2, Apoa1, Arl8a, Arpc2, Arrb1, Arsa, Atp1a1, Atp1a2, Bsg, Calr, Camp, Cav2, Cct6a, Chil3, Clta, Cltb, Cnp, Copa, Copb1, Coro1a, Ctsd, Ctsl, Ehd1, Esd, Fga, Fgb, Fgg, Fth1, Ganab, Grb2, H2-Q10, Hrg, Hspa8, Hspd1, Itgb1, Kif1b, Lman1, Lnpep, Mapk3, Pdia3, Plin3, Ppt1, Psmc5, Rab3a, Rab4b, Rab5a, Rab5b, Rab5c, Rab6a, Rab6b, Rab7, Rala, Snx5, Sod1, Sparc, Spink1, Stx7, Svs2, Tcp1, T…
GO:0031090	organelle membrane	GO_CellularComponent-GOA_22.12.2016_16h59	4.3e-12	4.3e-09	2.5e-20	1.5e-18	[2, 3]	Group41	3.75908	88	None Specific Cluster	[Abcb9, Ahnak, Aldh3a2, Apoo, Bax, Bcl2l13, Bsg, Cav2, Clta, Col6a1, Copb1, Coro1a, Cox6b1, Cox7c, Ehd1, Gnb2, Grb2, H2-Q10, Hrg, Kif1b, Kpnb1, Kxd1, Lnpep, Ndufa5, Ndufb10, Ndufs2, Ndufs6, Ogdh, Rab7, Rala, Scarb2, Snx5, Sparc, Trf, Ttc1, Uba52, Ugt1a6a, Vat1, Xpo1]	[Ap1b1, Arl8a, Atp2a2, Atp5a1, Atp5b, Atp5j2, Atp5o, Camk2g, Ckmt1, Cltb, Cnp, Copa, Cox5b, Cyb5r3, Gnai1, Gnaq, Gpd2, Hacd3, Hspa8, Hspd1, Idh2, Lman1, Lrrc59, Ndufa4, Ndufa6, Ndufa9, Ndufs3, Ndufs4, Ndufs5, Ndufv1, Pafah1b1, Plin3, Rab5a, Rab5b, Rab5c, Rab6a, Rab6b, Rdh11, Rps3, Sdha, Slc25a12, Slc25a22, Sord, Stx7, Tom1l2, Tomm22, Uqcrb, Uqcrfs1, Ywhae]	44.3182	55.6818	[Abcb9, Ahnak, Aldh3a2, Ap1b1, Apoo, Arl8a, Atp2a2, Atp5a1, Atp5b, Atp5j2, Atp5o, Bax, Bcl2l13, Bsg, Camk2g, Cav2, Ckmt1, Clta, Cltb, Cnp, Col6a1, Copa, Copb1, Coro1a, Cox5b, Cox6b1, Cox7c, Cyb5r3, Ehd1, Gnai1, Gnaq, Gnb2, Gpd2, Grb2, H2-Q10, Hacd3, Hrg, Hspa8, Hspd1, Idh2, Kif1b, Kpnb1, Kxd1, Lman1, Lnpep, Lrrc59, Ndufa4, Ndufa5, Ndufa6, Ndufa9, Ndufb10, Ndufs2, Ndufs3, Ndufs4, Ndufs5, Ndufs6, N…
GO:0098796	membrane protein complex	GO_CellularComponent-GOA_22.12.2016_16h59	6.1e-20	6e-17	2.5e-20	1.5e-18	[2, 3]	Group41	8	52	None Specific Cluster	[Apoo, Bax, C8b, C9, Clta, Copb1, Cox7c, Dag1, Gnb2, Grb2, H2-Q10, Itgb6, Ndufa5, Ndufb10, Ndufs2, Ndufs6, Rab7, Snap47, Snx5, Sorbs1, Trf, Vcp]	[Ap1b1, Ap2a2, Atp5a1, Atp5b, Atp5j2, Atp5o, Calr, Cltb, Copa, Cox5b, Dtna, Emc7, Gnai1, Gnao1, Gnaq, Itgb1, Jup, Ndufa4, Ndufa6, Ndufa9, Ndufs3, Ndufs4, Ndufs5, Ndufv1, Sdha, Stx7, Tomm22, Ubxn1, Uqcrb, Uqcrfs1]	42.3077	57.6923	[Ap1b1, Ap2a2, Apoo, Atp5a1, Atp5b, Atp5j2, Atp5o, Bax, C8b, C9, Calr, Clta, Cltb, Copa, Copb1, Cox5b, Cox7c, Dag1, Dtna, Emc7, Gnai1, Gnao1, Gnaq, Gnb2, Grb2, H2-Q10, Itgb1, Itgb6, Jup, Ndufa4, Ndufa5, Ndufa6, Ndufa9, Ndufb10, Ndufs2, Ndufs3, Ndufs4, Ndufs5, Ndufs6, Ndufv1, Rab7, Sdha, Snap47, Snx5, Sorbs1, Stx7, Tomm22, Trf, Ubxn1, Uqcrb, Uqcrfs1, Vcp]
GO:0005911	cell-cell junction	GO_CellularComponent-GOA_22.12.2016_16h59	5.5e-13	5.4e-10	1.2e-23	7.4e-22	[2]	Group42	6.29575	43	None Specific Cluster	[Ahnak, Atp1a1, Atp1a2, Bag3, Bsg, Cdc42bpb, Cnn2, Coro1a, Dag1, Ehd1, Eif2s3x, Eif4g1, Eif5, Flna, Flnb, Grb2, Parva, Snx5, Sorbs1, Sptbn1, Tln1]	[Abi1, Add1, Atp1b1, Atp2a2, Cct8, Esyt2, Fabp7, Fam129b, Fscn1, Hspa8, Itgb1, Jup, Lasp1, Lrrc59, Nfasc, Plin3, Ppme1, Ppp1ca, Puf60, Rps26, Sirt2, Ywhae]	48.8372	51.1628	[Abi1, Add1, Ahnak, Atp1a1, Atp1a2, Atp1b1, Atp2a2, Bag3, Bsg, Cct8, Cdc42bpb, Cnn2, Coro1a, Dag1, Ehd1, Eif2s3x, Eif4g1, Eif5, Esyt2, Fabp7, Fam129b, Flna, Flnb, Fscn1, Grb2, Hspa8, Itgb1, Jup, Lasp1, Lrrc59, Nfasc, Parva, Plin3, Ppme1, Ppp1ca, Puf60, Rps26, Sirt2, Snx5, Sorbs1, Sptbn1, Tln1, Ywhae]
GO:0005912	adherens junction	GO_CellularComponent-GOA_22.12.2016_16h59	6.1e-22	6e-19	1.2e-23	7.4e-22	[3]	Group42	8.05085	57	None Specific Cluster	[Ahnak, Bag3, Bsg, Cav2, Cnn2, Cspg4, Dag1, Ehd1, Eif2s3x, Eif4g1, Eif5, Flna, Flnb, Gnb2, Hspb1, Itgb6, L1cam, Mapk3, Parva, Pdia3, Ppia, Rala, Rpl38, Scarb2, Snx5, Sorbs1, Sptbn1, Tln1]	[Abi1, Add1, Arpc1b, Arpc2, Arpc5l, Calr, Cap1, Cct8, Csrp1, Esyt2, Fam129b, Fscn1, Hacd3, Hspa8, Hspa9, Itgb1, Jup, Lasp1, Lrrc59, Nfasc, Plin3, Ppme1, Puf60, Rpl8, Rpl9, Rps13, Rps26, Rps3, Ywhae]	49.1228	50.8772	[Abi1, Add1, Ahnak, Arpc1b, Arpc2, Arpc5l, Bag3, Bsg, Calr, Cap1, Cav2, Cct8, Cnn2, Cspg4, Csrp1, Dag1, Ehd1, Eif2s3x, Eif4g1, Eif5, Esyt2, Fam129b, Flna, Flnb, Fscn1, Gnb2, Hacd3, Hspa8, Hspa9, Hspb1, Itgb1, Itgb6, Jup, L1cam, Lasp1, Lrrc59, Mapk3, Nfasc, Parva, Pdia3, Plin3, Ppia, Ppme1, Puf60, Rala, Rpl38, Rpl8, Rpl9, Rps13, Rps26, Rps3, Scarb2, Snx5, Sorbs1, Sptbn1, Tln1, Ywhae]
GO:0050839	cell adhesion molecule binding	GO_MolecularFunction-GOA_22.12.2016_16h59	4.7e-18	4.6e-15	1.2e-23	7.4e-22	[3]	Group42	9.21348	41	None Specific Cluster	[Ahnak, Bag3, Bsg, Cnn2, Ehd1, Eif2s3x, Eif4g1, Eif5, Fga, Fgb, Fgg, Flna, Flnb, Itgb6, L1cam, Lamb1, Lamc1, Parva, Snx5, Sptbn1, Tln1, Tnxb, Vtn]	[Abi1, Add1, Calr, Cct8, Esyt2, Fam129b, Fgf1, Fscn1, Hspa8, Itgb1, Jup, Lasp1, Lrrc59, Plin3, Ppme1, Puf60, Rps26, Ywhae]	56.0976	43.9024	[Abi1, Add1, Ahnak, Bag3, Bsg, Calr, Cct8, Cnn2, Ehd1, Eif2s3x, Eif4g1, Eif5, Esyt2, Fam129b, Fga, Fgb, Fgf1, Fgg, Flna, Flnb, Fscn1, Hspa8, Itgb1, Itgb6, Jup, L1cam, Lamb1, Lamc1, Lasp1, Lrrc59, Parva, Plin3, Ppme1, Puf60, Rps26, Snx5, Sptbn1, Tln1, Tnxb, Vtn, Ywhae]
GO:0005913	cell-cell adherens junction	GO_CellularComponent-GOA_22.12.2016_16h59	7.7e-15	7.5e-12	1.2e-23	7.4e-22	[3, 4]	Group42	9.60961	32	None Specific Cluster	[Ahnak, Bag3, Bsg, Cnn2, Dag1, Ehd1, Eif2s3x, Eif4g1, Eif5, Flna, Flnb, Parva, Snx5, Sorbs1, Sptbn1, Tln1]	[Abi1, Add1, Cct8, Esyt2, Fam129b, Fscn1, Hspa8, Itgb1, Jup, Lasp1, Lrrc59, Plin3, Ppme1, Puf60, Rps26, Ywhae]	50	50	[Abi1, Add1, Ahnak, Bag3, Bsg, Cct8, Cnn2, Dag1, Ehd1, Eif2s3x, Eif4g1, Eif5, Esyt2, Fam129b, Flna, Flnb, Fscn1, Hspa8, Itgb1, Jup, Lasp1, Lrrc59, Parva, Plin3, Ppme1, Puf60, Rps26, Snx5, Sorbs1, Sptbn1, Tln1, Ywhae]
GO:0098632	protein binding involved in cell-cell adhesion	GO_MolecularFunction-GOA_22.12.2016_16h59	1.3e-15	1.2e-12	1.2e-23	7.4e-22	[4]	Group42	10.6164	31	None Specific Cluster	[Ahnak, Bag3, Bsg, Cnn2, Ehd1, Eif2s3x, Eif4g1, Eif5, Flna, Flnb, Parva, Snx5, Sptbn1, Tln1]	[Abi1, Add1, Cct8, Esyt2, Fam129b, Fscn1, Hspa8, Itgb1, Jup, Lasp1, Lrrc59, Nfasc, Plin3, Ppme1, Puf60, Rps26, Ywhae]	45.1613	54.8387	[Abi1, Add1, Ahnak, Bag3, Bsg, Cct8, Cnn2, Ehd1, Eif2s3x, Eif4g1, Eif5, Esyt2, Fam129b, Flna, Flnb, Fscn1, Hspa8, Itgb1, Jup, Lasp1, Lrrc59, Nfasc, Parva, Plin3, Ppme1, Puf60, Rps26, Snx5, Sptbn1, Tln1, Ywhae]
GO:0005925	focal adhesion	GO_CellularComponent-GOA_22.12.2016_16h59	1.2e-18	1.2e-15	1.2e-23	7.4e-22	[4, 5]	Group42	9.82801	40	None Specific Cluster	[Ahnak, Bsg, Cav2, Cnn2, Cspg4, Dag1, Flna, Flnb, Gnb2, Hspb1, Itgb6, L1cam, Mapk3, Parva, Pdia3, Ppia, Rala, Rpl38, Scarb2, Sorbs1, Tln1]	[Add1, Arpc1b, Arpc2, Arpc5l, Calr, Cap1, Csrp1, Hacd3, Hspa8, Hspa9, Itgb1, Jup, Lasp1, Nfasc, Rpl8, Rpl9, Rps13, Rps3, Ywhae]	52.5	47.5	[Add1, Ahnak, Arpc1b, Arpc2, Arpc5l, Bsg, Calr, Cap1, Cav2, Cnn2, Cspg4, Csrp1, Dag1, Flna, Flnb, Gnb2, Hacd3, Hspa8, Hspa9, Hspb1, Itgb1, Itgb6, Jup, L1cam, Lasp1, Mapk3, Nfasc, Parva, Pdia3, Ppia, Rala, Rpl38, Rpl8, Rpl9, Rps13, Rps3, Scarb2, Sorbs1, Tln1, Ywhae]
GO:0044281	small molecule metabolic process	GO_BiologicalProcess-GOA_22.12.2016_16h59	2.6e-20	2.5e-17	1.7e-26	1e-24	[3]	Group43	4.98645	92	None Specific Cluster	[Acly, Adssl1, Aldh2, Aldh3a2, Apoa1, Apoa2, Apoa4, Apoe, Aspa, Atp1a2, Blmh, Bpgm, Cox7c, Dcn, Ddah2, Eno3, Entpd2, Fabp5, Gc, Gclm, Gpd1, Hsd17b12, Mapk3, Mup4, Mup6, Mup9, Ndufs6, Ogdh, Pdxk, Pgd, Pgm1, Pgm2, Prps1l1, Sod1, Sorbs1, Spr, Tarsl2, Tnxb, Ttr, Ugt1a10, Ugt1a6a, Ugt1a7c, Vcp]	[Aacs, Acaa1a, Acaa1b, Acadm, Ak3, Atp1b1, Atp5a1, Atp5b, Atp5j2, Atp5o, Cap1, Cbr1, Cnp, Cox5b, Cyb5r3, Decr1, Elovl1, Enoph1, Esd, Etfa, Etfb, Fdps, Fgf1, Fh1, Gcsh, Gls, Gpd2, Hacd3, Hagh, Hibch, Hmgcs1, Hspa8, Idh2, Idh3g, Idi1, Kars, Mut, Ndufa9, Pdhb, Pgls, Pnp, Ppp1ca, Rdh11, Rfk, Sdha, Sord, Tecr, Tom1l2, Uqcrb]	46.7391	53.2609	[Aacs, Acaa1a, Acaa1b, Acadm, Acly, Adssl1, Ak3, Aldh2, Aldh3a2, Apoa1, Apoa2, Apoa4, Apoe, Aspa, Atp1a2, Atp1b1, Atp5a1, Atp5b, Atp5j2, Atp5o, Blmh, Bpgm, Cap1, Cbr1, Cnp, Cox5b, Cox7c, Cyb5r3, Dcn, Ddah2, Decr1, Elovl1, Eno3, Enoph1, Entpd2, Esd, Etfa, Etfb, Fabp5, Fdps, Fgf1, Fh1, Gc, Gclm, Gcsh, Gls, Gpd1, Gpd2, Hacd3, Hagh, Hibch, Hmgcs1, Hsd17b12, Hspa8, Idh2, Idh3g, Idi1, Kars, Mapk3, Mup4…
GO:1901564	organonitrogen compound metabolic process	GO_BiologicalProcess-GOA_22.12.2016_16h59	7.3e-16	7.1e-13	1.7e-26	1e-24	[3]	Group43	4.37593	88	None Specific Cluster	[Adssl1, Ank1, Apoa1, Apoa2, Apoa4, Apoe, Atp1a2, Bax, Blmh, Bpgm, Chil3, Cox7c, Dcn, Ddah2, Eif2s3x, Eif2s3y, Eif4e, Eif4g1, Eif5, Eno3, Fabp5, Gclm, Gpd1, Hmox2, Kxd1, Lnpep, Mapk3, Ndufs6, Ogdh, Pdxk, Pgd, Prps1l1, Rpl35a, Rpl38, Rps12, Rpsa, S100a9, Sod1, Spr, Spta1, Sptb, Tarsl2, Ttr, Uba52, Vcp]	[Acadm, Ak3, Atp1b1, Atp5a1, Atp5b, Atp5j2, Atp5o, Calr, Cap1, Cox5b, Eif3c, Eif5a2, Elovl1, Enoph1, Gcsh, Gls, Hacd3, Hagh, Hibch, Hspa8, Ide, Idh2, Itih1, Kars, Mut, Nfs1, Pa2g4, Pdhb, Pgls, Pnp, Ppp1ca, Pura, Rfk, Rpl8, Rpl9, Rps13, Rps26, Rps3, Sdha, Tceal5, Tceal6, Thop1, Uqcrb]	51.1364	48.8636	[Acadm, Adssl1, Ak3, Ank1, Apoa1, Apoa2, Apoa4, Apoe, Atp1a2, Atp1b1, Atp5a1, Atp5b, Atp5j2, Atp5o, Bax, Blmh, Bpgm, Calr, Cap1, Chil3, Cox5b, Cox7c, Dcn, Ddah2, Eif2s3x, Eif2s3y, Eif3c, Eif4e, Eif4g1, Eif5, Eif5a2, Elovl1, Eno3, Enoph1, Fabp5, Gclm, Gcsh, Gls, Gpd1, Hacd3, Hagh, Hibch, Hmox2, Hspa8, Ide, Idh2, Itih1, Kars, Kxd1, Lnpep, Mapk3, Mut, Ndufs6, Nfs1, Ogdh, Pa2g4, Pdhb, Pdxk, Pgd, Pgls…
GO:0019637	organophosphate metabolic process	GO_BiologicalProcess-GOA_22.12.2016_16h59	3.1e-09	3.1e-06	1.7e-26	1e-24	[3, 4]	Group43	4.65839	45	None Specific Cluster	[Adssl1, Apoa1, Apoa2, Apoa4, Apoe, Atp1a2, Bpgm, Cox7c, Eno3, Entpd2, Fabp5, Gpd1, Ndufs6, Ogdh, Pdxk, Pgd, Pgm1, Pgm2, Pip4k2b, Prps1l1, Tnxb, Vcp]	[Ak3, Atp1b1, Atp5a1, Atp5b, Atp5j2, Atp5o, Cap1, Cnp, Cox5b, Fdps, Gpd2, Hspa8, Idh2, Idi1, Kars, Nfs1, Pdhb, Pgls, Pnp, Rfk, Sdha, Ugp2, Uqcrb]	48.8889	51.1111	[Adssl1, Ak3, Apoa1, Apoa2, Apoa4, Apoe, Atp1a2, Atp1b1, Atp5a1, Atp5b, Atp5j2, Atp5o, Bpgm, Cap1, Cnp, Cox5b, Cox7c, Eno3, Entpd2, Fabp5, Fdps, Gpd1, Gpd2, Hspa8, Idh2, Idi1, Kars, Ndufs6, Nfs1, Ogdh, Pdhb, Pdxk, Pgd, Pgls, Pgm1, Pgm2, Pip4k2b, Pnp, Prps1l1, Rfk, Sdha, Tnxb, Ugp2, Uqcrb, Vcp]
GO:0055086	nucleobase-containing small molecule metabolic process	GO_BiologicalProcess-GOA_22.12.2016_16h59	1.7e-07	0.00017	1.7e-26	1e-24	[3, 4, 5]	Group43	4.95356	32	None Specific Cluster	[Adssl1, Apoe, Atp1a2, Bpgm, Cox7c, Eno3, Entpd2, Gpd1, Ndufs6, Ogdh, Pgd, Prps1l1, Ttr, Vcp]	[Ak3, Atp1b1, Atp5a1, Atp5b, Atp5j2, Atp5o, Cap1, Cnp, Cox5b, Hspa8, Idh2, Kars, Pdhb, Pgls, Pnp, Rfk, Sdha, Uqcrb]	43.75	56.25	[Adssl1, Ak3, Apoe, Atp1a2, Atp1b1, Atp5a1, Atp5b, Atp5j2, Atp5o, Bpgm, Cap1, Cnp, Cox5b, Cox7c, Eno3, Entpd2, Gpd1, Hspa8, Idh2, Kars, Ndufs6, Ogdh, Pdhb, Pgd, Pgls, Pnp, Prps1l1, Rfk, Sdha, Ttr, Uqcrb, Vcp]
GO:1901566	organonitrogen compound biosynthetic process	GO_BiologicalProcess-GOA_22.12.2016_16h59	6.4e-11	6.3e-08	1.7e-26	1e-24	[4]	Group43	4.51664	57	None Specific Cluster	[Adssl1, Ank1, Apoa1, Apoa2, Apoe, Eif2s3x, Eif2s3y, Eif4e, Eif4g1, Eif5, Fabp5, Gclm, Kxd1, Mapk3, Pdxk, Rpl35a, Rpl38, Rps12, Rpsa, S100a9, Spr, Spta1, Sptb, Tarsl2, Uba52, Vcp]	[Acadm, Ak3, Atp5a1, Atp5b, Atp5j2, Atp5o, Calr, Cap1, Cox5b, Eif3c, Eif5a2, Elovl1, Enoph1, Gls, Hacd3, Hagh, Idh2, Kars, Nfs1, Pa2g4, Pnp, Ppp1ca, Pura, Rfk, Rpl8, Rpl9, Rps13, Rps26, Rps3, Tceal5, Tceal6]	45.614	54.386	[Acadm, Adssl1, Ak3, Ank1, Apoa1, Apoa2, Apoe, Atp5a1, Atp5b, Atp5j2, Atp5o, Calr, Cap1, Cox5b, Eif2s3x, Eif2s3y, Eif3c, Eif4e, Eif4g1, Eif5, Eif5a2, Elovl1, Enoph1, Fabp5, Gclm, Gls, Hacd3, Hagh, Idh2, Kars, Kxd1, Mapk3, Nfs1, Pa2g4, Pdxk, Pnp, Ppp1ca, Pura, Rfk, Rpl35a, Rpl38, Rpl8, Rpl9, Rps12, Rps13, Rps26, Rps3, Rpsa, S100a9, Spr, Spta1, Sptb, Tarsl2, Tceal5, Tceal6, Uba52, Vcp]
GO:0006518	peptide metabolic process	GO_BiologicalProcess-GOA_22.12.2016_16h59	1e-06	0.001	1.7e-26	1e-24	[4, 5]	Group43	4.33705	35	None Specific Cluster	[Apoe, Eif2s3x, Eif2s3y, Eif4e, Eif4g1, Eif5, Gclm, Kxd1, Lnpep, Mapk3, Rpl35a, Rpl38, Rps12, Rpsa, S100a9, Sod1, Tarsl2, Uba52]	[Calr, Eif3c, Eif5a2, Hagh, Ide, Kars, Pa2g4, Ppp1ca, Pura, Rpl8, Rpl9, Rps13, Rps26, Rps3, Tceal5, Tceal6, Thop1]	51.4286	48.5714	[Apoe, Calr, Eif2s3x, Eif2s3y, Eif3c, Eif4e, Eif4g1, Eif5, Eif5a2, Gclm, Hagh, Ide, Kars, Kxd1, Lnpep, Mapk3, Pa2g4, Ppp1ca, Pura, Rpl35a, Rpl38, Rpl8, Rpl9, Rps12, Rps13, Rps26, Rps3, Rpsa, S100a9, Sod1, Tarsl2, Tceal5, Tceal6, Thop1, Uba52]
GO:0043043	peptide biosynthetic process	GO_BiologicalProcess-GOA_22.12.2016_16h59	2.5e-06	0.0024	1.7e-26	1e-24	[5, 6]	Group43	4.54545	30	None Specific Cluster	[Eif2s3x, Eif2s3y, Eif4e, Eif4g1, Eif5, Gclm, Kxd1, Mapk3, Rpl35a, Rpl38, Rps12, Rpsa, S100a9, Tarsl2, Uba52]	[Calr, Eif3c, Eif5a2, Hagh, Kars, Pa2g4, Ppp1ca, Pura, Rpl8, Rpl9, Rps13, Rps26, Rps3, Tceal5, Tceal6]	50	50	[Calr, Eif2s3x, Eif2s3y, Eif3c, Eif4e, Eif4g1, Eif5, Eif5a2, Gclm, Hagh, Kars, Kxd1, Mapk3, Pa2g4, Ppp1ca, Pura, Rpl35a, Rpl38, Rpl8, Rpl9, Rps12, Rps13, Rps26, Rps3, Rpsa, S100a9, Tarsl2, Tceal5, Tceal6, Uba52]
GO:0006412	translation	GO_BiologicalProcess-GOA_22.12.2016_16h59	1.1e-05	0.01	1.7e-26	1e-24	[5, 6, 7]	Group43	4.375	28	None Specific Cluster	[Eif2s3x, Eif2s3y, Eif4e, Eif4g1, Eif5, Kxd1, Mapk3, Rpl35a, Rpl38, Rps12, Rpsa, S100a9, Tarsl2, Uba52]	[Calr, Eif3c, Eif5a2, Kars, Pa2g4, Ppp1ca, Pura, Rpl8, Rpl9, Rps13, Rps26, Rps3, Tceal5, Tceal6]	50	50	[Calr, Eif2s3x, Eif2s3y, Eif3c, Eif4e, Eif4g1, Eif5, Eif5a2, Kars, Kxd1, Mapk3, Pa2g4, Ppp1ca, Pura, Rpl35a, Rpl38, Rpl8, Rpl9, Rps12, Rps13, Rps26, Rps3, Rpsa, S100a9, Tarsl2, Tceal5, Tceal6, Uba52]
GO:0004144	Endocytosis	KEGG_08.11.2016	1.4e-05	0.014	4.6e-14	2.8e-12	[-1]	Group44	5.94406	17	None Specific Cluster	[Arrb1, Cav2, Clta, Ehd1, H2-Q10, Rab7, Sh3gl2, Snx5]	[Ap2a2, Arpc1b, Arpc2, Arpc5l, Cltb, Hspa8, Rab5a, Rab5b, Rab5c]	47.0588	52.9412	[Ap2a2, Arpc1b, Arpc2, Arpc5l, Arrb1, Cav2, Clta, Cltb, Ehd1, H2-Q10, Hspa8, Rab5a, Rab5b, Rab5c, Rab7, Sh3gl2, Snx5]
GO:0030100	regulation of endocytosis	GO_BiologicalProcess-GOA_22.12.2016_16h59	2.7e-05	0.027	4.6e-14	2.8e-12	[4, 5, 6]	Group44	6.57277	14	None Specific Cluster	[Ahsg, Arrb1, Cnn2, Mbl2, Ppt1, Sh3gl2, Trf, Vtn]	[Calr, Kif3a, Rab4b, Rab5a, Rab5b, Rab5c]	57.1429	42.8571	[Ahsg, Arrb1, Calr, Cnn2, Kif3a, Mbl2, Ppt1, Rab4b, Rab5a, Rab5b, Rab5c, Sh3gl2, Trf, Vtn]
GO:0008092	cytoskeletal protein binding	GO_MolecularFunction-GOA_22.12.2016_16h59	4.1e-13	4e-10	3.6e-18	2.2e-16	[3]	Group45	5.7243	49	None Specific Cluster	[Add2, Adssl1, Ank1, Apoe, Atp1a1, Cnn2, Coro1a, Crk, Cryab, Dag1, Flna, Flnb, Gc, Hsph1, Kif13b, Kif1a, Kif1b, Kif1c, Map1b, Map4, Parva, Rala, S100a9, Snx5, Spta1, Sptb, Sptbn1, Tln1, Tpm2]	[Add1, Arpc1b, Arpc2, Arpc5l, Cap1, Crmp1, Fscn1, Itgb1, Kif3a, Lasp1, Mapre2, Mybpc2, Pafah1b1, Rab3a, Rab6a, Rab6b, Rps3, S100a4, Sirt2, Tmod1]	59.1837	40.8163	[Add1, Add2, Adssl1, Ank1, Apoe, Arpc1b, Arpc2, Arpc5l, Atp1a1, Cap1, Cnn2, Coro1a, Crk, Crmp1, Cryab, Dag1, Flna, Flnb, Fscn1, Gc, Hsph1, Itgb1, Kif13b, Kif1a, Kif1b, Kif1c, Kif3a, Lasp1, Map1b, Map4, Mapre2, Mybpc2, Pafah1b1, Parva, Rab3a, Rab6a, Rab6b, Rala, Rps3, S100a4, S100a9, Sirt2, Snx5, Spta1, Sptb, Sptbn1, Tln1, Tmod1, Tpm2]
GO:0099512	supramolecular fiber	GO_CellularComponent-GOA_22.12.2016_16h59	1.3e-08	1.3e-05	3.6e-18	2.2e-16	[3]	Group45	4.62555	42	None Specific Cluster	[Ahnak, Ank1, Bag3, Coro1a, Cryab, Dag1, Dcn, Dync1h1, Flna, Flnb, Hspb1, Hsph1, Igbp1, Kif1a, Kif1b, Kif1c, Lum, Map1b, Map4, Myom2, Parva, Sptbn1, Tnxb, Tpm2]	[Actr1b, Cct3, Cct6a, Cct8, Cnp, Crmp1, Dync1li1, Fscn1, Jup, Kif3a, Lman1, Mapre2, Mfap4, Pafah1b1, Psma6, Sirt2, Tcp1, Tmod1]	57.1429	42.8571	[Actr1b, Ahnak, Ank1, Bag3, Cct3, Cct6a, Cct8, Cnp, Coro1a, Crmp1, Cryab, Dag1, Dcn, Dync1h1, Dync1li1, Flna, Flnb, Fscn1, Hspb1, Hsph1, Igbp1, Jup, Kif1a, Kif1b, Kif1c, Kif3a, Lman1, Lum, Map1b, Map4, Mapre2, Mfap4, Myom2, Pafah1b1, Parva, Psma6, Sirt2, Sptbn1, Tcp1, Tmod1, Tnxb, Tpm2]
GO:0003779	actin binding	GO_MolecularFunction-GOA_22.12.2016_16h59	4.5e-08	4.4e-05	3.6e-18	2.2e-16	[4]	Group45	6.31313	25	None Specific Cluster	[Add2, Adssl1, Cnn2, Coro1a, Dag1, Flna, Flnb, Gc, Parva, Spta1, Sptb, Sptbn1, Tln1, Tpm2]	[Add1, Arpc1b, Arpc2, Arpc5l, Cap1, Fscn1, Itgb1, Lasp1, Mybpc2, S100a4, Tmod1]	56	44	[Add1, Add2, Adssl1, Arpc1b, Arpc2, Arpc5l, Cap1, Cnn2, Coro1a, Dag1, Flna, Flnb, Fscn1, Gc, Itgb1, Lasp1, Mybpc2, Parva, S100a4, Spta1, Sptb, Sptbn1, Tln1, Tmod1, Tpm2]
GO:0051015	actin filament binding	GO_MolecularFunction-GOA_22.12.2016_16h59	4.6e-07	0.00045	3.6e-18	2.2e-16	[4, 5]	Group45	9.33333	14	None Specific Cluster	[Add2, Adssl1, Coro1a, Flna, Sptb, Tln1, Tpm2]	[Add1, Arpc1b, Arpc2, Arpc5l, Fscn1, Lasp1, Tmod1]	50	50	[Add1, Add2, Adssl1, Arpc1b, Arpc2, Arpc5l, Coro1a, Flna, Fscn1, Lasp1, Sptb, Tln1, Tmod1, Tpm2]
GO:0015629	actin cytoskeleton	GO_CellularComponent-GOA_22.12.2016_16h59	3.9e-12	3.9e-09	3.6e-18	2.2e-16	[5, 6, 7, 8]	Group45	7.23404	34	None Specific Cluster	[Add2, Ahnak, Bin2, Cdc42bpb, Cnn2, Coro1a, Crk, Cryab, Flna, Flnb, Parva, Pgm1, Pgm2, Sorbs1, Spta1, Sptb, Sptbn1, Tpm2]	[Actr1b, Add1, Arpc1b, Arpc2, Arpc5l, Cap1, Crmp1, Csrp1, Fam129b, Fscn1, Jup, Lasp1, Mybpc2, Rab5a, Tax1bp3, Tmod1]	52.9412	47.0588	[Actr1b, Add1, Add2, Ahnak, Arpc1b, Arpc2, Arpc5l, Bin2, Cap1, Cdc42bpb, Cnn2, Coro1a, Crk, Crmp1, Cryab, Csrp1, Fam129b, Flna, Flnb, Fscn1, Jup, Lasp1, Mybpc2, Parva, Pgm1, Pgm2, Rab5a, Sorbs1, Spta1, Sptb, Sptbn1, Tax1bp3, Tmod1, Tpm2]
GO:0097458	neuron part	GO_CellularComponent-GOA_22.12.2016_16h59	1.2e-08	1.1e-05	3e-10	1.8e-08	[2, 3]	Group47	3.99129	55	None Specific Cluster	[Ank1, Arrb1, Atp1a2, Atp1a3, Bag3, Chl1, Cntf, Coro1a, Cryab, Dag1, Flna, Hspb1, Kif13b, Kif1a, Kif1b, L1cam, Lama2, Mag, Map1b, Map4, Ppt1, Rab7, Rpsa, Smarce1, Snap47, Sod1, Spta1, Sptbn1, Uba52]	[Abi1, Acadm, Arpc2, Camk2a, Camk2g, Crmp1, Ctsl, Dtna, Fabp7, Fscn1, Gnao1, Gnaq, Itgb1, Kif3a, Nfasc, Pafah1b1, Ppp1ca, Pura, Rab3a, Rab5a, Rdh11, S100a4, Sirt2, Tcp1, Ubxn1, Ywhae]	52.7273	47.2727	[Abi1, Acadm, Ank1, Arpc2, Arrb1, Atp1a2, Atp1a3, Bag3, Camk2a, Camk2g, Chl1, Cntf, Coro1a, Crmp1, Cryab, Ctsl, Dag1, Dtna, Fabp7, Flna, Fscn1, Gnao1, Gnaq, Hspb1, Itgb1, Kif13b, Kif1a, Kif1b, Kif3a, L1cam, Lama2, Mag, Map1b, Map4, Nfasc, Pafah1b1, Ppp1ca, Ppt1, Pura, Rab3a, Rab5a, Rab7, Rdh11, Rpsa, S100a4, Sirt2, Smarce1, Snap47, Sod1, Spta1, Sptbn1, Tcp1, Uba52, Ubxn1, Ywhae]
GO:0036094	small molecule binding	GO_MolecularFunction-GOA_22.12.2016_16h59	4.1e-19	4e-16	9.6e-27	5.8e-25	[2]	Group49	4.17745	113	None Specific Cluster	[Abcb9, Acly, Adssl1, Apoa1, Apoa2, Apoa4, Apoe, Atp1a1, Atp1a2, Atp1a3, Bag3, Bsg, Cdc42bpb, Csnk2a1, Ddah2, Ddx5, Dync1h1, Ehd1, Eif2s3x, Eif2s3y, Eif4g1, Eif5, Entpd2, Fabp5, Gc, Gpd1, Hsph1, Kif13b, Kif1a, Kif1b, Kif1c, L1cam, Mapk3, Mbl2, Mup4, Mup6, Mup9, Ndufs2, Ogdh, Pdxk, Pip4k2b, Rab7, Rala, Ralb, S100a9, Tarsl2, Ube2m, Ugt1a10, Ugt1a7c, Vcp]	[Aacs, Acadm, Actr1b, Ak3, Arl8a, Atp1b1, Atp2a2, Atp5a1, Atp5b, Camk2a, Camk2g, Cct3, Cct6a, Cct8, Ckmt1, Cnp, Cyb5r3, Decr1, Dync1li1, Elavl2, Etfa, Ewsr1, Fabp4, Fabp7, Gnai1, Gnao1, Gnaq, Hmgcs1, Hnrnpab, Hnrnpf, Hspa12a, Hspa8, Hspa9, Hspd1, Ide, Idh2, Idh3g, Kars, Kif3a, Lman1, Mut, Ndufv1, Pnp, Psmc1, Psmc5, Psmc6, Puf60, Rab3a, Rab4b, Rab5a, Rab5b, Rab5c, Rab6a, Rab6b, Rfk, Sdha, Sirt2, S…	44.2478	55.7522	[Aacs, Abcb9, Acadm, Acly, Actr1b, Adssl1, Ak3, Apoa1, Apoa2, Apoa4, Apoe, Arl8a, Atp1a1, Atp1a2, Atp1a3, Atp1b1, Atp2a2, Atp5a1, Atp5b, Bag3, Bsg, Camk2a, Camk2g, Cct3, Cct6a, Cct8, Cdc42bpb, Ckmt1, Cnp, Csnk2a1, Cyb5r3, Ddah2, Ddx5, Decr1, Dync1h1, Dync1li1, Ehd1, Eif2s3x, Eif2s3y, Eif4g1, Eif5, Elavl2, Entpd2, Etfa, Ewsr1, Fabp4, Fabp5, Fabp7, Gc, Gnai1, Gnao1, Gnaq, Gpd1, Hmgcs1, Hnrnpab, Hnr…
GO:0097367	carbohydrate derivative binding	GO_MolecularFunction-GOA_22.12.2016_16h59	8.1e-17	7.9e-14	9.6e-27	5.8e-25	[2]	Group49	4.26561	97	None Specific Cluster	[Abcb9, Acly, Adssl1, Apoe, Atp1a1, Atp1a2, Atp1a3, Cdc42bpb, Cfh, Chil3, Csnk2a1, Dcn, Ddx5, Dync1h1, Ehd1, Eif2s3x, Eif2s3y, Eif4g1, Eif5, Entpd2, Flna, Fstl1, Hrg, Hsd17b12, Hsph1, Kif13b, Kif1a, Kif1b, Kif1c, L1cam, Lamb1, Lamc1, Mapk3, Ogn, Pdxk, Pip4k2b, Prelp, Rab7, Rala, Ralb, Serpina1a, Serpina1b, Serpina1c, Serpina1d, Serpina1e, Tarsl2, Tnxb, Ube2m, Vcp, Vtn]	[Aacs, Actr1b, Ak3, Arl8a, Atp1b1, Atp2a2, Atp5a1, Atp5b, Calr, Camk2a, Camk2g, Cct3, Cct6a, Cct8, Ckmt1, Cyb5r3, Dync1li1, Fgf1, Gnai1, Gnao1, Gnaq, Hspa12a, Hspa8, Hspa9, Hspd1, Ide, Idh3g, Kars, Kif3a, Lxn, Ndufv1, Pnp, Psmc1, Psmc5, Psmc6, Rab3a, Rab4b, Rab5a, Rab5b, Rab5c, Rab6a, Rab6b, Rfk, Scn7a, Smoc2, Tcp1, Ugp2]	51.5464	48.4536	[Aacs, Abcb9, Acly, Actr1b, Adssl1, Ak3, Apoe, Arl8a, Atp1a1, Atp1a2, Atp1a3, Atp1b1, Atp2a2, Atp5a1, Atp5b, Calr, Camk2a, Camk2g, Cct3, Cct6a, Cct8, Cdc42bpb, Cfh, Chil3, Ckmt1, Csnk2a1, Cyb5r3, Dcn, Ddx5, Dync1h1, Dync1li1, Ehd1, Eif2s3x, Eif2s3y, Eif4g1, Eif5, Entpd2, Fgf1, Flna, Fstl1, Gnai1, Gnao1, Gnaq, Hrg, Hsd17b12, Hspa12a, Hspa8, Hspa9, Hspd1, Hsph1, Ide, Idh3g, Kars, Kif13b, Kif1a, Kif…
GO:0001882	nucleoside binding	GO_MolecularFunction-GOA_22.12.2016_16h59	2.1e-09	2e-06	9.6e-27	5.8e-25	[3]	Group49	3.7037	70	None Specific Cluster	[Abcb9, Acly, Adssl1, Atp1a1, Atp1a2, Atp1a3, Cdc42bpb, Csnk2a1, Ddx5, Dync1h1, Ehd1, Eif2s3x, Eif2s3y, Eif4g1, Eif5, Entpd2, Hsph1, Kif13b, Kif1a, Kif1b, Kif1c, Mapk3, Pdxk, Pip4k2b, Rab7, Rala, Ralb, Tarsl2, Ube2m, Vcp]	[Aacs, Actr1b, Ak3, Arl8a, Atp1b1, Atp2a2, Atp5a1, Atp5b, Camk2a, Camk2g, Cct3, Cct6a, Cct8, Ckmt1, Cyb5r3, Dync1li1, Gnai1, Gnao1, Gnaq, Hspa12a, Hspa8, Hspa9, Hspd1, Ide, Idh3g, Kars, Kif3a, Pnp, Psmc1, Psmc5, Psmc6, Rab3a, Rab4b, Rab5a, Rab5b, Rab5c, Rab6a, Rab6b, Rfk, Tcp1]	42.8571	57.1429	[Aacs, Abcb9, Acly, Actr1b, Adssl1, Ak3, Arl8a, Atp1a1, Atp1a2, Atp1a3, Atp1b1, Atp2a2, Atp5a1, Atp5b, Camk2a, Camk2g, Cct3, Cct6a, Cct8, Cdc42bpb, Ckmt1, Csnk2a1, Cyb5r3, Ddx5, Dync1h1, Dync1li1, Ehd1, Eif2s3x, Eif2s3y, Eif4g1, Eif5, Entpd2, Gnai1, Gnao1, Gnaq, Hspa12a, Hspa8, Hspa9, Hspd1, Hsph1, Ide, Idh3g, Kars, Kif13b, Kif1a, Kif1b, Kif1c, Kif3a, Mapk3, Pdxk, Pip4k2b, Pnp, Psmc1, Psmc5, Psmc…
GO:0043168	anion binding	GO_MolecularFunction-GOA_22.12.2016_16h59	2.7e-17	2.6e-14	9.6e-27	5.8e-25	[3]	Group49	4.01606	110	None Specific Cluster	[Abcb9, Acly, Adssl1, Apoa1, Apoa2, Apoa4, Apoe, Atp1a1, Atp1a2, Atp1a3, Bin2, Cdc42bpb, Cfh, Csnk2a1, Ddah2, Ddx5, Dync1h1, Ehd1, Eif2s3x, Eif2s3y, Eif4g1, Eif5, Entpd2, Fabp5, Fstl1, Hrg, Hsd17b12, Hsph1, Kif13b, Kif1a, Kif1b, Kif1c, L1cam, Mapk3, Ogdh, Ogn, Pdxk, Pip4k2b, Prelp, Rab7, Rala, Ralb, S100a9, Snx5, Sptb, Sptbn1, Tarsl2, Tnxb, Ube2m, Ugt1a10, Ugt1a7c, Vcp, Vtn]	[Aacs, Acadm, Actr1b, Ak3, Arl8a, Atp1b1, Atp2a2, Atp5a1, Atp5b, Camk2a, Camk2g, Cct3, Cct6a, Cct8, Ckmt1, Cyb5r3, Decr1, Dync1li1, Esyt2, Etfa, Fabp4, Fabp7, Fgf1, Gnai1, Gnao1, Gnaq, Hspa12a, Hspa8, Hspa9, Hspd1, Ide, Idh3g, Kars, Kif3a, Lxn, Nceh1, Ndufv1, Nfs1, Pnp, Prosc, Psmc1, Psmc5, Psmc6, Rab3a, Rab4b, Rab5a, Rab5b, Rab5c, Rab6a, Rab6b, Rfk, Scn7a, Sdha, Sirt2, Smoc2, Tcp1, Ywhae]	48.1818	51.8182	[Aacs, Abcb9, Acadm, Acly, Actr1b, Adssl1, Ak3, Apoa1, Apoa2, Apoa4, Apoe, Arl8a, Atp1a1, Atp1a2, Atp1a3, Atp1b1, Atp2a2, Atp5a1, Atp5b, Bin2, Camk2a, Camk2g, Cct3, Cct6a, Cct8, Cdc42bpb, Cfh, Ckmt1, Csnk2a1, Cyb5r3, Ddah2, Ddx5, Decr1, Dync1h1, Dync1li1, Ehd1, Eif2s3x, Eif2s3y, Eif4g1, Eif5, Entpd2, Esyt2, Etfa, Fabp4, Fabp5, Fabp7, Fgf1, Fstl1, Gnai1, Gnao1, Gnaq, Hrg, Hsd17b12, Hspa12a, Hspa8,…
GO:0032553	ribonucleotide binding	GO_MolecularFunction-GOA_22.12.2016_16h59	2e-09	2e-06	9.6e-27	5.8e-25	[3, 4, 5]	Group49	3.67876	71	None Specific Cluster	[Abcb9, Acly, Adssl1, Atp1a1, Atp1a2, Atp1a3, Cdc42bpb, Csnk2a1, Ddx5, Dync1h1, Ehd1, Eif2s3x, Eif2s3y, Eif4g1, Eif5, Entpd2, Hsph1, Kif13b, Kif1a, Kif1b, Kif1c, Mapk3, Pdxk, Pip4k2b, Rab7, Rala, Ralb, Tarsl2, Ube2m, Vcp]	[Aacs, Actr1b, Ak3, Arl8a, Atp1b1, Atp2a2, Atp5a1, Atp5b, Camk2a, Camk2g, Cct3, Cct6a, Cct8, Ckmt1, Cyb5r3, Dync1li1, Gnai1, Gnao1, Gnaq, Hspa12a, Hspa8, Hspa9, Hspd1, Ide, Idh3g, Kars, Kif3a, Ndufv1, Psmc1, Psmc5, Psmc6, Rab3a, Rab4b, Rab5a, Rab5b, Rab5c, Rab6a, Rab6b, Rfk, Tcp1, Ugp2]	42.2535	57.7465	[Aacs, Abcb9, Acly, Actr1b, Adssl1, Ak3, Arl8a, Atp1a1, Atp1a2, Atp1a3, Atp1b1, Atp2a2, Atp5a1, Atp5b, Camk2a, Camk2g, Cct3, Cct6a, Cct8, Cdc42bpb, Ckmt1, Csnk2a1, Cyb5r3, Ddx5, Dync1h1, Dync1li1, Ehd1, Eif2s3x, Eif2s3y, Eif4g1, Eif5, Entpd2, Gnai1, Gnao1, Gnaq, Hspa12a, Hspa8, Hspa9, Hspd1, Hsph1, Ide, Idh3g, Kars, Kif13b, Kif1a, Kif1b, Kif1c, Kif3a, Mapk3, Ndufv1, Pdxk, Pip4k2b, Psmc1, Psmc5, P…
GO:0035639	purine ribonucleoside triphosphate binding	GO_MolecularFunction-GOA_22.12.2016_16h59	8e-09	7.8e-06	9.6e-27	5.8e-25	[4]	Group49	3.63442	68	None Specific Cluster	[Abcb9, Acly, Adssl1, Atp1a1, Atp1a2, Atp1a3, Cdc42bpb, Csnk2a1, Ddx5, Dync1h1, Ehd1, Eif2s3x, Eif2s3y, Eif4g1, Eif5, Entpd2, Hsph1, Kif13b, Kif1a, Kif1b, Kif1c, Mapk3, Pdxk, Pip4k2b, Rab7, Rala, Ralb, Tarsl2, Ube2m, Vcp]	[Aacs, Actr1b, Ak3, Arl8a, Atp1b1, Atp2a2, Atp5a1, Atp5b, Camk2a, Camk2g, Cct3, Cct6a, Cct8, Ckmt1, Dync1li1, Gnai1, Gnao1, Gnaq, Hspa12a, Hspa8, Hspa9, Hspd1, Ide, Idh3g, Kars, Kif3a, Psmc1, Psmc5, Psmc6, Rab3a, Rab4b, Rab5a, Rab5b, Rab5c, Rab6a, Rab6b, Rfk, Tcp1]	44.1176	55.8824	[Aacs, Abcb9, Acly, Actr1b, Adssl1, Ak3, Arl8a, Atp1a1, Atp1a2, Atp1a3, Atp1b1, Atp2a2, Atp5a1, Atp5b, Camk2a, Camk2g, Cct3, Cct6a, Cct8, Cdc42bpb, Ckmt1, Csnk2a1, Ddx5, Dync1h1, Dync1li1, Ehd1, Eif2s3x, Eif2s3y, Eif4g1, Eif5, Entpd2, Gnai1, Gnao1, Gnaq, Hspa12a, Hspa8, Hspa9, Hspd1, Hsph1, Ide, Idh3g, Kars, Kif13b, Kif1a, Kif1b, Kif1c, Kif3a, Mapk3, Pdxk, Pip4k2b, Psmc1, Psmc5, Psmc6, Rab3a, Rab…
GO:0017076	purine nucleotide binding	GO_MolecularFunction-GOA_22.12.2016_16h59	4.2e-09	4.1e-06	9.6e-27	5.8e-25	[4, 5]	Group49	3.64204	70	None Specific Cluster	[Abcb9, Acly, Adssl1, Atp1a1, Atp1a2, Atp1a3, Bag3, Cdc42bpb, Csnk2a1, Ddx5, Dync1h1, Ehd1, Eif2s3x, Eif2s3y, Eif4g1, Eif5, Entpd2, Hsph1, Kif13b, Kif1a, Kif1b, Kif1c, Mapk3, Pdxk, Pip4k2b, Rab7, Rala, Ralb, Tarsl2, Ube2m, Vcp]	[Aacs, Actr1b, Ak3, Arl8a, Atp1b1, Atp2a2, Atp5a1, Atp5b, Camk2a, Camk2g, Cct3, Cct6a, Cct8, Ckmt1, Cyb5r3, Dync1li1, Gnai1, Gnao1, Gnaq, Hspa12a, Hspa8, Hspa9, Hspd1, Ide, Idh3g, Kars, Kif3a, Psmc1, Psmc5, Psmc6, Rab3a, Rab4b, Rab5a, Rab5b, Rab5c, Rab6a, Rab6b, Rfk, Tcp1]	44.2857	55.7143	[Aacs, Abcb9, Acly, Actr1b, Adssl1, Ak3, Arl8a, Atp1a1, Atp1a2, Atp1a3, Atp1b1, Atp2a2, Atp5a1, Atp5b, Bag3, Camk2a, Camk2g, Cct3, Cct6a, Cct8, Cdc42bpb, Ckmt1, Csnk2a1, Cyb5r3, Ddx5, Dync1h1, Dync1li1, Ehd1, Eif2s3x, Eif2s3y, Eif4g1, Eif5, Entpd2, Gnai1, Gnao1, Gnaq, Hspa12a, Hspa8, Hspa9, Hspd1, Hsph1, Ide, Idh3g, Kars, Kif13b, Kif1a, Kif1b, Kif1c, Kif3a, Mapk3, Pdxk, Pip4k2b, Psmc1, Psmc5, Psm…
GO:0032550	purine ribonucleoside binding	GO_MolecularFunction-GOA_22.12.2016_16h59	3.9e-09	3.9e-06	9.6e-27	5.8e-25	[5]	Group49	3.67217	69	None Specific Cluster	[Abcb9, Acly, Adssl1, Atp1a1, Atp1a2, Atp1a3, Cdc42bpb, Csnk2a1, Ddx5, Dync1h1, Ehd1, Eif2s3x, Eif2s3y, Eif4g1, Eif5, Entpd2, Hsph1, Kif13b, Kif1a, Kif1b, Kif1c, Mapk3, Pdxk, Pip4k2b, Rab7, Rala, Ralb, Tarsl2, Ube2m, Vcp]	[Aacs, Actr1b, Ak3, Arl8a, Atp1b1, Atp2a2, Atp5a1, Atp5b, Camk2a, Camk2g, Cct3, Cct6a, Cct8, Ckmt1, Cyb5r3, Dync1li1, Gnai1, Gnao1, Gnaq, Hspa12a, Hspa8, Hspa9, Hspd1, Ide, Idh3g, Kars, Kif3a, Psmc1, Psmc5, Psmc6, Rab3a, Rab4b, Rab5a, Rab5b, Rab5c, Rab6a, Rab6b, Rfk, Tcp1]	43.4783	56.5217	[Aacs, Abcb9, Acly, Actr1b, Adssl1, Ak3, Arl8a, Atp1a1, Atp1a2, Atp1a3, Atp1b1, Atp2a2, Atp5a1, Atp5b, Camk2a, Camk2g, Cct3, Cct6a, Cct8, Cdc42bpb, Ckmt1, Csnk2a1, Cyb5r3, Ddx5, Dync1h1, Dync1li1, Ehd1, Eif2s3x, Eif2s3y, Eif4g1, Eif5, Entpd2, Gnai1, Gnao1, Gnaq, Hspa12a, Hspa8, Hspa9, Hspd1, Hsph1, Ide, Idh3g, Kars, Kif13b, Kif1a, Kif1b, Kif1c, Kif3a, Mapk3, Pdxk, Pip4k2b, Psmc1, Psmc5, Psmc6, Ra…
GO:0017111	nucleoside-triphosphatase activity	GO_MolecularFunction-GOA_22.12.2016_16h59	9.4e-11	9.3e-08	9.6e-27	5.8e-25	[6]	Group49	5.56309	41	None Specific Cluster	[Abcb9, Adssl1, Atp1a1, Atp1a2, Atp1a3, Ddx5, Dync1h1, Eif2s3x, Eif2s3y, Entpd2, Gnb2, Kif13b, Kif1a, Kif1b, Kif1c, Rab7, Rala, Ralb, Rbbp4, Vcp]	[Atp1b1, Atp2a2, Atp5a1, Atp5b, Atp5j2, Atp5o, Dync1li1, Gnai1, Gnao1, Gnaq, Hspa8, Ide, Kif3a, Psmc1, Psmc5, Psmc6, Rab3a, Rab5a, Rab5b, Rab5c, Rab6a]	48.7805	51.2195	[Abcb9, Adssl1, Atp1a1, Atp1a2, Atp1a3, Atp1b1, Atp2a2, Atp5a1, Atp5b, Atp5j2, Atp5o, Ddx5, Dync1h1, Dync1li1, Eif2s3x, Eif2s3y, Entpd2, Gnai1, Gnao1, Gnaq, Gnb2, Hspa8, Ide, Kif13b, Kif1a, Kif1b, Kif1c, Kif3a, Psmc1, Psmc5, Psmc6, Rab3a, Rab5a, Rab5b, Rab5c, Rab6a, Rab7, Rala, Ralb, Rbbp4, Vcp]
GO:0003924	GTPase activity	GO_MolecularFunction-GOA_22.12.2016_16h59	5.3e-06	0.0052	9.6e-27	5.8e-25	[7]	Group49	7.14286	15	None Specific Cluster	[Adssl1, Eif2s3x, Eif2s3y, Gnb2, Rab7, Rala, Ralb]	[Gnai1, Gnao1, Gnaq, Rab3a, Rab5a, Rab5b, Rab5c, Rab6a]	46.6667	53.3333	[Adssl1, Eif2s3x, Eif2s3y, Gnai1, Gnao1, Gnaq, Gnb2, Rab3a, Rab5a, Rab5b, Rab5c, Rab6a, Rab7, Rala, Ralb]
GO:0016887	ATPase activity	GO_MolecularFunction-GOA_22.12.2016_16h59	5.5e-07	0.00054	9.6e-27	5.8e-25	[7]	Group49	5.70071	24	None Specific Cluster	[Abcb9, Atp1a1, Atp1a2, Atp1a3, Ddx5, Dync1h1, Kif13b, Kif1a, Kif1b, Kif1c, Rbbp4, Vcp]	[Atp1b1, Atp2a2, Atp5a1, Atp5b, Atp5j2, Atp5o, Hspa8, Ide, Kif3a, Psmc1, Psmc5, Psmc6]	50	50	[Abcb9, Atp1a1, Atp1a2, Atp1a3, Atp1b1, Atp2a2, Atp5a1, Atp5b, Atp5j2, Atp5o, Ddx5, Dync1h1, Hspa8, Ide, Kif13b, Kif1a, Kif1b, Kif1c, Kif3a, Psmc1, Psmc5, Psmc6, Rbbp4, Vcp]
GO:0044710	single-organism metabolic process	GO_BiologicalProcess-GOA_22.12.2016_16h59	9.8e-26	9.7e-23	1.3e-25	8.1e-24	[2]	Group51	4.0218	155	None Specific Cluster	[Acly, Adssl1, Aldh2, Aldh3a2, Apoa1, Apoa2, Apoa4, Apoe, Arrb1, Aspa, Atp1a1, Atp1a2, Bax, Blmh, Bpgm, Cav2, Cox7c, Cryab, Cspg4, Dag1, Dcn, Ddah2, Eno3, Entpd2, F2, Fabp5, Fga, Fgb, Fgg, Fth1, Gc, Gclm, Gpd1, Grb2, Hmox2, Hsd17b12, Hsph1, Igbp1, Mapk3, Mup4, Mup6, Mup9, Ndufa5, Ndufb10, Ndufs2, Ndufs6, Ogdh, Pdxk, Pgd, Pgm1, Pgm2, Pip4k2b, Ppt1, Prps1l1, Rab7, Serpina1a, Serpina1b, Serpinh1, Sf…	[Aacs, Acaa1a, Acaa1b, Acadm, Ak3, Alg2, Arl6ip5, Atp1b1, Atp5a1, Atp5b, Atp5j2, Atp5o, Cap1, Cbr1, Cnp, Cox5b, Cyb5r3, Decr1, Elovl1, Enoph1, Esd, Etfa, Etfb, Fdps, Fgf1, Fh1, Ganab, Gcsh, Glrx, Gls, Gpd2, Hacd3, Hagh, Hibch, Hmgcs1, Hspa8, Hspd1, Idh2, Idh3g, Idi1, Itgb1, Kars, Mfap4, Mtfr1l, Mut, Nceh1, Ndufa4, Ndufa6, Ndufa9, Ndufs3, Ndufs4, Ndufs5, Ndufv1, Pafah1b1, Pdhb, Pepd, Pgls, Plbd2, …	47.0968	52.9032	[Aacs, Acaa1a, Acaa1b, Acadm, Acly, Adssl1, Ak3, Aldh2, Aldh3a2, Alg2, Apoa1, Apoa2, Apoa4, Apoe, Arl6ip5, Arrb1, Aspa, Atp1a1, Atp1a2, Atp1b1, Atp5a1, Atp5b, Atp5j2, Atp5o, Bax, Blmh, Bpgm, Cap1, Cav2, Cbr1, Cnp, Cox5b, Cox7c, Cryab, Cspg4, Cyb5r3, Dag1, Dcn, Ddah2, Decr1, Elovl1, Eno3, Enoph1, Entpd2, Esd, Etfa, Etfb, F2, Fabp5, Fdps, Fga, Fgb, Fgf1, Fgg, Fh1, Fth1, Ganab, Gc, Gclm, Gcsh, Glrx,…
GO:0006091	generation of precursor metabolites and energy	GO_BiologicalProcess-GOA_22.12.2016_16h59	1.3e-10	1.2e-07	1.3e-25	8.1e-24	[3]	Group51	7.80347	27	None Specific Cluster	[Bpgm, Cox7c, Eno3, Gpd1, Mup4, Mup6, Mup9, Ndufa5, Ndufs6, Ogdh, Sorbs1, Vcp]	[Acadm, Cox5b, Fh1, Idh2, Idh3g, Mtfr1l, Ndufs3, Ndufs4, Ndufv1, Pdhb, Ppp1ca, Sdha, Slc25a12, Ugp2, Uqcrb]	44.4444	55.5556	[Acadm, Bpgm, Cox5b, Cox7c, Eno3, Fh1, Gpd1, Idh2, Idh3g, Mtfr1l, Mup4, Mup6, Mup9, Ndufa5, Ndufs3, Ndufs4, Ndufs6, Ndufv1, Ogdh, Pdhb, Ppp1ca, Sdha, Slc25a12, Sorbs1, Ugp2, Uqcrb, Vcp]
GO:0044281	small molecule metabolic process	GO_BiologicalProcess-GOA_22.12.2016_16h59	2.6e-20	2.5e-17	1.3e-25	8.1e-24	[3]	Group51	4.98645	92	None Specific Cluster	[Acly, Adssl1, Aldh2, Aldh3a2, Apoa1, Apoa2, Apoa4, Apoe, Aspa, Atp1a2, Blmh, Bpgm, Cox7c, Dcn, Ddah2, Eno3, Entpd2, Fabp5, Gc, Gclm, Gpd1, Hsd17b12, Mapk3, Mup4, Mup6, Mup9, Ndufs6, Ogdh, Pdxk, Pgd, Pgm1, Pgm2, Prps1l1, Sod1, Sorbs1, Spr, Tarsl2, Tnxb, Ttr, Ugt1a10, Ugt1a6a, Ugt1a7c, Vcp]	[Aacs, Acaa1a, Acaa1b, Acadm, Ak3, Atp1b1, Atp5a1, Atp5b, Atp5j2, Atp5o, Cap1, Cbr1, Cnp, Cox5b, Cyb5r3, Decr1, Elovl1, Enoph1, Esd, Etfa, Etfb, Fdps, Fgf1, Fh1, Gcsh, Gls, Gpd2, Hacd3, Hagh, Hibch, Hmgcs1, Hspa8, Idh2, Idh3g, Idi1, Kars, Mut, Ndufa9, Pdhb, Pgls, Pnp, Ppp1ca, Rdh11, Rfk, Sdha, Sord, Tecr, Tom1l2, Uqcrb]	46.7391	53.2609	[Aacs, Acaa1a, Acaa1b, Acadm, Acly, Adssl1, Ak3, Aldh2, Aldh3a2, Apoa1, Apoa2, Apoa4, Apoe, Aspa, Atp1a2, Atp1b1, Atp5a1, Atp5b, Atp5j2, Atp5o, Blmh, Bpgm, Cap1, Cbr1, Cnp, Cox5b, Cox7c, Cyb5r3, Dcn, Ddah2, Decr1, Elovl1, Eno3, Enoph1, Entpd2, Esd, Etfa, Etfb, Fabp5, Fdps, Fgf1, Fh1, Gc, Gclm, Gcsh, Gls, Gpd1, Gpd2, Hacd3, Hagh, Hibch, Hmgcs1, Hsd17b12, Hspa8, Idh2, Idh3g, Idi1, Kars, Mapk3, Mup4…
GO:0055114	oxidation-reduction process	GO_BiologicalProcess-GOA_22.12.2016_16h59	3.7e-15	3.6e-12	1.3e-25	8.1e-24	[3]	Group51	5.58184	59	None Specific Cluster	[Aldh2, Aldh3a2, Apoa1, Apoa2, Apoa4, Cox7c, Fth1, Gpd1, Hmox2, Hsd17b12, Mup4, Mup6, Mup9, Ndufa5, Ndufb10, Ndufs2, Ndufs6, Ogdh, Pgd, Sod1, Sorbs1, Spr, Vat1, Vcp]	[Acaa1a, Acaa1b, Acadm, Cbr1, Cox5b, Cyb5r3, Decr1, Etfa, Etfb, Fh1, Glrx, Gpd2, Hibch, Idh2, Idh3g, Mtfr1l, Ndufa4, Ndufa6, Ndufa9, Ndufs3, Ndufs4, Ndufs5, Ndufv1, Pdhb, Ppp1ca, Rdh11, Sdha, Slc25a12, Sord, Tecr, Tmx1, Ugp2, Uqcrb, Uqcrfs1, Ywhae]	40.678	59.322	[Acaa1a, Acaa1b, Acadm, Aldh2, Aldh3a2, Apoa1, Apoa2, Apoa4, Cbr1, Cox5b, Cox7c, Cyb5r3, Decr1, Etfa, Etfb, Fh1, Fth1, Glrx, Gpd1, Gpd2, Hibch, Hmox2, Hsd17b12, Idh2, Idh3g, Mtfr1l, Mup4, Mup6, Mup9, Ndufa4, Ndufa5, Ndufa6, Ndufa9, Ndufb10, Ndufs2, Ndufs3, Ndufs4, Ndufs5, Ndufs6, Ndufv1, Ogdh, Pdhb, Pgd, Ppp1ca, Rdh11, Sdha, Slc25a12, Sod1, Sorbs1, Sord, Spr, Tecr, Tmx1, Ugp2, Uqcrb, Uqcrfs1, Vat…
GO:0045333	cellular respiration	GO_BiologicalProcess-GOA_22.12.2016_16h59	1.8e-12	1.8e-09	1.3e-25	8.1e-24	[4, 5]	Group51	12.6506	21	None Specific Cluster	[Cox7c, Gpd1, Mup4, Mup6, Mup9, Ndufa5, Ndufs6, Ogdh, Vcp]	[Cox5b, Fh1, Idh2, Idh3g, Mtfr1l, Ndufs3, Ndufs4, Ndufv1, Pdhb, Sdha, Slc25a12, Uqcrb]	42.8571	57.1429	[Cox5b, Cox7c, Fh1, Gpd1, Idh2, Idh3g, Mtfr1l, Mup4, Mup6, Mup9, Ndufa5, Ndufs3, Ndufs4, Ndufs6, Ndufv1, Ogdh, Pdhb, Sdha, Slc25a12, Uqcrb, Vcp]
GO:0004260	Cardiac muscle contraction	KEGG_08.11.2016	1.2e-07	0.00011	4.6e-19	2.8e-17	[-1]	Group52	14.1026	11	None Specific Cluster	[Atp1a1, Atp1a2, Atp1a3, Cox6b1, Cox7c, Tpm2]	[Atp1b1, Atp2a2, Cox5b, Uqcrb, Uqcrfs1]	54.5455	45.4545	[Atp1a1, Atp1a2, Atp1a3, Atp1b1, Atp2a2, Cox5b, Cox6b1, Cox7c, Tpm2, Uqcrb, Uqcrfs1]
GO:0004961	Endocrine and other factor-regulated calcium reabsorption	KEGG_08.11.2016	4.4e-06	0.0044	4.6e-19	2.8e-17	[-1]	Group52	14.8148	8	None Specific Cluster	[Atp1a1, Atp1a2, Atp1a3, Clta]	[Ap2a2, Atp1b1, Cltb, Gnaq]	50	50	[Ap2a2, Atp1a1, Atp1a2, Atp1a3, Atp1b1, Clta, Cltb, Gnaq]
GO:0016887	ATPase activity	GO_MolecularFunction-GOA_22.12.2016_16h59	5.5e-07	0.00054	4.6e-19	2.8e-17	[7]	Group52	5.70071	24	None Specific Cluster	[Abcb9, Atp1a1, Atp1a2, Atp1a3, Ddx5, Dync1h1, Kif13b, Kif1a, Kif1b, Kif1c, Rbbp4, Vcp]	[Atp1b1, Atp2a2, Atp5a1, Atp5b, Atp5j2, Atp5o, Hspa8, Ide, Kif3a, Psmc1, Psmc5, Psmc6]	50	50	[Abcb9, Atp1a1, Atp1a2, Atp1a3, Atp1b1, Atp2a2, Atp5a1, Atp5b, Atp5j2, Atp5o, Ddx5, Dync1h1, Hspa8, Ide, Kif13b, Kif1a, Kif1b, Kif1c, Kif3a, Psmc1, Psmc5, Psmc6, Rbbp4, Vcp]
GO:0006091	generation of precursor metabolites and energy	GO_BiologicalProcess-GOA_22.12.2016_16h59	1.3e-10	1.2e-07	4.2e-19	2.5e-17	[3]	Group53	7.80347	27	None Specific Cluster	[Bpgm, Cox7c, Eno3, Gpd1, Mup4, Mup6, Mup9, Ndufa5, Ndufs6, Ogdh, Sorbs1, Vcp]	[Acadm, Cox5b, Fh1, Idh2, Idh3g, Mtfr1l, Ndufs3, Ndufs4, Ndufv1, Pdhb, Ppp1ca, Sdha, Slc25a12, Ugp2, Uqcrb]	44.4444	55.5556	[Acadm, Bpgm, Cox5b, Cox7c, Eno3, Fh1, Gpd1, Idh2, Idh3g, Mtfr1l, Mup4, Mup6, Mup9, Ndufa5, Ndufs3, Ndufs4, Ndufs6, Ndufv1, Ogdh, Pdhb, Ppp1ca, Sdha, Slc25a12, Sorbs1, Ugp2, Uqcrb, Vcp]
GO:0055114	oxidation-reduction process	GO_BiologicalProcess-GOA_22.12.2016_16h59	3.7e-15	3.6e-12	4.2e-19	2.5e-17	[3]	Group53	5.58184	59	None Specific Cluster	[Aldh2, Aldh3a2, Apoa1, Apoa2, Apoa4, Cox7c, Fth1, Gpd1, Hmox2, Hsd17b12, Mup4, Mup6, Mup9, Ndufa5, Ndufb10, Ndufs2, Ndufs6, Ogdh, Pgd, Sod1, Sorbs1, Spr, Vat1, Vcp]	[Acaa1a, Acaa1b, Acadm, Cbr1, Cox5b, Cyb5r3, Decr1, Etfa, Etfb, Fh1, Glrx, Gpd2, Hibch, Idh2, Idh3g, Mtfr1l, Ndufa4, Ndufa6, Ndufa9, Ndufs3, Ndufs4, Ndufs5, Ndufv1, Pdhb, Ppp1ca, Rdh11, Sdha, Slc25a12, Sord, Tecr, Tmx1, Ugp2, Uqcrb, Uqcrfs1, Ywhae]	40.678	59.322	[Acaa1a, Acaa1b, Acadm, Aldh2, Aldh3a2, Apoa1, Apoa2, Apoa4, Cbr1, Cox5b, Cox7c, Cyb5r3, Decr1, Etfa, Etfb, Fh1, Fth1, Glrx, Gpd1, Gpd2, Hibch, Hmox2, Hsd17b12, Idh2, Idh3g, Mtfr1l, Mup4, Mup6, Mup9, Ndufa4, Ndufa5, Ndufa6, Ndufa9, Ndufb10, Ndufs2, Ndufs3, Ndufs4, Ndufs5, Ndufs6, Ndufv1, Ogdh, Pdhb, Pgd, Ppp1ca, Rdh11, Sdha, Slc25a12, Sod1, Sorbs1, Sord, Spr, Tecr, Tmx1, Ugp2, Uqcrb, Uqcrfs1, Vat…
GO:0022900	electron transport chain	GO_BiologicalProcess-GOA_22.12.2016_16h59	1e-05	0.01	4.2e-19	2.5e-17	[3, 4]	Group53	11.3924	9	None Specific Cluster	[Cox7c, Gpd1, Ndufa5, Ndufs6]	[Cox5b, Ndufs4, Sdha, Slc25a12, Uqcrb]	44.4444	55.5556	[Cox5b, Cox7c, Gpd1, Ndufa5, Ndufs4, Ndufs6, Sdha, Slc25a12, Uqcrb]
GO:0045333	cellular respiration	GO_BiologicalProcess-GOA_22.12.2016_16h59	1.8e-12	1.8e-09	4.2e-19	2.5e-17	[4, 5]	Group53	12.6506	21	None Specific Cluster	[Cox7c, Gpd1, Mup4, Mup6, Mup9, Ndufa5, Ndufs6, Ogdh, Vcp]	[Cox5b, Fh1, Idh2, Idh3g, Mtfr1l, Ndufs3, Ndufs4, Ndufv1, Pdhb, Sdha, Slc25a12, Uqcrb]	42.8571	57.1429	[Cox5b, Cox7c, Fh1, Gpd1, Idh2, Idh3g, Mtfr1l, Mup4, Mup6, Mup9, Ndufa5, Ndufs3, Ndufs4, Ndufs6, Ndufv1, Ogdh, Pdhb, Sdha, Slc25a12, Uqcrb, Vcp]
GO:0009167	purine ribonucleoside monophosphate metabolic process	GO_BiologicalProcess-GOA_22.12.2016_16h59	9.4e-08	9.2e-05	4.2e-19	2.5e-17	[7, 8, 9]	Group53	7.69231	19	None Specific Cluster	[Adssl1, Atp1a2, Bpgm, Cox7c, Eno3, Gpd1, Ndufs6, Ogdh, Vcp]	[Ak3, Atp1b1, Atp5a1, Atp5b, Atp5j2, Atp5o, Cox5b, Hspa8, Sdha, Uqcrb]	47.3684	52.6316	[Adssl1, Ak3, Atp1a2, Atp1b1, Atp5a1, Atp5b, Atp5j2, Atp5o, Bpgm, Cox5b, Cox7c, Eno3, Gpd1, Hspa8, Ndufs6, Ogdh, Sdha, Uqcrb, Vcp]
GO:0009205	purine ribonucleoside triphosphate metabolic process	GO_BiologicalProcess-GOA_22.12.2016_16h59	2.8e-08	2.7e-05	4.2e-19	2.5e-17	[7, 8, 9]	Group53	8.29694	19	None Specific Cluster	[Atp1a2, Bpgm, Cox7c, Eno3, Gpd1, Ndufs6, Ogdh, Vcp]	[Ak3, Atp1b1, Atp5a1, Atp5b, Atp5j2, Atp5o, Cox5b, Hspa8, Pnp, Sdha, Uqcrb]	42.1053	57.8947	[Ak3, Atp1a2, Atp1b1, Atp5a1, Atp5b, Atp5j2, Atp5o, Bpgm, Cox5b, Cox7c, Eno3, Gpd1, Hspa8, Ndufs6, Ogdh, Pnp, Sdha, Uqcrb, Vcp]
GO:0046034	ATP metabolic process	GO_BiologicalProcess-GOA_22.12.2016_16h59	2.1e-07	0.00021	4.2e-19	2.5e-17	[7, 8, 9, 10]	Group53	8.09524	17	None Specific Cluster	[Atp1a2, Bpgm, Cox7c, Eno3, Gpd1, Ndufs6, Ogdh, Vcp]	[Atp1b1, Atp5a1, Atp5b, Atp5j2, Atp5o, Cox5b, Hspa8, Sdha, Uqcrb]	47.0588	52.9412	[Atp1a2, Atp1b1, Atp5a1, Atp5b, Atp5j2, Atp5o, Bpgm, Cox5b, Cox7c, Eno3, Gpd1, Hspa8, Ndufs6, Ogdh, Sdha, Uqcrb, Vcp]
GO:0003320	PPAR signaling pathway	KEGG_08.11.2016	1.9e-05	0.018	1.5e-34	9.3e-33	[-1]	Group55	10.5882	9	None Specific Cluster	[Apoa1, Apoa2, Fabp5, Sorbs1]	[Acaa1a, Acaa1b, Acadm, Fabp4, Fabp7]	44.4444	55.5556	[Acaa1a, Acaa1b, Acadm, Apoa1, Apoa2, Fabp4, Fabp5, Fabp7, Sorbs1]
GO:0044710	single-organism metabolic process	GO_BiologicalProcess-GOA_22.12.2016_16h59	9.8e-26	9.7e-23	1.5e-34	9.3e-33	[2]	Group55	4.0218	155	None Specific Cluster	[Acly, Adssl1, Aldh2, Aldh3a2, Apoa1, Apoa2, Apoa4, Apoe, Arrb1, Aspa, Atp1a1, Atp1a2, Bax, Blmh, Bpgm, Cav2, Cox7c, Cryab, Cspg4, Dag1, Dcn, Ddah2, Eno3, Entpd2, F2, Fabp5, Fga, Fgb, Fgg, Fth1, Gc, Gclm, Gpd1, Grb2, Hmox2, Hsd17b12, Hsph1, Igbp1, Mapk3, Mup4, Mup6, Mup9, Ndufa5, Ndufb10, Ndufs2, Ndufs6, Ogdh, Pdxk, Pgd, Pgm1, Pgm2, Pip4k2b, Ppt1, Prps1l1, Rab7, Serpina1a, Serpina1b, Serpinh1, Sf…	[Aacs, Acaa1a, Acaa1b, Acadm, Ak3, Alg2, Arl6ip5, Atp1b1, Atp5a1, Atp5b, Atp5j2, Atp5o, Cap1, Cbr1, Cnp, Cox5b, Cyb5r3, Decr1, Elovl1, Enoph1, Esd, Etfa, Etfb, Fdps, Fgf1, Fh1, Ganab, Gcsh, Glrx, Gls, Gpd2, Hacd3, Hagh, Hibch, Hmgcs1, Hspa8, Hspd1, Idh2, Idh3g, Idi1, Itgb1, Kars, Mfap4, Mtfr1l, Mut, Nceh1, Ndufa4, Ndufa6, Ndufa9, Ndufs3, Ndufs4, Ndufs5, Ndufv1, Pafah1b1, Pdhb, Pepd, Pgls, Plbd2, …	47.0968	52.9032	[Aacs, Acaa1a, Acaa1b, Acadm, Acly, Adssl1, Ak3, Aldh2, Aldh3a2, Alg2, Apoa1, Apoa2, Apoa4, Apoe, Arl6ip5, Arrb1, Aspa, Atp1a1, Atp1a2, Atp1b1, Atp5a1, Atp5b, Atp5j2, Atp5o, Bax, Blmh, Bpgm, Cap1, Cav2, Cbr1, Cnp, Cox5b, Cox7c, Cryab, Cspg4, Cyb5r3, Dag1, Dcn, Ddah2, Decr1, Elovl1, Eno3, Enoph1, Entpd2, Esd, Etfa, Etfb, F2, Fabp5, Fdps, Fga, Fgb, Fgf1, Fgg, Fh1, Fth1, Ganab, Gc, Gclm, Gcsh, Glrx,…
GO:0006629	lipid metabolic process	GO_BiologicalProcess-GOA_22.12.2016_16h59	1.7e-08	1.6e-05	1.5e-34	9.3e-33	[3]	Group55	4.10959	51	None Specific Cluster	[Acly, Aldh3a2, Apoa1, Apoa2, Apoa4, Apoe, Atp1a1, Bax, F2, Fabp5, Gc, Gpd1, Hsd17b12, Mapk3, Mup4, Mup6, Mup9, Ndufs6, Pip4k2b, Ppt1, Rab7, Sf1, Sod1, Sorbs1, Tnxb, Ttr]	[Aacs, Acaa1a, Acaa1b, Acadm, Alg2, Atp5a1, Atp5b, Cyb5r3, Decr1, Elovl1, Etfa, Etfb, Fdps, Fgf1, Hacd3, Hibch, Hmgcs1, Idi1, Nceh1, Pafah1b1, Plbd2, Rdh11, Sirt2, Tecr, Tom1l2]	50.9804	49.0196	[Aacs, Acaa1a, Acaa1b, Acadm, Acly, Aldh3a2, Alg2, Apoa1, Apoa2, Apoa4, Apoe, Atp1a1, Atp5a1, Atp5b, Bax, Cyb5r3, Decr1, Elovl1, Etfa, Etfb, F2, Fabp5, Fdps, Fgf1, Gc, Gpd1, Hacd3, Hibch, Hmgcs1, Hsd17b12, Idi1, Mapk3, Mup4, Mup6, Mup9, Nceh1, Ndufs6, Pafah1b1, Pip4k2b, Plbd2, Ppt1, Rab7, Rdh11, Sf1, Sirt2, Sod1, Sorbs1, Tecr, Tnxb, Tom1l2, Ttr]
GO:0044281	small molecule metabolic process	GO_BiologicalProcess-GOA_22.12.2016_16h59	2.6e-20	2.5e-17	1.5e-34	9.3e-33	[3]	Group55	4.98645	92	None Specific Cluster	[Acly, Adssl1, Aldh2, Aldh3a2, Apoa1, Apoa2, Apoa4, Apoe, Aspa, Atp1a2, Blmh, Bpgm, Cox7c, Dcn, Ddah2, Eno3, Entpd2, Fabp5, Gc, Gclm, Gpd1, Hsd17b12, Mapk3, Mup4, Mup6, Mup9, Ndufs6, Ogdh, Pdxk, Pgd, Pgm1, Pgm2, Prps1l1, Sod1, Sorbs1, Spr, Tarsl2, Tnxb, Ttr, Ugt1a10, Ugt1a6a, Ugt1a7c, Vcp]	[Aacs, Acaa1a, Acaa1b, Acadm, Ak3, Atp1b1, Atp5a1, Atp5b, Atp5j2, Atp5o, Cap1, Cbr1, Cnp, Cox5b, Cyb5r3, Decr1, Elovl1, Enoph1, Esd, Etfa, Etfb, Fdps, Fgf1, Fh1, Gcsh, Gls, Gpd2, Hacd3, Hagh, Hibch, Hmgcs1, Hspa8, Idh2, Idh3g, Idi1, Kars, Mut, Ndufa9, Pdhb, Pgls, Pnp, Ppp1ca, Rdh11, Rfk, Sdha, Sord, Tecr, Tom1l2, Uqcrb]	46.7391	53.2609	[Aacs, Acaa1a, Acaa1b, Acadm, Acly, Adssl1, Ak3, Aldh2, Aldh3a2, Apoa1, Apoa2, Apoa4, Apoe, Aspa, Atp1a2, Atp1b1, Atp5a1, Atp5b, Atp5j2, Atp5o, Blmh, Bpgm, Cap1, Cbr1, Cnp, Cox5b, Cox7c, Cyb5r3, Dcn, Ddah2, Decr1, Elovl1, Eno3, Enoph1, Entpd2, Esd, Etfa, Etfb, Fabp5, Fdps, Fgf1, Fh1, Gc, Gclm, Gcsh, Gls, Gpd1, Gpd2, Hacd3, Hagh, Hibch, Hmgcs1, Hsd17b12, Hspa8, Idh2, Idh3g, Idi1, Kars, Mapk3, Mup4…
GO:0044711	single-organism biosynthetic process	GO_BiologicalProcess-GOA_22.12.2016_16h59	5.7e-09	5.6e-06	1.5e-34	9.3e-33	[3]	Group55	4.20372	52	None Specific Cluster	[Acly, Adssl1, Apoa1, Apoa2, Apoa4, Apoe, Atp1a1, Bpgm, F2, Fabp5, Gpd1, Hsd17b12, Mup4, Mup6, Mup9, Pdxk, Pgd, Prps1l1, Serpinh1, Sf1, Sod1, Sorbs1, Vcp]	[Acadm, Ak3, Alg2, Atp5a1, Atp5b, Atp5j2, Atp5o, Cap1, Cox5b, Cyb5r3, Elovl1, Enoph1, Fdps, Fgf1, Gls, Gpd2, Hacd3, Hmgcs1, Idh2, Idi1, Kars, Ndufa9, Pdhb, Pnp, Ppp1ca, Rfk, Sord, Tecr, Tom1l2]	44.2308	55.7692	[Acadm, Acly, Adssl1, Ak3, Alg2, Apoa1, Apoa2, Apoa4, Apoe, Atp1a1, Atp5a1, Atp5b, Atp5j2, Atp5o, Bpgm, Cap1, Cox5b, Cyb5r3, Elovl1, Enoph1, F2, Fabp5, Fdps, Fgf1, Gls, Gpd1, Gpd2, Hacd3, Hmgcs1, Hsd17b12, Idh2, Idi1, Kars, Mup4, Mup6, Mup9, Ndufa9, Pdhb, Pdxk, Pgd, Pnp, Ppp1ca, Prps1l1, Rfk, Serpinh1, Sf1, Sod1, Sorbs1, Sord, Tecr, Tom1l2, Vcp]
GO:0055114	oxidation-reduction process	GO_BiologicalProcess-GOA_22.12.2016_16h59	3.7e-15	3.6e-12	1.5e-34	9.3e-33	[3]	Group55	5.58184	59	None Specific Cluster	[Aldh2, Aldh3a2, Apoa1, Apoa2, Apoa4, Cox7c, Fth1, Gpd1, Hmox2, Hsd17b12, Mup4, Mup6, Mup9, Ndufa5, Ndufb10, Ndufs2, Ndufs6, Ogdh, Pgd, Sod1, Sorbs1, Spr, Vat1, Vcp]	[Acaa1a, Acaa1b, Acadm, Cbr1, Cox5b, Cyb5r3, Decr1, Etfa, Etfb, Fh1, Glrx, Gpd2, Hibch, Idh2, Idh3g, Mtfr1l, Ndufa4, Ndufa6, Ndufa9, Ndufs3, Ndufs4, Ndufs5, Ndufv1, Pdhb, Ppp1ca, Rdh11, Sdha, Slc25a12, Sord, Tecr, Tmx1, Ugp2, Uqcrb, Uqcrfs1, Ywhae]	40.678	59.322	[Acaa1a, Acaa1b, Acadm, Aldh2, Aldh3a2, Apoa1, Apoa2, Apoa4, Cbr1, Cox5b, Cox7c, Cyb5r3, Decr1, Etfa, Etfb, Fh1, Fth1, Glrx, Gpd1, Gpd2, Hibch, Hmox2, Hsd17b12, Idh2, Idh3g, Mtfr1l, Mup4, Mup6, Mup9, Ndufa4, Ndufa5, Ndufa6, Ndufa9, Ndufb10, Ndufs2, Ndufs3, Ndufs4, Ndufs5, Ndufs6, Ndufv1, Ogdh, Pdhb, Pgd, Ppp1ca, Rdh11, Sdha, Slc25a12, Sod1, Sorbs1, Sord, Spr, Tecr, Tmx1, Ugp2, Uqcrb, Uqcrfs1, Vat…
GO:1901564	organonitrogen compound metabolic process	GO_BiologicalProcess-GOA_22.12.2016_16h59	7.3e-16	7.1e-13	1.5e-34	9.3e-33	[3]	Group55	4.37593	88	None Specific Cluster	[Adssl1, Ank1, Apoa1, Apoa2, Apoa4, Apoe, Atp1a2, Bax, Blmh, Bpgm, Chil3, Cox7c, Dcn, Ddah2, Eif2s3x, Eif2s3y, Eif4e, Eif4g1, Eif5, Eno3, Fabp5, Gclm, Gpd1, Hmox2, Kxd1, Lnpep, Mapk3, Ndufs6, Ogdh, Pdxk, Pgd, Prps1l1, Rpl35a, Rpl38, Rps12, Rpsa, S100a9, Sod1, Spr, Spta1, Sptb, Tarsl2, Ttr, Uba52, Vcp]	[Acadm, Ak3, Atp1b1, Atp5a1, Atp5b, Atp5j2, Atp5o, Calr, Cap1, Cox5b, Eif3c, Eif5a2, Elovl1, Enoph1, Gcsh, Gls, Hacd3, Hagh, Hibch, Hspa8, Ide, Idh2, Itih1, Kars, Mut, Nfs1, Pa2g4, Pdhb, Pgls, Pnp, Ppp1ca, Pura, Rfk, Rpl8, Rpl9, Rps13, Rps26, Rps3, Sdha, Tceal5, Tceal6, Thop1, Uqcrb]	51.1364	48.8636	[Acadm, Adssl1, Ak3, Ank1, Apoa1, Apoa2, Apoa4, Apoe, Atp1a2, Atp1b1, Atp5a1, Atp5b, Atp5j2, Atp5o, Bax, Blmh, Bpgm, Calr, Cap1, Chil3, Cox5b, Cox7c, Dcn, Ddah2, Eif2s3x, Eif2s3y, Eif3c, Eif4e, Eif4g1, Eif5, Eif5a2, Elovl1, Eno3, Enoph1, Fabp5, Gclm, Gcsh, Gls, Gpd1, Hacd3, Hagh, Hibch, Hmox2, Hspa8, Ide, Idh2, Itih1, Kars, Kxd1, Lnpep, Mapk3, Mut, Ndufs6, Nfs1, Ogdh, Pa2g4, Pdhb, Pdxk, Pgd, Pgls…
GO:0006082	organic acid metabolic process	GO_BiologicalProcess-GOA_22.12.2016_16h59	1.2e-10	1.2e-07	1.5e-34	9.3e-33	[3, 4]	Group55	4.94336	48	None Specific Cluster	[Acly, Adssl1, Apoa1, Apoa2, Apoa4, Aspa, Blmh, Bpgm, Dcn, Ddah2, Eno3, Gclm, Gpd1, Hsd17b12, Mapk3, Ndufs6, Ogdh, Pgd, Spr, Tarsl2, Tnxb, Ugt1a10, Ugt1a6a, Ugt1a7c]	[Aacs, Acaa1a, Acaa1b, Acadm, Decr1, Elovl1, Enoph1, Etfa, Etfb, Fh1, Gcsh, Gls, Hacd3, Hagh, Hibch, Idh2, Idh3g, Kars, Mut, Pdhb, Pnp, Sdha, Tecr, Tom1l2]	50	50	[Aacs, Acaa1a, Acaa1b, Acadm, Acly, Adssl1, Apoa1, Apoa2, Apoa4, Aspa, Blmh, Bpgm, Dcn, Ddah2, Decr1, Elovl1, Eno3, Enoph1, Etfa, Etfb, Fh1, Gclm, Gcsh, Gls, Gpd1, Hacd3, Hagh, Hibch, Hsd17b12, Idh2, Idh3g, Kars, Mapk3, Mut, Ndufs6, Ogdh, Pdhb, Pgd, Pnp, Sdha, Spr, Tarsl2, Tecr, Tnxb, Tom1l2, Ugt1a10, Ugt1a6a, Ugt1a7c]
GO:0019637	organophosphate metabolic process	GO_BiologicalProcess-GOA_22.12.2016_16h59	3.1e-09	3.1e-06	1.5e-34	9.3e-33	[3, 4]	Group55	4.65839	45	None Specific Cluster	[Adssl1, Apoa1, Apoa2, Apoa4, Apoe, Atp1a2, Bpgm, Cox7c, Eno3, Entpd2, Fabp5, Gpd1, Ndufs6, Ogdh, Pdxk, Pgd, Pgm1, Pgm2, Pip4k2b, Prps1l1, Tnxb, Vcp]	[Ak3, Atp1b1, Atp5a1, Atp5b, Atp5j2, Atp5o, Cap1, Cnp, Cox5b, Fdps, Gpd2, Hspa8, Idh2, Idi1, Kars, Nfs1, Pdhb, Pgls, Pnp, Rfk, Sdha, Ugp2, Uqcrb]	48.8889	51.1111	[Adssl1, Ak3, Apoa1, Apoa2, Apoa4, Apoe, Atp1a2, Atp1b1, Atp5a1, Atp5b, Atp5j2, Atp5o, Bpgm, Cap1, Cnp, Cox5b, Cox7c, Eno3, Entpd2, Fabp5, Fdps, Gpd1, Gpd2, Hspa8, Idh2, Idi1, Kars, Ndufs6, Nfs1, Ogdh, Pdhb, Pdxk, Pgd, Pgls, Pgm1, Pgm2, Pip4k2b, Pnp, Prps1l1, Rfk, Sdha, Tnxb, Ugp2, Uqcrb, Vcp]
GO:0008202	steroid metabolic process	GO_BiologicalProcess-GOA_22.12.2016_16h59	3.7e-06	0.0037	1.5e-34	9.3e-33	[4]	Group55	6.58915	17	None Specific Cluster	[Apoa1, Apoa2, Apoa4, Apoe, Atp1a1, Gc, Hsd17b12, Sf1, Sod1]	[Acaa1a, Cyb5r3, Fdps, Fgf1, Hmgcs1, Idi1, Tecr, Tom1l2]	52.9412	47.0588	[Acaa1a, Apoa1, Apoa2, Apoa4, Apoe, Atp1a1, Cyb5r3, Fdps, Fgf1, Gc, Hmgcs1, Hsd17b12, Idi1, Sf1, Sod1, Tecr, Tom1l2]
GO:0044283	small molecule biosynthetic process	GO_BiologicalProcess-GOA_22.12.2016_16h59	1.1e-08	1.1e-05	1.5e-34	9.3e-33	[4]	Group55	6.00414	29	None Specific Cluster	[Acly, Apoa1, Apoa4, Apoe, Bpgm, Gpd1, Hsd17b12, Mup4, Mup6, Mup9, Pgd, Sod1]	[Acadm, Cyb5r3, Elovl1, Enoph1, Fdps, Fgf1, Gls, Gpd2, Hacd3, Hmgcs1, Idi1, Ndufa9, Pnp, Rfk, Sord, Tecr, Tom1l2]	41.3793	58.6207	[Acadm, Acly, Apoa1, Apoa4, Apoe, Bpgm, Cyb5r3, Elovl1, Enoph1, Fdps, Fgf1, Gls, Gpd1, Gpd2, Hacd3, Hmgcs1, Hsd17b12, Idi1, Mup4, Mup6, Mup9, Ndufa9, Pgd, Pnp, Rfk, Sod1, Sord, Tecr, Tom1l2]
GO:0055086	nucleobase-containing small molecule metabolic process	GO_BiologicalProcess-GOA_22.12.2016_16h59	1.7e-07	0.00017	1.5e-34	9.3e-33	[3, 4, 5]	Group55	4.95356	32	None Specific Cluster	[Adssl1, Apoe, Atp1a2, Bpgm, Cox7c, Eno3, Entpd2, Gpd1, Ndufs6, Ogdh, Pgd, Prps1l1, Ttr, Vcp]	[Ak3, Atp1b1, Atp5a1, Atp5b, Atp5j2, Atp5o, Cap1, Cnp, Cox5b, Hspa8, Idh2, Kars, Pdhb, Pgls, Pnp, Rfk, Sdha, Uqcrb]	43.75	56.25	[Adssl1, Ak3, Apoe, Atp1a2, Atp1b1, Atp5a1, Atp5b, Atp5j2, Atp5o, Bpgm, Cap1, Cnp, Cox5b, Cox7c, Eno3, Entpd2, Gpd1, Hspa8, Idh2, Kars, Ndufs6, Ogdh, Pdhb, Pgd, Pgls, Pnp, Prps1l1, Rfk, Sdha, Ttr, Uqcrb, Vcp]
GO:0032787	monocarboxylic acid metabolic process	GO_BiologicalProcess-GOA_22.12.2016_16h59	1.6e-08	1.5e-05	1.5e-34	9.3e-33	[6, 7]	Group55	5.49828	32	None Specific Cluster	[Acly, Apoa1, Apoa2, Apoa4, Aspa, Bpgm, Eno3, Gpd1, Hsd17b12, Mapk3, Ndufs6, Ogdh, Pgd, Tnxb, Ugt1a10, Ugt1a6a, Ugt1a7c]	[Aacs, Acaa1a, Acaa1b, Acadm, Decr1, Elovl1, Etfa, Etfb, Hacd3, Hagh, Hibch, Idh2, Pdhb, Tecr, Tom1l2]	53.125	46.875	[Aacs, Acaa1a, Acaa1b, Acadm, Acly, Apoa1, Apoa2, Apoa4, Aspa, Bpgm, Decr1, Elovl1, Eno3, Etfa, Etfb, Gpd1, Hacd3, Hagh, Hibch, Hsd17b12, Idh2, Mapk3, Ndufs6, Ogdh, Pdhb, Pgd, Tecr, Tnxb, Tom1l2, Ugt1a10, Ugt1a6a, Ugt1a7c]
GO:0006629	lipid metabolic process	GO_BiologicalProcess-GOA_22.12.2016_16h59	1.7e-08	1.6e-05	1.2e-18	7.4e-17	[3]	Group56	4.10959	51	None Specific Cluster	[Acly, Aldh3a2, Apoa1, Apoa2, Apoa4, Apoe, Atp1a1, Bax, F2, Fabp5, Gc, Gpd1, Hsd17b12, Mapk3, Mup4, Mup6, Mup9, Ndufs6, Pip4k2b, Ppt1, Rab7, Sf1, Sod1, Sorbs1, Tnxb, Ttr]	[Aacs, Acaa1a, Acaa1b, Acadm, Alg2, Atp5a1, Atp5b, Cyb5r3, Decr1, Elovl1, Etfa, Etfb, Fdps, Fgf1, Hacd3, Hibch, Hmgcs1, Idi1, Nceh1, Pafah1b1, Plbd2, Rdh11, Sirt2, Tecr, Tom1l2]	50.9804	49.0196	[Aacs, Acaa1a, Acaa1b, Acadm, Acly, Aldh3a2, Alg2, Apoa1, Apoa2, Apoa4, Apoe, Atp1a1, Atp5a1, Atp5b, Bax, Cyb5r3, Decr1, Elovl1, Etfa, Etfb, F2, Fabp5, Fdps, Fgf1, Gc, Gpd1, Hacd3, Hibch, Hmgcs1, Hsd17b12, Idi1, Mapk3, Mup4, Mup6, Mup9, Nceh1, Ndufs6, Pafah1b1, Pip4k2b, Plbd2, Ppt1, Rab7, Rdh11, Sf1, Sirt2, Sod1, Sorbs1, Tecr, Tnxb, Tom1l2, Ttr]
GO:0044281	small molecule metabolic process	GO_BiologicalProcess-GOA_22.12.2016_16h59	2.6e-20	2.5e-17	1.2e-18	7.4e-17	[3]	Group56	4.98645	92	None Specific Cluster	[Acly, Adssl1, Aldh2, Aldh3a2, Apoa1, Apoa2, Apoa4, Apoe, Aspa, Atp1a2, Blmh, Bpgm, Cox7c, Dcn, Ddah2, Eno3, Entpd2, Fabp5, Gc, Gclm, Gpd1, Hsd17b12, Mapk3, Mup4, Mup6, Mup9, Ndufs6, Ogdh, Pdxk, Pgd, Pgm1, Pgm2, Prps1l1, Sod1, Sorbs1, Spr, Tarsl2, Tnxb, Ttr, Ugt1a10, Ugt1a6a, Ugt1a7c, Vcp]	[Aacs, Acaa1a, Acaa1b, Acadm, Ak3, Atp1b1, Atp5a1, Atp5b, Atp5j2, Atp5o, Cap1, Cbr1, Cnp, Cox5b, Cyb5r3, Decr1, Elovl1, Enoph1, Esd, Etfa, Etfb, Fdps, Fgf1, Fh1, Gcsh, Gls, Gpd2, Hacd3, Hagh, Hibch, Hmgcs1, Hspa8, Idh2, Idh3g, Idi1, Kars, Mut, Ndufa9, Pdhb, Pgls, Pnp, Ppp1ca, Rdh11, Rfk, Sdha, Sord, Tecr, Tom1l2, Uqcrb]	46.7391	53.2609	[Aacs, Acaa1a, Acaa1b, Acadm, Acly, Adssl1, Ak3, Aldh2, Aldh3a2, Apoa1, Apoa2, Apoa4, Apoe, Aspa, Atp1a2, Atp1b1, Atp5a1, Atp5b, Atp5j2, Atp5o, Blmh, Bpgm, Cap1, Cbr1, Cnp, Cox5b, Cox7c, Cyb5r3, Dcn, Ddah2, Decr1, Elovl1, Eno3, Enoph1, Entpd2, Esd, Etfa, Etfb, Fabp5, Fdps, Fgf1, Fh1, Gc, Gclm, Gcsh, Gls, Gpd1, Gpd2, Hacd3, Hagh, Hibch, Hmgcs1, Hsd17b12, Hspa8, Idh2, Idh3g, Idi1, Kars, Mapk3, Mup4…
GO:0044711	single-organism biosynthetic process	GO_BiologicalProcess-GOA_22.12.2016_16h59	5.7e-09	5.6e-06	1.2e-18	7.4e-17	[3]	Group56	4.20372	52	None Specific Cluster	[Acly, Adssl1, Apoa1, Apoa2, Apoa4, Apoe, Atp1a1, Bpgm, F2, Fabp5, Gpd1, Hsd17b12, Mup4, Mup6, Mup9, Pdxk, Pgd, Prps1l1, Serpinh1, Sf1, Sod1, Sorbs1, Vcp]	[Acadm, Ak3, Alg2, Atp5a1, Atp5b, Atp5j2, Atp5o, Cap1, Cox5b, Cyb5r3, Elovl1, Enoph1, Fdps, Fgf1, Gls, Gpd2, Hacd3, Hmgcs1, Idh2, Idi1, Kars, Ndufa9, Pdhb, Pnp, Ppp1ca, Rfk, Sord, Tecr, Tom1l2]	44.2308	55.7692	[Acadm, Acly, Adssl1, Ak3, Alg2, Apoa1, Apoa2, Apoa4, Apoe, Atp1a1, Atp5a1, Atp5b, Atp5j2, Atp5o, Bpgm, Cap1, Cox5b, Cyb5r3, Elovl1, Enoph1, F2, Fabp5, Fdps, Fgf1, Gls, Gpd1, Gpd2, Hacd3, Hmgcs1, Hsd17b12, Idh2, Idi1, Kars, Mup4, Mup6, Mup9, Ndufa9, Pdhb, Pdxk, Pgd, Pnp, Ppp1ca, Prps1l1, Rfk, Serpinh1, Sf1, Sod1, Sorbs1, Sord, Tecr, Tom1l2, Vcp]
GO:1901615	organic hydroxy compound metabolic process	GO_BiologicalProcess-GOA_22.12.2016_16h59	8.6e-06	0.0084	1.2e-18	7.4e-17	[3]	Group56	5.14019	22	None Specific Cluster	[Aldh2, Aldh3a2, Apoa1, Apoa2, Apoa4, Apoe, Gc, Pdxk, Sod1, Spr, Ttr]	[Acaa1a, Cyb5r3, Fdps, Fgf1, Gpd2, Hagh, Hmgcs1, Idi1, Rdh11, Sord, Tom1l2]	50	50	[Acaa1a, Aldh2, Aldh3a2, Apoa1, Apoa2, Apoa4, Apoe, Cyb5r3, Fdps, Fgf1, Gc, Gpd2, Hagh, Hmgcs1, Idi1, Pdxk, Rdh11, Sod1, Sord, Spr, Tom1l2, Ttr]
GO:0006066	alcohol metabolic process	GO_BiologicalProcess-GOA_22.12.2016_16h59	3.2e-06	0.0031	1.2e-18	7.4e-17	[4]	Group56	6.66667	17	None Specific Cluster	[Aldh2, Aldh3a2, Apoa1, Apoa2, Apoa4, Apoe, Sod1, Ttr]	[Cyb5r3, Fdps, Fgf1, Gpd2, Hmgcs1, Idi1, Rdh11, Sord, Tom1l2]	47.0588	52.9412	[Aldh2, Aldh3a2, Apoa1, Apoa2, Apoa4, Apoe, Cyb5r3, Fdps, Fgf1, Gpd2, Hmgcs1, Idi1, Rdh11, Sod1, Sord, Tom1l2, Ttr]
GO:0008202	steroid metabolic process	GO_BiologicalProcess-GOA_22.12.2016_16h59	3.7e-06	0.0037	1.2e-18	7.4e-17	[4]	Group56	6.58915	17	None Specific Cluster	[Apoa1, Apoa2, Apoa4, Apoe, Atp1a1, Gc, Hsd17b12, Sf1, Sod1]	[Acaa1a, Cyb5r3, Fdps, Fgf1, Hmgcs1, Idi1, Tecr, Tom1l2]	52.9412	47.0588	[Acaa1a, Apoa1, Apoa2, Apoa4, Apoe, Atp1a1, Cyb5r3, Fdps, Fgf1, Gc, Hmgcs1, Hsd17b12, Idi1, Sf1, Sod1, Tecr, Tom1l2]
GO:0044283	small molecule biosynthetic process	GO_BiologicalProcess-GOA_22.12.2016_16h59	1.1e-08	1.1e-05	1.2e-18	7.4e-17	[4]	Group56	6.00414	29	None Specific Cluster	[Acly, Apoa1, Apoa4, Apoe, Bpgm, Gpd1, Hsd17b12, Mup4, Mup6, Mup9, Pgd, Sod1]	[Acadm, Cyb5r3, Elovl1, Enoph1, Fdps, Fgf1, Gls, Gpd2, Hacd3, Hmgcs1, Idi1, Ndufa9, Pnp, Rfk, Sord, Tecr, Tom1l2]	41.3793	58.6207	[Acadm, Acly, Apoa1, Apoa4, Apoe, Bpgm, Cyb5r3, Elovl1, Enoph1, Fdps, Fgf1, Gls, Gpd1, Gpd2, Hacd3, Hmgcs1, Hsd17b12, Idi1, Mup4, Mup6, Mup9, Ndufa9, Pgd, Pnp, Rfk, Sod1, Sord, Tecr, Tom1l2]
GO:0006694	steroid biosynthetic process	GO_BiologicalProcess-GOA_22.12.2016_16h59	2.3e-07	0.00023	1.2e-18	7.4e-17	[5]	Group56	9.85915	14	None Specific Cluster	[Apoa1, Apoa4, Apoe, Atp1a1, Hsd17b12, Sf1, Sod1]	[Cyb5r3, Fdps, Fgf1, Hmgcs1, Idi1, Tecr, Tom1l2]	50	50	[Apoa1, Apoa4, Apoe, Atp1a1, Cyb5r3, Fdps, Fgf1, Hmgcs1, Hsd17b12, Idi1, Sf1, Sod1, Tecr, Tom1l2]
GO:0008203	cholesterol metabolic process	GO_BiologicalProcess-GOA_22.12.2016_16h59	7.9e-06	0.0078	1.2e-18	7.4e-17	[5, 6]	Group56	9.32203	11	None Specific Cluster	[Apoa1, Apoa2, Apoa4, Apoe, Sod1]	[Cyb5r3, Fdps, Fgf1, Hmgcs1, Idi1, Tom1l2]	45.4545	54.5455	[Apoa1, Apoa2, Apoa4, Apoe, Cyb5r3, Fdps, Fgf1, Hmgcs1, Idi1, Sod1, Tom1l2]
GO:0051641	cellular localization	GO_BiologicalProcess-GOA_22.12.2016_16h59	6.2e-12	6.1e-09	8.3e-20	5e-18	[2]	Group57	3.75648	87	None Specific Cluster	[Ank1, Apoe, Arrb1, Bag3, Bax, Bsg, Cep112, Clta, Copb1, Coro1a, Cryab, Dag1, Ddx5, Dync1h1, Ehd1, F2, Flna, Fth1, Hspb1, Hsph1, Kif13b, Kif1a, Kif1b, Kif1c, Kpnb1, Kxd1, Map1b, Map4, Mapk3, Mup4, Mup6, Mup9, Ppt1, Rab7, Rala, Ralb, Rpsa, S100a10, Scarb2, Sh3gl2, Snap47, Snx5, Sod1, Sorbs1, Sptbn1, Tln1, Uba52, Vcp, Xpo1]	[Ap1b1, Ap2a2, Atox1, Atp1b1, Atp2a2, Atp5o, Calr, Camk2a, Cct3, Cct6a, Cct8, Cltb, Copa, Cox5b, Gnaq, Hspa8, Hspa9, Hspd1, Itgb1, Jup, Kif3a, Lman1, Nfasc, Nol3, Pafah1b1, Rab3a, Rab5a, Rab6a, Rab6b, Sae1, Stx7, Tax1bp3, Tcp1, Tom1l2, Tomm22, Trim28, Ubl4a, Ywhae]	56.3218	43.6782	[Ank1, Ap1b1, Ap2a2, Apoe, Arrb1, Atox1, Atp1b1, Atp2a2, Atp5o, Bag3, Bax, Bsg, Calr, Camk2a, Cct3, Cct6a, Cct8, Cep112, Clta, Cltb, Copa, Copb1, Coro1a, Cox5b, Cryab, Dag1, Ddx5, Dync1h1, Ehd1, F2, Flna, Fth1, Gnaq, Hspa8, Hspa9, Hspb1, Hspd1, Hsph1, Itgb1, Jup, Kif13b, Kif1a, Kif1b, Kif1c, Kif3a, Kpnb1, Kxd1, Lman1, Map1b, Map4, Mapk3, Mup4, Mup6, Mup9, Nfasc, Nol3, Pafah1b1, Ppt1, Rab3a, Rab5a…
GO:0010256	endomembrane system organization	GO_BiologicalProcess-GOA_22.12.2016_16h59	2e-05	0.02	8.3e-20	5e-18	[3]	Group57	4.60653	24	None Specific Cluster	[Ank1, Bin2, Bsg, Cav2, Flna, Mapk3, S100a10, S100a9, Sod1, Sorbs1, Spta1, Sptb, Sptbn1]	[Atp1b1, Atp2a2, Itgb1, Jup, Lman1, Nfasc, Pafah1b1, Rab5b, Rab5c, Stx7, Ubl4a]	54.1667	45.8333	[Ank1, Atp1b1, Atp2a2, Bin2, Bsg, Cav2, Flna, Itgb1, Jup, Lman1, Mapk3, Nfasc, Pafah1b1, Rab5b, Rab5c, S100a10, S100a9, Sod1, Sorbs1, Spta1, Sptb, Sptbn1, Stx7, Ubl4a]
GO:0051649	establishment of localization in cell	GO_BiologicalProcess-GOA_22.12.2016_16h59	2.3e-10	2.3e-07	8.3e-20	5e-18	[3]	Group57	3.92715	69	None Specific Cluster	[Ank1, Arrb1, Bag3, Bax, Bsg, Clta, Copb1, Coro1a, Cryab, Dag1, Ddx5, Dync1h1, Ehd1, F2, Flna, Hspb1, Kif13b, Kif1a, Kif1b, Kif1c, Kpnb1, Map1b, Map4, Mapk3, Mup4, Mup6, Mup9, Ppt1, Rab7, Rpsa, Scarb2, Sh3gl2, Snap47, Snx5, Sod1, Sptbn1, Uba52, Vcp, Xpo1]	[Ap1b1, Ap2a2, Atox1, Atp2a2, Atp5o, Calr, Camk2a, Cltb, Copa, Cox5b, Gnaq, Hspa8, Hspa9, Hspd1, Jup, Kif3a, Lman1, Nfasc, Nol3, Pafah1b1, Rab3a, Rab5a, Rab6a, Rab6b, Sae1, Stx7, Tom1l2, Tomm22, Trim28, Ywhae]	56.5217	43.4783	[Ank1, Ap1b1, Ap2a2, Arrb1, Atox1, Atp2a2, Atp5o, Bag3, Bax, Bsg, Calr, Camk2a, Clta, Cltb, Copa, Copb1, Coro1a, Cox5b, Cryab, Dag1, Ddx5, Dync1h1, Ehd1, F2, Flna, Gnaq, Hspa8, Hspa9, Hspb1, Hspd1, Jup, Kif13b, Kif1a, Kif1b, Kif1c, Kif3a, Kpnb1, Lman1, Map1b, Map4, Mapk3, Mup4, Mup6, Mup9, Nfasc, Nol3, Pafah1b1, Ppt1, Rab3a, Rab5a, Rab6a, Rab6b, Rab7, Rpsa, Sae1, Scarb2, Sh3gl2, Snap47, Snx5, Sod…
GO:1902580	single-organism cellular localization	GO_BiologicalProcess-GOA_22.12.2016_16h59	2.3e-07	0.00022	8.3e-20	5e-18	[3]	Group57	4.17495	42	None Specific Cluster	[Ank1, Apoe, Bag3, Bax, Bsg, Dag1, Ddx5, Dync1h1, Flna, Hspb1, Kif13b, Kif1b, Kpnb1, Map1b, Map4, Mapk3, Rpsa, S100a10, Sh3gl2, Snap47, Sod1, Sorbs1, Sptbn1, Uba52]	[Atp1b1, Atp2a2, Atp5o, Cox5b, Gnaq, Hspd1, Itgb1, Jup, Kif3a, Nfasc, Nol3, Pafah1b1, Rab3a, Rab5a, Stx7, Tomm22, Trim28, Ubl4a]	57.1429	42.8571	[Ank1, Apoe, Atp1b1, Atp2a2, Atp5o, Bag3, Bax, Bsg, Cox5b, Dag1, Ddx5, Dync1h1, Flna, Gnaq, Hspb1, Hspd1, Itgb1, Jup, Kif13b, Kif1b, Kif3a, Kpnb1, Map1b, Map4, Mapk3, Nfasc, Nol3, Pafah1b1, Rab3a, Rab5a, Rpsa, S100a10, Sh3gl2, Snap47, Sod1, Sorbs1, Sptbn1, Stx7, Tomm22, Trim28, Uba52, Ubl4a]
GO:0032880	regulation of protein localization	GO_BiologicalProcess-GOA_22.12.2016_16h59	4.3e-06	0.0042	8.3e-20	5e-18	[3, 4]	Group57	3.90545	38	None Specific Cluster	[Apoa1, Apoa2, Arrb1, Bag3, Ddx5, F2, Fga, Fgb, Fgg, Flna, Hsph1, Il1rap, Mup4, Mup6, Mup9, Ppia, Ralb, Sorbs1, Sptbn1, Xpo1]	[Aacs, Cct3, Cct6a, Cct8, Gnaq, Hspd1, Idh2, Itgb1, Jup, Kif3a, Nol3, Sae1, Stx7, Tax1bp3, Tcp1, Tom1l2, Trim28, Ywhae]	52.6316	47.3684	[Aacs, Apoa1, Apoa2, Arrb1, Bag3, Cct3, Cct6a, Cct8, Ddx5, F2, Fga, Fgb, Fgg, Flna, Gnaq, Hspd1, Hsph1, Idh2, Il1rap, Itgb1, Jup, Kif3a, Mup4, Mup6, Mup9, Nol3, Ppia, Ralb, Sae1, Sorbs1, Sptbn1, Stx7, Tax1bp3, Tcp1, Tom1l2, Trim28, Xpo1, Ywhae]
GO:0044765	single-organism transport	GO_BiologicalProcess-GOA_22.12.2016_16h59	3.7e-11	3.6e-08	8.3e-20	5e-18	[3, 4]	Group57	3.53574	92	None Specific Cluster	[Ahsg, Ank1, Apoa1, Apoa2, Apoa4, Apoe, Arrb1, Atp1a1, Atp1a2, Atp1a3, Bag3, Bax, Bin2, Bsg, Cnn2, Coro1a, Cox6b1, Cox7c, Dag1, Ddx5, F2, Fabp5, Fga, Fgb, Fgg, Flna, Gc, Grb2, Hrg, Hspb1, Il1rap, Kif13b, Kif1b, Kpnb1, Map1b, Mapk3, Mbl2, Mup4, Mup6, Mup9, Ppia, Ppt1, Rab7, Rala, Ralb, Rpsa, S100a9, Selenom, Sh3gl2, Snap47, Sod1, Sorbs1, Sptbn1, Ttr, Uba52]	[Aacs, Arl6ip5, Atp1b1, Atp2a2, Atp5a1, Atp5b, Atp5j2, Atp5o, Calr, Camk2a, Cap1, Copa, Cox5b, Esyt2, Gnaq, Hspa8, Hspd1, Idh2, Itgb1, Jup, Kif3a, Ndufa4, Nfasc, Nol3, Pafah1b1, Rab3a, Rab4b, Rab5a, Slc25a12, Slc25a22, Slc7a5, Tom1l2, Tomm22, Trim28, Uqcrb, Uqcrfs1, Ywhae]	59.7826	40.2174	[Aacs, Ahsg, Ank1, Apoa1, Apoa2, Apoa4, Apoe, Arl6ip5, Arrb1, Atp1a1, Atp1a2, Atp1a3, Atp1b1, Atp2a2, Atp5a1, Atp5b, Atp5j2, Atp5o, Bag3, Bax, Bin2, Bsg, Calr, Camk2a, Cap1, Cnn2, Copa, Coro1a, Cox5b, Cox6b1, Cox7c, Dag1, Ddx5, Esyt2, F2, Fabp5, Fga, Fgb, Fgg, Flna, Gc, Gnaq, Grb2, Hrg, Hspa8, Hspb1, Hspd1, Idh2, Il1rap, Itgb1, Jup, Kif13b, Kif1b, Kif3a, Kpnb1, Map1b, Mapk3, Mbl2, Mup4, Mup6, Mup…
GO:0045184	establishment of protein localization	GO_BiologicalProcess-GOA_22.12.2016_16h59	2.6e-11	2.5e-08	8.3e-20	5e-18	[3, 4]	Group57	3.97422	74	None Specific Cluster	[Abcb9, Ank1, Apoa1, Apoa2, Apoe, Arrb1, Bag3, Bax, Bsg, Clta, Copb1, Dag1, Ddx5, Ehd1, Fga, Fgb, Fgg, Flna, Hspb1, Hsph1, Il1rap, Kpnb1, Mapk3, Mup4, Mup6, Mup9, Ppia, Ppt1, Rab7, S100a10, Scarb2, Selenbp1, Selenbp2, Snx5, Sorbs1, Sptbn1, Vcp, Xpo1]	[Aacs, Ap1b1, Ap2a2, Calr, Cct6a, Cct8, Cltb, Copa, Eif5a2, Gnaq, Hspa8, Hspa9, Hspd1, Idh2, Itgb1, Jup, Kif3a, Lman1, Nfasc, Nol3, Pafah1b1, Rab3a, Rab4b, Rab5a, Rab5b, Rab5c, Rab6a, Rab6b, Sae1, Stx7, Tcp1, Tom1l2, Tomm22, Trim28, Ubl4a, Ywhae]	51.3514	48.6486	[Aacs, Abcb9, Ank1, Ap1b1, Ap2a2, Apoa1, Apoa2, Apoe, Arrb1, Bag3, Bax, Bsg, Calr, Cct6a, Cct8, Clta, Cltb, Copa, Copb1, Dag1, Ddx5, Ehd1, Eif5a2, Fga, Fgb, Fgg, Flna, Gnaq, Hspa8, Hspa9, Hspb1, Hspd1, Hsph1, Idh2, Il1rap, Itgb1, Jup, Kif3a, Kpnb1, Lman1, Mapk3, Mup4, Mup6, Mup9, Nfasc, Nol3, Pafah1b1, Ppia, Ppt1, Rab3a, Rab4b, Rab5a, Rab5b, Rab5c, Rab6a, Rab6b, Rab7, S100a10, Sae1, Scarb2, Selen…
GO:0046907	intracellular transport	GO_BiologicalProcess-GOA_22.12.2016_16h59	7.6e-10	7.5e-07	8.3e-20	5e-18	[3, 4]	Group57	4.14909	59	None Specific Cluster	[Ank1, Bag3, Bsg, Clta, Copb1, Coro1a, Cryab, Dag1, Ddx5, Ehd1, Flna, Hspb1, Kif13b, Kif1a, Kif1b, Kif1c, Kpnb1, Map1b, Mapk3, Rab7, Rpsa, Scarb2, Sh3gl2, Snap47, Snx5, Sod1, Sptbn1, Uba52, Vcp, Xpo1]	[Ap1b1, Ap2a2, Atox1, Atp2a2, Atp5o, Calr, Cltb, Copa, Cox5b, Gnaq, Hspa8, Hspa9, Hspd1, Jup, Kif3a, Lman1, Nfasc, Nol3, Pafah1b1, Rab3a, Rab5a, Rab6a, Rab6b, Sae1, Stx7, Tom1l2, Tomm22, Trim28, Ywhae]	50.8475	49.1525	[Ank1, Ap1b1, Ap2a2, Atox1, Atp2a2, Atp5o, Bag3, Bsg, Calr, Clta, Cltb, Copa, Copb1, Coro1a, Cox5b, Cryab, Dag1, Ddx5, Ehd1, Flna, Gnaq, Hspa8, Hspa9, Hspb1, Hspd1, Jup, Kif13b, Kif1a, Kif1b, Kif1c, Kif3a, Kpnb1, Lman1, Map1b, Mapk3, Nfasc, Nol3, Pafah1b1, Rab3a, Rab5a, Rab6a, Rab6b, Rab7, Rpsa, Sae1, Scarb2, Sh3gl2, Snap47, Snx5, Sod1, Sptbn1, Stx7, Tom1l2, Tomm22, Trim28, Uba52, Vcp, Xpo1, Ywha…
GO:0051128	regulation of cellular component organization	GO_BiologicalProcess-GOA_22.12.2016_16h59	3.1e-14	3.1e-11	8.3e-20	5e-18	[3, 4]	Group57	4.00174	92	None Specific Cluster	[Add2, Ahsg, Ank1, Apoa1, Apoa2, Apoe, Arrb1, Bax, Cav2, Cnn2, Cntf, Col14a1, Coro1a, Crk, Cryab, Csnk2a1, Dag1, Dcn, Ehd1, Eif4g1, F2, Flna, Grb2, Hrg, Hsph1, Il1rap, Kif13b, L1cam, Mag, Map1b, Map4, Mapk3, Mbl2, Ogn, Otub1, Parva, Pip4k2b, Ppt1, Rab7, Rala, Ralb, S100a10, S100a9, Scarb2, Sh3gl2, Sorbs1, Sparc, Spta1, Sptb, Sptbn1, Trf, Vat1, Vcp, Vtn, Xpo1]	[Add1, Arpc1b, Arpc2, Arpc5l, Calr, Cct3, Cct6a, Cct8, Crmp1, Ctsl, Dync1li1, Eif5a2, Fscn1, Hspa8, Ide, Itgb1, Kif3a, Lman1, Ndufs3, Nol3, Pafah1b1, Psmc1, Psmc5, Psmc6, Rab3a, Rab4b, Rab5a, Rab5b, Rab5c, Rps3, Sae1, Sirt2, Stx7, Tcp1, Tmod1, Tom1l2, Trim28]	59.7826	40.2174	[Add1, Add2, Ahsg, Ank1, Apoa1, Apoa2, Apoe, Arpc1b, Arpc2, Arpc5l, Arrb1, Bax, Calr, Cav2, Cct3, Cct6a, Cct8, Cnn2, Cntf, Col14a1, Coro1a, Crk, Crmp1, Cryab, Csnk2a1, Ctsl, Dag1, Dcn, Dync1li1, Ehd1, Eif4g1, Eif5a2, F2, Flna, Fscn1, Grb2, Hrg, Hspa8, Hsph1, Ide, Il1rap, Itgb1, Kif13b, Kif3a, L1cam, Lman1, Mag, Map1b, Map4, Mapk3, Mbl2, Ndufs3, Nol3, Ogn, Otub1, Pafah1b1, Parva, Pip4k2b, Ppt1, Ps…
GO:0060341	regulation of cellular localization	GO_BiologicalProcess-GOA_22.12.2016_16h59	4.2e-07	0.00042	8.3e-20	5e-18	[3, 4]	Group57	4.36836	37	None Specific Cluster	[Arrb1, Bag3, Bax, Coro1a, Cryab, Ddx5, F2, Flna, Hsph1, Map1b, Mapk3, Mup4, Mup6, Mup9, Ralb, Sorbs1, Sptbn1, Xpo1]	[Atp2a2, Camk2a, Cct3, Cct6a, Cct8, Gnaq, Itgb1, Jup, Kif3a, Nol3, Rab3a, Rab5a, Sae1, Stx7, Tax1bp3, Tcp1, Tom1l2, Trim28, Ywhae]	48.6486	51.3514	[Arrb1, Atp2a2, Bag3, Bax, Camk2a, Cct3, Cct6a, Cct8, Coro1a, Cryab, Ddx5, F2, Flna, Gnaq, Hsph1, Itgb1, Jup, Kif3a, Map1b, Mapk3, Mup4, Mup6, Mup9, Nol3, Rab3a, Rab5a, Ralb, Sae1, Sorbs1, Sptbn1, Stx7, Tax1bp3, Tcp1, Tom1l2, Trim28, Xpo1, Ywhae]
GO:0070201	regulation of establishment of protein localization	GO_BiologicalProcess-GOA_22.12.2016_16h59	7.5e-06	0.0073	8.3e-20	5e-18	[4, 5]	Group57	4.08922	33	None Specific Cluster	[Apoa1, Apoa2, Arrb1, Bag3, Ddx5, Fga, Fgb, Fgg, Flna, Hsph1, Il1rap, Mup4, Mup6, Mup9, Ppia, Sorbs1, Sptbn1, Xpo1]	[Aacs, Cct6a, Cct8, Gnaq, Hspd1, Idh2, Itgb1, Jup, Kif3a, Nol3, Sae1, Tcp1, Tom1l2, Trim28, Ywhae]	54.5455	45.4545	[Aacs, Apoa1, Apoa2, Arrb1, Bag3, Cct6a, Cct8, Ddx5, Fga, Fgb, Fgg, Flna, Gnaq, Hspd1, Hsph1, Idh2, Il1rap, Itgb1, Jup, Kif3a, Mup4, Mup6, Mup9, Nol3, Ppia, Sae1, Sorbs1, Sptbn1, Tcp1, Tom1l2, Trim28, Xpo1, Ywhae]
GO:1902582	single-organism intracellular transport	GO_BiologicalProcess-GOA_22.12.2016_16h59	2.4e-06	0.0024	8.3e-20	5e-18	[4, 5]	Group57	4.38356	32	None Specific Cluster	[Ank1, Bag3, Bsg, Dag1, Ddx5, Flna, Hspb1, Kif13b, Kif1b, Kpnb1, Map1b, Mapk3, Rpsa, Sh3gl2, Snap47, Sod1, Sptbn1, Uba52]	[Atp2a2, Atp5o, Cox5b, Gnaq, Hspd1, Jup, Kif3a, Nfasc, Nol3, Pafah1b1, Rab3a, Rab5a, Tomm22, Trim28]	56.25	43.75	[Ank1, Atp2a2, Atp5o, Bag3, Bsg, Cox5b, Dag1, Ddx5, Flna, Gnaq, Hspb1, Hspd1, Jup, Kif13b, Kif1b, Kif3a, Kpnb1, Map1b, Mapk3, Nfasc, Nol3, Pafah1b1, Rab3a, Rab5a, Rpsa, Sh3gl2, Snap47, Sod1, Sptbn1, Tomm22, Trim28, Uba52]
GO:0006886	intracellular protein transport	GO_BiologicalProcess-GOA_22.12.2016_16h59	1.6e-06	0.0016	8.3e-20	5e-18	[4, 5, 6]	Group57	4.07288	38	None Specific Cluster	[Ank1, Bag3, Bsg, Clta, Copb1, Dag1, Ddx5, Ehd1, Flna, Hspb1, Kpnb1, Mapk3, Rab7, Scarb2, Snx5, Sptbn1, Vcp, Xpo1]	[Ap1b1, Ap2a2, Calr, Cltb, Copa, Gnaq, Hspa8, Hspa9, Hspd1, Jup, Kif3a, Nfasc, Nol3, Rab6a, Sae1, Stx7, Tom1l2, Tomm22, Trim28, Ywhae]	47.3684	52.6316	[Ank1, Ap1b1, Ap2a2, Bag3, Bsg, Calr, Clta, Cltb, Copa, Copb1, Dag1, Ddx5, Ehd1, Flna, Gnaq, Hspa8, Hspa9, Hspb1, Hspd1, Jup, Kif3a, Kpnb1, Mapk3, Nfasc, Nol3, Rab6a, Rab7, Sae1, Scarb2, Snx5, Sptbn1, Stx7, Tom1l2, Tomm22, Trim28, Vcp, Xpo1, Ywhae]
GO:0072594	establishment of protein localization to organelle	GO_BiologicalProcess-GOA_22.12.2016_16h59	3.9e-05	0.038	8.3e-20	5e-18	[4, 5, 6]	Group57	4.42804	24	None Specific Cluster	[Bag3, Bax, Dag1, Ddx5, Flna, Hsph1, Kpnb1, Mapk3, Rab7, Scarb2, Sptbn1]	[Cct6a, Cct8, Gnaq, Hspa8, Hspd1, Jup, Nol3, Rab6a, Sae1, Tcp1, Tom1l2, Tomm22, Trim28]	45.8333	54.1667	[Bag3, Bax, Cct6a, Cct8, Dag1, Ddx5, Flna, Gnaq, Hspa8, Hspd1, Hsph1, Jup, Kpnb1, Mapk3, Nol3, Rab6a, Rab7, Sae1, Scarb2, Sptbn1, Tcp1, Tom1l2, Tomm22, Trim28]
GO:0031410	cytoplasmic vesicle	GO_CellularComponent-GOA_22.12.2016_16h59	2.4e-10	2.4e-07	8.3e-20	5e-18	[4, 5, 6, 7]	Group57	4.04984	65	None Specific Cluster	[Add2, Apoa1, Arrb1, Arsa, Atp1a1, Atp1a2, Bsg, Camp, Cav2, Chil3, Clta, Copb1, Coro1a, Ctsd, Ehd1, Fga, Fgb, Fgg, Fth1, Grb2, H2-Q10, Hrg, Kif1b, Lnpep, Mapk3, Pdia3, Ppt1, Rab7, Rala, Snx5, Sod1, Sparc, Spink1, Svs2, Trf, Usp14]	[Ap1b1, Ap2a2, Arl8a, Arpc2, Calr, Cct6a, Cltb, Cnp, Copa, Ctsl, Esd, Ganab, Hspa8, Hspd1, Itgb1, Lman1, Plin3, Psmc5, Rab3a, Rab4b, Rab5a, Rab5b, Rab5c, Rab6a, Rab6b, Stx7, Tcp1, Tom1l2, Ywhae]	55.3846	44.6154	[Add2, Ap1b1, Ap2a2, Apoa1, Arl8a, Arpc2, Arrb1, Arsa, Atp1a1, Atp1a2, Bsg, Calr, Camp, Cav2, Cct6a, Chil3, Clta, Cltb, Cnp, Copa, Copb1, Coro1a, Ctsd, Ctsl, Ehd1, Esd, Fga, Fgb, Fgg, Fth1, Ganab, Grb2, H2-Q10, Hrg, Hspa8, Hspd1, Itgb1, Kif1b, Lman1, Lnpep, Mapk3, Pdia3, Plin3, Ppt1, Psmc5, Rab3a, Rab4b, Rab5a, Rab5b, Rab5c, Rab6a, Rab6b, Rab7, Rala, Snx5, Sod1, Sparc, Spink1, Stx7, Svs2, Tcp1, T…
GO:0004260	Cardiac muscle contraction	KEGG_08.11.2016	1.2e-07	0.00011	5e-31	3.1e-29	[-1]	Group58	14.1026	11	None Specific Cluster	[Atp1a1, Atp1a2, Atp1a3, Cox6b1, Cox7c, Tpm2]	[Atp1b1, Atp2a2, Cox5b, Uqcrb, Uqcrfs1]	54.5455	45.4545	[Atp1a1, Atp1a2, Atp1a3, Atp1b1, Atp2a2, Cox5b, Cox6b1, Cox7c, Tpm2, Uqcrb, Uqcrfs1]
GO:0006091	generation of precursor metabolites and energy	GO_BiologicalProcess-GOA_22.12.2016_16h59	1.3e-10	1.2e-07	5e-31	3.1e-29	[3]	Group58	7.80347	27	None Specific Cluster	[Bpgm, Cox7c, Eno3, Gpd1, Mup4, Mup6, Mup9, Ndufa5, Ndufs6, Ogdh, Sorbs1, Vcp]	[Acadm, Cox5b, Fh1, Idh2, Idh3g, Mtfr1l, Ndufs3, Ndufs4, Ndufv1, Pdhb, Ppp1ca, Sdha, Slc25a12, Ugp2, Uqcrb]	44.4444	55.5556	[Acadm, Bpgm, Cox5b, Cox7c, Eno3, Fh1, Gpd1, Idh2, Idh3g, Mtfr1l, Mup4, Mup6, Mup9, Ndufa5, Ndufs3, Ndufs4, Ndufs6, Ndufv1, Ogdh, Pdhb, Ppp1ca, Sdha, Slc25a12, Sorbs1, Ugp2, Uqcrb, Vcp]
GO:0044281	small molecule metabolic process	GO_BiologicalProcess-GOA_22.12.2016_16h59	2.6e-20	2.5e-17	5e-31	3.1e-29	[3]	Group58	4.98645	92	None Specific Cluster	[Acly, Adssl1, Aldh2, Aldh3a2, Apoa1, Apoa2, Apoa4, Apoe, Aspa, Atp1a2, Blmh, Bpgm, Cox7c, Dcn, Ddah2, Eno3, Entpd2, Fabp5, Gc, Gclm, Gpd1, Hsd17b12, Mapk3, Mup4, Mup6, Mup9, Ndufs6, Ogdh, Pdxk, Pgd, Pgm1, Pgm2, Prps1l1, Sod1, Sorbs1, Spr, Tarsl2, Tnxb, Ttr, Ugt1a10, Ugt1a6a, Ugt1a7c, Vcp]	[Aacs, Acaa1a, Acaa1b, Acadm, Ak3, Atp1b1, Atp5a1, Atp5b, Atp5j2, Atp5o, Cap1, Cbr1, Cnp, Cox5b, Cyb5r3, Decr1, Elovl1, Enoph1, Esd, Etfa, Etfb, Fdps, Fgf1, Fh1, Gcsh, Gls, Gpd2, Hacd3, Hagh, Hibch, Hmgcs1, Hspa8, Idh2, Idh3g, Idi1, Kars, Mut, Ndufa9, Pdhb, Pgls, Pnp, Ppp1ca, Rdh11, Rfk, Sdha, Sord, Tecr, Tom1l2, Uqcrb]	46.7391	53.2609	[Aacs, Acaa1a, Acaa1b, Acadm, Acly, Adssl1, Ak3, Aldh2, Aldh3a2, Apoa1, Apoa2, Apoa4, Apoe, Aspa, Atp1a2, Atp1b1, Atp5a1, Atp5b, Atp5j2, Atp5o, Blmh, Bpgm, Cap1, Cbr1, Cnp, Cox5b, Cox7c, Cyb5r3, Dcn, Ddah2, Decr1, Elovl1, Eno3, Enoph1, Entpd2, Esd, Etfa, Etfb, Fabp5, Fdps, Fgf1, Fh1, Gc, Gclm, Gcsh, Gls, Gpd1, Gpd2, Hacd3, Hagh, Hibch, Hmgcs1, Hsd17b12, Hspa8, Idh2, Idh3g, Idi1, Kars, Mapk3, Mup4…
GO:0044711	single-organism biosynthetic process	GO_BiologicalProcess-GOA_22.12.2016_16h59	5.7e-09	5.6e-06	5e-31	3.1e-29	[3]	Group58	4.20372	52	None Specific Cluster	[Acly, Adssl1, Apoa1, Apoa2, Apoa4, Apoe, Atp1a1, Bpgm, F2, Fabp5, Gpd1, Hsd17b12, Mup4, Mup6, Mup9, Pdxk, Pgd, Prps1l1, Serpinh1, Sf1, Sod1, Sorbs1, Vcp]	[Acadm, Ak3, Alg2, Atp5a1, Atp5b, Atp5j2, Atp5o, Cap1, Cox5b, Cyb5r3, Elovl1, Enoph1, Fdps, Fgf1, Gls, Gpd2, Hacd3, Hmgcs1, Idh2, Idi1, Kars, Ndufa9, Pdhb, Pnp, Ppp1ca, Rfk, Sord, Tecr, Tom1l2]	44.2308	55.7692	[Acadm, Acly, Adssl1, Ak3, Alg2, Apoa1, Apoa2, Apoa4, Apoe, Atp1a1, Atp5a1, Atp5b, Atp5j2, Atp5o, Bpgm, Cap1, Cox5b, Cyb5r3, Elovl1, Enoph1, F2, Fabp5, Fdps, Fgf1, Gls, Gpd1, Gpd2, Hacd3, Hmgcs1, Hsd17b12, Idh2, Idi1, Kars, Mup4, Mup6, Mup9, Ndufa9, Pdhb, Pdxk, Pgd, Pnp, Ppp1ca, Prps1l1, Rfk, Serpinh1, Sf1, Sod1, Sorbs1, Sord, Tecr, Tom1l2, Vcp]
GO:1901564	organonitrogen compound metabolic process	GO_BiologicalProcess-GOA_22.12.2016_16h59	7.3e-16	7.1e-13	5e-31	3.1e-29	[3]	Group58	4.37593	88	None Specific Cluster	[Adssl1, Ank1, Apoa1, Apoa2, Apoa4, Apoe, Atp1a2, Bax, Blmh, Bpgm, Chil3, Cox7c, Dcn, Ddah2, Eif2s3x, Eif2s3y, Eif4e, Eif4g1, Eif5, Eno3, Fabp5, Gclm, Gpd1, Hmox2, Kxd1, Lnpep, Mapk3, Ndufs6, Ogdh, Pdxk, Pgd, Prps1l1, Rpl35a, Rpl38, Rps12, Rpsa, S100a9, Sod1, Spr, Spta1, Sptb, Tarsl2, Ttr, Uba52, Vcp]	[Acadm, Ak3, Atp1b1, Atp5a1, Atp5b, Atp5j2, Atp5o, Calr, Cap1, Cox5b, Eif3c, Eif5a2, Elovl1, Enoph1, Gcsh, Gls, Hacd3, Hagh, Hibch, Hspa8, Ide, Idh2, Itih1, Kars, Mut, Nfs1, Pa2g4, Pdhb, Pgls, Pnp, Ppp1ca, Pura, Rfk, Rpl8, Rpl9, Rps13, Rps26, Rps3, Sdha, Tceal5, Tceal6, Thop1, Uqcrb]	51.1364	48.8636	[Acadm, Adssl1, Ak3, Ank1, Apoa1, Apoa2, Apoa4, Apoe, Atp1a2, Atp1b1, Atp5a1, Atp5b, Atp5j2, Atp5o, Bax, Blmh, Bpgm, Calr, Cap1, Chil3, Cox5b, Cox7c, Dcn, Ddah2, Eif2s3x, Eif2s3y, Eif3c, Eif4e, Eif4g1, Eif5, Eif5a2, Elovl1, Eno3, Enoph1, Fabp5, Gclm, Gcsh, Gls, Gpd1, Hacd3, Hagh, Hibch, Hmox2, Hspa8, Ide, Idh2, Itih1, Kars, Kxd1, Lnpep, Mapk3, Mut, Ndufs6, Nfs1, Ogdh, Pa2g4, Pdhb, Pdxk, Pgd, Pgls…
GO:0019637	organophosphate metabolic process	GO_BiologicalProcess-GOA_22.12.2016_16h59	3.1e-09	3.1e-06	5e-31	3.1e-29	[3, 4]	Group58	4.65839	45	None Specific Cluster	[Adssl1, Apoa1, Apoa2, Apoa4, Apoe, Atp1a2, Bpgm, Cox7c, Eno3, Entpd2, Fabp5, Gpd1, Ndufs6, Ogdh, Pdxk, Pgd, Pgm1, Pgm2, Pip4k2b, Prps1l1, Tnxb, Vcp]	[Ak3, Atp1b1, Atp5a1, Atp5b, Atp5j2, Atp5o, Cap1, Cnp, Cox5b, Fdps, Gpd2, Hspa8, Idh2, Idi1, Kars, Nfs1, Pdhb, Pgls, Pnp, Rfk, Sdha, Ugp2, Uqcrb]	48.8889	51.1111	[Adssl1, Ak3, Apoa1, Apoa2, Apoa4, Apoe, Atp1a2, Atp1b1, Atp5a1, Atp5b, Atp5j2, Atp5o, Bpgm, Cap1, Cnp, Cox5b, Cox7c, Eno3, Entpd2, Fabp5, Fdps, Gpd1, Gpd2, Hspa8, Idh2, Idi1, Kars, Ndufs6, Nfs1, Ogdh, Pdhb, Pdxk, Pgd, Pgls, Pgm1, Pgm2, Pip4k2b, Pnp, Prps1l1, Rfk, Sdha, Tnxb, Ugp2, Uqcrb, Vcp]
GO:0022900	electron transport chain	GO_BiologicalProcess-GOA_22.12.2016_16h59	1e-05	0.01	5e-31	3.1e-29	[3, 4]	Group58	11.3924	9	None Specific Cluster	[Cox7c, Gpd1, Ndufa5, Ndufs6]	[Cox5b, Ndufs4, Sdha, Slc25a12, Uqcrb]	44.4444	55.5556	[Cox5b, Cox7c, Gpd1, Ndufa5, Ndufs4, Ndufs6, Sdha, Slc25a12, Uqcrb]
GO:0055086	nucleobase-containing small molecule metabolic process	GO_BiologicalProcess-GOA_22.12.2016_16h59	1.7e-07	0.00017	5e-31	3.1e-29	[3, 4, 5]	Group58	4.95356	32	None Specific Cluster	[Adssl1, Apoe, Atp1a2, Bpgm, Cox7c, Eno3, Entpd2, Gpd1, Ndufs6, Ogdh, Pgd, Prps1l1, Ttr, Vcp]	[Ak3, Atp1b1, Atp5a1, Atp5b, Atp5j2, Atp5o, Cap1, Cnp, Cox5b, Hspa8, Idh2, Kars, Pdhb, Pgls, Pnp, Rfk, Sdha, Uqcrb]	43.75	56.25	[Adssl1, Ak3, Apoe, Atp1a2, Atp1b1, Atp5a1, Atp5b, Atp5j2, Atp5o, Bpgm, Cap1, Cnp, Cox5b, Cox7c, Eno3, Entpd2, Gpd1, Hspa8, Idh2, Kars, Ndufs6, Ogdh, Pdhb, Pgd, Pgls, Pnp, Prps1l1, Rfk, Sdha, Ttr, Uqcrb, Vcp]
GO:0072521	purine-containing compound metabolic process	GO_BiologicalProcess-GOA_22.12.2016_16h59	4.9e-05	0.048	5e-31	3.1e-29	[4]	Group58	4.46602	23	None Specific Cluster	[Adssl1, Apoe, Atp1a2, Bpgm, Cox7c, Eno3, Gpd1, Ndufs6, Ogdh, Ttr, Vcp]	[Ak3, Atp1b1, Atp5a1, Atp5b, Atp5j2, Atp5o, Cap1, Cox5b, Hspa8, Pnp, Sdha, Uqcrb]	47.8261	52.1739	[Adssl1, Ak3, Apoe, Atp1a2, Atp1b1, Atp5a1, Atp5b, Atp5j2, Atp5o, Bpgm, Cap1, Cox5b, Cox7c, Eno3, Gpd1, Hspa8, Ndufs6, Ogdh, Pnp, Sdha, Ttr, Uqcrb, Vcp]
GO:0019693	ribose phosphate metabolic process	GO_BiologicalProcess-GOA_22.12.2016_16h59	1.5e-06	0.0015	5e-31	3.1e-29	[4, 5]	Group58	5.23013	25	None Specific Cluster	[Adssl1, Apoe, Atp1a2, Bpgm, Cox7c, Eno3, Gpd1, Ndufs6, Ogdh, Pgd, Vcp]	[Ak3, Atp1b1, Atp5a1, Atp5b, Atp5j2, Atp5o, Cap1, Cox5b, Hspa8, Pgls, Pnp, Rfk, Sdha, Uqcrb]	44	56	[Adssl1, Ak3, Apoe, Atp1a2, Atp1b1, Atp5a1, Atp5b, Atp5j2, Atp5o, Bpgm, Cap1, Cox5b, Cox7c, Eno3, Gpd1, Hspa8, Ndufs6, Ogdh, Pgd, Pgls, Pnp, Rfk, Sdha, Uqcrb, Vcp]
GO:0009116	nucleoside metabolic process	GO_BiologicalProcess-GOA_22.12.2016_16h59	5.6e-07	0.00055	5e-31	3.1e-29	[4, 5, 6]	Group58	6.30631	21	None Specific Cluster	[Adssl1, Atp1a2, Bpgm, Cox7c, Eno3, Gpd1, Ndufs6, Ogdh, Prps1l1, Vcp]	[Ak3, Atp1b1, Atp5a1, Atp5b, Atp5j2, Atp5o, Cox5b, Hspa8, Pnp, Sdha, Uqcrb]	47.619	52.381	[Adssl1, Ak3, Atp1a2, Atp1b1, Atp5a1, Atp5b, Atp5j2, Atp5o, Bpgm, Cox5b, Cox7c, Eno3, Gpd1, Hspa8, Ndufs6, Ogdh, Pnp, Prps1l1, Sdha, Uqcrb, Vcp]
GO:0009259	ribonucleotide metabolic process	GO_BiologicalProcess-GOA_22.12.2016_16h59	1.1e-05	0.011	5e-31	3.1e-29	[5, 6, 7, 8]	Group58	4.90405	23	None Specific Cluster	[Adssl1, Apoe, Atp1a2, Bpgm, Cox7c, Eno3, Gpd1, Ndufs6, Ogdh, Vcp]	[Ak3, Atp1b1, Atp5a1, Atp5b, Atp5j2, Atp5o, Cap1, Cox5b, Hspa8, Pnp, Rfk, Sdha, Uqcrb]	43.4783	56.5217	[Adssl1, Ak3, Apoe, Atp1a2, Atp1b1, Atp5a1, Atp5b, Atp5j2, Atp5o, Bpgm, Cap1, Cox5b, Cox7c, Eno3, Gpd1, Hspa8, Ndufs6, Ogdh, Pnp, Rfk, Sdha, Uqcrb, Vcp]
GO:0009161	ribonucleoside monophosphate metabolic process	GO_BiologicalProcess-GOA_22.12.2016_16h59	7.8e-09	7.7e-06	5e-31	3.1e-29	[6, 7, 8]	Group58	8.10811	21	None Specific Cluster	[Adssl1, Atp1a2, Bpgm, Cox7c, Eno3, Gpd1, Ndufs6, Ogdh, Prps1l1, Vcp]	[Ak3, Atp1b1, Atp5a1, Atp5b, Atp5j2, Atp5o, Cox5b, Hspa8, Rfk, Sdha, Uqcrb]	47.619	52.381	[Adssl1, Ak3, Atp1a2, Atp1b1, Atp5a1, Atp5b, Atp5j2, Atp5o, Bpgm, Cox5b, Cox7c, Eno3, Gpd1, Hspa8, Ndufs6, Ogdh, Prps1l1, Rfk, Sdha, Uqcrb, Vcp]
GO:0046128	purine ribonucleoside metabolic process	GO_BiologicalProcess-GOA_22.12.2016_16h59	3e-07	0.00029	5e-31	3.1e-29	[6, 7, 8]	Group58	6.82594	20	None Specific Cluster	[Adssl1, Atp1a2, Bpgm, Cox7c, Eno3, Gpd1, Ndufs6, Ogdh, Vcp]	[Ak3, Atp1b1, Atp5a1, Atp5b, Atp5j2, Atp5o, Cox5b, Hspa8, Pnp, Sdha, Uqcrb]	45	55	[Adssl1, Ak3, Atp1a2, Atp1b1, Atp5a1, Atp5b, Atp5j2, Atp5o, Bpgm, Cox5b, Cox7c, Eno3, Gpd1, Hspa8, Ndufs6, Ogdh, Pnp, Sdha, Uqcrb, Vcp]
GO:0009167	purine ribonucleoside monophosphate metabolic process	GO_BiologicalProcess-GOA_22.12.2016_16h59	9.4e-08	9.2e-05	5e-31	3.1e-29	[7, 8, 9]	Group58	7.69231	19	None Specific Cluster	[Adssl1, Atp1a2, Bpgm, Cox7c, Eno3, Gpd1, Ndufs6, Ogdh, Vcp]	[Ak3, Atp1b1, Atp5a1, Atp5b, Atp5j2, Atp5o, Cox5b, Hspa8, Sdha, Uqcrb]	47.3684	52.6316	[Adssl1, Ak3, Atp1a2, Atp1b1, Atp5a1, Atp5b, Atp5j2, Atp5o, Bpgm, Cox5b, Cox7c, Eno3, Gpd1, Hspa8, Ndufs6, Ogdh, Sdha, Uqcrb, Vcp]
GO:0009205	purine ribonucleoside triphosphate metabolic process	GO_BiologicalProcess-GOA_22.12.2016_16h59	2.8e-08	2.7e-05	5e-31	3.1e-29	[7, 8, 9]	Group58	8.29694	19	None Specific Cluster	[Atp1a2, Bpgm, Cox7c, Eno3, Gpd1, Ndufs6, Ogdh, Vcp]	[Ak3, Atp1b1, Atp5a1, Atp5b, Atp5j2, Atp5o, Cox5b, Hspa8, Pnp, Sdha, Uqcrb]	42.1053	57.8947	[Ak3, Atp1a2, Atp1b1, Atp5a1, Atp5b, Atp5j2, Atp5o, Bpgm, Cox5b, Cox7c, Eno3, Gpd1, Hspa8, Ndufs6, Ogdh, Pnp, Sdha, Uqcrb, Vcp]
GO:0046034	ATP metabolic process	GO_BiologicalProcess-GOA_22.12.2016_16h59	2.1e-07	0.00021	5e-31	3.1e-29	[7, 8, 9, 10]	Group58	8.09524	17	None Specific Cluster	[Atp1a2, Bpgm, Cox7c, Eno3, Gpd1, Ndufs6, Ogdh, Vcp]	[Atp1b1, Atp5a1, Atp5b, Atp5j2, Atp5o, Cox5b, Hspa8, Sdha, Uqcrb]	47.0588	52.9412	[Atp1a2, Atp1b1, Atp5a1, Atp5b, Atp5j2, Atp5o, Bpgm, Cox5b, Cox7c, Eno3, Gpd1, Hspa8, Ndufs6, Ogdh, Sdha, Uqcrb, Vcp]
GO:0043234	protein complex	GO_CellularComponent-GOA_22.12.2016_16h59	5.3e-31	5.2e-28	1.8e-37	1.1e-35	[2]	Group59	4.74308	144	None Specific Cluster	[Acly, Add2, Apoo, Atp1a1, Bax, Bin2, C8b, C9, Cav2, Clta, Cntf, Col12a1, Col14a1, Col6a1, Col6a2, Col6a5, Copb1, Coro1a, Cox7c, Csnk2a1, Dag1, Dcn, Dync1h1, Eif2s3x, Eif2s3y, Eif4e, Eif4g1, Fga, Fgb, Fgg, Flna, Gnb2, Grb2, H2-Q10, Hspb1, Itgb6, Kif13b, Kif1a, Kif1b, Kif1c, Kpnb1, Kxd1, Lamb1, Lamc1, Lum, Map1b, Map4, Mapk3, Mbl2, Ndufa5, Ndufb10, Ndufs2, Ndufs6, Ogdh, Psmb2, Rab7, Ralb, Rbbp4, S…	[Abi1, Actr1b, Add1, Ap1b1, Ap2a2, Arpc1b, Arpc2, Arpc5l, Atp2a2, Atp5a1, Atp5b, Atp5j2, Atp5o, Calr, Cct3, Cct6a, Cct8, Cltb, Copa, Cox5b, Crmp1, Dtna, Dync1li1, Eif3c, Eif5a2, Emc7, Etfa, Etfb, Fh1, Fscn1, Ganab, Gnai1, Gnao1, Gnaq, Hnrnpab, Hspa8, Hspd1, Ide, Itgb1, Jup, Kars, Kif3a, Mybpc2, Ndufa4, Ndufa6, Ndufa9, Ndufs3, Ndufs4, Ndufs5, Ndufv1, Pafah1b1, Psma3, Psma5, Psma6, Psmc1, Psmc5, Ps…	49.3056	50.6944	[Abi1, Acly, Actr1b, Add1, Add2, Ap1b1, Ap2a2, Apoo, Arpc1b, Arpc2, Arpc5l, Atp1a1, Atp2a2, Atp5a1, Atp5b, Atp5j2, Atp5o, Bax, Bin2, C8b, C9, Calr, Cav2, Cct3, Cct6a, Cct8, Clta, Cltb, Cntf, Col12a1, Col14a1, Col6a1, Col6a2, Col6a5, Copa, Copb1, Coro1a, Cox5b, Cox7c, Crmp1, Csnk2a1, Dag1, Dcn, Dtna, Dync1h1, Dync1li1, Eif2s3x, Eif2s3y, Eif3c, Eif4e, Eif4g1, Eif5a2, Emc7, Etfa, Etfb, Fga, Fgb, Fgg…
GO:0031090	organelle membrane	GO_CellularComponent-GOA_22.12.2016_16h59	4.3e-12	4.3e-09	1.8e-37	1.1e-35	[2, 3]	Group59	3.75908	88	None Specific Cluster	[Abcb9, Ahnak, Aldh3a2, Apoo, Bax, Bcl2l13, Bsg, Cav2, Clta, Col6a1, Copb1, Coro1a, Cox6b1, Cox7c, Ehd1, Gnb2, Grb2, H2-Q10, Hrg, Kif1b, Kpnb1, Kxd1, Lnpep, Ndufa5, Ndufb10, Ndufs2, Ndufs6, Ogdh, Rab7, Rala, Scarb2, Snx5, Sparc, Trf, Ttc1, Uba52, Ugt1a6a, Vat1, Xpo1]	[Ap1b1, Arl8a, Atp2a2, Atp5a1, Atp5b, Atp5j2, Atp5o, Camk2g, Ckmt1, Cltb, Cnp, Copa, Cox5b, Cyb5r3, Gnai1, Gnaq, Gpd2, Hacd3, Hspa8, Hspd1, Idh2, Lman1, Lrrc59, Ndufa4, Ndufa6, Ndufa9, Ndufs3, Ndufs4, Ndufs5, Ndufv1, Pafah1b1, Plin3, Rab5a, Rab5b, Rab5c, Rab6a, Rab6b, Rdh11, Rps3, Sdha, Slc25a12, Slc25a22, Sord, Stx7, Tom1l2, Tomm22, Uqcrb, Uqcrfs1, Ywhae]	44.3182	55.6818	[Abcb9, Ahnak, Aldh3a2, Ap1b1, Apoo, Arl8a, Atp2a2, Atp5a1, Atp5b, Atp5j2, Atp5o, Bax, Bcl2l13, Bsg, Camk2g, Cav2, Ckmt1, Clta, Cltb, Cnp, Col6a1, Copa, Copb1, Coro1a, Cox5b, Cox6b1, Cox7c, Cyb5r3, Ehd1, Gnai1, Gnaq, Gnb2, Gpd2, Grb2, H2-Q10, Hacd3, Hrg, Hspa8, Hspd1, Idh2, Kif1b, Kpnb1, Kxd1, Lman1, Lnpep, Lrrc59, Ndufa4, Ndufa5, Ndufa6, Ndufa9, Ndufb10, Ndufs2, Ndufs3, Ndufs4, Ndufs5, Ndufs6, N…
GO:0098796	membrane protein complex	GO_CellularComponent-GOA_22.12.2016_16h59	6.1e-20	6e-17	1.8e-37	1.1e-35	[2, 3]	Group59	8	52	None Specific Cluster	[Apoo, Bax, C8b, C9, Clta, Copb1, Cox7c, Dag1, Gnb2, Grb2, H2-Q10, Itgb6, Ndufa5, Ndufb10, Ndufs2, Ndufs6, Rab7, Snap47, Snx5, Sorbs1, Trf, Vcp]	[Ap1b1, Ap2a2, Atp5a1, Atp5b, Atp5j2, Atp5o, Calr, Cltb, Copa, Cox5b, Dtna, Emc7, Gnai1, Gnao1, Gnaq, Itgb1, Jup, Ndufa4, Ndufa6, Ndufa9, Ndufs3, Ndufs4, Ndufs5, Ndufv1, Sdha, Stx7, Tomm22, Ubxn1, Uqcrb, Uqcrfs1]	42.3077	57.6923	[Ap1b1, Ap2a2, Apoo, Atp5a1, Atp5b, Atp5j2, Atp5o, Bax, C8b, C9, Calr, Clta, Cltb, Copa, Copb1, Cox5b, Cox7c, Dag1, Dtna, Emc7, Gnai1, Gnao1, Gnaq, Gnb2, Grb2, H2-Q10, Itgb1, Itgb6, Jup, Ndufa4, Ndufa5, Ndufa6, Ndufa9, Ndufb10, Ndufs2, Ndufs3, Ndufs4, Ndufs5, Ndufs6, Ndufv1, Rab7, Sdha, Snap47, Snx5, Sorbs1, Stx7, Tomm22, Trf, Ubxn1, Uqcrb, Uqcrfs1, Vcp]
GO:0006091	generation of precursor metabolites and energy	GO_BiologicalProcess-GOA_22.12.2016_16h59	1.3e-10	1.2e-07	1.8e-37	1.1e-35	[3]	Group59	7.80347	27	None Specific Cluster	[Bpgm, Cox7c, Eno3, Gpd1, Mup4, Mup6, Mup9, Ndufa5, Ndufs6, Ogdh, Sorbs1, Vcp]	[Acadm, Cox5b, Fh1, Idh2, Idh3g, Mtfr1l, Ndufs3, Ndufs4, Ndufv1, Pdhb, Ppp1ca, Sdha, Slc25a12, Ugp2, Uqcrb]	44.4444	55.5556	[Acadm, Bpgm, Cox5b, Cox7c, Eno3, Fh1, Gpd1, Idh2, Idh3g, Mtfr1l, Mup4, Mup6, Mup9, Ndufa5, Ndufs3, Ndufs4, Ndufs6, Ndufv1, Ogdh, Pdhb, Ppp1ca, Sdha, Slc25a12, Sorbs1, Ugp2, Uqcrb, Vcp]
GO:0055114	oxidation-reduction process	GO_BiologicalProcess-GOA_22.12.2016_16h59	3.7e-15	3.6e-12	1.8e-37	1.1e-35	[3]	Group59	5.58184	59	None Specific Cluster	[Aldh2, Aldh3a2, Apoa1, Apoa2, Apoa4, Cox7c, Fth1, Gpd1, Hmox2, Hsd17b12, Mup4, Mup6, Mup9, Ndufa5, Ndufb10, Ndufs2, Ndufs6, Ogdh, Pgd, Sod1, Sorbs1, Spr, Vat1, Vcp]	[Acaa1a, Acaa1b, Acadm, Cbr1, Cox5b, Cyb5r3, Decr1, Etfa, Etfb, Fh1, Glrx, Gpd2, Hibch, Idh2, Idh3g, Mtfr1l, Ndufa4, Ndufa6, Ndufa9, Ndufs3, Ndufs4, Ndufs5, Ndufv1, Pdhb, Ppp1ca, Rdh11, Sdha, Slc25a12, Sord, Tecr, Tmx1, Ugp2, Uqcrb, Uqcrfs1, Ywhae]	40.678	59.322	[Acaa1a, Acaa1b, Acadm, Aldh2, Aldh3a2, Apoa1, Apoa2, Apoa4, Cbr1, Cox5b, Cox7c, Cyb5r3, Decr1, Etfa, Etfb, Fh1, Fth1, Glrx, Gpd1, Gpd2, Hibch, Hmox2, Hsd17b12, Idh2, Idh3g, Mtfr1l, Mup4, Mup6, Mup9, Ndufa4, Ndufa5, Ndufa6, Ndufa9, Ndufb10, Ndufs2, Ndufs3, Ndufs4, Ndufs5, Ndufs6, Ndufv1, Ogdh, Pdhb, Pgd, Ppp1ca, Rdh11, Sdha, Slc25a12, Sod1, Sorbs1, Sord, Spr, Tecr, Tmx1, Ugp2, Uqcrb, Uqcrfs1, Vat…
GO:0022900	electron transport chain	GO_BiologicalProcess-GOA_22.12.2016_16h59	1e-05	0.01	1.8e-37	1.1e-35	[3, 4]	Group59	11.3924	9	None Specific Cluster	[Cox7c, Gpd1, Ndufa5, Ndufs6]	[Cox5b, Ndufs4, Sdha, Slc25a12, Uqcrb]	44.4444	55.5556	[Cox5b, Cox7c, Gpd1, Ndufa5, Ndufs4, Ndufs6, Sdha, Slc25a12, Uqcrb]
GO:0045333	cellular respiration	GO_BiologicalProcess-GOA_22.12.2016_16h59	1.8e-12	1.8e-09	1.8e-37	1.1e-35	[4, 5]	Group59	12.6506	21	None Specific Cluster	[Cox7c, Gpd1, Mup4, Mup6, Mup9, Ndufa5, Ndufs6, Ogdh, Vcp]	[Cox5b, Fh1, Idh2, Idh3g, Mtfr1l, Ndufs3, Ndufs4, Ndufv1, Pdhb, Sdha, Slc25a12, Uqcrb]	42.8571	57.1429	[Cox5b, Cox7c, Fh1, Gpd1, Idh2, Idh3g, Mtfr1l, Mup4, Mup6, Mup9, Ndufa5, Ndufs3, Ndufs4, Ndufs6, Ndufv1, Ogdh, Pdhb, Sdha, Slc25a12, Uqcrb, Vcp]
GO:0098797	plasma membrane protein complex	GO_CellularComponent-GOA_22.12.2016_16h59	5e-06	0.0049	1.8e-37	1.1e-35	[3, 4, 5, 6]	Group59	6.77966	16	None Specific Cluster	[C8b, C9, Clta, Dag1, Gnb2, Grb2, H2-Q10, Itgb6, Sorbs1]	[Cltb, Dtna, Gnai1, Gnao1, Gnaq, Itgb1, Jup]	56.25	43.75	[C8b, C9, Clta, Cltb, Dag1, Dtna, Gnai1, Gnao1, Gnaq, Gnb2, Grb2, H2-Q10, Itgb1, Itgb6, Jup, Sorbs1]
GO:0046128	purine ribonucleoside metabolic process	GO_BiologicalProcess-GOA_22.12.2016_16h59	3e-07	0.00029	1.8e-37	1.1e-35	[6, 7, 8]	Group59	6.82594	20	None Specific Cluster	[Adssl1, Atp1a2, Bpgm, Cox7c, Eno3, Gpd1, Ndufs6, Ogdh, Vcp]	[Ak3, Atp1b1, Atp5a1, Atp5b, Atp5j2, Atp5o, Cox5b, Hspa8, Pnp, Sdha, Uqcrb]	45	55	[Adssl1, Ak3, Atp1a2, Atp1b1, Atp5a1, Atp5b, Atp5j2, Atp5o, Bpgm, Cox5b, Cox7c, Eno3, Gpd1, Hspa8, Ndufs6, Ogdh, Pnp, Sdha, Uqcrb, Vcp]
GO:0009167	purine ribonucleoside monophosphate metabolic process	GO_BiologicalProcess-GOA_22.12.2016_16h59	9.4e-08	9.2e-05	1.8e-37	1.1e-35	[7, 8, 9]	Group59	7.69231	19	None Specific Cluster	[Adssl1, Atp1a2, Bpgm, Cox7c, Eno3, Gpd1, Ndufs6, Ogdh, Vcp]	[Ak3, Atp1b1, Atp5a1, Atp5b, Atp5j2, Atp5o, Cox5b, Hspa8, Sdha, Uqcrb]	47.3684	52.6316	[Adssl1, Ak3, Atp1a2, Atp1b1, Atp5a1, Atp5b, Atp5j2, Atp5o, Bpgm, Cox5b, Cox7c, Eno3, Gpd1, Hspa8, Ndufs6, Ogdh, Sdha, Uqcrb, Vcp]
GO:0009205	purine ribonucleoside triphosphate metabolic process	GO_BiologicalProcess-GOA_22.12.2016_16h59	2.8e-08	2.7e-05	1.8e-37	1.1e-35	[7, 8, 9]	Group59	8.29694	19	None Specific Cluster	[Atp1a2, Bpgm, Cox7c, Eno3, Gpd1, Ndufs6, Ogdh, Vcp]	[Ak3, Atp1b1, Atp5a1, Atp5b, Atp5j2, Atp5o, Cox5b, Hspa8, Pnp, Sdha, Uqcrb]	42.1053	57.8947	[Ak3, Atp1a2, Atp1b1, Atp5a1, Atp5b, Atp5j2, Atp5o, Bpgm, Cox5b, Cox7c, Eno3, Gpd1, Hspa8, Ndufs6, Ogdh, Pnp, Sdha, Uqcrb, Vcp]
GO:0046034	ATP metabolic process	GO_BiologicalProcess-GOA_22.12.2016_16h59	2.1e-07	0.00021	1.8e-37	1.1e-35	[7, 8, 9, 10]	Group59	8.09524	17	None Specific Cluster	[Atp1a2, Bpgm, Cox7c, Eno3, Gpd1, Ndufs6, Ogdh, Vcp]	[Atp1b1, Atp5a1, Atp5b, Atp5j2, Atp5o, Cox5b, Hspa8, Sdha, Uqcrb]	47.0588	52.9412	[Atp1a2, Atp1b1, Atp5a1, Atp5b, Atp5j2, Atp5o, Bpgm, Cox5b, Cox7c, Eno3, Gpd1, Hspa8, Ndufs6, Ogdh, Sdha, Uqcrb, Vcp]
GO:0044085	cellular component biogenesis	GO_BiologicalProcess-GOA_22.12.2016_16h59	4.9e-12	4.8e-09	4.6e-21	2.8e-19	[2]	Group60	3.60942	95	None Specific Cluster	[Add2, Ahnak, Apoa1, Apoa2, Apoa4, Apoe, Arrb1, Bax, Bin2, C9, Cav2, Col6a1, Col6a2, Coro1a, Cryab, Ctsd, Dag1, Dync1h1, Ehd1, Eif2s3x, Eif2s3y, Eif4g1, Eif5, Fga, Fgb, Fgg, Flna, Grb2, Hrg, Il1rap, Kpnb1, Lamc1, Map4, Mapk3, Parva, Pip4k2b, Prpf8, Rab7, Rala, Ralb, Rbbp4, Rpl35a, Rpl38, Rpsa, S100a10, Snap47, Sorbs1, Spta1, Sptb, Sptbn1, Tln1, Tnxb, Vcp, Vtn, Xpo1]	[Add1, Arpc1b, Arpc2, Arpc5l, Calr, Camk2g, Cct3, Cct8, Decr1, Fh1, Fscn1, Gls, Gnaq, Hist1h2bk, Hist1h2bp, Ide, Itgb1, Jup, Kif3a, Mfap4, Ndufs4, Ndufs5, Nfasc, Nfs1, Nol3, Pa2g4, Pafah1b1, Psmc1, Psmc5, Psmc6, Rab5a, Rps3, Sirt2, Snrpd3, Srsf6, Stx7, Tcp1, Tmod1, Trim28, Uqcrb]	57.8947	42.1053	[Add1, Add2, Ahnak, Apoa1, Apoa2, Apoa4, Apoe, Arpc1b, Arpc2, Arpc5l, Arrb1, Bax, Bin2, C9, Calr, Camk2g, Cav2, Cct3, Cct8, Col6a1, Col6a2, Coro1a, Cryab, Ctsd, Dag1, Decr1, Dync1h1, Ehd1, Eif2s3x, Eif2s3y, Eif4g1, Eif5, Fga, Fgb, Fgg, Fh1, Flna, Fscn1, Gls, Gnaq, Grb2, Hist1h2bk, Hist1h2bp, Hrg, Ide, Il1rap, Itgb1, Jup, Kif3a, Kpnb1, Lamc1, Map4, Mapk3, Mfap4, Ndufs4, Ndufs5, Nfasc, Nfs1, Nol3, …
GO:0006996	organelle organization	GO_BiologicalProcess-GOA_22.12.2016_16h59	1.2e-14	1.2e-11	4.6e-21	2.8e-19	[3]	Group60	3.64702	112	None Specific Cluster	[Add2, Ank1, Apoa1, Apoo, Arrb1, Bax, Bin2, Cav2, Cdc42bpb, Clta, Cnn2, Coro1a, Crk, Cryab, Csnk2a1, Ctsd, Dag1, Dcn, Dync1h1, Ehd1, Eif4g1, Flna, Flnb, Gclm, Grb2, Hrg, Hsph1, Kpnb1, Map1b, Map4, Mapk3, Mup4, Mup6, Mup9, Myom2, Ndufs6, Parva, Pip4k2b, Ppia, Ppt1, Rab7, Rala, Ralb, Rbbp4, Rpl38, Rpsa, S100a10, S100a9, Sf1, Snap47, Snx5, Sod1, Sorbs1, Spta1, Sptb, Sptbn1, Tln1, Tnxb, Tpm2, Trf, Ub…	[Abi1, Add1, Arl8a, Arpc1b, Arpc2, Arpc5l, Atp2a2, Calr, Camk2a, Cap1, Cct3, Cct6a, Cct8, Cnp, Crmp1, Csrp1, Ctsl, Dync1li1, Fscn1, Hist1h2bk, Hist1h2bp, Hspd1, Itgb1, Kif3a, Lman1, Mapre2, Mtfr1l, Mybpc2, Ndufs4, Ndufs5, Nol3, Pafah1b1, Pnp, Ppp1ca, Pura, Rab3a, Rab5b, Rab5c, Rps3, Sae1, Sirt2, Stx7, Tcp1, Tmod1, Tom1l2, Tomm22, Ubl4a, Uqcrb]	57.1429	42.8571	[Abi1, Add1, Add2, Ank1, Apoa1, Apoo, Arl8a, Arpc1b, Arpc2, Arpc5l, Arrb1, Atp2a2, Bax, Bin2, Calr, Camk2a, Cap1, Cav2, Cct3, Cct6a, Cct8, Cdc42bpb, Clta, Cnn2, Cnp, Coro1a, Crk, Crmp1, Cryab, Csnk2a1, Csrp1, Ctsd, Ctsl, Dag1, Dcn, Dync1h1, Dync1li1, Ehd1, Eif4g1, Flna, Flnb, Fscn1, Gclm, Grb2, Hist1h2bk, Hist1h2bp, Hrg, Hspd1, Hsph1, Itgb1, Kif3a, Kpnb1, Lman1, Map1b, Map4, Mapk3, Mapre2, Mtfr1l…
GO:0008092	cytoskeletal protein binding	GO_MolecularFunction-GOA_22.12.2016_16h59	4.1e-13	4e-10	4.6e-21	2.8e-19	[3]	Group60	5.7243	49	None Specific Cluster	[Add2, Adssl1, Ank1, Apoe, Atp1a1, Cnn2, Coro1a, Crk, Cryab, Dag1, Flna, Flnb, Gc, Hsph1, Kif13b, Kif1a, Kif1b, Kif1c, Map1b, Map4, Parva, Rala, S100a9, Snx5, Spta1, Sptb, Sptbn1, Tln1, Tpm2]	[Add1, Arpc1b, Arpc2, Arpc5l, Cap1, Crmp1, Fscn1, Itgb1, Kif3a, Lasp1, Mapre2, Mybpc2, Pafah1b1, Rab3a, Rab6a, Rab6b, Rps3, S100a4, Sirt2, Tmod1]	59.1837	40.8163	[Add1, Add2, Adssl1, Ank1, Apoe, Arpc1b, Arpc2, Arpc5l, Atp1a1, Cap1, Cnn2, Coro1a, Crk, Crmp1, Cryab, Dag1, Flna, Flnb, Fscn1, Gc, Hsph1, Itgb1, Kif13b, Kif1a, Kif1b, Kif1c, Kif3a, Lasp1, Map1b, Map4, Mapre2, Mybpc2, Pafah1b1, Parva, Rab3a, Rab6a, Rab6b, Rala, Rps3, S100a4, S100a9, Sirt2, Snx5, Spta1, Sptb, Sptbn1, Tln1, Tmod1, Tpm2]
GO:0022607	cellular component assembly	GO_BiologicalProcess-GOA_22.12.2016_16h59	5.2e-13	5.1e-10	4.6e-21	2.8e-19	[3]	Group60	3.81426	92	None Specific Cluster	[Add2, Ahnak, Apoa1, Apoa2, Apoa4, Apoe, Arrb1, Bax, Bin2, C9, Cav2, Col6a1, Col6a2, Coro1a, Cryab, Ctsd, Dag1, Dync1h1, Ehd1, Eif2s3x, Eif2s3y, Eif4g1, Eif5, Fga, Fgb, Fgg, Flna, Grb2, Hrg, Il1rap, Kpnb1, Lamc1, Map4, Mapk3, Parva, Pip4k2b, Prpf8, Rab7, Rala, Ralb, Rbbp4, Rpl38, Rpsa, S100a10, Snap47, Sorbs1, Spta1, Sptb, Sptbn1, Tln1, Tnxb, Vcp, Vtn]	[Add1, Arpc1b, Arpc2, Arpc5l, Calr, Camk2g, Cct3, Cct8, Decr1, Fh1, Fscn1, Gls, Gnaq, Hist1h2bk, Hist1h2bp, Ide, Itgb1, Jup, Kif3a, Mfap4, Ndufs4, Ndufs5, Nfasc, Nfs1, Nol3, Pafah1b1, Psmc1, Psmc5, Psmc6, Rab5a, Rps3, Sirt2, Snrpd3, Srsf6, Stx7, Tcp1, Tmod1, Trim28, Uqcrb]	57.6087	42.3913	[Add1, Add2, Ahnak, Apoa1, Apoa2, Apoa4, Apoe, Arpc1b, Arpc2, Arpc5l, Arrb1, Bax, Bin2, C9, Calr, Camk2g, Cav2, Cct3, Cct8, Col6a1, Col6a2, Coro1a, Cryab, Ctsd, Dag1, Decr1, Dync1h1, Ehd1, Eif2s3x, Eif2s3y, Eif4g1, Eif5, Fga, Fgb, Fgg, Fh1, Flna, Fscn1, Gls, Gnaq, Grb2, Hist1h2bk, Hist1h2bp, Hrg, Ide, Il1rap, Itgb1, Jup, Kif3a, Kpnb1, Lamc1, Map4, Mapk3, Mfap4, Ndufs4, Ndufs5, Nfasc, Nfs1, Nol3, …
GO:0032403	protein complex binding	GO_MolecularFunction-GOA_22.12.2016_16h59	9.7e-21	9.6e-18	4.6e-21	2.8e-19	[3]	Group60	7.6	57	None Specific Cluster	[Add2, Adssl1, Arrb1, Bag3, C8b, Coro1a, Dcn, Flna, Gnb2, H2-Q10, Hrg, Hsd17b12, Igbp1, Itgb6, L1cam, Lamb1, Lamc1, Lum, Rab7, Serpinh1, Sorbs1, Sparc, Sptb, Sptbn1, Tln1, Tnxb, Tpm2, Usp14, Vcp, Vtn]	[Abi1, Add1, Arpc1b, Arpc2, Arpc5l, Atp1b1, Atp5o, Calr, Ctsl, Fgf1, Fscn1, Gnai1, Gnao1, Gnaq, Hspa8, Hspd1, Itgb1, Kif3a, Lasp1, Ndufa4, Ndufa9, Pafah1b1, Ppp1ca, Tmod1, Tom1l2, Uqcrfs1, Ywhae]	52.6316	47.3684	[Abi1, Add1, Add2, Adssl1, Arpc1b, Arpc2, Arpc5l, Arrb1, Atp1b1, Atp5o, Bag3, C8b, Calr, Coro1a, Ctsl, Dcn, Fgf1, Flna, Fscn1, Gnai1, Gnao1, Gnaq, Gnb2, H2-Q10, Hrg, Hsd17b12, Hspa8, Hspd1, Igbp1, Itgb1, Itgb6, Kif3a, L1cam, Lamb1, Lamc1, Lasp1, Lum, Ndufa4, Ndufa9, Pafah1b1, Ppp1ca, Rab7, Serpinh1, Sorbs1, Sparc, Sptb, Sptbn1, Tln1, Tmod1, Tnxb, Tom1l2, Tpm2, Uqcrfs1, Usp14, Vcp, Vtn, Ywhae]
GO:0043933	macromolecular complex subunit organization	GO_BiologicalProcess-GOA_22.12.2016_16h59	1.7e-11	1.6e-08	4.6e-21	2.8e-19	[3]	Group60	3.79805	82	None Specific Cluster	[Add2, Ahnak, Apoa1, Apoa2, Apoa4, Apoe, Arrb1, Bax, Bin2, C9, Cav2, Col14a1, Col6a1, Col6a2, Coro1a, Cryab, Dync1h1, Ehd1, Eif2s3x, Eif2s3y, Eif4g1, Eif5, Fga, Fgb, Fgg, Grb2, Hmgn1, Hrg, Kpnb1, Lamc1, Lum, Mapk3, Otub1, Prpf8, Ralb, Rbbp4, Rpl38, Rpsa, S100a10, Serpinh1, Smarce1, Snap47, Spta1, Sptb, Sptbn1, Tnxb, Vcp, Vtn]	[Add1, Arpc1b, Arpc2, Arpc5l, Calr, Camk2g, Cct3, Cct8, Decr1, Eif5a2, Fh1, Fscn1, Gls, Gnaq, Hist1h2bk, Hist1h2bp, Hspa8, Ide, Jup, Ndufs4, Ndufs5, Nol3, Psmc1, Psmc5, Psmc6, Rps3, Sirt2, Snrpd3, Srsf6, Tcp1, Tmod1, Tom1l2, Trim28, Uqcrb]	58.5366	41.4634	[Add1, Add2, Ahnak, Apoa1, Apoa2, Apoa4, Apoe, Arpc1b, Arpc2, Arpc5l, Arrb1, Bax, Bin2, C9, Calr, Camk2g, Cav2, Cct3, Cct8, Col14a1, Col6a1, Col6a2, Coro1a, Cryab, Decr1, Dync1h1, Ehd1, Eif2s3x, Eif2s3y, Eif4g1, Eif5, Eif5a2, Fga, Fgb, Fgg, Fh1, Fscn1, Gls, Gnaq, Grb2, Hist1h2bk, Hist1h2bp, Hmgn1, Hrg, Hspa8, Ide, Jup, Kpnb1, Lamc1, Lum, Mapk3, Ndufs4, Ndufs5, Nol3, Otub1, Prpf8, Psmc1, Psmc5, Ps…
GO:0097435	supramolecular fiber organization	GO_BiologicalProcess-GOA_22.12.2016_16h59	3.3e-08	3.2e-05	4.6e-21	2.8e-19	[3]	Group60	5.44815	31	None Specific Cluster	[Add2, Apoa1, Arrb1, Col14a1, Coro1a, Flna, Grb2, Kpnb1, Lum, S100a10, Serpinh1, Sorbs1, Spta1, Sptb, Sptbn1, Tnxb, Tpm2, Trf]	[Abi1, Add1, Arpc1b, Arpc2, Arpc5l, Cap1, Fscn1, Hspa8, Itgb1, Mfap4, Pafah1b1, Rps3, Tmod1]	58.0645	41.9355	[Abi1, Add1, Add2, Apoa1, Arpc1b, Arpc2, Arpc5l, Arrb1, Cap1, Col14a1, Coro1a, Flna, Fscn1, Grb2, Hspa8, Itgb1, Kpnb1, Lum, Mfap4, Pafah1b1, Rps3, S100a10, Serpinh1, Sorbs1, Spta1, Sptb, Sptbn1, Tmod1, Tnxb, Tpm2, Trf]
GO:0051128	regulation of cellular component organization	GO_BiologicalProcess-GOA_22.12.2016_16h59	3.1e-14	3.1e-11	4.6e-21	2.8e-19	[3, 4]	Group60	4.00174	92	None Specific Cluster	[Add2, Ahsg, Ank1, Apoa1, Apoa2, Apoe, Arrb1, Bax, Cav2, Cnn2, Cntf, Col14a1, Coro1a, Crk, Cryab, Csnk2a1, Dag1, Dcn, Ehd1, Eif4g1, F2, Flna, Grb2, Hrg, Hsph1, Il1rap, Kif13b, L1cam, Mag, Map1b, Map4, Mapk3, Mbl2, Ogn, Otub1, Parva, Pip4k2b, Ppt1, Rab7, Rala, Ralb, S100a10, S100a9, Scarb2, Sh3gl2, Sorbs1, Sparc, Spta1, Sptb, Sptbn1, Trf, Vat1, Vcp, Vtn, Xpo1]	[Add1, Arpc1b, Arpc2, Arpc5l, Calr, Cct3, Cct6a, Cct8, Crmp1, Ctsl, Dync1li1, Eif5a2, Fscn1, Hspa8, Ide, Itgb1, Kif3a, Lman1, Ndufs3, Nol3, Pafah1b1, Psmc1, Psmc5, Psmc6, Rab3a, Rab4b, Rab5a, Rab5b, Rab5c, Rps3, Sae1, Sirt2, Stx7, Tcp1, Tmod1, Tom1l2, Trim28]	59.7826	40.2174	[Add1, Add2, Ahsg, Ank1, Apoa1, Apoa2, Apoe, Arpc1b, Arpc2, Arpc5l, Arrb1, Bax, Calr, Cav2, Cct3, Cct6a, Cct8, Cnn2, Cntf, Col14a1, Coro1a, Crk, Crmp1, Cryab, Csnk2a1, Ctsl, Dag1, Dcn, Dync1li1, Ehd1, Eif4g1, Eif5a2, F2, Flna, Fscn1, Grb2, Hrg, Hspa8, Hsph1, Ide, Il1rap, Itgb1, Kif13b, Kif3a, L1cam, Lman1, Mag, Map1b, Map4, Mapk3, Mbl2, Ndufs3, Nol3, Ogn, Otub1, Pafah1b1, Parva, Pip4k2b, Ppt1, Ps…
GO:0003779	actin binding	GO_MolecularFunction-GOA_22.12.2016_16h59	4.5e-08	4.4e-05	4.6e-21	2.8e-19	[4]	Group60	6.31313	25	None Specific Cluster	[Add2, Adssl1, Cnn2, Coro1a, Dag1, Flna, Flnb, Gc, Parva, Spta1, Sptb, Sptbn1, Tln1, Tpm2]	[Add1, Arpc1b, Arpc2, Arpc5l, Cap1, Fscn1, Itgb1, Lasp1, Mybpc2, S100a4, Tmod1]	56	44	[Add1, Add2, Adssl1, Arpc1b, Arpc2, Arpc5l, Cap1, Cnn2, Coro1a, Dag1, Flna, Flnb, Fscn1, Gc, Itgb1, Lasp1, Mybpc2, Parva, S100a4, Spta1, Sptb, Sptbn1, Tln1, Tmod1, Tpm2]
GO:0051130	positive regulation of cellular component organization	GO_BiologicalProcess-GOA_22.12.2016_16h59	3.5e-11	3.5e-08	4.6e-21	2.8e-19	[3, 4, 5]	Group60	4.68883	55	None Specific Cluster	[Ahsg, Ank1, Apoa1, Apoe, Arrb1, Bax, Cntf, Coro1a, Crk, Dag1, Dcn, Ehd1, Eif4g1, Flna, Grb2, Hrg, Il1rap, L1cam, Map1b, Mapk3, Mbl2, Pip4k2b, Ppt1, Rala, Ralb, S100a10, Scarb2, Sorbs1, Sptbn1, Trf, Vcp, Vtn]	[Arpc1b, Arpc2, Arpc5l, Calr, Cct3, Cct6a, Cct8, Eif5a2, Fscn1, Ide, Itgb1, Kif3a, Lman1, Pafah1b1, Psmc1, Psmc5, Psmc6, Rps3, Sae1, Sirt2, Tcp1, Tom1l2, Trim28]	58.1818	41.8182	[Ahsg, Ank1, Apoa1, Apoe, Arpc1b, Arpc2, Arpc5l, Arrb1, Bax, Calr, Cct3, Cct6a, Cct8, Cntf, Coro1a, Crk, Dag1, Dcn, Ehd1, Eif4g1, Eif5a2, Flna, Fscn1, Grb2, Hrg, Ide, Il1rap, Itgb1, Kif3a, L1cam, Lman1, Map1b, Mapk3, Mbl2, Pafah1b1, Pip4k2b, Ppt1, Psmc1, Psmc5, Psmc6, Rala, Ralb, Rps3, S100a10, Sae1, Scarb2, Sirt2, Sorbs1, Sptbn1, Tcp1, Tom1l2, Trf, Trim28, Vcp, Vtn]
GO:0065003	macromolecular complex assembly	GO_BiologicalProcess-GOA_22.12.2016_16h59	9.4e-15	9.2e-12	4.6e-21	2.8e-19	[4]	Group60	4.7973	71	None Specific Cluster	[Add2, Ahnak, Apoa1, Apoa2, Apoa4, Apoe, Bax, Bin2, C9, Cav2, Col6a1, Col6a2, Coro1a, Cryab, Dync1h1, Ehd1, Eif2s3x, Eif2s3y, Eif4g1, Eif5, Fga, Fgb, Fgg, Grb2, Hrg, Kpnb1, Lamc1, Mapk3, Prpf8, Ralb, Rbbp4, Rpl38, Rpsa, S100a10, Snap47, Spta1, Sptb, Sptbn1, Vcp, Vtn]	[Add1, Arpc1b, Arpc2, Arpc5l, Calr, Camk2g, Cct3, Cct8, Decr1, Fh1, Fscn1, Gls, Gnaq, Hist1h2bk, Hist1h2bp, Ide, Jup, Ndufs4, Ndufs5, Nol3, Psmc1, Psmc5, Psmc6, Rps3, Sirt2, Snrpd3, Srsf6, Tcp1, Tmod1, Trim28, Uqcrb]	56.338	43.662	[Add1, Add2, Ahnak, Apoa1, Apoa2, Apoa4, Apoe, Arpc1b, Arpc2, Arpc5l, Bax, Bin2, C9, Calr, Camk2g, Cav2, Cct3, Cct8, Col6a1, Col6a2, Coro1a, Cryab, Decr1, Dync1h1, Ehd1, Eif2s3x, Eif2s3y, Eif4g1, Eif5, Fga, Fgb, Fgg, Fh1, Fscn1, Gls, Gnaq, Grb2, Hist1h2bk, Hist1h2bp, Hrg, Ide, Jup, Kpnb1, Lamc1, Mapk3, Ndufs4, Ndufs5, Nol3, Prpf8, Psmc1, Psmc5, Psmc6, Ralb, Rbbp4, Rpl38, Rps3, Rpsa, S100a10, Sirt…
GO:0071822	protein complex subunit organization	GO_BiologicalProcess-GOA_22.12.2016_16h59	2.6e-13	2.6e-10	4.6e-21	2.8e-19	[4]	Group60	4.94327	61	None Specific Cluster	[Add2, Ahnak, Bax, Bin2, C9, Cav2, Col14a1, Col6a1, Col6a2, Coro1a, Cryab, Ehd1, Eif4g1, Fga, Fgb, Fgg, Grb2, Hrg, Kpnb1, Lamc1, Lum, Mapk3, Ralb, S100a10, Serpinh1, Snap47, Spta1, Sptb, Sptbn1, Tnxb, Vcp, Vtn]	[Add1, Arpc1b, Arpc2, Arpc5l, Calr, Camk2g, Cct3, Cct8, Decr1, Eif5a2, Fh1, Fscn1, Gls, Gnaq, Hspa8, Ide, Jup, Ndufs4, Ndufs5, Nol3, Psmc1, Psmc5, Psmc6, Rps3, Sirt2, Tcp1, Tmod1, Trim28, Uqcrb]	52.459	47.541	[Add1, Add2, Ahnak, Arpc1b, Arpc2, Arpc5l, Bax, Bin2, C9, Calr, Camk2g, Cav2, Cct3, Cct8, Col14a1, Col6a1, Col6a2, Coro1a, Cryab, Decr1, Ehd1, Eif4g1, Eif5a2, Fga, Fgb, Fgg, Fh1, Fscn1, Gls, Gnaq, Grb2, Hrg, Hspa8, Ide, Jup, Kpnb1, Lamc1, Lum, Mapk3, Ndufs4, Ndufs5, Nol3, Psmc1, Psmc5, Psmc6, Ralb, Rps3, S100a10, Serpinh1, Sirt2, Snap47, Spta1, Sptb, Sptbn1, Tcp1, Tmod1, Tnxb, Trim28, Uqcrb, Vcp,…
GO:0006461	protein complex assembly	GO_BiologicalProcess-GOA_22.12.2016_16h59	5.8e-12	5.7e-09	4.6e-21	2.8e-19	[4, 5]	Group60	4.9151	55	None Specific Cluster	[Add2, Ahnak, Bax, Bin2, C9, Cav2, Col6a1, Col6a2, Coro1a, Cryab, Ehd1, Eif4g1, Fga, Fgb, Fgg, Grb2, Hrg, Kpnb1, Lamc1, Mapk3, Ralb, S100a10, Snap47, Spta1, Sptb, Sptbn1, Vcp, Vtn]	[Add1, Arpc1b, Arpc2, Arpc5l, Calr, Camk2g, Cct3, Cct8, Decr1, Fh1, Fscn1, Gls, Gnaq, Ide, Jup, Ndufs4, Ndufs5, Nol3, Psmc1, Psmc5, Psmc6, Rps3, Sirt2, Tcp1, Tmod1, Trim28, Uqcrb]	50.9091	49.0909	[Add1, Add2, Ahnak, Arpc1b, Arpc2, Arpc5l, Bax, Bin2, C9, Calr, Camk2g, Cav2, Cct3, Cct8, Col6a1, Col6a2, Coro1a, Cryab, Decr1, Ehd1, Eif4g1, Fga, Fgb, Fgg, Fh1, Fscn1, Gls, Gnaq, Grb2, Hrg, Ide, Jup, Kpnb1, Lamc1, Mapk3, Ndufs4, Ndufs5, Nol3, Psmc1, Psmc5, Psmc6, Ralb, Rps3, S100a10, Sirt2, Snap47, Spta1, Sptb, Sptbn1, Tcp1, Tmod1, Trim28, Uqcrb, Vcp, Vtn]
GO:0033043	regulation of organelle organization	GO_BiologicalProcess-GOA_22.12.2016_16h59	1.5e-08	1.5e-05	4.6e-21	2.8e-19	[4, 5]	Group60	4.41609	45	None Specific Cluster	[Add2, Ank1, Apoa1, Bax, Cav2, Coro1a, Crk, Csnk2a1, Dcn, Flna, Grb2, Hrg, Hsph1, Map4, Mapk3, Pip4k2b, Rab7, Ralb, S100a10, Spta1, Sptb, Sptbn1, Vat1, Xpo1]	[Add1, Arpc1b, Arpc2, Arpc5l, Calr, Cct3, Cct6a, Cct8, Ctsl, Dync1li1, Fscn1, Lman1, Nol3, Pafah1b1, Rab3a, Rps3, Sae1, Sirt2, Tcp1, Tmod1, Tom1l2]	53.3333	46.6667	[Add1, Add2, Ank1, Apoa1, Arpc1b, Arpc2, Arpc5l, Bax, Calr, Cav2, Cct3, Cct6a, Cct8, Coro1a, Crk, Csnk2a1, Ctsl, Dcn, Dync1li1, Flna, Fscn1, Grb2, Hrg, Hsph1, Lman1, Map4, Mapk3, Nol3, Pafah1b1, Pip4k2b, Rab3a, Rab7, Ralb, Rps3, S100a10, Sae1, Sirt2, Spta1, Sptb, Sptbn1, Tcp1, Tmod1, Tom1l2, Vat1, Xpo1]
GO:0043254	regulation of protein complex assembly	GO_BiologicalProcess-GOA_22.12.2016_16h59	1.5e-07	0.00015	4.6e-21	2.8e-19	[3, 4, 5, 6]	Group60	6.31868	23	None Specific Cluster	[Add2, Bax, Coro1a, Eif4g1, Grb2, Hrg, Ralb, Spta1, Sptb, Sptbn1, Vcp]	[Add1, Arpc1b, Arpc2, Arpc5l, Fscn1, Ide, Psmc1, Psmc5, Psmc6, Rps3, Sirt2, Tmod1]	47.8261	52.1739	[Add1, Add2, Arpc1b, Arpc2, Arpc5l, Bax, Coro1a, Eif4g1, Fscn1, Grb2, Hrg, Ide, Psmc1, Psmc5, Psmc6, Ralb, Rps3, Sirt2, Spta1, Sptb, Sptbn1, Tmod1, Vcp]
GO:0051015	actin filament binding	GO_MolecularFunction-GOA_22.12.2016_16h59	4.6e-07	0.00045	4.6e-21	2.8e-19	[4, 5]	Group60	9.33333	14	None Specific Cluster	[Add2, Adssl1, Coro1a, Flna, Sptb, Tln1, Tpm2]	[Add1, Arpc1b, Arpc2, Arpc5l, Fscn1, Lasp1, Tmod1]	50	50	[Add1, Add2, Adssl1, Arpc1b, Arpc2, Arpc5l, Coro1a, Flna, Fscn1, Lasp1, Sptb, Tln1, Tmod1, Tpm2]
GO:0007015	actin filament organization	GO_BiologicalProcess-GOA_22.12.2016_16h59	1.8e-07	0.00018	4.6e-21	2.8e-19	[4, 5, 6]	Group60	6.48968	22	None Specific Cluster	[Add2, Apoa1, Arrb1, Coro1a, Flna, Grb2, S100a10, Sorbs1, Spta1, Sptb, Sptbn1, Tpm2, Trf]	[Abi1, Add1, Arpc1b, Arpc2, Arpc5l, Cap1, Fscn1, Itgb1, Tmod1]	59.0909	40.9091	[Abi1, Add1, Add2, Apoa1, Arpc1b, Arpc2, Arpc5l, Arrb1, Cap1, Coro1a, Flna, Fscn1, Grb2, Itgb1, S100a10, Sorbs1, Spta1, Sptb, Sptbn1, Tmod1, Tpm2, Trf]
GO:0034622	cellular macromolecular complex assembly	GO_BiologicalProcess-GOA_22.12.2016_16h59	6.1e-09	6e-06	4.6e-21	2.8e-19	[5]	Group60	4.75651	42	None Specific Cluster	[Add2, Coro1a, Cryab, Dync1h1, Eif2s3x, Eif2s3y, Eif4g1, Eif5, Fga, Fgb, Fgg, Grb2, Kpnb1, Prpf8, Ralb, Rbbp4, Rpl38, Rpsa, Snap47, Spta1, Sptb, Sptbn1, Vtn]	[Add1, Arpc1b, Arpc2, Arpc5l, Calr, Hist1h2bk, Hist1h2bp, Ndufs4, Ndufs5, Nol3, Psmc1, Psmc5, Psmc6, Rps3, Sirt2, Snrpd3, Srsf6, Tmod1, Uqcrb]	54.7619	45.2381	[Add1, Add2, Arpc1b, Arpc2, Arpc5l, Calr, Coro1a, Cryab, Dync1h1, Eif2s3x, Eif2s3y, Eif4g1, Eif5, Fga, Fgb, Fgg, Grb2, Hist1h2bk, Hist1h2bp, Kpnb1, Ndufs4, Ndufs5, Nol3, Prpf8, Psmc1, Psmc5, Psmc6, Ralb, Rbbp4, Rpl38, Rps3, Rpsa, Sirt2, Snap47, Snrpd3, Spta1, Sptb, Sptbn1, Srsf6, Tmod1, Uqcrb, Vtn]
GO:0043623	cellular protein complex assembly	GO_BiologicalProcess-GOA_22.12.2016_16h59	2.6e-06	0.0026	4.6e-21	2.8e-19	[5, 6]	Group60	4.94297	26	None Specific Cluster	[Add2, Coro1a, Cryab, Eif4g1, Fga, Fgb, Fgg, Grb2, Kpnb1, Ralb, Snap47, Spta1, Sptb, Sptbn1, Vtn]	[Add1, Arpc1b, Arpc2, Arpc5l, Calr, Ndufs4, Ndufs5, Rps3, Sirt2, Tmod1, Uqcrb]	57.6923	42.3077	[Add1, Add2, Arpc1b, Arpc2, Arpc5l, Calr, Coro1a, Cryab, Eif4g1, Fga, Fgb, Fgg, Grb2, Kpnb1, Ndufs4, Ndufs5, Ralb, Rps3, Sirt2, Snap47, Spta1, Sptb, Sptbn1, Tmod1, Uqcrb, Vtn]
GO:0008154	actin polymerization or depolymerization	GO_BiologicalProcess-GOA_22.12.2016_16h59	3.9e-05	0.038	4.6e-21	2.8e-19	[5, 6, 7]	Group60	6.77083	13	None Specific Cluster	[Add2, Coro1a, Grb2, Spta1, Sptb, Sptbn1]	[Abi1, Add1, Arpc1b, Arpc2, Arpc5l, Cap1, Tmod1]	46.1538	53.8462	[Abi1, Add1, Add2, Arpc1b, Arpc2, Arpc5l, Cap1, Coro1a, Grb2, Spta1, Sptb, Sptbn1, Tmod1]
GO:0015629	actin cytoskeleton	GO_CellularComponent-GOA_22.12.2016_16h59	3.9e-12	3.9e-09	4.6e-21	2.8e-19	[5, 6, 7, 8]	Group60	7.23404	34	None Specific Cluster	[Add2, Ahnak, Bin2, Cdc42bpb, Cnn2, Coro1a, Crk, Cryab, Flna, Flnb, Parva, Pgm1, Pgm2, Sorbs1, Spta1, Sptb, Sptbn1, Tpm2]	[Actr1b, Add1, Arpc1b, Arpc2, Arpc5l, Cap1, Crmp1, Csrp1, Fam129b, Fscn1, Jup, Lasp1, Mybpc2, Rab5a, Tax1bp3, Tmod1]	52.9412	47.0588	[Actr1b, Add1, Add2, Ahnak, Arpc1b, Arpc2, Arpc5l, Bin2, Cap1, Cdc42bpb, Cnn2, Coro1a, Crk, Crmp1, Cryab, Csrp1, Fam129b, Flna, Flnb, Fscn1, Jup, Lasp1, Mybpc2, Parva, Pgm1, Pgm2, Rab5a, Sorbs1, Spta1, Sptb, Sptbn1, Tax1bp3, Tmod1, Tpm2]
