# Supplementary material for: Enriched conditioning expands the regenerative ability of sensory neurons after spinal cord injury via neuronal intrinsic redox signaling
Source: Nat Commun. 2020 Dec 21;11:6425. doi: 10.1038/s41467-020-20179-z (PMC7752916; doi:10.1038/s41467-020-20179-z)
Supplement: Supplementary file 12 — Source Data [file 41467_2020_20179_MOESM12_ESM.xlsx]

## Sheet: Fig 1B
Mean neurite outgrowth per neuron
SH SHAM	SH SNA	EE SHAM	EE SNA
356.24	1056.57	1489.38	2724.49
476.2	962.07	1294.15	2339.05
482.89	848.3	1031.22	1999.63
427.33	902.58	1346.89	2208.33

## Sheet: Fig. 1E
Percentage CTB intensity rostral/caudal
SH SHAM	1	2	3	4	5
Lesion centre	14.0721	10.6169	15.0039	20.4704	16.4074
200	9.89337	14.8966	4.92175	8.12394	10.4898
400	3.63246	2.91471	6.13815	0.152386	3.24941
600	0.302071	3.15822	7.68946	0.00857238	0.134281
800	0.566337	0.139105	5.071	0.0160441	0.0701882
1000	0.25065	4.17825	0.059611	0.0201878	0.0215533
SH SNA	1	2	3	4	5
Lesion centre	30.4197	26.8459	14.086	28.6621	37.8595
200	15.5781	25.2893	21.0629	9.16109	19.6514
400	11.872	21.0417	11.8321	4.38969	9.06856
600	13.0739	8.63053	2.90697	7.87436	6.39715
800	0.0313924	12.2163	3.45237	1.76785	2.04031
1000	5.0636	0.0186187	1.68563	1.9527	0.23685
EE SHAM	1	2	3	4	5
Lesion centre	33.4284	25.4269	29.0941	30.5554	33.0657
200	19.0801	27.1329	21.5469	23.0509	26.2529
400	15.0699	15.6935	12.937	28.9197	16.1755
600	10.7383	12.3435	11.7094	20.9165	11.7211
800	1.02201	1.66042	13.143	5.26377	3.06437
1000	4.96958	3.6852	3.35812	3.50112	0.242183
EE SNA	1	2	3	4	5
Lesion centre	43.0052	35.766	39.7282	40.4183	39.7891
200	40.9389	27.5233	33.2463	32.3034	29.0678
400	34.4891	22.1919	26.8352	24.6599	22.7251
600	40.919	18.9623	19.5126	18.0235	20.1556
800	0.858779	20.4627	18.1889	13.3197	12.5248
1000	0.61629	6.90284	6.04844	22.1864	0.0620688

## Sheet: Fig 1F
Distance of regeneration / retraction
SH SHAM		SH SNA		EE SHAM		EE SNA
Regeneration	Retraction	Regeneration	Retraction	Regeneration	Retraction	Regeneration	Retraction
366.5	-239.68	415.3	-258.88	766.85	-120.24	938.85	-269.76
260.85	-184.72	354.3	-210.08	462.1	-153.44	660.05	0
117.7	-672.8	507.1	-352.72	447	-210.08	965.85	-260.8
54.7	-320.24	128.95	-168.56	763	0	762.3	0
154.9	-572.16	222.8	0	622.05	-136.16	1010.75	-121.76

## Sheet: Fig. 1G
GFAP intensity
SH SHAM	SH SNA	EE SHAM	EE SNA
1332.39	1807.48	1535.91	1880.83
1484.47	1441.38	1039.4	1104.3
1168.67	1493.79	991.42	1362.98
1314.41	1368.16	1228.53	1241.41
1365.29	1599.35	1157.79	997.99

## Sheet: Fig. 2F
CYBA (P22phox) fold change
SH SHAM	SH SNA	EE SHAM	EE SNA
0.815453	1.49777	2.06895	2.32295
1.26244	2.68484	1.67806	3.22074
0.70866	0.949251	0.866881	4.2291
CYBB (gp91phox) fold change
SH SHAM	SH SNA	EE SHAM	EE SNA
1.04759	1.9736	1.74153	3.28625
0.824398	1.64665	1.34837	2.58326
1.32117	0.974524	0.900145	1.92566
NCF1 (p47phox) fold change
SH SHAM	SH SNA	EE SHAM	EE SNA
1.16621	1.28533	0.922933	1.30736
1.00566	1.0806	1.11806	1.8028
0.88912	0.89	0.656427	2.1798
p-NCF1 (p-p47phox) fold change
SH SHAM	SH SNA	EE SHAM	EE SNA
0.949713	1.40446	1.48852	1.59814
1.08651	1.18005	0.817384	2.04442
0.752355	0.539168	0.628185	2.15993

## Sheet: Fig. 3B
Mean neurite outgrowth
SH SHAM - WT	SH SHAM NOX2 KO	EE SNA - WT	EE SNA nNOX2 KO
578.779	408.969	2092.28	1223.31
534.134	805.727	2112.37	542.993
614.636	492.046	1664.21	963.209
595.767	663.327	2278.16	1259.67

## Sheet: Fig. 3E
Percentage CTB intensity rostral/caudal
SH SHAM - WT	1	2	3	4	5
Lesion centre	28.8561	12.4744	5.02548	9.5269	3.2964
200	25.2189	15.4113	6.88666	2.83	1.61281
400	19.9742	7.006	5.1372	0.720531	0.301414
600	0.000704132	15.5637	2.79945	2.99813e-05	0.000378429
800	8.69836	0.0245526	1.60789	0.104041	0.00370418
1000	5.77241	0.0930905	1.20385	2.51798e-06	3.26142e-09
EE SNA - WT	1	2	3	4	5
Lesion centre	68.6993	35.2302	31.1395	48.5913	65.3765
200	63.984	19.0087	30.1567	38.684	41.4413
400	49.9695	45.8455	7.33676	16.8609	30.8866
600	40.3785	25.6649	14.9116	2.71355	19.6542
800	31.8688	4.28131	29.7648	0.000336079	0.422364
1000	30.9963	6.89464e-05	0.000497	5.69433	5.62269e-05
EE SNA nNOX2 KO	1	2	3	4	5
Lesion centre	19.0534	2.08884	33.5378	46.7245	8.81076
200	18.3771	2.93385	33.8428	38.5882	7.22125
400	16.1395	0.00941723	30.0764	23.0408	0.865512
600	0.00799246	0.369711	34.8433	9.5889	6.4453
800	10.9949	0.936751	18.9719	0.00963635	0.00112133
1000	5.61441e-09	0.000860699	5.82951	0.0287737	0.00011538

## Sheet: Fig. 4B
Hydrocy3 Fluorescence intensity
SH SHAM - WT	EE SNA - WT	EE SNA nNOX2 KO
258.16	941.942	658.16
430.688	839.453	430.688
289.55	894.113	289.55

## Sheet: Fig. 5C
p-STAT3 fold change
SH SHAM	SH SNA	EE SHAM	EE SNA
1.09962	3.06645	0.890741	3.28382
0.804867	2.59425	0.907189	2.47002
1.09551	0.922408	2.42107	4.1881

## Sheet: Fig. 5D
ChIP p-STAT3 fold change
CYBA
SH SHAM	EE SNA
0.03089	1.45416
0.674939	4.39217
0.672005	3.10564
0.400256	5.22146
CYBB
SH SHAM	EE SNA
1.46592	3.41505
1.16975	4.8483
1.03283	6.33693
1.10258	4.0059
NCF1
SH SHAM	EE SNA
0.846853	8.49648
0.836766	3.72798
1.122	4.20678
0.933218	2.00442
NCF2
SH SHAM	EE SNA
7.25894	10.7403
0.399493	7.4175
0.823599	12.7291
2.00016	7.44122
NCF4
SH SHAM	EE SNA
0.000708	1.30025
0.019073	1.08016
0.533676	0.603893
0.300125	2.1005

[truncated: 28 more sheets: Fig. 5E, Fig. 6C, Fig. 6E, Fig. 6F, Fig. 7C, Fig. 7D, Fig. 7F, Fig. 7H, Fig. 7I, Fig. 7J, fig. S2, fig. S3B, fig. S3D, fig. S3F, fig. S4B, fig. S5B, fig. S6B, fig. S7B, fig. S9B, fig. S10 …]
